# Supplementary material for: Comparative transcriptome analysis of basal and zygote-located tip regions of peanut ovaries provides insight into the mechanism of light regulation in peanut embryo and pod development
Source: BMC Genomics. 2016 Aug 11;17:606. doi: 10.1186/s12864-016-2857-1 (PMC4982202; doi:10.1186/s12864-016-2857-1)
Supplement: Additional file 1: Table S1. — Gene-specific primers used in quantitative real-time PCR. (XLSX 10 kb) [file 12864_2016_2857_MOESM1_ESM.xlsx]

## Sheet: Sheet1
Tabel S1 Gene-specific primers used in quantitative real-time PCR.
gene ID	primer name	primer sequence（5'-3'）
Araip.DW9H3.1	DW9H3-F1:	CAGAATGCACATAGACAACAG
	DW9H3-R1:	ATCCCAGTCATCAACAAGAG
Araip.93FBI.1	93FBI-F1:	ATCCTAATTTGCCTATGGTGAC
	93FBI-R1:	AAACCCTAGCTTCAAGAACTG
Araip.7IS7K.1	7IS7K-F1:	GATGTTAGGACTGTGGAAGAG
	7IS7K-R1:	TTACAAGCAGATGAAACCTCC
Araip.Y7S1I.1	Y7S1I-F1:	CACACTCAAATTCCTCAACAG
	Y7S1I-R1:	GGCAGCAATTAAGCATAATGG
Araip.M07CI.1	M07CI-F1:	TACACAGCAAGAATCATCCA
	M07CI-R1:	AACCTTTCTCCAATCTACTCTC
Araip.Q4NNC.1	Q4NNC-F1:	AATTGAGCAGGTGATTGTGG
	Q4NNC-R1:	TCATCATTGACTGTTGGAGG
Araip.8R33D.1	8R33D-F1:	CAATAGTTCTTCAGGCGGAG
	8R33D-R1:	TCACCAAGGATTCTATGCTG
Araip.YU7BP.1	YU7BP-F1:	AGCTGGATCTCGATATTTCCT
	YU7BP-R1:	TATATGTAGTGGGCTCAGTCTC
Araip.18CW0.1	18CW0-F1:	TGTTGTTAGCATCAAATCCCTC
	18CW0-R1:	CGGATAAAGCCTCATTGACTC
Araip.VAV3K.1	VAV3K-F1:	ATCGATTTGGTGAAGGTAGG
	VAV3K-R1:	GTAGTACCTAACGTACTTCCTC
Araip.6GF41.1	6GF41-F1:	AGAGAACCCAATAGTATCACTG
	6GF41-R1:	CTTGGAACCTTGAAGAACCT
Araip.AV3G9.1	AV3G9-F1:	CACTCACATCTTGGATATGCT
	AV3G9-R1:	ACACCACTCCAGAATAAACAC
Araip.HXZ5T.1	HXZ5T-F1:	AAAGACCATAACACAAGCGAG
	HXZ5T-R1:	CCTTTCTTGAACATCGTTGG
Araip.K6C3R.1	K6C3R-F1:	GCCATTAACCGTTTACTTTCC
	K6C3R-R1:	ATCAAGCAAACCCAACTCAG
AhActin	AhActinF	GTCATCGTCATCCTCTTCTC
	AhActinR	CATTCCTGTTCCATTGTCAC
