# Supplementary material for: Comparative transcriptome analysis of basal and zygote-located tip regions of peanut ovaries provides insight into the mechanism of light regulation in peanut embryo and pod development
Source: BMC Genomics. 2016 Aug 11;17:606. doi: 10.1186/s12864-016-2857-1 (PMC4982202; doi:10.1186/s12864-016-2857-1)
Supplement: Additional file 2: Table S2. — Verification of DEG results by qRT-PCR. Results show the mean Ct values of 14 randomly selected genes from S3-ER and S3-BR. RPKM of S3-ER and S3-BR denote RNA-seq results of DEG expression level. (XLSX 12 kb) [file 12864_2016_2857_MOESM2_ESM.xlsx]

## Sheet: Sheet1
Table S2 QRT-PCR results comparing to seq-results
GeneID	qRT-PCR results of S3-ER		qRT-PCR results of S3-BR		RPKM of S3-ER		RPKM of S3-BR		KEGG Orthology	GO Component	GO Function	GO Process	Blast nr
	Replication 1	Replication 2	Replication 1	Replication 2	Replication 1	Replication 2	Replication 1	Replication 2
Araip.DW9H3.1	26.6873	25.9412	23.6902	22.5894	20.878	22.5056	359.204	496.925	K01369|1|0.0|814|gmx:547700|legumain [EC:3.4.22.34]	-	GO:0004175//endopeptidase activity	GO:0019538//protein metabolic process	vacuolar processing enzyme [Arachis diogoi]
Araip.93FBI.1	25.9305	24.898	30.6839	29.1605	167.912	256.602	14.0641	20.3695	-	GO:0043231//intracellular membrane-bounded organelle	-	-	Transcription factor bHLH93 [Medicago truncatula]
Araip.7IS7K.1	27.7353	26.8016	24.9184	23.7964	5.19084	6.16124	64.6217	89.9703	-	GO:0044424//intracellular part	GO:0016783//sulfurtransferase activity	-	senescence-associated protein DIN1-like [Glycine max]
Araip.Y7S1I.1	27.5438	26.7117	25.8973	24.8991	9.44307	10.607	70.6991	95.4943	K14638|1|2e-97|355|smo:SELMODRAFT_97812|solute carrier family 15 (peptide/histidine transporter), member 3/4	GO:0016020//membrane	GO:0046872//metal ion binding	GO:0051707//response to other organism;GO:0015833//peptide transport	nitrate transporter 1.2-like [Glycine max]
Araip.M07CI.1	23.6274	23.8684	25.6111	25.2525	163.49	143.8	2.4933	1.96971	K09264|1|1e-61|233|gmx:100782733|MADS-box transcription factor, plant	-	GO:0003677//DNA binding	GO:0006351//transcription, DNA-dependent	MADS box protein M8 [Arachis hypogaea]
Araip.Q4NNC.1	26.9656	26.8972	24.7236	24.363	12.5546	11.2516	90.5817	94.5325	K14664|1|0.0|725|pop:POPTR_551444|IAA-amino acid hydrolase [EC:3.5.1.-]	GO:0044464//cell part	GO:0016811//hydrolase activity, acting on carbon-nitrogen (but not peptide) bonds, in linear amides;GO:0070011//peptidase activity, acting on L-amino acid peptides	GO:0042445//hormone metabolic process;GO:0002831	IAA-amino acid hydrolase ILR1-like protein [Medicago truncatula]
Araip.8R33D.1	25.8936	26.6303	23.8987	22.5205	32.4164	27.3398	168.07	168.79	K12124|1|0.0|1680|vvi:100254197|GIGANTEA	GO:0031981//nuclear lumen	GO:0005488//binding	GO:0000302//response to reactive oxygen species;GO:0048582;GO:0009266//response to temperature stimulus;GO:0007623//circadian rhythm;GO:0006351//transcription, DNA-dependent;GO:0009639//response to red or far red light	GIGANTEA [Glycine max]
Araip.YU7BP.1	24.7226	24.7945	26.8972	26.3383	110.008	90.0269	29.8119	23.4223	K01179|1|2e-167|587|mtr:MTR_3g117500|endoglucanase [EC:3.2.1.4]	-	GO:0004553//hydrolase activity, hydrolyzing O-glycosyl compounds	GO:0044238//primary metabolic process	endoglucanase 8-like [Glycine max]
Araip.18CW0.1	23.7457	23.3608	25.8179	24.9388	203.069	212.756	74.6138	70.6859	K10717|1|0.0|904|gmx:100808392|cytokinin trans-hydroxylase	-	GO:0016634;GO:0005506//iron ion binding	GO:0008152//metabolic process	cytokinin hydroxylase-like [Glycine max]
Araip.VAV3K.1	24.8628	24.8702	23.3705	23.4062	48.1121	55.1003	182.344	186.131	K00588|1|7e-102|367|pop:POPTR_649581|caffeoyl-CoA O-methyltransferase [EC:2.1.1.104]	-	GO:0008171//O-methyltransferase activity;GO:0043169//cation binding	GO:0006730//one-carbon metabolic process;GO:0009699//phenylpropanoid biosynthetic process	Caffeoyl-CoA O-methyltransferase [Medicago truncatula]
Araip.6GF41.1	27.9293	27.8304	25.8794	25.7795	15.9697	11.417	101.663	99.3705	-	-	-	-	BEL1-like homeodomain protein 1-like [Glycine max]
Araip.AV3G9.1	30.3011	30.6846	25.7035	24.7894	2.20847	2.27942	82.7891	109.234	-	GO:0044464//cell part	-	-	auxin-induced protein 5NG4-like [Glycine max]
Araip.HXZ5T.1	25.971	25.9029	22.8947	22.8926	21.0144	21.2015	311.359	326.396	-	GO:0044464//cell part	-	-	auxin-induced protein 5NG4-like [Glycine max]
Araip.K6C3R.1	28.7337	27.825	25.9302	25.53	6.64937	6.1433	88.9333	119.063	K15015|1|9e-12|70.1|aly:ARALYDRAFT_486994|solute carrier family 32 (vesicular inhibitory amino acid transporter);K14209|3|3e-11|68.2|pop:POPTR_208272|solute carrier family 36 (proton-coupled amino acid transporter)	GO:0016020//membrane	GO:0015171//amino acid transmembrane transporter activity	GO:0015801//aromatic amino acid transport;GO:0015711//organic anion transport;GO:0051707//response to other organism	Amino acid permease [Medicago truncatula]
