# Supplementary material for: Comparative transcriptome analysis of basal and zygote-located tip regions of peanut ovaries provides insight into the mechanism of light regulation in peanut embryo and pod development
Source: BMC Genomics. 2016 Aug 11;17:606. doi: 10.1186/s12864-016-2857-1 (PMC4982202; doi:10.1186/s12864-016-2857-1)
Supplement: Additional file 5: Table S4. — Differentially expressed genes between S1-ER and S2-ER. (XLSX 158 kb) [file 12864_2016_2857_MOESM5_ESM.xlsx]

## Sheet: S2-ER vs S1-ER
	Table S4 Differentially expressed genes between S1-ER and S2-ER.
GeneID	Length	RPKM of S1-ER		RPKM of S2-ER		log2Ratio(S2-ER/S1-ER)	Expression trend	Probability	Blast nr	KEGG Orthology	GO Component	GO Function	GO Process
		Replication 1	Replication 2	Replication 1	Replication 2
Araip.16NHL.1	1942	12.0889	10.8601	25.1002	26.6506	1.17314	up	0.81047	Zinc finger protein CONSTANS-like protein [Medicago truncatula]	K03539|1|2e-13|74.3|bdi:100830772|ribonuclease P/MRP protein subunit RPP1 [EC:3.1.26.5];K12129|3|5e-07|52.8|zma:100280240|pseudo-response regulator 7;K12135|5|8e-07|52.0|aly:ARALYDRAFT_488429|zinc finger protein CONSTANS	-	-	-
Araip.S5WT5.1	1479	0.876443	0.524905	5.83824	5.89	3.0651	up	0.804729	zeatin O-glucosyltransferase-like [Glycine max]	K13495|1|1e-150|531|rcu:RCOM_1099970|cis-zeatin O-glucosyltransferase [EC:2.4.1.215]	-	GO:0016757//transferase activity, transferring glycosyl groups	-
Araip.35A56.1	1246	3.12101	0.830748	12.2951	10.59	2.53384	up	0.843656	xyloglucan endotransglucosylase/hydrolase protein 32-like [Glycine max]	K08235|1|7e-115|411|gmx:100786503|xyloglucan:xyloglucosyl transferase [EC:2.4.1.207]	GO:0005576//extracellular region;GO:0030312//external encapsulating structure	GO:0004553//hydrolase activity, hydrolyzing O-glycosyl compounds;GO:0016758//transferase activity, transferring hexosyl groups	GO:0044042//glucan metabolic process
Araip.GMR48.1	1511	63.2926	52.3208	144.063	120.986	1.19695	up	0.839596	xyloglucan endotransglucosylase/hydrolase protein 28-like [Glycine max]	K08235|1|6e-152|535|gmx:100819680|xyloglucan:xyloglucosyl transferase [EC:2.4.1.207]	-	GO:0016787//hydrolase activity;GO:0016757//transferase activity, transferring glycosyl groups	GO:0005975//carbohydrate metabolic process
Araip.ETU2Y.1	904	0.318648	0.286259	5.3921	4.25136	3.99477	up	0.813258	xyloglucan endotransglucosylase/hydrolase protein 22-like [Glycine max]	K08235|1|1e-125|447|vvi:100252949|xyloglucan:xyloglucosyl transferase [EC:2.4.1.207];K14504|2|2e-124|442|vvi:100256520|xyloglucan:xyloglucosyl transferase TCH4 [EC:2.4.1.207]	GO:0005576//extracellular region;GO:0030312//external encapsulating structure	GO:0016798//hydrolase activity, acting on glycosyl bonds;GO:0016758//transferase activity, transferring hexosyl groups	GO:0044042//glucan metabolic process
Araip.TS0SQ.1	945	9.44951	6.43522	22.4011	19.9278	1.414	up	0.816797	WRKY65 [Glycine max]	K13425|1|3e-11|67.4|rcu:RCOM_1616660|WRKY transcription factor 22;K13424|2|3e-11|67.4|aly:ARALYDRAFT_482857|WRKY transcription factor 33;K13426|4|3e-11|67.0|pop:POPTR_646672|WRKY transcription factor 29	-	GO:0005488//binding	-
Araip.11A9H.1	654	1.76182	1.58274	7.0274	9.01062	2.26161	up	0.810339	WRKY64 [Glycine max]	K13424|1|2e-21|100|rcu:RCOM_0664190|WRKY transcription factor 33	-	GO:0003677//DNA binding;GO:0001071//nucleic acid binding transcription factor activity	GO:0010467//gene expression
Araip.MJ8I2.1	1633	6.79132	5.62561	24.1356	20.0045	1.82978	up	0.846999	WRKY transcription factor 6 [Glycine max]	K13424|1|8e-24|110|rcu:RCOM_0849600|WRKY transcription factor 33	-	-	-
Araip.WH7IR.1	1078	10.555	8.76196	21.3169	22.5793	1.18423	up	0.804126	WRKY transcription factor 48-like [Glycine max]	K13424|1|1e-25|115|ath:AT2G38470|WRKY transcription factor 33	GO:0043231//intracellular membrane-bounded organelle	GO:0003676//nucleic acid binding	GO:0006952//defense response;GO:0009743//response to carbohydrate stimulus;GO:0051707//response to other organism
Araip.1E1WQ.1	1089	6.34838	4.87139	42.4589	29.2918	2.67695	up	0.882224	WRKY transcription factor 41-like [Glycine max]	K13425|1|1e-13|75.5|vvi:100256849|WRKY transcription factor 22;K13426|3|2e-13|75.1|vvi:100251862|WRKY transcription factor 29	-	-	-
Araip.Y6GAE.1	504	11.7166	8.4719	25.4223	23.1305	1.26602	up	0.814693	WRKY transcription factor 22-like [Vitis vinifera]	K13426|1|2e-25|112|vvi:100251862|WRKY transcription factor 29;K13425|3|5e-23|105|ath:AT4G01250|WRKY transcription factor 22	GO:0043231//intracellular membrane-bounded organelle	GO:0005488//binding	GO:0006952//defense response;GO:0009725//response to hormone stimulus;GO:0009743//response to carbohydrate stimulus;GO:0006355//regulation of transcription, DNA-dependent;GO:0007165//signal transduction
Araip.5T1QZ.1	531	2.44117	3.65506	11.8026	12.0629	1.96893	up	0.827153	VQ motif-containing protein [Phaseolus vulgaris]	-	-	-	-
Araip.1R7GG.1	831	9.18596	10.4321	41.3956	40.6984	2.0651	up	0.869015	unnamed protein product [Vitis vinifera]	-	-	-	-
Araip.0KX81.1	441	3.59256	3.81419	43.5812	33.4067	3.37772	up	0.897962	unknown [Populus trichocarpa]	-	-	-	-
Araip.ZTF4L.1	591	0	0	3.06347	2.81793	8.20002	up	0.825489	unknown [Medicago truncatula]	K03809|1|2e-86|316|gmx:100783867|Trp repressor binding protein	-	GO:0000166//nucleotide binding;GO:0003824//catalytic activity	-
Araip.EV8J4.1	948	2.27894	1.09189	12.4873	9.32428	2.69392	up	0.844504	unknown [Medicago truncatula]	K00469|1|1e-101|367|gmx:100809388|inositol oxygenase [EC:1.13.99.1]	GO:0044424//intracellular part	GO:0046914//transition metal ion binding;GO:0016701//oxidoreductase activity, acting on single donors with incorporation of molecular oxygen	GO:0006020//inositol metabolic process
Araip.FWG89.1	1132	16.2859	21.26	93.9951	86.914	2.26853	up	0.884181	unknown [Medicago truncatula]	K13070|1|2e-69|260|osa:4335093|momilactone-A synthase [EC:1.1.1.295];K09841|2|1e-67|254|sbi:SORBI_01g003880|xanthoxin dehydrogenase [EC:1.1.1.288]	-	GO:0004312//fatty acid synthase activity	GO:0008152//metabolic process
Araip.DD9NA.1	801	11.3281	19.8687	37.9038	36.7849	1.25949	up	0.826517	unknown [Medicago truncatula]	-	-	-	-
Araip.3VQ3K.1	2236	15.2016	21.0633	37.3713	41.9959	1.12997	up	0.810845	unknown [Medicago truncatula]	K08241|1|5e-76|283|vvi:100260930|jasmonate O-methyltransferase [EC:2.1.1.141]	-	-	-
Araip.LMJ0Y.1	1117	0	0	3.49111	2.52316	8.23224	up	0.829322	unknown [Lotus japonicus]	K09874|1|2e-95|346|aly:ARALYDRAFT_492969|aquaporin NIP	GO:0031224//intrinsic to membrane	-	GO:0006810//transport
Araip.P20M1.1	789	0.182546	0	7.23711	7.63125	6.2709	up	0.923451	unknown [Lotus japonicus]	-	-	-	-
Araip.YJ68E.1	1104	0.782766	0.2344	18.5441	9.28316	4.77387	up	0.917743	unknown [Lotus japonicus]	-	-	GO:0005488//binding	GO:0010876//lipid localization
Araip.JR3SU.1	693	0.623502	1.12025	25.7238	21.074	4.74617	up	0.932061	unknown [Lotus japonicus]	-	-	-	-
Araip.M2BYP.1	995	1.30277	0.130039	5.03892	6.82382	3.04952	up	0.80592	unknown [Lotus japonicus]	-	-	-	-
Araip.JP66B.1	931	1.85644	1.66774	17.8015	11.0082	3.03119	up	0.86577	unknown [Lotus japonicus]	-	-	-	-
Araip.NGD50.1	519	2.49761	1.74513	20.1258	12.8354	2.9577	up	0.869586	unknown [Lotus japonicus]	-	-	GO:0003824//catalytic activity	-
Araip.8YV7L.1	1469	1.56873	1.49735	9.67023	6.97659	2.44078	up	0.81877	unknown [Lotus japonicus]	K04345|1|8e-29|125|ath:AT2G20050|protein kinase A [EC:2.7.11.11]	-	GO:0016787//hydrolase activity	-
Araip.80K4W.1	833	43.7447	30.4445	184.579	144.256	2.14808	up	0.884589	unknown [Lotus japonicus]	-	-	-	-
Araip.CL739.1	2851	3.13216	3.72147	11.1377	12.0424	1.75795	up	0.815737	unknown [Lotus japonicus]	K01673|1|1e-99|360|gmx:100811331|carbonic anhydrase [EC:4.2.1.1]	-	GO:0016836//hydro-lyase activity;GO:0046914//transition metal ion binding	-
Araip.56JLH.1	381	3.40226	3.73564	10.9662	12.4409	1.71337	up	0.811628	unknown [Lotus japonicus]	-	-	-	-
Araip.64TPH.1	616	7.24821	10.7124	30.9741	24.956	1.63879	up	0.842988	unknown [Lotus japonicus]	K14489|1|2e-08|55.1|vvi:100263145|arabidopsis histidine kinase 2/3/4 (cytokinin receptor) [EC:2.7.13.3]	-	GO:0003824//catalytic activity	-
Araip.5HK6K.1	946	6.09002	6.56519	19.8747	15.0316	1.46376	up	0.819749	unknown [Lotus japonicus]	K00799|1|3e-101|365|gmx:547582|glutathione S-transferase [EC:2.5.1.18]	-	GO:0016765//transferase activity, transferring alkyl or aryl (other than methyl) groups	-
Araip.SS6R3.1	446	4.19815	8.7033	19.985	12.3512	1.32561	up	0.800603	unknown [Lotus japonicus]	-	-	-	-
Araip.RM081.1	761	14.5732	20.233	33.8568	46.9672	1.21544	up	0.825978	unknown [Arachis hypogaea]	-	GO:0043231//intracellular membrane-bounded organelle	-	-
Araip.RET4S.1	1002	14.6616	10.5887	42.9486	33.7529	1.60295	up	0.848924	uncharacterized protein LOC547691 [Glycine max]	-	GO:0016020//membrane	-	GO:0051707//response to other organism
Araip.X10KJ.1	2541	1.36037	0.560125	62.2633	21.5781	5.44811	up	0.963715	uncharacterized protein LOC101208428 [Cucumis sativus]	-	-	-	-
Araip.LG4CB.1	762	0.945071	0.849009	13.7077	10.2553	3.73949	up	0.875342	uncharacterized protein LOC100820463 [Glycine max]	-	-	-	-
Araip.R1LLI.1	2362	11.8906	10.189	33.9626	30.5896	1.54775	up	0.843885	uncharacterized protein LOC100818476 [Glycine max]	-	GO:0044464//cell part	-	-
Araip.V1SVU.1	2055	3.15392	2.58148	11.86	12.6549	2.09569	up	0.8318	uncharacterized protein LOC100816427 [Glycine max]	K02183|1|2e-71|268|ath:AT5G57580|calmodulin	-	GO:0005515//protein binding	-
Araip.F6VRE.1	1985	24.0895	20.5328	51.2879	41.9496	1.06315	up	0.801826	uncharacterized protein LOC100816139 [Glycine max]	-	-	-	-
Araip.B3ZXX.1	1050	20.0269	21.6881	42.179	46.4847	1.08778	up	0.802544	uncharacterized protein LOC100815707 [Glycine max]	-	-	GO:0016772//transferase activity, transferring phosphorus-containing groups	GO:0006796//phosphate-containing compound metabolic process
Araip.QR5SQ.1	1838	6.97419	7.39165	18.4128	16.4491	1.27901	up	0.800946	uncharacterized protein LOC100815394 [Glycine max]	-	-	-	-
Araip.85E1M.1	1933	8.27067	8.09936	24.7848	17.0987	1.35532	up	0.814008	uncharacterized protein LOC100814896 [Glycine max]	-	-	-	-
Araip.RP1HV.1	1050	13.4427	7.27043	27.0582	19.6432	1.17292	up	0.806474	uncharacterized protein LOC100814589 [Glycine max]	-	-	GO:0005488//binding	GO:0009725//response to hormone stimulus;GO:0050794//regulation of cellular process;GO:0006351//transcription, DNA-dependent;GO:0007275//multicellular organismal development;GO:0003006//developmental process involved in reproduction
Araip.U985Z.1	1834	1.88478	2.32816	9.18849	8.52188	2.0717	up	0.808545	uncharacterized protein LOC100810830 [Glycine max]	-	-	-	-
Araip.L9WSM.1	894	4.34986	1.73676	14.0205	11.1772	2.04957	up	0.832306	uncharacterized protein LOC100810770 [Glycine max]	-	GO:0005618//cell wall	-	-
Araip.J1GZN.1	1985	0.290234	0.0651834	4.91129	3.4205	4.55104	up	0.816569	uncharacterized protein LOC100809817 [Glycine max]	-	GO:0031224//intrinsic to membrane	-	GO:0009553//embryo sac development
Araip.UGD2T.1	1680	7.71583	9.24207	21.7195	19.4449	1.27944	up	0.808219	uncharacterized protein LOC100807569 [Glycine max]	K09422|1|1e-89|327|gmx:100101837|myb proto-oncogene protein, plant	-	-	-
Araip.81HNQ.1	1171	22.6313	19.889	62.9154	57.3257	1.4997	up	0.853001	uncharacterized protein LOC100805802 [Glycine max]	-	-	-	-
Araip.97GAP.1	1890	35.1308	18.8264	309.416	251.131	3.37695	up	0.910682	uncharacterized protein LOC100804829 precursor [Glycine max]	K00430|1|5e-125|446|mtr:MTR_2g029850|peroxidase [EC:1.11.1.7]	-	GO:0046872//metal ion binding;GO:0003824//catalytic activity	-
Araip.7V2M5.1	420	6.17267	12.6308	28.1856	25.0115	1.50035	up	0.83741	uncharacterized protein LOC100797991 [Glycine max]	-	-	-	-
Araip.9A27H.1	1605	2.42292	2.74095	10.8466	8.93959	1.93797	up	0.813633	uncharacterized protein LOC100795458 [Glycine max]	-	-	-	-
Araip.3UM1W.1	1883	6.80752	7.696	29.5108	18.5732	1.72915	up	0.844716	uncharacterized protein LOC100793202 [Glycine max]	-	-	-	GO:0009888//tissue development;GO:0010051//xylem and phloem pattern formation;GO:0009755//hormone-mediated signaling pathway
Araip.88RV1.1	1112	11.9161	6.98142	37.1972	28.3403	1.79413	up	0.856833	uncharacterized protein LOC100791980 [Glycine max]	-	-	-	-
Araip.MP018.1	2316	21.3929	24.023	83.2855	57.8033	1.63533	up	0.85804	uncharacterized protein LOC100791695 [Glycine max]	-	-	-	-
Araip.10KZ6.1	1305	1.87624	1.58638	7.15027	8.93317	2.21564	up	0.809344	uncharacterized protein LOC100789863 [Glycine max]	-	-	-	-
Araip.QV08P.1	799	6.84993	7.77306	31.2007	28.0586	2.0188	up	0.862296	uncharacterized protein LOC100788634 [Glycine max]	K14411|1|1e-16|85.1|sbi:SORBI_02g005670|RNA-binding protein Musashi	-	GO:0005488//binding	-
Araip.YKX26.1	1240	7.89836	8.76506	22.0137	20.4559	1.34975	up	0.814351	uncharacterized protein LOC100787725 [Glycine max]	K07976|1|3e-93|338|aly:ARALYDRAFT_470156|Rab family, other	GO:0043231//intracellular membrane-bounded organelle;GO:0044444//cytoplasmic part	GO:0032561//guanyl ribonucleotide binding;GO:0003824//catalytic activity	GO:0035556//intracellular signal transduction;GO:0006810//transport
Araip.P0J64.1	451	2.23548	3.15583	10.8081	11.078	2.02131	up	0.823092	uncharacterized protein LOC100785168 [Glycine max]	-	-	-	-
Araip.2Q08B.1	579	11.6915	17.8776	41.8532	41.5962	1.49682	up	0.847831	uncharacterized protein LOC100784783 [Glycine max]	K06889|1|7e-40|161|gmx:100784783|	-	-	-
Araip.83H1C.1	669	6.45869	3.48132	14.3642	13.5959	1.49205	up	0.810176	uncharacterized protein LOC100782615 [Glycine max]	-	-	-	-
Araip.Y6X2Y.1	1662	0.77994	1.47918	11.564	8.2476	3.13251	up	0.849886	uncharacterized protein LOC100782365 [Glycine max]	K08235|1|3e-129|460|vvi:100252949|xyloglucan:xyloglucosyl transferase [EC:2.4.1.207];K14504|5|4e-128|456|vvi:100256520|xyloglucan:xyloglucosyl transferase TCH4 [EC:2.4.1.207]	GO:0005576//extracellular region;GO:0030312//external encapsulating structure	GO:0016798//hydrolase activity, acting on glycosyl bonds;GO:0016758//transferase activity, transferring hexosyl groups	GO:0044042//glucan metabolic process
Araip.F5TQH.1	1312	41.3863	31.6569	93.9437	100.768	1.41451	up	0.845744	uncharacterized protein LOC100779940 precursor [Glycine max]	K01728|1|0.0|684|gmx:100101868|pectate lyase [EC:4.2.2.2]	-	GO:0003824//catalytic activity	-
Araip.CS3IA.1	941	9.48968	11.5501	86.7294	60.0377	2.80233	up	0.892857	uncharacterized protein LOC100779919 [Glycine max]	K09422|1|7e-38|155|gmx:100808114|myb proto-oncogene protein, plant	GO:0043231//intracellular membrane-bounded organelle	GO:0003676//nucleic acid binding	-
Araip.YLJ2W.1	1464	60.7991	81.2216	161.911	164.685	1.20141	up	0.840965	uncharacterized protein LOC100779100 [Glycine max]	-	GO:0044444//cytoplasmic part;GO:0031224//intrinsic to membrane;GO:0043231//intracellular membrane-bounded organelle	-	GO:0051234//establishment of localization
Araip.9TB9L.1	2563	6.85584	10.8035	24.8328	21.5928	1.39449	up	0.819781	uncharacterized protein LOC100778245 [Glycine max]	-	-	-	-
Araip.B9RXI.1	393	5.49728	3.62157	41.4621	24.122	2.84642	up	0.884181	uncharacterized protein LOC100777903 precursor [Glycine max]	-	-	-	-
Araip.S1F84.1	1884	21.2527	19.2298	48.8629	52.7662	1.32794	up	0.8356	uncharacterized protein LOC100777580 [Glycine max]	-	-	-	-
Araip.H2GQW.1	1222	6.7182	7.09416	17.5512	18.6605	1.3905	up	0.809426	uncharacterized protein LOC100776882 [Glycine max]	K09422|1|5e-62|236|vvi:100253313|myb proto-oncogene protein, plant	GO:0043231//intracellular membrane-bounded organelle	GO:0003676//nucleic acid binding	-
Araip.X5DDA.1	842	0.855278	1.07568	11.4129	15.2147	3.78553	up	0.88198	uncharacterized protein LOC100776617 [Glycine max]	-	-	GO:0043169//cation binding	-
Araip.I0HKJ.1	1663	5.19647	2.33414	44.9718	26.2686	3.24186	up	0.893933	uncharacterized protein LOC100776165 precursor [Glycine max]	K08235|1|5e-131|465|gmx:100776165|xyloglucan:xyloglucosyl transferase [EC:2.4.1.207]	GO:0005576//extracellular region;GO:0030312//external encapsulating structure	GO:0004553//hydrolase activity, hydrolyzing O-glycosyl compounds;GO:0016758//transferase activity, transferring hexosyl groups	GO:0044042//glucan metabolic process
Araip.18JNS.1	588	5.63378	3.30074	18.4746	16.9939	1.98908	up	0.846673	uncharacterized protein LOC100527840 precursor [Glycine max]	-	-	GO:0004091//carboxylesterase activity;GO:0030234//enzyme regulator activity	-
Araip.E43K9.1	477	70.0518	41.5021	216.935	179.941	1.83095	up	0.874641	uncharacterized protein LOC100527778 precursor [Glycine max]	K13449|1|9e-51|196|vvi:100258414|pathogenesis-related protein 1	-	-	-
Araip.8H1P2.1	1213	29.447	34.2406	67.2814	63.1561	1.03427	up	0.805186	uncharacterized protein LOC100527660 [Glycine max]	K10863|1|9e-07|50.8|aly:ARALYDRAFT_486946|aprataxin [EC:3.-.-.-];K12126|2|3e-06|49.3|ath:AT1G09530|phytochrome-interacting factor 3	GO:0043231//intracellular membrane-bounded organelle	GO:0001071//nucleic acid binding transcription factor activity	GO:0009725//response to hormone stimulus
Araip.Z2CSM.1	582	1.73231	0.222318	7.41817	5.94313	2.7731	up	0.809638	uncharacterized protein LOC100527138 precursor [Glycine max]	-	-	-	-
Araip.ZG28U.1	1215	1.65959	0.958437	9.85781	9.27857	2.86977	up	0.840835	uncharacterized protein LOC100527136 [Glycine max]	-	GO:0031224//intrinsic to membrane;GO:0009528//plastid inner membrane	-	-
Araip.ZSB2V.1	577	13.7289	11.885	43.2052	34.1916	1.59535	up	0.849038	uncharacterized protein LOC100527099 [Glycine max]	-	-	-	-
Araip.RDM9N.1	549	4.72226	4.94931	18.7723	20.3012	2.01437	up	0.850457	uncharacterized protein LOC100500506 [Glycine max]	-	-	-	GO:0006950//response to stress
Araip.WHP10.1	805	0.715671	1.28585	6.22823	9.38925	2.96399	up	0.828327	uncharacterized protein LOC100500181 precursor [Glycine max]	-	-	-	-
Araip.1Z65W.1	573	0.502719	0	4.37498	4.24789	4.07193	up	0.802414	uncharacterized protein LOC100500092 [Glycine max]	K13448|1|4e-43|172|vvi:100263254|calcium-binding protein CML	-	GO:0016491//oxidoreductase activity	-
Araip.VZ4BS.1	1108	1.94985	3.26976	12.3181	10.5215	2.12952	up	0.829941	uncharacterized protein LOC100500091 [Glycine max]	-	-	-	-
Araip.0F5SG.1	676	2.76979	3.06246	16.0696	13.0761	2.32116	up	0.849185	uncharacterized protein LOC100499904 [Glycine max]	K00759|1|3e-72|268|gmx:100499904|adenine phosphoribosyltransferase [EC:2.4.2.7]	-	GO:0016757//transferase activity, transferring glycosyl groups	GO:0055086//nucleobase-containing small molecule metabolic process
Araip.YT7PR.1	728	14.6403	17.4177	49.5481	49.976	1.63436	up	0.853735	uncharacterized protein LOC100499821 [Glycine max]	-	GO:0043231//intracellular membrane-bounded organelle	-	-
Araip.KTA7Q.1	787	4.02622	0.328816	32.2073	32.3931	3.89079	up	0.90879	uncharacterized protein LOC100306151 precursor [Glycine max]	-	-	-	-
Araip.WPA12.1	342	9.26501	3.40497	30.5417	49.445	2.65835	up	0.883382	uncharacterized protein LOC100306055 [Glycine max]	-	-	-	-
Araip.N7CHL.1	1699	3.30614	6.01632	21.4766	24.1286	2.29042	up	0.864465	uncharacterized protein LOC100305841 [Glycine max]	-	-	-	-
Araip.S4VWM.1	809	19.2276	23.9905	49.2352	53.6817	1.25177	up	0.831507	uncharacterized protein LOC100305464 [Glycine max]	-	-	-	-
Araip.5WS5K.1	596	1.2083	0.868382	9.58067	6.01848	2.90912	up	0.826272	uncharacterized protein At5g65660-like [Glycine max]	-	GO:0016020//membrane	-	-
Araip.HP15M.1	405	5.3344	3.83375	16.85	14.5505	1.77608	up	0.832811	uncharacterized protein At5g65660-like [Glycine max]	-	-	-	-
Araip.Q97Y0.1	868	35.8413	55.6015	87.9264	95.6379	1.00534	up	0.807224	Ubiquitin carrier protein [Medicago truncatula]	K06688|1|1e-73|272|mtr:MTR_5g009020|ubiquitin-conjugating enzyme E2 C [EC:6.3.2.19]	GO:0043231//intracellular membrane-bounded organelle	GO:0019787//small conjugating protein ligase activity;GO:0032559	GO:0019941//modification-dependent protein catabolic process;GO:0032446//protein modification by small protein conjugation
Araip.H8B72.1	729	0	0	3.24773	2.10877	8.06515	up	0.810144	type I inositol-1,4,5-trisphosphate 5-phosphatase CVP2-like [Glycine max]	K01099|1|4e-36|149|ota:Ot04g02290|phosphatidylinositol-bisphosphatase [EC:3.1.3.36]	-	GO:0004518//nuclease activity;GO:0016791//phosphatase activity	-
Araip.3XD6G.1	3072	1.21899	2.0217	9.20308	7.71481	2.38417	up	0.817352	trehalose-phosphate phosphatase-like [Glycine max]	K01087|1|0.0|700|gmx:100819495|trehalose 6-phosphate phosphatase [EC:3.1.3.12]	-	GO:0019203//carbohydrate phosphatase activity	GO:0005991//trehalose metabolic process
Araip.45253.1	780	3.13909	5.30827	14.2841	12.975	1.69017	up	0.817025	transcription factor MYB48-like [Glycine max]	K09422|1|3e-39|159|pop:POPTR_565013|myb proto-oncogene protein, plant	-	-	-
Araip.BC9YQ.1	735	0.783831	0	21.0326	15.338	5.5178	up	0.950342	transcription factor MYB102 [Lotus japonicus]	K09422|1|4e-73|272|pop:POPTR_559105|myb proto-oncogene protein, plant	GO:0043231//intracellular membrane-bounded organelle	GO:0003676//nucleic acid binding;GO:0001071//nucleic acid binding transcription factor activity	GO:0009725//response to hormone stimulus;GO:0006351//transcription, DNA-dependent
Araip.74SLF.1	1109	0.259745	0.466687	5.77676	3.69652	3.70496	up	0.800815	transcription factor bHLH130-like [Glycine max]	-	-	-	-
Araip.FZ51R.1	1073	0.13423	0.844103	6.74935	4.29811	3.49724	up	0.811252	TMV resistance protein N-like [Glycine max]	-	GO:0044425//membrane part	GO:0004872//receptor activity	GO:0006952//defense response;GO:0009987//cellular process;GO:0023052//signaling
Araip.7BB5W.1	718	16.8502	12.7947	27.1558	41.7509	1.21686	up	0.822293	thioredoxin H2-like [Glycine max]	K03671|1|1e-44|176|mtr:MTR_5g037950|thioredoxin 1	-	-	-
Araip.JXJ5E.1	836	120.254	132.175	264.047	256.981	1.04549	up	0.81771	thaumatin-like protein-like [Glycine max]	-	GO:0044464//cell part	-	GO:0009607//response to biotic stimulus
Araip.2I1EM.1	1350	5.65447	5.84647	21.8706	17.7453	1.78433	up	0.842906	syntaxin, putative [Ricinus communis]	K08486|1|1e-112|404|aly:ARALYDRAFT_897385|syntaxin 1B/2/3	GO:0044464//cell part	GO:0005515//protein binding	GO:0015031//protein transport
Araip.0J9BI.1	1367	19.9133	22.5271	47.9856	44.5143	1.12401	up	0.813699	superoxide dismutase [Cu-Zn], chloroplastic-like [Glycine max]	K04565|1|5e-75|278|gmx:100815376|Cu/Zn superoxide dismutase [EC:1.15.1.1]	GO:0009532//plastid stroma;GO:0005576//extracellular region	GO:0016209//antioxidant activity;GO:0043169//cation binding;GO:0003824//catalytic activity	GO:0009314//response to radiation;GO:0006950//response to stress;GO:0006801//superoxide metabolic process;GO:0010038//response to metal ion
Araip.PF5R6.1	1470	0.293936	0.0880197	7.01088	6.18751	5.11081	up	0.885943	stilbene synthase [Arachis hypogaea]	K00660|1|0.0|630|gmx:732575|chalcone synthase [EC:2.3.1.74]	GO:0044424//intracellular part	GO:0016747//transferase activity, transferring acyl groups other than amino-acyl groups	GO:0050896//response to stimulus;GO:0009699//phenylpropanoid biosynthetic process
Araip.XP5YM.1	734	26.2941	22.0349	600.721	325.854	4.26095	up	0.935633	specific tissue protein 2 [Cicer arietinum]	-	-	-	-
Araip.I4CFI.1	1340	3.11704	6.56601	34.09	34.7038	2.82874	up	0.884605	salicylate O-methyltransferase-like [Glycine max]	K08241|1|1e-86|318|vvi:100260930|jasmonate O-methyltransferase [EC:2.1.1.141]	-	GO:0008168//methyltransferase activity	GO:0006730//one-carbon metabolic process
Araip.B18UN.1	1125	13.5707	9.20099	33.5487	27.3296	1.41868	up	0.828571	RING finger protein [Medicago truncatula]	K11982|1|6e-32|136|ppp:PHYPADRAFT_169900|E3 ubiquitin-protein ligase RNF115/126 [EC:6.3.2.19]	-	-	-
Araip.F3DK3.1	1578	3.01201	2.95184	18.181	15.2625	2.48741	up	0.860372	reticuline oxidase-like protein-like [Glycine max]	-	-	GO:0046993;GO:0050662//coenzyme binding	GO:0008152//metabolic process
Araip.QF4IK.1	2413	2.74568	1.71589	10.4467	8.38831	2.07779	up	0.813992	receptor-like protein kinase At1g67000-like [Glycine max]	K13416|1|2e-54|212|ath:AT4G33430|brassinosteroid insensitive 1-associated receptor kinase 1 [EC:2.7.10.1 2.7.11.1];K04733|4|1e-53|209|smo:SELMODRAFT_159261|interleukin-1 receptor-associated kinase 4 [EC:2.7.11.1];K13417|5|2e-52|205|ath:AT2G13790|somatic e	-	GO:0016301//kinase activity	-
Araip.VAF8D.1	1081	7.86096	8.97703	19.5829	19.7909	1.22551	up	0.803262	ras-related protein RABA6a-like [Glycine max]	K07976|1|4e-69|258|aly:ARALYDRAFT_476500|Rab family, other	GO:0016020//membrane	GO:0032561//guanyl ribonucleotide binding;GO:0003824//catalytic activity	GO:0035556//intracellular signal transduction;GO:0051169//nuclear transport;GO:0015031//protein transport
Araip.VE4L8.1	879	31.7879	37.8305	65.7533	77.3892	1.03991	up	0.806833	putative syntaxin-24-like [Glycine max]	K08488|1|1e-24|111|aly:ARALYDRAFT_680966|syntaxin 7	-	-	-
Araip.86NLQ.1	1458	7.60646	6.30084	29.5161	19.3304	1.81241	up	0.849804	putative nuclease HARBI1-like [Glycine max]	K14861|1|1e-24|112|gmx:100777901|nucleolar pre-ribosomal-associated protein 1	-	GO:0016787//hydrolase activity	-
Araip.EK9PX.1	1383	0.104142	0.187114	11.2786	6.11359	5.90001	up	0.928098	putative glycosyltransferase [Clitoria ternatea]	K08237|1|1e-147|521|pop:POPTR_731288|hydroquinone glucosyltransferase [EC:2.4.1.218]	-	GO:0008194//UDP-glycosyltransferase activity;GO:0016758//transferase activity, transferring hexosyl groups	GO:0006970//response to osmotic stress;GO:0006805//xenobiotic metabolic process
Araip.78H4F.1	1128	0.383055	0.573533	27.9034	20.7834	5.66949	up	0.961416	putative expansin-A17-like [Glycine max]	-	GO:0044464//cell part	-	-
Araip.Q3MUX.1	1595	5.05681	6.97646	18.1619	17.1078	1.5514	up	0.824054	putative cyclin-D6-1-like [Glycine max]	K10151|1|6e-24|109|pop:POPTR_804326|cyclin D2;K14505|2|7e-21|99.4|ath:AT4G34160|cyclin D3, plant	-	-	-
Araip.Z00VV.1	919	30.2476	28.4402	144.12	124.204	2.19284	up	0.885013	putative axial regulator YABBY 2-like isoform 2 [Glycine max]	-	-	-	-
Araip.2K06N.1	448	2.25045	1.73289	13.0566	6.8629	2.32213	up	0.828147	proteinase inhibitor type-2 CEVI57-like [Fragaria vesca subsp. vesca]	-	GO:0031410//cytoplasmic vesicle	-	GO:0006950//response to stress
Araip.H94QL.1	1364	18.4788	23.4304	47.7848	46.6785	1.17249	up	0.825848	Protein TIFY 3B [Medicago truncatula]	K13464|1|5e-18|89.0|pop:POPTR_668867|jasmonate ZIM domain-containing protein	-	GO:0005488//binding	-
Araip.K90VM.1	1161	4.96223	5.57231	15.2346	15.1169	1.52664	up	0.816161	protein phosphatase 2C 25-like [Glycine max]	K01090|1|2e-86|317|sbi:SORBI_01g038410|protein phosphatase [EC:3.1.3.16];K14497|3|3e-36|150|osa:4324182|protein phosphatase 2C [EC:3.1.3.16]	GO:0043234//protein complex	GO:0004721//phosphoprotein phosphatase activity;GO:0043169//cation binding	GO:0006464//cellular protein modification process
Araip.KT1QG.1	765	0.941365	0.507408	19.6617	16.0762	4.62455	up	0.920532	protein NDR1-like [Glycine max]	-	-	-	-
Araip.L82PP.1	891	0	0	3.12616	3.16315	8.29676	up	0.835568	protein LURP-one-related 15-like [Glycine max]	-	GO:0009536//plastid	-	-
Araip.D52UU.1	564	32.432	38.7708	93.3407	80.4079	1.28699	up	0.840639	protein GAST1-like isoform 2 [Glycine max]	-	-	-	-
Araip.F7S1P.1	3306	8.62605	9.35389	25.655	23.405	1.44816	up	0.828849	Protein FAM86A [Medicago truncatula]	-	-	-	-
Araip.N2HP9.1	1449	106.456	151.802	315.064	325.971	1.31159	up	0.848614	proline dehydrogenase 2, mitochondrial-like [Glycine max]	K00318|1|0.0|768|gmx:100798942|proline dehydrogenase [EC:1.5.99.8]	-	GO:0016645//oxidoreductase activity, acting on the CH-NH group of donors	GO:0006560//proline metabolic process;GO:0006536//glutamate metabolic process
Araip.KX6TX.1	1407	0.102366	0.0919609	3.56342	3.0957	5.09878	up	0.805528	predicted protein [Populus trichocarpa]	-	-	-	-
Araip.FTW55.1	1526	2.92588	4.66343	17.2491	11.9209	1.94244	up	0.836905	predicted protein [Populus trichocarpa]	K01240|1|1e-148|523|pop:POPTR_717449|uridine nucleosidase [EC:3.2.2.3]	GO:0044444//cytoplasmic part	GO:0008477//purine nucleosidase activity;GO:0050263//ribosylpyrimidine nucleosidase activity	GO:0042278//purine nucleoside metabolic process;GO:0046108//uridine metabolic process
Araip.Z58RU.1	624	3.46223	6.84269	14.2841	14.1657	1.46509	up	0.809279	predicted protein [Populus trichocarpa]	K07213|1|7e-10|60.8|bdi:100843688|copper chaperone	-	GO:0043169//cation binding	GO:0006812//cation transport
Araip.1M8MW.1	2119	4.82588	4.09111	14.788	11.4263	1.55573	up	0.808953	potassium transporter 5-like [Glycine max]	K03549|1|4e-147|520|gmx:100814313|KUP system potassium uptake protein	GO:0044464//cell part	GO:0022820//potassium ion symporter activity	GO:0030001//metal ion transport;GO:0034220//ion transmembrane transport
Araip.4G0SR.1	1758	0.0819277	0	8.87273	4.8095	7.21759	up	0.923793	polyphenol oxidase A1, chloroplastic-like [Glycine max]	K00422|1|7e-161|565|vvi:100256583|polyphenol oxidase [EC:1.10.3.1]	GO:0009507//chloroplast;GO:0009579//thylakoid	GO:0016491//oxidoreductase activity	GO:0008152//metabolic process
Araip.QPF43.1	2149	5.76384	3.67274	20.2198	16.3339	1.95368	up	0.84695	polygalacturonase At1g48100-like [Glycine max]	K01184|1|3e-132|470|rcu:RCOM_1063390|polygalacturonase [EC:3.2.1.15]	-	GO:0004553//hydrolase activity, hydrolyzing O-glycosyl compounds	GO:0044238//primary metabolic process;GO:0045229//external encapsulating structure organization
Araip.BP4Q3.1	849	0.169645	0.762008	4.75717	12.675	4.22581	up	0.874511	Pollen-specific protein C13 [Medicago truncatula]	K01834|1|5e-33|137|vvi:100245371|2,3-bisphosphoglycerate-dependent phosphoglycerate mutase [EC:5.4.2.1];K03036|2|1e-16|83.6|aly:ARALYDRAFT_336019|26S proteasome regulatory subunit N6	-	-	-
Araip.KTN2S.1	824	4.71939	5.33887	45.9727	64.9866	3.46358	up	0.904142	plastid division protein PDV2-like [Glycine max]	-	GO:0034399//nuclear periphery	GO:0005506//iron ion binding;GO:0022892	GO:0050896//response to stimulus;GO:0071941;GO:0015669//gas transport
Araip.G0WVS.1	3186	6.19333	6.01054	24.1734	20.6677	1.87748	up	0.852038	plasma membrane ATPase 4-like isoform 1 [Glycine max]	K01535|1|0.0|1645|gmx:100816905|H+-transporting ATPase [EC:3.6.3.6]	GO:0031224//intrinsic to membrane	GO:0015662//ATPase activity, coupled to transmembrane movement of ions, phosphorylative mechanism;GO:0032559	GO:0009206;GO:0006811//ion transport;GO:0009207
Araip.03APC.1	9480	0.607717	0.941755	6.77253	6.10808	3.05535	up	0.814318	phospholipase D alpha 1 [Arachis hypogaea]	K01115|1|0.0|941|gmx:100786410|phospholipase D [EC:3.1.4.4]	GO:0043231//intracellular membrane-bounded organelle	GO:0046872//metal ion binding;GO:0004620//phospholipase activity	GO:0006650//glycerophospholipid metabolic process
Araip.0C8X4.1	1652	30.4274	32.5822	68.7921	65.1394	1.08785	up	0.809181	Phospho-2-dehydro-3-deoxyheptonate aldolase 1, chloroplast precursor, putative [Ricinus communis]	K01626|1|0.0|838|rcu:RCOM_1036940|3-deoxy-7-phosphoheptulonate synthase [EC:2.5.1.54]	GO:0009536//plastid	GO:0016765//transferase activity, transferring alkyl or aryl (other than methyl) groups	GO:0008652//cellular amino acid biosynthetic process
Araip.GIZ0F.1	1254	5.28336	8.35766	25.655	12.3613	1.47867	up	0.825049	peroxidase 4-like [Glycine max]	K00430|1|2e-121|433|rcu:RCOM_0688840|peroxidase [EC:1.11.1.7]	-	GO:0005506//iron ion binding;GO:0003824//catalytic activity;GO:0016209//antioxidant activity	GO:0008152//metabolic process;GO:0006950//response to stress
Araip.N95WX.1	1225	0.352724	1.16186	9.43627	5.85635	3.33584	up	0.837264	peroxidase 44-like [Glycine max]	K00430|1|7e-123|437|gmx:100820340|peroxidase [EC:1.11.1.7]	GO:0005618//cell wall	GO:0005506//iron ion binding;GO:0003824//catalytic activity;GO:0016209//antioxidant activity	GO:0008152//metabolic process;GO:0006950//response to stress
Araip.I0093.1	1553	0.0927423	0.416578	16.6801	10.6413	5.74532	up	0.947179	peroxidase 3-like [Glycine max]	K00430|1|4e-124|442|mtr:MTR_2g088770|peroxidase [EC:1.11.1.7]	-	GO:0046872//metal ion binding;GO:0003824//catalytic activity;GO:0016209//antioxidant activity	-
Araip.JSZ6P.1	1286	0.89598	0.301841	45.3765	20.023	5.7708	up	0.968933	peroxidase 15-like [Glycine max]	K00430|1|8e-134|474|gmx:100783115|peroxidase [EC:1.11.1.7]	-	GO:0046872//metal ion binding;GO:0003824//catalytic activity;GO:0016209//antioxidant activity	-
Araip.N79SI.1	1572	1.83243	1.48155	12.3146	10.7571	2.79949	up	0.850457	peroxidase 11-like [Glycine max]	K00430|1|3e-164|575|gmx:100780750|peroxidase [EC:1.11.1.7]	GO:0044464//cell part	GO:0005506//iron ion binding;GO:0003824//catalytic activity;GO:0016209//antioxidant activity	GO:0008152//metabolic process;GO:0006950//response to stress
Araip.G30W8.1	1461	0.690077	0.354248	15.9193	7.97932	4.51629	up	0.902202	Peroxidase [Medicago truncatula]	K00430|1|2e-84|310|pop:POPTR_832218|peroxidase [EC:1.11.1.7]	GO:0043231//intracellular membrane-bounded organelle	GO:0005506//iron ion binding;GO:0003824//catalytic activity;GO:0016209//antioxidant activity	GO:0008152//metabolic process;GO:0006950//response to stress
Araip.LA90I.1	1016	0.708803	1.27351	8.22462	6.05233	2.84843	up	0.817189	Peroxidase [Medicago truncatula]	K00430|1|2e-144|509|mtr:MTR_8g076820|peroxidase [EC:1.11.1.7]	GO:0044464//cell part	GO:0005506//iron ion binding;GO:0003824//catalytic activity;GO:0016209//antioxidant activity	GO:0008152//metabolic process;GO:0006950//response to stress
Araip.H1RCV.1	1548	246.933	245.404	928.018	832.368	1.83817	up	0.877071	Peroxidase [Medicago truncatula]	K00430|1|6e-148|521|mtr:MTR_2g029800|peroxidase [EC:1.11.1.7]	-	GO:0005506//iron ion binding;GO:0003824//catalytic activity;GO:0016209//antioxidant activity	GO:0008152//metabolic process;GO:0006950//response to stress
Araip.4I0AH.1	1578	13.9648	17.711	42.9814	43.6767	1.45195	up	0.842645	pectinesterase/pectinesterase inhibitor 47-like [Glycine max]	K01051|1|0.0|666|gmx:100816503|pectinesterase [EC:3.1.1.11]	GO:0005618//cell wall	GO:0016788//hydrolase activity, acting on ester bonds	-
Araip.U4P9E.1	1919	0.150108	0.0674252	19.2322	15.6212	7.32392	up	0.971184	pectinesterase/pectinesterase inhibitor 41-like [Glycine max]	K01051|1|0.0|898|gmx:100800971|pectinesterase [EC:3.1.1.11]	GO:0030312//external encapsulating structure	GO:0030234//enzyme regulator activity;GO:0004091//carboxylesterase activity	GO:0071555//cell wall organization
Araip.EK6VJ.1	2034	1.20378	1.01781	16.9124	9.25851	3.5583	up	0.874935	pectinesterase/pectinesterase inhibitor 33-like [Glycine max]	K01051|1|2e-146|517|vvi:100255703|pectinesterase [EC:3.1.1.11]	GO:0005618//cell wall	GO:0004091//carboxylesterase activity	-
Araip.EQZ9W.1	1816	414.162	475.733	1010.48	805.681	1.02918	up	0.81895	pectinesterase/pectinesterase inhibitor 18-like, partial [Glycine max]	K01051|1|0.0|780|gmx:100815836|pectinesterase [EC:3.1.1.11]	GO:0030312//external encapsulating structure	GO:0030234//enzyme regulator activity;GO:0004091//carboxylesterase activity	GO:0071555//cell wall organization
Araip.1BL7S.1	1570	8.43991	8.32375	32.7329	27.6614	1.84908	up	0.857714	pectinesterase 53-like [Glycine max]	K01051|1|1e-157|553|mtr:MTR_8g102380|pectinesterase [EC:3.1.1.11]	GO:0044424//intracellular part;GO:0030312//external encapsulating structure	GO:0004091//carboxylesterase activity	GO:0071555//cell wall organization
Araip.30HVE.1	1391	8.07638	7.62753	22.127	18.0511	1.35529	up	0.81228	pectinesterase 53-like [Glycine max]	K01051|1|1e-174|610|gmx:100793314|pectinesterase [EC:3.1.1.11]	GO:0044424//intracellular part;GO:0030312//external encapsulating structure	GO:0004091//carboxylesterase activity	GO:0071555//cell wall organization
Araip.XC3V5.1	1413	0.203863		7.78652	4.7145	5.86922	up	0.901892	pectinesterase 2-like [Glycine max]	K01051|1|0.0|656|vvi:100255703|pectinesterase [EC:3.1.1.11]	-	GO:0016787//hydrolase activity	-
Araip.GC9VN.1	1503	9.00779	8.26437	29.0957	28.3831	1.73458	up	0.849609	pectate lyase 22 isoform 1 [Glycine max]	K01728|1|0.0|655|gmx:100101868|pectate lyase [EC:4.2.2.2]	-	GO:0003824//catalytic activity	-
Araip.H0BWT.1	300	26.4053	12.9389	95.6322	64.9078	2.02871	up	0.876027	pathogenesis-related class 10 protein [Arachis hypogaea]	-	-	-	GO:0050896//response to stimulus
Araip.WKP3Y.1	1768	1.71075	1.53686	16.306	11.8108	3.11398	up	0.866732	Patatin T5 precursor, putative [Ricinus communis]	-	GO:0043231//intracellular membrane-bounded organelle	-	-
Araip.BU3C8.1	1738	21.0491	20.6963	54.0894	47.7639	1.2868	up	0.834165	patatin group A-3-like [Glycine max]	-	-	-	GO:0008152//metabolic process
Araip.MKZ4E.1	1252	1.38047	0.310038	6.67429	9.51598	3.2596	up	0.839693	omega-hydroxypalmitate O-feruloyl transferase-like [Glycine max]	K15400|1|3e-168|589|vvi:100245819|omega-hydroxypalmitate O-feruloyl transferase [EC:2.3.1.188]	-	GO:0016747//transferase activity, transferring acyl groups other than amino-acyl groups	-
Araip.NXJ5N.1	1296	6.22347	4.49267	26.2206	28.666	2.35667	up	0.870173	omega-hydroxypalmitate O-feruloyl transferase-like [Glycine max]	K15400|1|0.0|721|rcu:RCOM_1447050|omega-hydroxypalmitate O-feruloyl transferase [EC:2.3.1.188]	-	-	GO:0045489//pectin biosynthetic process;GO:0006631//fatty acid metabolic process
Araip.JME6F.1	1856	18.0036	25.2364	44.7226	45.7626	1.06531	up	0.802299	Oligoribonuclease [Medicago truncatula]	-	-	GO:0003824//catalytic activity	-
Araip.4Q8UK.1	2567	5.33025	5.3429	19.6942	17.5168	1.80175	up	0.840721	O-glucosyltransferase rumi homolog [Glycine max]	K13667|1|1e-132|471|gmx:100797600|protein glucosyltransferase [EC:2.4.1.-]	-	-	-
Araip.JH8FI.1	1660	0.867644	0.701507	6.54402	8.79775	3.28941	up	0.836204	O-acyltransferase WSD1-like [Glycine max]	K15406|1|3e-41|167|aly:ARALYDRAFT_330267|wax-ester synthase / diacylglycerol O-acyltransferase [EC:2.3.1.75 2.3.1.20]	-	-	-
Araip.37TY6.1	848	24.9673	25.0233	74.0694	62.6941	1.45196	up	0.848793	nudix hydrolase 4 [Glycine max]	-	GO:0044444//cytoplasmic part	GO:0003824//catalytic activity	-
Araip.GHH45.1	1585	0.908699	1.2245	73.5452	63.6092	6.00664	up	0.981311	Nucleoside-triphosphatase [Medicago truncatula]	K14641|1|5e-102|369|vvi:100267968|apyrase [EC:3.6.1.5]	-	-	-
Araip.887KB.1	1979	0.582229	0	3.8002	5.69655	4.00321	up	0.811774	nucleobase-ascorbate transporter 4-like [Glycine max]	K14611|1|0.0|674|pop:POPTR_570060|solute carrier family 23 (nucleobase transporter), member 1/2	GO:0044464//cell part	GO:0005215//transporter activity	GO:0006810//transport
Araip.1X2V2.1	1369	1.89373	2.74089	11.1905	10.855	2.24996	up	0.833611	nuclease PA3-like [Glycine max]	-	-	GO:0005488//binding;GO:0004518//nuclease activity	GO:0006259//DNA metabolic process
Araip.YBR8J.1	2706	0.0532257	0.0956312	8.18328	9.13701	6.86239	up	0.93909	nitrate reductase [NADH]-like [Vitis vinifera]	K00360|1|0.0|937|ppp:PHYPADRAFT_184973|nitrate reductase (NADH) [EC:1.7.1.1];K00387|4|2e-94|345|olu:OSTLU_3554|sulfite oxidase [EC:1.8.3.1]	-	GO:0008940//nitrate reductase activity;GO:0005506//iron ion binding;GO:0050662//coenzyme binding	GO:0042126//nitrate metabolic process
Araip.JAK31.1	1393	0.310184	0.557311	8.79812	10.0242	4.43945	up	0.887068	naringenin 8-dimethylallyltransferase [Sophora flavescens]	K09833|1|3e-43|173|gmx:100819685|homogenitisate phytyltransferase	-	-	-
Araip.609WS.1	1092	1.97842	1.30337	17.0899	12.7873	3.18649	up	0.871429	NAC domain protein [Medicago truncatula]	-	-	GO:0003676//nucleic acid binding	-
Araip.ZH461.1	1847	14.8162	15.9022	41.3211	36.4139	1.33946	up	0.831751	monocopper oxidase-like protein SKS1-like [Glycine max]	K00423|1|1e-116|418|ath:AT1G55570|L-ascorbate oxidase [EC:1.10.3.3]	GO:0031225//anchored to membrane	GO:0046914//transition metal ion binding;GO:0016682//oxidoreductase activity, acting on diphenols and related substances as donors, oxygen as acceptor	GO:0008152//metabolic process
Araip.M07CI.1	676	15.5534	12.2498	77.0519	58.7475	2.28815	up	0.882273	MADS box protein M8 [Arachis hypogaea]	K09264|1|1e-61|233|gmx:100782733|MADS-box transcription factor, plant	-	GO:0003677//DNA binding	GO:0006351//transcription, DNA-dependent
Araip.P959S.1	1678	4.37752	4.39522	19.1725	17.1777	2.05086	up	0.849103	lysine histidine transporter-like 2-like [Glycine max]	K15015|1|3e-07|54.7|bdi:100822506|solute carrier family 32 (vesicular inhibitory amino acid transporter)	GO:0016020//membrane	GO:0015175//neutral amino acid transmembrane transporter activity	GO:0003333//amino acid transmembrane transport;GO:0015804//neutral amino acid transport
Araip.71U6H.1	1909	0.679026	1.42335	10.2866	7.38179	3.07108	up	0.840917	lysine histidine transporter 1-like [Glycine max]	K15015|1|1e-15|82.8|bdi:100822506|solute carrier family 32 (vesicular inhibitory amino acid transporter)	GO:0031224//intrinsic to membrane	GO:0005275//amine transmembrane transporter activity	GO:0009628//response to abiotic stimulus;GO:0006865//amino acid transport
Araip.3N4EX.1	2080	0.830936	0.9953	7.83395	7.63718	3.08263	up	0.830838	low affinity cationic amino acid transporter 2-like [Glycine max]	K03294|1|0.0|746|sbi:SORBI_08g021380|basic amino acid/polyamine antiporter, APA family	GO:0031224//intrinsic to membrane	GO:0015174//basic amino acid transmembrane transporter activity;GO:0015172//acidic amino acid transmembrane transporter activity	GO:0015813//L-glutamate transport;GO:0015809//arginine transport
Araip.H32PL.1	1686	5.55271	4.22087	14.6209	12.4612	1.47038	up	0.806654	low affinity cationic amino acid transporter 2-like [Glycine max]	K03294|1|1e-96|352|sbi:SORBI_08g021380|basic amino acid/polyamine antiporter, APA family	GO:0016020//membrane	GO:0015171//amino acid transmembrane transporter activity	GO:0006865//amino acid transport;GO:0051707//response to other organism
Araip.MML9E.1	1022	0.563714	0.379811	5.31462	6.14214	3.60199	up	0.818477	LOB domain-containing protein 15-like [Glycine max]	K01955|1|4e-34|142|vvi:100262205|carbamoyl-phosphate synthase large subunit [EC:6.3.5.5];K13944|2|2e-29|127|aly:ARALYDRAFT_903598|LOB domain-containing protein 16	GO:0043231//intracellular membrane-bounded organelle	GO:0005488//binding	-
Araip.3S7QC.1	765	2.8241	4.39753	16.5668	14.2342	2.09258	up	0.842906	LOB domain-containing protein [Medicago truncatula]	K01955|1|1e-40|163|vvi:100262205|carbamoyl-phosphate synthase large subunit [EC:6.3.5.5];K13944|2|2e-30|129|rcu:RCOM_0993260|LOB domain-containing protein 16	-	-	-
Araip.GV48H.1	3051	0.33045	0.254452	10.7271	6.08836	4.84545	up	0.895075	lipoxygenase [Pisum sativum]	K15718|1|0.0|1357|gmx:100127399|linoleate 9S-lipoxygenase [EC:1.13.11.58]	GO:0044424//intracellular part	GO:0046914//transition metal ion binding;GO:0016702//oxidoreductase activity, acting on single donors with incorporation of molecular oxygen, incorporation of two atoms of oxygen	GO:0006633//fatty acid biosynthetic process
Araip.VM8FV.1	808	3.03031	4.96418	11.5484	12.8425	1.60926	up	0.806768	late embryogenesis abundant protein group 6 protein [Arachis hypogaea]	-	-	-	-
Araip.L7P2A.1	2103	1.98613	2.58409	17.1522	13.889	2.76385	up	0.863242	L-ascorbate oxidase [Glycine max]	K00423|1|1e-173|607|vvi:100251280|L-ascorbate oxidase [EC:1.10.3.3]	-	GO:0046914//transition metal ion binding;GO:0016682//oxidoreductase activity, acting on diphenols and related substances as donors, oxygen as acceptor	GO:0008152//metabolic process
Araip.QH4UR.1	408	42.0084	47.5695	109.573	102.988	1.24666	up	0.839693	lamin-like protein-like [Cucumis sativus]	-	GO:0031410//cytoplasmic vesicle	GO:0046914//transition metal ion binding	-
Araip.B4NZS.1	1909	2.56521	3.4567	12.84	7.78443	1.77606	up	0.808268	laccase-5-like [Glycine max]	K00423|1|4e-61|234|rcu:RCOM_0657480|L-ascorbate oxidase [EC:1.10.3.3]	GO:0005576//extracellular region	GO:0046914//transition metal ion binding;GO:0016682//oxidoreductase activity, acting on diphenols and related substances as donors, oxygen as acceptor	GO:0009808//lignin metabolic process
Araip.T873S.1	1101	26.0325	36.5486	116.628	113.563	1.87903	up	0.876207	Kiwellin [Medicago truncatula]	-	-	-	-
Araip.7Y1MG.1	525	61.178	79.605	146.167	156.657	1.10501	up	0.818249	JHL23J11.5 [Jatropha curcas]	-	-	-	-
Araip.WDY6V.1	1346	0.42802	1.05741	7.34635	4.75882	3.02667	up	0.807502	isoflavone-7-O-methyltransferase 9 isoform 1 [Vitis vinifera]	K16040|1|1e-106|384|vvi:100233030|trans-resveratrol di-O-methyltransferase [EC:2.1.1.240];K13230|2|7e-56|216|zma:100147731|2,4,7-trihydroxy-1,4-benzoxazin-3-one-glucoside 7-O-methyltransferase [EC:2.1.1.241];K05279|3|4e-38|156|aly:ARALYDRAFT_495497|flavon	-	GO:0008171//O-methyltransferase activity	-
Araip.AQR58.1	1058	6.26212	8.9276	18.8239	18.2838	1.28862	up	0.805023	inositol phosphate kinase [Glycine max]	K00913|1|3e-80|296|vvi:100256264|inositol-1,3,4-trisphosphate 5/6-kinase / inositol-tetrakisphosphate 1-kinase [EC:2.7.1.159 2.7.1.134]	-	GO:0005488//binding	GO:0006020//inositol metabolic process
Araip.E5UFR.1	2285	4.16013	4.69991	14.3841	10.2038	1.47256	up	0.800391	inactive receptor kinase At4g23740-like [Glycine max]	K10576|1|6e-72|270|vvi:100250088|ubiquitin-conjugating enzyme E2 H [EC:6.3.2.19];K13417|2|2e-55|215|aly:ARALYDRAFT_899604|somatic embryogenesis receptor kinase 4 [EC:2.7.10.1 2.7.11.1];K13415|3|2e-53|208|osa:4324691|protein brassinosteroid insensitive 1 [	GO:0016020//membrane	GO:0000166//nucleotide binding	-
Araip.II7AN.1	1139	0.758712	0.681593	8.31464	4.83637	3.19073	up	0.819896	hypothetical protein PRUPE_ppa025654mg [Prunus persica]	K08233|1|9e-59|224|ath:AT2G23610|polyneuridine-aldehyde esterase [EC:3.1.1.78]	-	-	-
Araip.1JY6A.1	796	1.08564	0.487647	5.94873	5.95475	2.91953	up	0.80168	hypothetical protein PRUPE_ppa025652mg, partial [Prunus persica]	-	-	-	-
Araip.F5Q5T.1	1413	0.917381	1.83141	7.88508	6.79976	2.41746	up	0.80561	hypothetical protein MTR_7g104960 [Medicago truncatula]	-	-	-	-
Araip.1SK7V.1	740	4.47657	2.0982	8.46914	14.3688	1.79642	up	0.81577	hypothetical protein MTR_5g020060 [Medicago truncatula]	-	GO:0043231//intracellular membrane-bounded organelle	-	-
Araip.KI88P.1	291	0.494945	0	4.78592	5.72302	4.37935	up	0.836628	hypothetical protein MTR_4g068220 [Medicago truncatula]	K03969|1|8e-11|63.2|vvi:100250774|phage shock protein A	-	-	-
Araip.HF7Z2.1	558	3.61363	4.6376	13.2282	13.3158	1.68571	up	0.815264	hypothetical protein MTR_3g093400 [Medicago truncatula]	-	-	-	-
Araip.M3GGB.1	267	47.4702	59.1216	130.403	196.719	1.61773	up	0.863976	hypothetical protein MTR_2g103440 [Medicago truncatula]	-	-	-	-
Araip.IV50V.1	587	1.22682	0	13.0492	18.987	4.69499	up	0.919716	hypothetical protein MTR_2g034760 [Medicago truncatula]	-	-	-	-
Araip.83LG1.1	435	2.64881	2.08212	13.7669	11.4855	2.41623	up	0.844129	hypothetical protein MTR_1g108640 [Medicago truncatula]	-	-	-	-
Araip.DX331.1	1366	7.48613	6.7252	19.1675	20.4447	1.4789	up	0.826794	hypothetical protein MTR_1g064260 [Medicago truncatula]	K06966|1|8e-123|437|mtr:MTR_1g064260|	GO:0043231//intracellular membrane-bounded organelle;GO:0044444//cytoplasmic part	-	-
Araip.QN05T.1	2448	2.23574	1.69136	15.2469	11.4083	2.76288	up	0.856572	hydroxyisourate hydrolase-like isoform 1 [Glycine max]	K01188|1|1e-141|501|osa:4338560|beta-glucosidase [EC:3.2.1.21];K05350|2|5e-109|393|smo:SELMODRAFT_185578|beta-glucosidase [EC:3.2.1.21]	GO:0016020//membrane	GO:0016798//hydrolase activity, acting on glycosyl bonds	GO:0008152//metabolic process
Araip.NH4QU.1	1407	55.9942	58.2113	111.753	130.02	1.08202	up	0.81515	hydroxycinnamoyl-Coenzyme A shikimate/quinate hydroxycinnamoyltransferase-like [Glycine max]	K13065|1|7e-71|266|rcu:RCOM_1442250|shikimate O-hydroxycinnamoyltransferase [EC:2.3.1.133]	-	-	-
Araip.UK95H.1	1295	6.22827	4.99571	16.2392	15.5312	1.5011	up	0.817596	homogentisate phytyltransferase 1, chloroplastic-like [Glycine max]	K09833|1|3e-69|259|gmx:100819685|homogenitisate phytyltransferase	-	-	-
Araip.X3D7D.1	1821	41.9194	44.6928	92.6939	86.5306	1.04912	up	0.81047	homeobox-leucine zipper protein ATHB-6-like [Fragaria vesca subsp. vesca]	K09338|1|4e-56|216|aly:ARALYDRAFT_490793|homeobox-leucine zipper protein	-	-	-
Araip.VD076.1	1169	14.5384	18.5948	43.9613	46.0267	1.44145	up	0.84333	high-affinity nitrate transporter 3.1-like [Glycine max]	-	GO:0016020//membrane	GO:0015103//inorganic anion transmembrane transporter activity	GO:0006950//response to stress;GO:0015698//inorganic anion transport
Araip.H3Q5L.1	264	6.0012	5.39121	15.2986	26.2038	1.86512	up	0.847521	heat shock protein 70 [Ulva prolifera]	K03283|1|4e-27|117|ppp:PHYPADRAFT_96217|heat shock 70kDa protein 1/8	-	GO:0004672//protein kinase activity;GO:0032559	GO:0006464//cellular protein modification process
Araip.P5MA9.1	147	3.91915	0	6.63192	10.4578	2.12083	up	0.808659	heat shock protein 70 (HSP70)-interacting protein, putative [Ricinus communis]	-	-	-	-
Araip.ZRM7U.1	1461	2.26739	3.45392	10.7718	9.99607	1.85993	up	0.812639	Glycosyltransferase, putative [Medicago truncatula]	K06119|1|2e-11|68.9|ppp:PHYPADRAFT_118377|sulfoquinovosyltransferase [EC:2.4.1.-]	-	GO:0016740//transferase activity	GO:0008152//metabolic process
Araip.X067E.1	1283	2.69423	2.52122	14.98	20.9685	2.78507	up	0.868803	Glycoside hydrolase, family 17 [Medicago truncatula]	-	GO:0043231//intracellular membrane-bounded organelle	GO:0043167//ion binding;GO:0008422//beta-glucosidase activity	GO:0044238//primary metabolic process;GO:0006950//response to stress
Araip.L7Z6B.1	1570	3.1191	2.88447	7.27399	13.6267	1.79966	up	0.809817	glycerophosphodiester phosphodiesterase GDE1-like isoform 1 [Glycine max]	-	-	GO:0008081//phosphoric diester hydrolase activity	GO:0019400
Araip.1H19F.1	534	8.09151	10.1767	36.5128	28.7882	1.83777	up	0.857208	glycerol-3-phosphate dehydrogenase SDP6, mitochondrial-like [Glycine max]	K00111|1|1e-30|129|gmx:100796146|glycerol-3-phosphate dehydrogenase [EC:1.1.5.3]	GO:0043231//intracellular membrane-bounded organelle;GO:0043234//protein complex;GO:0019866//organelle inner membrane	GO:0016901//oxidoreductase activity, acting on the CH-OH group of donors, quinone or similar compound as acceptor;GO:0016899//oxidoreductase activity, acting on the CH-OH group of donors, oxygen as acceptor	GO:0006071//glycerol metabolic process;GO:0022904//respiratory electron transport chain
Araip.91599.1	1077	19.6585	23.5471	56.2512	53.6458	1.34686	up	0.837671	glutathione S-transferase-like [Glycine max]	K00799|1|5e-88|321|gmx:100799868|glutathione S-transferase [EC:2.5.1.18]	-	GO:0016765//transferase activity, transferring alkyl or aryl (other than methyl) groups	-
Araip.6LB90.1	2084	5.52894	7.76086	21.1846	25.0191	1.79769	up	0.847929	glutamyl-tRNA(Gln) amidotransferase subunit A-like [Glycine max]	K02433|1|4e-42|171|bdi:100823644|aspartyl-tRNA(Asn)/glutamyl-tRNA (Gln) amidotransferase subunit A [EC:6.3.5.6 6.3.5.7]	-	GO:0016879//ligase activity, forming carbon-nitrogen bonds	-
Araip.VF4EA.1	1743	104.696	93.6827	240.107	207.412	1.1737	up	0.840297	glucose-6-phosphate/phosphate translocator 2, chloroplastic-like [Glycine max]	K15283|1|2e-163|573|gmx:100804205|solute carrier family 35, member E1	GO:0031224//intrinsic to membrane;GO:0031090//organelle membrane	GO:0015291//secondary active transmembrane transporter activity;GO:0015119;GO:0005342//organic acid transmembrane transporter activity	GO:0009642//response to light intensity;GO:0051707//response to other organism;GO:0009746;GO:0015712//hexose phosphate transport;GO:0015711//organic anion transport;GO:0015717//triose phosphate transport;GO:0019953//sexual reproduction;GO:0034285;GO:00159
Araip.ZZX5Z.1	1741	1.57183	2.52684	8.15943	10.8167	2.21096	up	0.822847	glucan endo-1,3-beta-glucosidase 8-like [Glycine max]	-	GO:0031225//anchored to membrane	GO:0043167//ion binding;GO:0008422//beta-glucosidase activity	GO:0044238//primary metabolic process
Araip.V6F8I.1	645	49.5727	81.4449	158.056	256.414	1.6615	up	0.866063	Gibberellin-regulated protein [Medicago truncatula]	-	-	-	-
Araip.RS8P6.1	1309	0.220059	0.790765	8.83073	7.53574	4.01714	up	0.86334	gibberellin 20 oxidase 3-like [Glycine max]	K05282|1|2e-19|94.4|ath:AT4G25420|gibberellin 20-oxidase [EC:1.14.11.12];K04124|4|1e-18|92.0|gmx:100808546|gibberellin 3-beta-dioxygenase [EC:1.14.11.15]	-	GO:0003824//catalytic activity	-
Araip.P8QST.1	1605	8.16612	9.75456	30.4572	27.0582	1.68232	up	0.844765	genistein 6-dimethylallyltransferase [Sophora flavescens]	K09833|1|2e-90|330|gmx:100819685|homogenitisate phytyltransferase	-	-	-
Araip.A2AJ6.1	1184	15.0841	21.6377	30.8182	48.9059	1.11838	up	0.810535	GDSL esterase/lipase EXL3-like [Glycine max]	K00514|1|6e-19|93.6|rcu:RCOM_1428040|zeta-carotene desaturase [EC:1.3.5.6];K01206|2|7e-12|69.7|aly:ARALYDRAFT_475890|alpha-L-fucosidase [EC:3.2.1.51]	-	-	-
Araip.L0TPP.1	1223	0.235534	0	4.09953	4.18994	5.07729	up	0.835502	GDSL esterase/lipase At5g45960-like [Glycine max]	K01206|1|9e-17|85.9|ath:AT1G67830|alpha-L-fucosidase [EC:3.2.1.51];K00514|2|2e-16|85.1|rcu:RCOM_1428040|zeta-carotene desaturase [EC:1.3.5.6]	-	GO:0016788//hydrolase activity, acting on ester bonds	-
Araip.3H8RR.1	1052	4.2442	3.32082	12.3119	16.0743	1.90778	up	0.834687	GDSL esterase/lipase At5g37690-like [Glycine max]	K00514|1|5e-23|106|rcu:RCOM_1428040|zeta-carotene desaturase [EC:1.3.5.6];K01206|2|5e-18|90.1|aly:ARALYDRAFT_475890|alpha-L-fucosidase [EC:3.2.1.51]	GO:0044464//cell part	GO:0016788//hydrolase activity, acting on ester bonds	GO:0044238//primary metabolic process
Araip.7274A.1	1215	10.5503	18.2103	28.5418	34.5838	1.13413	up	0.804958	GDSL esterase/lipase At4g10955-like [Glycine max]	-	-	-	-
Araip.LQD5Y.1	1542	1.30766	0.25173	18.3345	18.942	4.57922	up	0.920369	GDSL esterase/lipase At2g23540-like [Glycine max]	K01206|1|2e-26|117|ath:AT1G67830|alpha-L-fucosidase [EC:3.2.1.51];K00514|3|2e-22|104|rcu:RCOM_1428040|zeta-carotene desaturase [EC:1.3.5.6]	GO:0031410//cytoplasmic vesicle	GO:0016787//hydrolase activity	GO:0044238//primary metabolic process
Araip.TH7G5.1	1067	4.99444	4.85057	21.5366	18.1296	2.01045	up	0.850962	GDSL esterase/lipase At2g03980-like [Glycine max]	K01206|1|6e-09|59.7|aly:ARALYDRAFT_475890|alpha-L-fucosidase [EC:3.2.1.51];K00514|3|4e-07|53.5|rcu:RCOM_1428040|zeta-carotene desaturase [EC:1.3.5.6]	-	-	-
Araip.1Y3MU.1	1396	6.3967	8.24901	20.6511	20.0053	1.47301	up	0.826647	GDSL esterase/lipase At2g03980-like [Glycine max]	K01206|1|1e-11|69.3|aly:ARALYDRAFT_475890|alpha-L-fucosidase [EC:3.2.1.51];K00514|3|3e-11|67.4|rcu:RCOM_1428040|zeta-carotene desaturase [EC:1.3.5.6]	-	-	-
Araip.9KK68.1	1063	2.03239	0.365162	17.6872	20.8491	4.00658	up	0.901761	GDSL esterase/lipase At1g74460-like [Glycine max]	K01206|1|4e-20|97.1|ath:AT1G67830|alpha-L-fucosidase [EC:3.2.1.51];K00514|3|2e-15|81.6|rcu:RCOM_1428040|zeta-carotene desaturase [EC:1.3.5.6]	GO:0031410//cytoplasmic vesicle	GO:0016787//hydrolase activity	GO:0044238//primary metabolic process
Araip.TEC0X.1	960	2.85057	1.21302	13.3467	11.076	2.58739	up	0.848043	GDSL esterase/lipase At1g74460-like [Glycine max]	K01206|1|2e-11|67.8|aly:ARALYDRAFT_475890|alpha-L-fucosidase [EC:3.2.1.51];K00514|3|2e-09|61.2|rcu:RCOM_1428040|zeta-carotene desaturase [EC:1.3.5.6]	GO:0031410//cytoplasmic vesicle	GO:0016787//hydrolase activity	-
Araip.655BS.1	2008	3.44292	2.83522	28.7141	37.5774	3.40041	up	0.896298	Ferredoxin-nitrite reductase [Medicago truncatula]	K00366|1|0.0|940|gmx:732631|ferredoxin-nitrite reductase [EC:1.7.7.1]	-	GO:0051540;GO:0005506//iron ion binding;GO:0016664	GO:0008152//metabolic process
Araip.N6IZA.1	774	10.2346	8.35846	31.8486	26.1512	1.64128	up	0.843787	ethylene-responsive transcription factor 5-like [Glycine max]	K09286|1|8e-53|204|gmx:100800788|EREBP-like factor	-	-	-
Araip.E9DE0.1	687	4.61228	4.89682	21.2858	22.0039	2.18665	up	0.860796	Epoxide hydrolase [Medicago truncatula]	-	-	GO:0003824//catalytic activity	-
Araip.T0VRT.1	1661	5.0293	4.75179	32.952	31.1592	2.71251	up	0.881491	endoglucanase-like [Glycine max]	-	-	GO:0016787//hydrolase activity	-
Araip.9A4Q4.1	1515	14.5455	3.41621	23.8092	21.9855	1.35026	up	0.817661	endoglucanase 9-like [Glycine max]	K01179|1|7e-170|595|osa:4335944|endoglucanase [EC:3.2.1.4]	GO:0016020//membrane;GO:0005618//cell wall	GO:0004553//hydrolase activity, hydrolyzing O-glycosyl compounds;GO:0005488//binding	GO:0044238//primary metabolic process
Araip.HD55C.1	1047	9.21675	8.89781	24.2093	25.0831	1.44422	up	0.829028	E3 ubiquitin-protein ligase RING1-like [Glycine max]	K11982|1|3e-28|124|ppp:PHYPADRAFT_169900|E3 ubiquitin-protein ligase RNF115/126 [EC:6.3.2.19]	-	-	-
Araip.B3YA3.1	891	2.42473	1.88783	19.2259	10.6397	2.79187	up	0.862019	disease resistance response protein 206-like [Glycine max]	-	-	-	-
Araip.X6AXT.1	564	5.36278	5.04709	33.5829	34.9797	2.71947	up	0.882877	disease resistance response protein 206-like [Glycine max]	-	-	-	GO:0006950//response to stress;GO:0009699//phenylpropanoid biosynthetic process
Araip.Q051I.1	1135	9.64422	0.683995	18.4058	20.3166	1.90658	up	0.847962	cytokinin induced message [Glycine max]	-	-	-	GO:0009827//plant-type cell wall modification
Araip.UK2VD.1	1633	2.99876	4.51633	14.7543	10.1199	1.72679	up	0.816177	cytokinin dehydrogenase 3-like [Glycine max]	K00279|1|0.0|722|gmx:100787676|cytokinin dehydrogenase [EC:1.5.99.12]	GO:0043231//intracellular membrane-bounded organelle	GO:0016645//oxidoreductase activity, acting on the CH-NH group of donors;GO:0016641//oxidoreductase activity, acting on the CH-NH2 group of donors, oxygen as acceptor	GO:0009690//cytokinin metabolic process
Araip.ZXC56.1	2037	26.3028	38.8739	92.6417	99.6182	1.56063	up	0.858986	cytokinin dehydrogenase 3-like [Glycine max]	K00279|1|1e-165|581|mtr:MTR_2g039340|cytokinin dehydrogenase [EC:1.5.99.12]	-	GO:0003824//catalytic activity	-
Araip.S5BKS.1	2305	0.874796	0.0561341	7.37135	8.1144	4.05613	up	0.860388	cytochrome P450 86B1-like [Glycine max]	K15402|1|0.0|916|gmx:100809503|cytochrome P450, family 86, subfamily B, polypeptide 1 (fatty acid omega-hydroxylase) [EC:1.14.-.-]	GO:0043231//intracellular membrane-bounded organelle	GO:0005506//iron ion binding;GO:0016712//oxidoreductase activity, acting on paired donors, with incorporation or reduction of molecular oxygen, reduced flavin or flavoprotein as one donor, and incorporation of one atom of oxygen	GO:0000038//very long-chain fatty acid metabolic process
Araip.ZY8TR.1	1930	0.522384	0.134082	7.50472	8.29712	4.58923	up	0.881213	cytochrome P450 86A1-like isoform 1 [Glycine max]	K15401|1|0.0|803|gmx:100788343|cytochrome P450, family 86, subfamily A, polypeptide 1 (fatty acid omega-hydroxylase) [EC:1.14.-.-]	GO:0043231//intracellular membrane-bounded organelle	GO:0005506//iron ion binding;GO:0016713;GO:0016712//oxidoreductase activity, acting on paired donors, with incorporation or reduction of molecular oxygen, reduced flavin or flavoprotein as one donor, and incorporation of one atom of oxygen	GO:0006631//fatty acid metabolic process
Araip.5U6A7.1	1237	3.84232	4.70696	16.4377	15.8452	1.91689	up	0.840688	cytochrome P450 85A-like [Glycine max]	K12640|1|2e-152|536|vvi:100232983|cytochrome P450, family 85, subfamily A, polypeptide 2 (brassinosteroid-6-oxidase 2) [EC:1.14.-.-]	GO:0031224//intrinsic to membrane	GO:0016491//oxidoreductase activity;GO:0005506//iron ion binding	GO:0016129
Araip.L5PJS.1	2170	50.6424	62.0709	111.801	115.238	1.01028	up	0.809475	CTP synthase-like [Glycine max]	K01937|1|0.0|878|gmx:100819563|CTP synthase [EC:6.3.4.2]	-	GO:0016879//ligase activity, forming carbon-nitrogen bonds	-
Araip.JY2CI.1	1812	64.6222	77.6191	153.489	170.103	1.18584	up	0.83896	cinnamate 4-hydroxylase [Leucaena leucocephala]	K00487|1|0.0|892|gmx:100818985|trans-cinnamate 4-monooxygenase [EC:1.14.13.11]	-	GO:0016709//oxidoreductase activity, acting on paired donors, with incorporation or reduction of molecular oxygen, NAD(P)H as one donor, and incorporation of one atom of oxygen;GO:0005506//iron ion binding	GO:0008152//metabolic process
Araip.RMR7N.1	1145	17.3589	0.904028	8.87924	36.9218	1.32646	up	0.816194	chitinase (class II) [Arachis hypogaea]	K01183|1|4e-92|335|pop:POPTR_831333|chitinase [EC:3.2.1.14]	-	-	GO:0005975//carbohydrate metabolic process;GO:0043170;GO:0009056//catabolic process
Araip.80JA9.1	1166	77.326	75.3474	230.166	188.865	1.45661	up	0.860861	chalcone isomerase 2 [Pueraria montana var. lobata]	K01859|1|1e-62|237|pop:POPTR_724846|chalcone isomerase [EC:5.5.1.6]	-	GO:0016872//intramolecular lyase activity	GO:0009699//phenylpropanoid biosynthetic process;GO:0006575//cellular modified amino acid metabolic process
Araip.ZPY1F.1	1107	0.780644	0.46753	8.6808	2.54595	3.16905	up	0.803359	Chain A, Structural Basis Of Carbohydrate Recognition By Bowringia Milbraedii Seed Agglutinin	K10082|1|1e-25|115|mtr:MTR_5g031140|lectin, mannose-binding 2	GO:0016023//cytoplasmic membrane-bounded vesicle;GO:0005773//vacuole	-	GO:0007088//regulation of mitosis;GO:0002441
Araip.DN5WT.1	1186	36.6751	44.4025	212.78	203.827	2.36131	up	0.889498	Chain A, Cdna Cloning And 1.75a Crystal Structure Determination Of Ppl2, A Novel Chimerolectin From Parkia Platycephala Seeds Exhibiting Endochitinolytic Activity	K01183|1|3e-70|263|rcu:RCOM_1581410|chitinase [EC:3.2.1.14]	GO:0031410//cytoplasmic vesicle	GO:0004553//hydrolase activity, hydrolyzing O-glycosyl compounds	GO:0044238//primary metabolic process
Araip.P620U.1	390	0	0	3.21393	2.95633	8.26919	up	0.832975	Centrin-2 [Medicago truncatula]	K02183|1|4e-08|54.3|osa:4334072|calmodulin	-	GO:0046872//metal ion binding	-
Araip.WXB7T.1	858	38.6091	28.6526	71.2583	65.0989	1.01953	up	0.804925	CCR4-associated factor 1 homolog 11-like [Glycine max]	K12581|1|7e-81|298|vvi:100255985|CCR4-NOT transcription complex subunit 7/8	GO:0043231//intracellular membrane-bounded organelle	GO:0000175//3'-5'-exoribonuclease activity;GO:0005488//binding	GO:0006950//response to stress;GO:0016070//RNA metabolic process
Araip.G5ZJQ.1	996	0.144607	0	3.7754	3.85866	5.62577	up	0.841879	Cationic peroxidase 2; AltName: Full=PNPC2; Flags: Precursor	K00430|1|1e-140|497|gmx:100777336|peroxidase [EC:1.11.1.7]	-	GO:0016209//antioxidant activity;GO:0005506//iron ion binding;GO:0003824//catalytic activity	GO:0042743//hydrogen peroxide metabolic process;GO:0006950//response to stress
Araip.BV2UW.1	660	0.218226	0.196044	7.80757	7.9582	5.25008	up	0.904713	CASP-like protein POPTRDRAFT_810994-like [Fragaria vesca subsp. vesca]	-	-	-	-
Araip.NP68U.1	663	0	0	3.78109	1.93224	8.15819	up	0.821575	CASP-like protein 9-like [Glycine max]	-	GO:0016020//membrane	-	-
Araip.67ZS3.1	495	1.7458	0.522784	18.8507	25.1039	4.27615	up	0.914057	CASP-like protein 9 [Glycine max]	-	GO:0044464//cell part	-	-
Araip.Y8ZPE.1	972	7.26071	9.18502	20.4893	17.7927	1.21896	up	0.801631	carboxylesterase 7-like [Glycine max]	K13258|1|6e-98|355|gmx:547489|2-hydroxyisoflavanone dehydratase [EC:4.2.1.105];K14493|2|2e-33|140|vvi:100245285|gibberellin receptor GID1 [EC:3.-.-.-]	-	-	-
Araip.T85A3.1	1514	7.42025	3.84578	34.5876	22.5077	2.34139	up	0.870711	carbonic anhydrase, chloroplastic-like isoform 1 [Glycine max]	K01673|1|1e-125|446|mtr:MTR_5g034250|carbonic anhydrase [EC:4.2.1.1]	-	GO:0016836//hydro-lyase activity;GO:0046914//transition metal ion binding	-
Araip.TQF5F.1	495	205.132	190.293	402.055	390.016	1.00222	up	0.81559	bZIP transcription factor bZIP124 [Glycine max]	K04371|1|6e-45|177|vvi:100254083|extracellular signal-regulated kinase 1/2 [EC:2.7.11.24];K09060|2|9e-09|57.4|pop:POPTR_826637|plant G-box-binding factor	GO:0043231//intracellular membrane-bounded organelle	GO:0003677//DNA binding;GO:0001071//nucleic acid binding transcription factor activity;GO:0005515//protein binding	GO:0006351//transcription, DNA-dependent
Araip.QK072.1	1649	1.74686	1.88316	9.1214	8.93412	2.31439	up	0.820988	BTB/POZ domain-containing protein [Medicago truncatula]	-	-	GO:0060089	GO:0009314//response to radiation;GO:0023052//signaling
Araip.VZ5YU.1	633	81.002	85.4417	190.754	156.036	1.05903	up	0.816112	brassinosteroid-regulated protein BRU1-like [Glycine max]	K08235|1|3e-85|312|mtr:MTR_3g084620|xyloglucan:xyloglucosyl transferase [EC:2.4.1.207]	GO:0005576//extracellular region;GO:0030312//external encapsulating structure	GO:0016798//hydrolase activity, acting on glycosyl bonds;GO:0016758//transferase activity, transferring hexosyl groups	GO:0044042//glucan metabolic process
Araip.A63ZQ.1	662	0.435133	0.781807	7.36323	6.38603	3.49802	up	0.832697	blue copper protein-like [Glycine max]	-	GO:0031224//intrinsic to membrane	GO:0046914//transition metal ion binding	-
Araip.RL9T9.1	1150	5.63591	8.43841	23.3732	25.9557	1.80937	up	0.850049	bifunctional monodehydroascorbate reductase and carbonic anhydrase nectarin-3-like [Glycine max]	K01674|1|3e-121|432|gmx:100797935|carbonic anhydrase [EC:4.2.1.1]	-	GO:0046914//transition metal ion binding;GO:0016836//hydro-lyase activity	GO:0044237//cellular metabolic process
Araip.1W4C1.1	1315	1.64291	1.08234	7.41362	8.1833	2.5168	up	0.816504	bidirectional sugar transporter SWEET1-like [Glycine max]	K15382|1|7e-61|231|gmx:100800304|solute carrier family 50 (sugar transporter)	GO:0016021//integral to membrane	GO:0015144//carbohydrate transmembrane transporter activity	GO:0006810//transport
Araip.W6U6L.1	2780	2.69406	2.97874	12.2738	7.83392	1.82562	up	0.807551	Beta-xylosidase [Medicago truncatula]	K05349|1|0.0|1326|mtr:MTR_7g109390|beta-glucosidase [EC:3.2.1.21]	GO:0005618//cell wall	GO:0015926//glucosidase activity	GO:0044238//primary metabolic process
Araip.54LLW.1	3283	7.37035	7.21236	21.6775	13.5795	1.27365	up	0.801305	beta-galactosidase 1-like [Glycine max]	K12309|1|0.0|1039|aly:ARALYDRAFT_485655|beta-galactosidase [EC:3.2.1.23];K01190|3|9e-68|256|cme:CMP078C|beta-galactosidase [EC:3.2.1.23]	GO:0005618//cell wall	GO:0030246//carbohydrate binding;GO:0043167//ion binding;GO:0015925	GO:0044238//primary metabolic process
Araip.VVW1G.1	2291	4.58931	4.34874	15.4407	11.6309	1.59875	up	0.81259	Beta-D-xylosidase [Medicago truncatula]	K15920|1|0.0|635|gmx:100798939|beta-D-xylosidase 4 [EC:3.2.1.37];K05349|3|3e-179|626|vvi:100252178|beta-glucosidase [EC:3.2.1.21]	GO:0031090//organelle membrane;GO:0043231//intracellular membrane-bounded organelle	GO:0004553//hydrolase activity, hydrolyzing O-glycosyl compounds	GO:0008152//metabolic process
Araip.WM0UU.1	3680	7.12317	8.43841	19.301	20.1212	1.34102	up	0.811057	Beta-amyrin 11-oxidase; AltName: Full=Cytochrome P450 88D6	K04123|1|7e-89|327|vvi:100251295|ent-kaurenoic acid hydroxylase [EC:1.14.13.79]	-	GO:0046872//metal ion binding	-
Araip.1C7B4.1	1278	37.4159	58.8224	132.078	168.204	1.64163	up	0.863633	basic 7S globulin-like [Glycine max]	-	-	-	-
Araip.2CI6D.1	1564	1.93389	2.31643	13.2681	10.5664	2.48741	up	0.845124	auxin transporter-like protein 1-like [Glycine max]	K13946|1|0.0|715|gmx:100778463|auxin influx carrier (AUX1 LAX family)	GO:0031224//intrinsic to membrane	GO:0015291//secondary active transmembrane transporter activity	GO:0015837//amine transport;GO:0009755//hormone-mediated signaling pathway
Araip.CV8RV.1	1639	2.98779	4.34191	15.1251	16.4922	2.10889	up	0.844129	Asparagine synthetase [Medicago truncatula]	-	-	-	-
Araip.E18N2.1	852	0.338096	0	11.6059	4.51083	5.53293	up	0.913976	Ara h 8 allergen isoform 3 [Arachis hypogaea]	-	-	-	-
Araip.I9KX3.1	626	1.38047	0.206692	16.4633	9.82294	4.04979	up	0.88971	Ara h 8 allergen isoform 3 [Arachis hypogaea]	-	-	-	-
Araip.IVG5H.1	1507	498.797	461.061	1416.92	1221.48	1.45877	up	0.863601	Ara h 8 allergen isoform [Arachis hypogaea]	-	-	-	GO:0050896//response to stimulus
Araip.Y47XB.1	865	35.9656	40.8361	77.1219	76.8645	1.00359	up	0.804843	aquaporin TIP4-1-like [Glycine max]	K09873|1|8e-83|304|ath:AT2G25810|aquaporin TIP	GO:0000325//plant-type vacuole;GO:0016020//membrane	GO:0005372//water transmembrane transporter activity	GO:0006810//transport
Araip.4G4HV.1	1065	2.56953	2.42984	10.8539	10.4651	2.09233	up	0.82301	anthranilate N-benzoyltransferase protein 2-like [Glycine max]	-	-	-	-
Araip.L1EC6.1	1663	1.64555	1.86731	10.2171	8.85891	2.44104	up	0.829322	Anthocyanidin 3-O-glucosyltransferase [Medicago truncatula]	K13691|1|4e-52|203|vvi:100242294|pathogen-inducible salicylic acid glucosyltransferase [EC:2.4.1.-];K13692|4|2e-49|194|rcu:RCOM_1154190|UDP-glucose:(indol-3-yl)acetate beta-D-glucosyltransferase [EC:2.4.1.121]	-	-	-
Araip.J5ICA.1	1126	0	0	6.30798	2.84431	8.83799	up	0.8871	Alpha-expansin [Medicago truncatula]	-	GO:0044464//cell part	-	-
Araip.7EF18.1	2067	34.8401	29.7338	84.4246	86.5826	1.40503	up	0.844635	aldehyde dehydrogenase family 3 member H1-like [Glycine max]	K00128|1|0.0|804|gmx:100783726|aldehyde dehydrogenase (NAD+) [EC:1.2.1.3]	-	GO:0016620//oxidoreductase activity, acting on the aldehyde or oxo group of donors, NAD or NADP as acceptor	GO:0044237//cellular metabolic process
Araip.R6DCQ.1	1977	12.5306	13.3512	28.8825	29.5483	1.17479	up	0.814204	aldehyde dehydrogenase family 2 member B4, mitochondrial-like [Glycine max]	K00128|1|0.0|847|vvi:100259296|aldehyde dehydrogenase (NAD+) [EC:1.2.1.3]	-	GO:0003824//catalytic activity	GO:0008152//metabolic process
Araip.FMC77.1	1930	2.08954	1.67602	9.45306	10.8194	2.42859	up	0.832159	abscisic acid 8'-hydroxylase 4-like [Glycine max]	K09843|1|0.0|767|gmx:100815135|(+)-abscisic acid 8'-hydroxylase [EC:1.14.13.93]	-	GO:0016491//oxidoreductase activity;GO:0005506//iron ion binding	GO:0008152//metabolic process
Araip.BYS6X.1	1157	10.9547	14.6499	31.6578	26.5737	1.1854	up	0.814481	8-hydroxyquercetin 8-O-methyltransferase-like isoform 1 [Glycine max]	K16040|1|1e-107|387|vvi:100233030|trans-resveratrol di-O-methyltransferase [EC:2.1.1.240];K13230|2|3e-51|200|zma:100147731|2,4,7-trihydroxy-1,4-benzoxazin-3-one-glucoside 7-O-methyltransferase [EC:2.1.1.241];K05279|3|9e-38|155|ath:AT5G54160|flavonol 3-O-m	-	GO:0008171//O-methyltransferase activity	-
Araip.987DS.1	1100	5.36835	10.704	24.8154	23.1758	1.57819	up	0.836986	8-hydroxyquercetin 8-O-methyltransferase-like [Glycine max]	K16040|1|5e-107|385|vvi:100233030|trans-resveratrol di-O-methyltransferase [EC:2.1.1.240];K13230|2|6e-43|172|zma:100147731|2,4,7-trihydroxy-1,4-benzoxazin-3-one-glucoside 7-O-methyltransferase [EC:2.1.1.241];K05279|3|2e-36|150|aly:ARALYDRAFT_495497|flavon	-	GO:0008168//methyltransferase activity	-
Araip.W8Y03.1	1383	6.1444	4.95851	15.1052	14.8208	1.43047	up	0.806083	2-hydroxymuconic semialdehyde hydrolase-like [Glycine max]	K13535|1|7e-07|53.5|gmx:100789925|cardiolipin-specific phospholipase [EC:3.1.1.-]	GO:0030312//external encapsulating structure	GO:0003824//catalytic activity	-
Araip.MP34A.1	594	0	0	4.45477	4.09772	8.7402	up	0.879061	21 kDa protein-like [Vitis vinifera]	K01051|1|4e-08|55.8|gmx:100802881|pectinesterase [EC:3.1.1.11]	-	-	-
Araip.FB4F0.1	1914	4.74076	5.81372	17.8999	12.1147	1.50781	up	0.814873	1-aminocyclopropane-1-carboxylate synthase [Glycine max]	K01762|1|0.0|819|gmx:100037458|1-aminocyclopropane-1-carboxylate synthase [EC:4.4.1.14]	-	GO:0016740//transferase activity;GO:0048037//cofactor binding;GO:0016846//carbon-sulfur lyase activity	GO:0008652//cellular amino acid biosynthetic process;GO:0003006//developmental process involved in reproduction;GO:0009692
Araip.LRG7E.1	1434	1.00439	0.812065	7.08977	6.96819	2.95219	up	0.818412	11S seed storage globulin precursor B1 [Arachis hypogaea]	-	-	-	-
Araip.K557M.1	2007	11.4104	13.0227	47.0479	37.9152	1.798	up	0.861595	(R)-limonene synthase [Medicago truncatula]	K12467|1|1e-122|438|ath:AT3G25810|myrcene/ocimene synthase [EC:4.2.3.15];K07385|2|7e-121|432|aly:ARALYDRAFT_664366|1,8-cineole synthase [EC:4.2.3.-];K12742|5|8e-119|425|pop:POPTR_1111628|isoprene synthase [EC:4.2.3.27]	-	GO:0003824//catalytic activity	-
Araip.0SL9L.1	1331	0.108211	0	8.89404	3.36872	6.69678	up	0.910959	-	-	-	-	-
Araip.GMJ7H.1	390	1.10791	0	14.9983	9.19747	4.43588	up	0.899967	-	-	-	-	-
Araip.243AX.1	327	64.3065	6.72664	736.812	685.591	4.32369	up	0.9379	-	-	-	-	-
Araip.AJ2HG.1	213	0	0.60746	5.23081	6.61588	4.26199	up	0.844374	-	-	-	-	-
Araip.AK5WP.1	381	5.67043	0	48.2511	46.4012	4.05857	up	0.918803	-	-	-	-	-
Araip.LF9IQ.1	801	13.306	3.87682	132.142	83.4858	3.6495	up	0.913372	-	-	-	-	-
Araip.S7XTT.1	270	1.06688	0	6.18979	5.69367	3.46402	up	0.818314	-	-	-	-	-
Araip.J67TC.1	1021	2.82133	0.760366	19.0968	19.5737	3.43252	up	0.885323	-	-	-	-	-
Araip.8PA0T.1	1223	14.0143	8.46371	127.541	68.9246	3.12769	up	0.901337	-	-	-	-	-
Araip.0G0AX.1	484	0.29758	1.604	5.75497	7.41118	2.79157	up	0.808839	-	-	-	-	-
Araip.JW94P.1	754	10.8881	12.1838	69.2657	67.7917	2.57057	up	0.888063	-	-	-	-	-
Araip.425N3.1	652	118.404	154.394	476.766	520.093	1.86956	up	0.878783	-	-	-	-	-
Araip.9R47S.1	1062	5.83168	7.43195	21.7692	23.1607	1.7602	up	0.846559	-	-	-	-	-
Araip.1P3SC.1	490	13.2271	17.956	42.0653	38.4323	1.36818	up	0.833187	-	-	-	-	-
Araip.K0ZXW.1	232	10.5538	5.57711	22.8115	18.7744	1.36626	up	0.81409	-	-	-	-	-
Araip.8ET49.1	2517	9.32726	11.1551	20.0855	25.2958	1.14771	up	0.802626	-	-	-	-	-
Araip.YTI0W.1	572	61.9425	62.6587	16.0696	25.084	-1.59823	down	0.855806	Zinc finger protein LSD1 [Medicago truncatula]	-	-	-	-
Araip.0L5SE.1	1093	156.547	113.289	56.8294	40.7881	-1.46687	down	0.858757	zinc finger protein CONSTANS-LIKE 4-like [Glycine max]	K12135|1|2e-57|221|aly:ARALYDRAFT_488429|zinc finger protein CONSTANS;K12130|5|4e-10|63.5|pop:POPTR_806314|pseudo-response regulator 5	-	-	-
Araip.A7X15.1	237	14.5852	13.1027	5.87638	3.24323	-1.60221	down	0.814204	Ycf68 [Medicago truncatula]	-	-	-	-
Araip.EY4XN.1	788	18.8261	19.3755	7.06956	8.29122	-1.31438	down	0.807518	WW domain containing protein expressed [Medicago truncatula]	-	-	-	-
Araip.2412K.1	2137	36.26	32.1505	11.8611	11.8096	-1.53111	down	0.844488	WRKY transcription factor 44-like [Glycine max]	K13424|1|1e-58|225|rcu:RCOM_0849600|WRKY transcription factor 33	-	-	GO:0001708//cell fate specification;GO:0003006//developmental process involved in reproduction
Araip.K08CD.1	2593	22.7736	25.8978	7.14344	6.81791	-1.80163	down	0.849511	vacuolar amino acid transporter 1-like [Glycine max]	K15015|1|3e-52|201|gmx:100775840|solute carrier family 32 (vesicular inhibitory amino acid transporter)	GO:0031224//intrinsic to membrane;GO:0031090//organelle membrane	GO:0005275//amine transmembrane transporter activity	-
Araip.ZG9AN.1	2082	12.7288	10.7513	3.01016	3.26114	-1.9046	down	0.824087	Uracil transporter-like protein [Medicago truncatula]	K03457|1|0.0|635|ath:AT5G03555|nucleobase:cation symporter-1, NCS1 family	GO:0044464//cell part	GO:0015932//nucleobase-containing compound transmembrane transporter activity	GO:0015931//nucleobase-containing compound transport
Araip.IXI9R.1	1284	39.0359	34.3627	8.78574	8.68018	-2.07121	down	0.867254	UPF0603 protein At1g54780, chloroplastic-like [Glycine max]	-	GO:0044436;GO:0009534//chloroplast thylakoid	-	GO:0009765//photosynthesis, light harvesting
Araip.H6PQ4.1	3522	49.7272	62.1229	23.2117	24.3703	-1.23308	down	0.831963	unnamed protein product [Vitis vinifera]	K01188|1|7e-179|626|rcu:RCOM_1769070|beta-glucosidase [EC:3.2.1.21]	-	-	-
Araip.X1GW0.1	3210	72.1939	64.1705	10.89	9.4185	-2.74731	down	0.891716	unnamed protein product [Vitis vinifera]	K01188|1|2e-180|631|sbi:SORBI_06g019840|beta-glucosidase [EC:3.2.1.21]	-	-	-
Araip.S75SQ.1	1198	34.3842	30.1332	4.41759	4.27738	-2.89143	down	0.884573	unnamed protein product [Vitis vinifera]	K00434|1|2e-145|513|gmx:100799504|L-ascorbate peroxidase [EC:1.11.1.11]	GO:0044436;GO:0009534//chloroplast thylakoid	GO:0016209//antioxidant activity;GO:0005506//iron ion binding	GO:0006950//response to stress;GO:0008152//metabolic process
Araip.6G7UA.1	942	14.6781	15.9333	1.92199	1.90393	-3.00019	down	0.867678	unnamed protein product [Vitis vinifera]	K15287|1|5e-55|211|vvi:100256364|solute carrier family 35, member F1/2	GO:0031410//cytoplasmic vesicle	-	-
Araip.5EE81.1	1389	23.0197	25.4307	10.6283	9.86862	-1.2411	down	0.812883	unknown protein DS12 from 2D-PAGE of leaf, chloroplastic-like [Glycine max]	-	GO:0009526//plastid envelope;GO:0009532//plastid stroma;GO:0009534//chloroplast thylakoid	-	GO:0006950//response to stress
Araip.8L6TR.1	1353	54.8225	73.9229	32.7331	30.2042	-1.03253	down	0.805055	unknown [Medicago truncatula]	K11294|1|1e-37|154|smo:SELMODRAFT_15428|nucleolin;K14411|5|3e-22|103|vcn:VOLCADRAFT_107445|RNA-binding protein Musashi	-	GO:0005488//binding	-
Araip.A0SAY.1	273	123.981	46.9213	42.8524	36.6022	-1.10497	down	0.813144	unknown [Medicago truncatula]	-	-	-	-
Araip.Z4ATC.1	736	120.546	114.094	50.9018	52.3918	-1.1837	down	0.836709	unknown [Medicago truncatula]	-	GO:0044464//cell part	GO:0016787//hydrolase activity;GO:0005488//binding	GO:0010876//lipid localization
Araip.6F7K8.1	588	33.0679	26.1859	12.3164	13.2901	-1.2104	down	0.817645	unknown [Medicago truncatula]	K08065|1|2e-65|246|gmx:100813169|nuclear transcription Y subunit beta;K02326|4|4e-10|62.4|smo:SELMODRAFT_115079|DNA polymerase epsilon subunit 3 [EC:2.7.7.7]	GO:0043231//intracellular membrane-bounded organelle	GO:0003677//DNA binding	GO:0006351//transcription, DNA-dependent
Araip.XVM77.1	2104	45.0432	40.8338	16.4159	16.0743	-1.40227	down	0.835633	unknown [Medicago truncatula]	-	-	-	-
Araip.F0TL2.1	1369	95.7387	94.797	30.7229	40.6126	-1.41737	down	0.84576	unknown [Medicago truncatula]	K01376|1|4e-133|472|ath:AT5G43060|[EC:3.4.22.-];K01365|4|9e-117|418|smo:SELMODRAFT_428615|cathepsin L [EC:3.4.22.15]	-	GO:0016628//oxidoreductase activity, acting on the CH-CH group of donors, NAD or NADP as acceptor;GO:0004175//endopeptidase activity	GO:0019538//protein metabolic process
Araip.84K6K.1	1006	34.7903	36.5273	12.3211	12.4797	-1.52387	down	0.845108	unknown [Medicago truncatula]	-	GO:0009526//plastid envelope	-	-
Araip.KE2SI.1	1049	14.0047	14.0613	3.98294	2.0761	-2.21166	down	0.845613	unknown [Medicago truncatula]	-	GO:0043231//intracellular membrane-bounded organelle	-	-
Araip.L2SQL.1	1070	28.9404	31.3194	6.3778	5.50743	-2.34203	down	0.871918	unknown [Medicago truncatula]	K00799|1|4e-71|265|gmx:100808141|glutathione S-transferase [EC:2.5.1.18]	-	GO:0016740//transferase activity	-
Araip.59HIL.1	231	15.5875	17.3639	2.41161	3.88205	-2.38837	down	0.855512	unknown [Medicago truncatula]	K08906|1|4e-30|127|mtr:MTR_4g083990|cytochrome c6	-	GO:0005506//iron ion binding	-
Araip.K3Q3L.1	1330	64.1091	62.6515	11.0997	11.4623	-2.49014	down	0.886399	unknown [Medicago truncatula]	-	GO:0043231//intracellular membrane-bounded organelle	-	-
Araip.J4ZFW.1	1193	59.5191	71.5815	11.7907	11.4899	-2.49347	down	0.886856	unknown [Medicago truncatula]	-	GO:0044436;GO:0009534//chloroplast thylakoid;GO:0009532//plastid stroma	-	-
Araip.LD519.1	1002	51.3157	49.3279	8.33954	7.79896	-2.64068	down	0.88547	unknown [Medicago truncatula]	K15382|1|4e-79|292|gmx:100776607|solute carrier family 50 (sugar transporter)	-	-	-
Araip.IA0Z7.1	330	686.538	993.551	84.8282	97.0512	-3.20748	down	0.907942	unknown [Medicago truncatula]	-	GO:0044424//intracellular part	-	-
Araip.PQA29.1	594	43.4026	40.2979	3.28246	3.88205	-3.5463	down	0.903082	unknown [Medicago truncatula]	K02693|1|6e-30|127|pop:POPTR_711610|photosystem I subunit IV	GO:0043231//intracellular membrane-bounded organelle;GO:0009522//photosystem I	-	GO:0044237//cellular metabolic process
Araip.RYT6F.1	657	6.13822	6.89287	0.635937	0.194989	-3.97109	down	0.842286	unknown [Medicago truncatula]	-	GO:0009536//plastid	-	-
Araip.NK573.1	1319	147.086	165.488	77.2902	77.1171	-1.01746	down	0.812965	unknown [Lotus japonicus]	-	-	-	-
Araip.2M564.1	1113	41.7981	43.3622	19.7706	20.0276	-1.09748	down	0.802805	unknown [Lotus japonicus]	-	GO:0009534//chloroplast thylakoid	-	-
Araip.RG6ZK.1	1377	24.4755	31.1962	11.53	13.4899	-1.15387	down	0.810323	unknown [Lotus japonicus]	K05605|1|0.0|641|gmx:100818188|3-hydroxyisobutyryl-CoA hydrolase [EC:3.1.2.4]	-	GO:0016289//CoA hydrolase activity;GO:0016836//hydro-lyase activity	GO:0009062//fatty acid catabolic process;GO:0009628//response to abiotic stimulus
Araip.L5XNA.1	720	54.4109	79.9696	16.4416	43.948	-1.15395	down	0.828686	unknown [Lotus japonicus]	-	-	-	-
Araip.Y7AFG.1	1848	31.6427	30.1067	14.0175	12.8246	-1.20193	down	0.818477	unknown [Lotus japonicus]	K09838|1|7e-15|80.5|aly:ARALYDRAFT_496897|zeaxanthin epoxidase [EC:1.14.13.90]	-	-	-
Araip.I5GFF.1	1889	22.7976	19.7954	9.36332	8.54502	-1.24998	down	0.807763	unknown [Lotus japonicus]	K14207|1|3e-142|503|rcu:RCOM_0012320|solute carrier family 38 (sodium-coupled neutral amino acid transporter), member 2	GO:0031090//organelle membrane;GO:0043231//intracellular membrane-bounded organelle	-	-
Araip.BQ8ZI.1	1453	46.9853	51.1144	18.5949	21.4247	-1.29354	down	0.833708	unknown [Lotus japonicus]	K03768|1|3e-79|292|gmx:100785805|peptidyl-prolyl cis-trans isomerase B (cyclophilin B) [EC:5.2.1.8]	GO:0005840//ribosome;GO:0009532//plastid stroma;GO:0009526//plastid envelope;GO:0009534//chloroplast thylakoid;GO:0005576//extracellular region;GO:0044436	GO:0005488//binding;GO:0016859//cis-trans isomerase activity	GO:0006952//defense response;GO:0000097//sulfur amino acid biosynthetic process;GO:0009725//response to hormone stimulus;GO:0009416//response to light stimulus;GO:0009743//response to carbohydrate stimulus;GO:0006605//protein targeting;GO:0006970//respons
Araip.U0CH7.1	1636	23.4179	22.2239	9.27901	8.61359	-1.35099	down	0.817433	unknown [Lotus japonicus]	-	GO:0009526//plastid envelope	-	-
Araip.2F8VS.1	1385	54.8038	53.624	19.0051	23.4016	-1.35437	down	0.837573	unknown [Lotus japonicus]	-	GO:0009528//plastid inner membrane	-	-
Araip.NS0VF.1	1103	27.4216	25.4555	9.7224	10.2207	-1.40675	down	0.824185	unknown [Lotus japonicus]	K01724|1|6e-21|98.6|pop:POPTR_887818|4a-hydroxytetrahydrobiopterin dehydratase [EC:4.2.1.96]	GO:0009536//plastid	GO:0016836//hydro-lyase activity	GO:0009108//coenzyme biosynthetic process
Araip.1UW0G.1	725	2757.61	2425.37	1051.35	887.388	-1.41867	down	0.853294	unknown [Lotus japonicus]	-	-	-	-
Araip.914CH.1	1285	21.7444	23.9647	7.69509	8.57374	-1.49037	down	0.832436	unknown [Lotus japonicus]	K01183|1|3e-97|353|pop:POPTR_717157|chitinase [EC:3.2.1.14]	-	GO:0016798//hydrolase activity, acting on glycosyl bonds	GO:0008152//metabolic process
Araip.X2EME.1	948	235.034	400.997	86.6766	131.621	-1.5428	down	0.864579	unknown [Lotus japonicus]	K14496|1|2e-07|53.1|gmx:100788199|abscisic acid receptor PYR/PYL family	GO:0044464//cell part	-	GO:0006950//response to stress
Araip.HK5CX.1	1691	14.224	13.3138	4.61214	3.63641	-1.7392	down	0.82575	unknown [Lotus japonicus]	-	GO:0009532//plastid stroma;GO:0044436;GO:0009534//chloroplast thylakoid	GO:0005488//binding	-
Araip.P4LPA.1	1327	171.38	180.872	43.9746	45.3734	-1.9791	down	0.879892	unknown [Lotus japonicus]	-	GO:0009526//plastid envelope;GO:0009570//chloroplast stroma;GO:0009534//chloroplast thylakoid	-	-
Araip.NPF88.1	804	62.8783	55.3605	15.4167	14.4997	-1.98269	down	0.872065	unknown [Lotus japonicus]	K08903|1|3e-74|275|gmx:100306491|photosystem II 13kDa protein	GO:0009523//photosystem II;GO:0009532//plastid stroma;GO:0009534//chloroplast thylakoid	-	GO:0044237//cellular metabolic process
Araip.W0DN8.1	693	11.8465	10.0823	3.01451	2.40317	-2.01708	down	0.823108	unknown [Lotus japonicus]	K12603|1|1e-22|103|vcn:VOLCADRAFT_106614|CCR4-NOT transcription complex subunit 6	GO:0043231//intracellular membrane-bounded organelle	-	-
Araip.XMG6F.1	786	26.5702	33.088	8.50505	6.19349	-2.02105	down	0.862427	unknown [Lotus japonicus]	-	GO:0009536//plastid	-	-
Araip.0V7N2.1	1546	332.403	291.669	74.86	65.3796	-2.15382	down	0.886709	unknown [Lotus japonicus]	K04035|1|0.0|703|rcu:RCOM_1272340|magnesium-protoporphyrin IX monomethyl ester (oxidative) cyclase [EC:1.14.13.81]	GO:0009534//chloroplast thylakoid;GO:0009528//plastid inner membrane	GO:0016709//oxidoreductase activity, acting on paired donors, with incorporation or reduction of molecular oxygen, NAD(P)H as one donor, and incorporation of one atom of oxygen;GO:0003676//nucleic acid binding;GO:0046914//transition metal ion binding	GO:0006779//porphyrin-containing compound biosynthetic process
Araip.3A81Q.1	585	35.4533	43.572	5.95172	10.2924	-2.2824	down	0.87562	unknown [Lotus japonicus]	-	-	-	-
Araip.MS7L3.1	829	49.3416	61.0267	9.23988	11.5899	-2.4056	down	0.88123	unknown [Lotus japonicus]	-	GO:0009532//plastid stroma;GO:0005576//extracellular region	GO:0046914//transition metal ion binding	GO:0006952//defense response
Araip.9DV72.1	1425	33.5562	41.2229	6.05948	6.1132	-2.61899	down	0.881556	unknown [Lotus japonicus]	-	GO:0009534//chloroplast thylakoid	-	-
Araip.B8ZXU.1	1612	9.02414	7.14368	1.55513	1.03313	-2.64308	down	0.821934	unknown [Lotus japonicus]	-	GO:0009528//plastid inner membrane	-	-
Araip.PWT0C.1	1062	12.6127	16.4478	2.49165	2.05069	-2.67755	down	0.857893	unknown [Lotus japonicus]	K02717|1|7e-29|124|rcu:RCOM_0190110|photosystem II oxygen-evolving enhancer protein 2	GO:0009523//photosystem II;GO:0009534//chloroplast thylakoid	-	-
Araip.H5MKA.1	1013	23.4598	21.0752	3.98701	2.52927	-2.77282	down	0.874935	unknown [Lotus japonicus]	-	GO:0009532//plastid stroma;GO:0009534//chloroplast thylakoid	GO:0005515//protein binding	-
Araip.8E70L.1	1052	285.32	250.414	28.463	22.8937	-3.38289	down	0.910584	unknown [Lotus japonicus]	K02698|1|1e-52|202|vvi:100261762|photosystem I subunit X	GO:0009521;GO:0031224//intrinsic to membrane;GO:0009534//chloroplast thylakoid	-	GO:0044237//cellular metabolic process
Araip.6H8MY.1	1560	197.855	204.617	18.0337	16.9989	-3.52212	down	0.913046	unknown [Lotus japonicus]	K01602|1|5e-85|311|rcu:RCOM_1158790|ribulose-bisphosphate carboxylase small chain [EC:4.1.1.39]	GO:0009536//plastid	GO:0016491//oxidoreductase activity;GO:0016831//carboxy-lyase activity	GO:0043094;GO:0015977//carbon fixation
Araip.J7KW7.1	546	470.864	502.626	41.8321	35.8983	-3.64662	down	0.917352	unknown [Lotus japonicus]	K01602|1|5e-85|311|rcu:RCOM_1158790|ribulose-bisphosphate carboxylase small chain [EC:4.1.1.39]	GO:0009536//plastid	GO:0016491//oxidoreductase activity;GO:0016831//carboxy-lyase activity	GO:0043094;GO:0015977//carbon fixation
Araip.1TT3T.1	2774	20.0415	20.2433	1.55637	1.15454	-3.89339	down	0.899185	unknown [Lotus japonicus]	K15893|1|1e-178|625|vvi:100262344|hydroxypyruvate reductase 1	GO:0005576//extracellular region;GO:0042579//microbody;GO:0009536//plastid	GO:0016616//oxidoreductase activity, acting on the CH-OH group of donors, NAD or NADP as acceptor;GO:0008187//poly-pyrimidine tract binding;GO:0000166//nucleotide binding	GO:0009853//photorespiration
Araip.327XS.1	495	92.5276	86.5207	7.03385	4.91726	-3.90513	down	0.919684	unknown [Lotus japonicus]	K02639|1|2e-54|209|gmx:100813636|ferredoxin	GO:0009536//plastid	GO:0051536//iron-sulfur cluster binding	-
Araip.S5ATW.1	738	6.04999	4.03245	0.377426	0	-4.70178	down	0.844569	unknown [Lotus japonicus]	K09286|1|7e-08|55.8|rcu:RCOM_0295580|EREBP-like factor	-	-	GO:0044238//primary metabolic process;GO:0044237//cellular metabolic process
Araip.T59TA.1	3726	51.2953	44.9701	19.5113	19.7009	-1.29572	down	0.833692	unknown [Glycine max]	K13420|1|2e-40|166|sbi:SORBI_06g028760|LRR receptor-like serine/threonine-protein kinase FLS2 [EC:2.7.11.1]	-	-	-
Araip.PK218.1	830	22.3852	21.8246	5.87284	8.33471	-1.63771	down	0.836008	unknown [Glycine max]	K13993|1|6e-12|68.9|ppp:PHYPADRAFT_81689|HSP20 family protein	-	-	GO:0000302//response to reactive oxygen species;GO:0009642//response to light intensity
Araip.JN8X7.1	1077	36.1075	35.8012	11.3796	11.0622	-1.67998	down	0.849755	unknown [Glycine max]	-	GO:0009526//plastid envelope;GO:0009532//plastid stroma;GO:0009534//chloroplast thylakoid	-	GO:0006950//response to stress
Araip.4D1A3.1	1222	35.7126	46.4826	11.3969	13.943	-1.69764	down	0.852838	unknown [Glycine max]	K02636|1|6e-98|354|vvi:100258879|cytochrome b6-f complex iron-sulfur subunit [EC:1.10.9.1]	GO:0034357;GO:0031224//intrinsic to membrane;GO:0009534//chloroplast thylakoid	GO:0016679//oxidoreductase activity, acting on diphenols and related substances as donors;GO:0043169//cation binding;GO:0051536//iron-sulfur cluster binding;GO:0015078//hydrogen ion transmembrane transporter activity	GO:0051234//establishment of localization;GO:0006091//generation of precursor metabolites and energy
Araip.9A6FH.1	1100	60.3612	47.9916	5.31759	4.89138	-3.40783	down	0.902577	unknown [Glycine max]	K02636|1|5e-97|351|vvi:100258879|cytochrome b6-f complex iron-sulfur subunit [EC:1.10.9.1]	GO:0034357;GO:0031224//intrinsic to membrane;GO:0009534//chloroplast thylakoid	GO:0016679//oxidoreductase activity, acting on diphenols and related substances as donors;GO:0043169//cation binding;GO:0051536//iron-sulfur cluster binding;GO:0015078//hydrogen ion transmembrane transporter activity	GO:0051234//establishment of localization;GO:0006091//generation of precursor metabolites and energy
Araip.9L4U4.1	489	39.7626	22.4909	9.39861	10.4791	-1.647	down	0.846445	unknow protein [Oryza sativa Japonica Group]	-	GO:0009536//plastid	-	-
Araip.RQ6E9.1	3224	21.3095	18.4211	6.69568	6.63584	-1.57541	down	0.830545	uncharacterized protein sll1770-like [Glycine max]	K08869|1|5e-32|135|osa:4346513|aarF domain-containing kinase;K13457|4|3e-14|76.6|vvi:100252764|disease resistance protein RPM1	-	-	-
Araip.MFA9A.1	2611	52.8455	39.6443	20.6958	17.7614	-1.26604	down	0.831164	uncharacterized protein LOC778089 [Glycine max]	K12133|1|3e-27|121|ath:AT1G01060|LATE ELONGATED HYPOCOTYL;K12134|2|3e-26|118|ath:AT2G46830|circadian clock associated 1	-	-	-
Araip.IUL34.1	2758	12.1156	12.9483	4.54471	2.60117	-1.81042	down	0.821836	uncharacterized protein LOC101260476 [Solanum lycopersicum]	K00574|1|3e-79|293|ath:AT3G23510|cyclopropane-fatty-acyl-phospholipid synthase [EC:2.1.1.79]	-	GO:0016740//transferase activity	-
Araip.R6L9D.1	438	12.8245	12.1118	3.81562	4.38724	-1.60404	down	0.807811	uncharacterized protein LOC101224769 [Cucumis sativus]	-	-	-	-
Araip.A7ZKA.1	1943	17.7164	15.3162	7.31115	4.54937	-1.47772	down	0.818721	uncharacterized protein LOC100818397 isoform 1 [Glycine max]	-	-	-	-
Araip.INA6H.1	1435	20.1741	20.1071	6.30841	5.35641	-1.78794	down	0.843526	uncharacterized protein LOC100816458 [Glycine max]	-	-	-	-
Araip.ZE4M6.1	435	36.09	23.4982	4.48226	4.4175	-2.74319	down	0.88092	uncharacterized protein LOC100816211 [Glycine max]	-	-	-	-
Araip.9019J.1	417	32.4669	43.4399	14.0272	19.0472	-1.19852	down	0.82381	uncharacterized protein LOC100816015 [Glycine max]	-	-	-	-
Araip.Y2HKR.1	1132	1754.81	1806.19	215.303	195.217	-3.11676	down	0.90605	uncharacterized protein LOC100815789 [Glycine max]	K08913|1|2e-149|525|gmx:100815789|light-harvesting complex II chlorophyll a/b binding protein 2	GO:0031224//intrinsic to membrane;GO:0009521;GO:0009526//plastid envelope;GO:0009534//chloroplast thylakoid;GO:0009570//chloroplast stroma	GO:0043169//cation binding;GO:0046906//tetrapyrrole binding	GO:0006091//generation of precursor metabolites and energy;GO:0009639//response to red or far red light;GO:0006464//cellular protein modification process
Araip.7PD4P.1	1386	43.9569	37.8085	17.5846	17.1919	-1.23337	down	0.826582	uncharacterized protein LOC100814842 [Glycine max]	-	-	-	-
Araip.AS7FB.1	2047	33.9843	36.1556	7.00774	7.3848	-2.28491	down	0.873695	uncharacterized protein LOC100814727 [Glycine max]	K12135|1|6e-15|79.0|aly:ARALYDRAFT_488429|zinc finger protein CONSTANS	GO:0044464//cell part	GO:0046914//transition metal ion binding	-
Araip.FUN0B.1	894	8.86084	9.9864	0.623133	0	-4.8957	down	0.903849	uncharacterized protein LOC100812913 [Glycine max]	-	-	-	-
Araip.0B12L.1	1554	25.395	23.8962	2.86786	3.29749	-2.99908	down	0.881817	uncharacterized protein LOC100812847 [Glycine max]	K02945|1|0.0|671|gmx:100812847|small subunit ribosomal protein S1	GO:0009532//plastid stroma;GO:0030529//ribonucleoprotein complex	GO:0003676//nucleic acid binding;GO:0005198//structural molecule activity	GO:0010467//gene expression
Araip.56NJW.1	1161	123.312	135.519	32.8683	34.0958	-1.95055	down	0.877789	uncharacterized protein LOC100812502 [Glycine max]	K00799|1|9e-102|367|gmx:100812502|glutathione S-transferase [EC:2.5.1.18]	-	GO:0003824//catalytic activity	-
Araip.X2DNI.1	822	41.7018	43.9167	8.302	10.7536	-2.16771	down	0.874772	uncharacterized protein LOC100812204 [Glycine max]	K00366|1|5e-07|51.6|ota:Ot10g00930|ferredoxin-nitrite reductase [EC:1.7.7.1]	-	GO:0043169//cation binding	-
Araip.4W8TG.1	972	46.676	48.4543	7.02082	6.58989	-2.80516	down	0.888601	uncharacterized protein LOC100811815 [Glycine max]	-	-	-	-
Araip.J75KM.1	1425	29.109	39.4977	14.7578	14.384	-1.23526	down	0.822994	uncharacterized protein LOC100809668 [Glycine max]	K07119|1|8e-162|567|gmx:100809668|;K08070|5|1e-135|480|aly:ARALYDRAFT_671051|2-alkenal reductase [EC:1.3.1.74]	-	GO:0016628//oxidoreductase activity, acting on the CH-CH group of donors, NAD or NADP as acceptor;GO:0046914//transition metal ion binding	GO:0008152//metabolic process
Araip.Q3W10.1	1770	19.0411	17.0326	3.46209	3.61886	-2.34893	down	0.858317	uncharacterized protein LOC100808799 [Glycine max]	-	-	-	-
Araip.AV4TD.1	759	15.3707	14.3197	3.66983	2.36299	-2.29909	down	0.84956	uncharacterized protein LOC100808330 [Glycine max]	-	GO:0043231//intracellular membrane-bounded organelle	GO:0016740//transferase activity	-
Araip.RV06T.1	726	69.237	74.6749	10.1671	10.4109	-2.80601	down	0.892792	uncharacterized protein LOC100808269 [Glycine max]	K09838|1|4e-06|48.9|rcu:RCOM_1408430|zeaxanthin epoxidase [EC:1.14.13.90]	GO:0009534//chloroplast thylakoid;GO:0009532//plastid stroma	-	-
Araip.CM2L7.1	1348	38.3578	35.4188	11.4681	14.4454	-1.50946	down	0.845727	uncharacterized protein LOC100807586 [Glycine max]	-	-	-	-
Araip.PIX7S.1	585	32.745	38.2638	10.237	19.9278	-1.23513	down	0.823907	uncharacterized protein LOC100807544 [Glycine max]	K07213|1|8e-11|64.3|bdi:100823139|copper chaperone	-	GO:0043169//cation binding	GO:0006812//cation transport
Araip.N0AEC.1	1421	29.0896	19.85	11.761	8.74485	-1.25496	down	0.813601	uncharacterized protein LOC100806896 [Glycine max]	K15918|1|0.0|659|gmx:100806896|D-glycerate 3-kinase [EC:2.7.1.31]	GO:0009532//plastid stroma	GO:0016301//kinase activity;GO:0032559	GO:0043094;GO:0006796//phosphate-containing compound metabolic process
Araip.YK7C2.1	1212	35.2942	33.8418	16.3171	13.9523	-1.19158	down	0.819504	uncharacterized protein LOC100806024 [Glycine max]	-	-	-	-
Araip.B0A7Q.1	683	11.1765	10.6088	1.63128	2.06323	-2.5599	down	0.841145	uncharacterized protein LOC100805317 [Glycine max]	-	GO:0009534//chloroplast thylakoid	-	GO:0019684//photosynthesis, light reaction
Araip.BUW0U.1	4230	24.3794	14.9883	4.87281	5.36053	-1.94373	down	0.849413	uncharacterized protein LOC100805117 [Glycine max]	-	-	-	GO:0006950//response to stress
Araip.YX3P0.1	1099	36.04	39.2052	14.0664	12.3561	-1.50983	down	0.846005	uncharacterized protein LOC100804460 isoform 1 [Glycine max]	-	GO:0009534//chloroplast thylakoid	-	GO:0009416//response to light stimulus
Araip.AM4LP.1	532	5.14389	8.26922	1.30893	0.722411	-2.72314	down	0.808562	uncharacterized protein LOC100804460 isoform 1 [Glycine max]	-	GO:0009534//chloroplast thylakoid	-	GO:0009416//response to light stimulus
Araip.RK3HY.1	1676	10.9998	9.72733	3.32387	2.82815	-1.75239	down	0.808007	uncharacterized protein LOC100804302 [Glycine max]	-	GO:0030312//external encapsulating structure;GO:0042579//microbody	GO:0030234//enzyme regulator activity;GO:0004091//carboxylesterase activity	GO:0071555//cell wall organization
Araip.Z1KYK.1	1544	66.9772	89.0806	32.2017	35.2628	-1.20988	down	0.83529	uncharacterized protein LOC100802542 isoform 1 [Glycine max]	-	-	-	-
Araip.QU94D.1	2114	135.172	153.382	43.5467	39.6927	-1.7935	down	0.872831	uncharacterized protein LOC100802532 [Glycine max]	-	-	-	-
Araip.8551R.1	5641	50.8863	37.8923	19.3808	15.3293	-1.35486	down	0.834622	uncharacterized protein LOC100801625 [Glycine max]	K03255|1|7e-93|341|ppp:PHYPADRAFT_203627|protein TIF31	-	-	-
Araip.L2XTS.1	817	13.0455	13.7783	2.72745	2.03843	-2.4927	down	0.850718	uncharacterized protein LOC100801516 [Glycine max]	-	GO:0043234//protein complex;GO:0009532//plastid stroma	-	GO:0043623//cellular protein complex assembly
Araip.FXS1L.1	2171	47.9654	42.2555	7.82633	6.1959	-2.68575	down	0.885665	uncharacterized protein LOC100801140 [Glycine max]	-	GO:0009526//plastid envelope;GO:0009534//chloroplast thylakoid;GO:0000229	-	-
Araip.0N4BX.1	819	46.7786	54.3465	19.3856	24.0886	-1.21791	down	0.830382	uncharacterized protein LOC100800753 [Glycine max]	K01599|1|2e-144|509|gmx:100800753|uroporphyrinogen decarboxylase [EC:4.1.1.37]	GO:0009526//plastid envelope;GO:0009532//plastid stroma	GO:0016831//carboxy-lyase activity	GO:0006779//porphyrin-containing compound biosynthetic process
Araip.JW7D2.1	543	24.1374	21.2074	5.64262	6.84184	-1.8608	down	0.850114	uncharacterized protein LOC100800524 [Glycine max]	-	GO:0009534//chloroplast thylakoid	-	-
Araip.HF59E.1	1194	8.4439	9.42784	1.28306	1.39481	-2.73853	down	0.833578	uncharacterized protein LOC100799768 [Glycine max]	-	GO:0009536//plastid	-	-
Araip.2IN9I.1	1488	689.461	663.206	163.418	166.505	-2.0356	down	0.883235	uncharacterized protein LOC100799622 [Glycine max]	K01206|1|3e-16|84.3|aly:ARALYDRAFT_475890|alpha-L-fucosidase [EC:3.2.1.51];K00514|3|5e-15|80.1|rcu:RCOM_1428040|zeta-carotene desaturase [EC:1.3.5.6]	-	-	-
Araip.JYC2D.1	2798	31.4516	34.0814	6.66984	8.56187	-2.10514	down	0.86559	uncharacterized protein LOC100799062 [Glycine max]	-	GO:0005773//vacuole;GO:0031224//intrinsic to membrane;GO:0031090//organelle membrane	GO:0046872//metal ion binding	GO:0006810//transport
Araip.GK787.1	724	12.5329	13.4036	1.92362	1.41555	-2.95742	down	0.859605	uncharacterized protein LOC100798808 [Glycine max]	-	GO:0009534//chloroplast thylakoid;GO:0009532//plastid stroma	-	-
Araip.V7U9F.1	1115	31.7768	33.6527	5.24605	5.17026	-2.6511	down	0.880219	uncharacterized protein LOC100798757 [Glycine max]	K07305|1|2e-60|229|bdi:100824054|peptide-methionine (R)-S-oxide reductase [EC:1.8.4.12]	-	GO:0016671//oxidoreductase activity, acting on a sulfur group of donors, disulfide as acceptor	GO:0008152//metabolic process
Araip.06TDY.1	1533	66.5182	73.9366	15.8984	15.7105	-2.1517	down	0.879436	uncharacterized protein LOC100798341 [Glycine max]	K00001|1|1e-73|274|osa:4330090|alcohol dehydrogenase [EC:1.1.1.1];K00121|2|2e-73|274|osa:4331893|S-(hydroxymethyl)glutathione dehydrogenase / alcohol dehydrogenase [EC:1.1.1.284 1.1.1.1]	-	GO:0005488//binding	-
Araip.LA8G5.1	950	23.3478	23.1538	1.466	2.1576	-3.68179	down	0.896233	uncharacterized protein LOC100798036 [Glycine max]	-	GO:0009534//chloroplast thylakoid	GO:0005515//protein binding	-
Araip.MI2NC.1	750	60.8762	42.9571	17.6409	8.02807	-2.01617	down	0.871249	uncharacterized protein LOC100797452 [Glycine max]	-	GO:0043231//intracellular membrane-bounded organelle	-	-
Araip.G8R0L.1	338	12.7836	14.1639	4.53246	2.2741	-1.98515	down	0.834344	uncharacterized protein LOC100796184 [Glycine max]	-	GO:0009534//chloroplast thylakoid	-	-
Araip.4IY9H.1	1772	60.5539	57.3196	23.4213	21.544	-1.39035	down	0.840068	uncharacterized protein LOC100795779 [Glycine max]	-	-	-	-
Araip.IPD6U.1	1751	83.8181	80.4709	27.1223	31.3867	-1.4895	down	0.856311	uncharacterized protein LOC100795779 [Glycine max]	-	-	-	-
Araip.ZN0SC.1	907	23.8195	21.3984	1.99616	1.83616	-3.56061	down	0.892776	uncharacterized protein LOC100795181 [Glycine max]	-	-	-	-
Araip.S7RPZ.1	1534	32.2046	27.7503	12.6197	11.8587	-1.29237	down	0.822896	uncharacterized protein LOC100794365 [Glycine max]	-	-	-	-
Araip.5V8J3.1	1305	10.2641	8.32849	1.60081	3.33767	-1.91259	down	0.80742	uncharacterized protein LOC100793319 [Glycine max]	K11294|1|4e-23|106|smo:SELMODRAFT_15428|nucleolin;K13126|2|3e-18|90.1|ath:AT4G34110|polyadenylate-binding protein	GO:0032991//macromolecular complex;GO:0009532//plastid stroma	GO:0003676//nucleic acid binding	-
Araip.1ML5W.1	1125	30.3421	19.8972	6.68497	5.92142	-1.99466	down	0.857926	uncharacterized protein LOC100791734 [Glycine max]	K13993|1|3e-46|182|pop:POPTR_769024|HSP20 family protein	-	-	-
Araip.8Z8G7.1	1596	179.856	176.248	75.3072	76.9769	-1.22553	down	0.842352	uncharacterized protein LOC100791609 [Glycine max]	K07088|1|1e-121|434|pop:POPTR_853491|	GO:0044464//cell part	-	GO:0060918//auxin transport
Araip.XD8CG.1	1933	64.7497	48.9309	28.5313	24.7865	-1.0923	down	0.807094	uncharacterized protein LOC100791599 [Glycine max]	K03152|1|6e-08|56.6|aly:ARALYDRAFT_892360|4-methyl-5(b-hydroxyethyl)-thiazole monophosphate biosynthesis	-	GO:0016787//hydrolase activity	-
Araip.GE5YY.1	1583	38.8505	29.0982	5.98255	4.45099	-2.70322	down	0.882094	uncharacterized protein LOC100791076 [Glycine max]	-	GO:0009526//plastid envelope;GO:0042579//microbody;GO:0009570//chloroplast stroma;GO:0030529//ribonucleoprotein complex;GO:0005576//extracellular region	GO:0048037//cofactor binding	GO:0006952//defense response;GO:0048511//rhythmic process;GO:0042254//ribosome biogenesis;GO:0009657//plastid organization;GO:0008152//metabolic process
Araip.A2PFN.1	1584	26.0961	19.6861	11.9575	8.4111	-1.16844	down	0.805545	uncharacterized protein LOC100791021 [Glycine max]	-	GO:0009526//plastid envelope;GO:0009534//chloroplast thylakoid	-	-
Araip.I4FRD.1	921	422.078	368.358	171.328	188.753	-1.13433	down	0.83136	uncharacterized protein LOC100790840 [Glycine max]	K09338|1|1e-69|261|ath:AT1G69780|homeobox-leucine zipper protein	-	-	-
Araip.ZWF74.1	282	109.809	112.871	27.1626	36.3426	-1.81003	down	0.871461	uncharacterized protein LOC100788940 [Glycine max]	-	GO:0009526//plastid envelope;GO:0009534//chloroplast thylakoid	-	-
Araip.1QN92.1	2099	27.9961	27.4928	10.9479	11.9624	-1.27621	down	0.819064	uncharacterized protein LOC100788436 [Glycine max]	-	-	-	-
Araip.24KTL.1	1680	27.0054	28.2653	10.0308	9.30305	-1.51539	down	0.838943	uncharacterized protein LOC100788294 [Glycine max]	K03183|1|2e-09|62.0|smo:SELMODRAFT_96041|ubiquinone/menaquinone biosynthesis methyltransferase [EC:2.1.1.163 2.1.1.201]	-	GO:0016741	GO:0006730//one-carbon metabolic process
Araip.RBA5R.1	684	34.5332	34.4281	4.88668	5.05688	-2.79395	down	0.884279	uncharacterized protein LOC100788147 [Glycine max]	-	GO:0043231//intracellular membrane-bounded organelle	-	-
Araip.56TWT.1	2351	65.0611	48.7617	25.2357	22.3957	-1.25681	down	0.833823	uncharacterized protein LOC100788121 [Glycine max]	-	GO:0043231//intracellular membrane-bounded organelle	-	-
Araip.EUC7E.1	1969	13.825	12.7483	3.53657	3.12299	-1.99648	down	0.833937	uncharacterized protein LOC100787147 isoform 2 [Glycine max]	-	GO:0009536//plastid	-	-
Araip.B3AHS.1	1212	19.0137	18.0419	3.56219	3.17098	-2.46033	down	0.862524	uncharacterized protein LOC100785369 [Glycine max]	K00366|1|1e-07|55.1|ota:Ot10g00930|ferredoxin-nitrite reductase [EC:1.7.7.1]	GO:0009526//plastid envelope;GO:0009534//chloroplast thylakoid	-	-
Araip.VD8CQ.1	947	29.8096	32.6547	1.76478	2.70554	-3.80458	down	0.905806	uncharacterized protein LOC100784418 [Glycine max]	-	-	GO:0001071//nucleic acid binding transcription factor activity	GO:0006351//transcription, DNA-dependent;GO:0006952//defense response
Araip.9K787.1	1272	8.03935	7.62907	0.985403	0.604281	-3.30105	down	0.838226	uncharacterized protein LOC100784044 [Glycine max]	-	GO:0044464//cell part	-	-
Araip.646Z6.1	1108	8.57934	9.6925	1.63404	0.693723	-2.97261	down	0.840215	uncharacterized protein LOC100783218 [Glycine max]	K07735|1|1e-117|420|gmx:100783218|putative transcriptional regulator	GO:0009536//plastid	-	-
Araip.EZ6WD.1	743	20.7417	25.9475	3.56142	4.4829	-2.53705	down	0.871249	uncharacterized protein LOC100781416 [Glycine max]	K14826|1|2e-10|63.9|smo:SELMODRAFT_428238|FK506-binding nuclear protein [EC:5.2.1.8];K01802|3|5e-08|56.2|aly:ARALYDRAFT_660356|peptidylprolyl isomerase [EC:5.2.1.8]	GO:0009534//chloroplast thylakoid	GO:0016859//cis-trans isomerase activity;GO:0005527//macrolide binding	GO:0044267//cellular protein metabolic process
Araip.A0P1L.1	2454	12.1491	11.2833	2.09984	2.71459	-2.28307	down	0.837688	uncharacterized protein LOC100779812 [Glycine max]	K15891|1|9e-07|53.5|ppp:PHYPADRAFT_193687|farnesol dehydrogenase [EC:1.1.1.216]	GO:0009526//plastid envelope	-	GO:0006412//translation
Araip.T1M6D.1	1242	98.4545	88.4471	24.333	19.4946	-2.09236	down	0.877838	uncharacterized protein LOC100778483 [Glycine max]	-	-	-	-
Araip.TZ5IL.1	958	12.9295	14.0464	3.0529	4.41289	-1.85331	down	0.828898	uncharacterized protein LOC100527606 [Glycine max]	-	GO:0009536//plastid	-	-
Araip.Y561F.1	997	320.273	292.78	42.4655	34.6931	-2.99011	down	0.902674	uncharacterized protein LOC100527240 [Glycine max]	K02699|1|3e-90|328|gmx:100527240|photosystem I subunit XI	GO:0009526//plastid envelope;GO:0031224//intrinsic to membrane;GO:0009570//chloroplast stroma;GO:0009534//chloroplast thylakoid;GO:0009522//photosystem I	-	GO:0006091//generation of precursor metabolites and energy
Araip.QZX58.1	1108	21.3184	22.7715	5.53059	5.0873	-2.05395	down	0.855219	uncharacterized protein LOC100527109 [Glycine max]	-	GO:0009536//plastid	-	-
Araip.842WX.1	1177	23.1278	19.6777	7.92787	5.11559	-1.71447	down	0.840721	uncharacterized protein LOC100526969 [Glycine max]	-	-	-	-
Araip.HRR7W.1	1172	11.0602	8.72161	2.02013	1.96752	-2.31057	down	0.827609	uncharacterized protein LOC100526956 [Glycine max]	-	GO:0034357	-	GO:0009767//photosynthetic electron transport chain
Araip.7C03S.1	634	17.4925	13.8777	4.83272	4.64743	-1.72641	down	0.828311	uncharacterized protein LOC100500669 [Glycine max]	K01528|1|3e-38|155|smo:SELMODRAFT_437242|dynamin GTPase [EC:3.6.5.5]	GO:0043234//protein complex;GO:0009534//chloroplast thylakoid;GO:0016020//membrane	GO:0016651//oxidoreductase activity, acting on NAD(P)H	GO:0010257;GO:0008152//metabolic process
Araip.H1403.1	2308	27.9571	24.779	8.20657	8.38139	-1.66865	down	0.842449	uncharacterized protein LOC100500578 [Glycine max]	-	GO:0009536//plastid	-	-
Araip.A6YRG.1	1070	8.07638	8.22285	0.650796	0.598633	-3.70546	down	0.852169	uncharacterized protein LOC100500575 [Glycine max]	K00366|1|5e-08|53.9|ota:Ot10g00930|ferredoxin-nitrite reductase [EC:1.7.7.1]	-	GO:0043169//cation binding	-
Araip.74GJN.1	1164	22.7674	20.7867	2.51261	1.43075	-3.46531	down	0.889514	uncharacterized protein LOC100500559 [Glycine max]	-	-	-	-
Araip.86URV.1	1609	20.9464	19.0585	5.02031	3.50325	-2.23065	down	0.859834	uncharacterized protein LOC100500352 [Glycine max]	-	GO:0044436;GO:0009534//chloroplast thylakoid	GO:0005488//binding	-
Araip.IW1QB.1	653	39.2605	35.8643	10.024	9.2206	-1.96483	down	0.866031	uncharacterized protein LOC100500282 [Glycine max]	-	-	-	-
Araip.5660E.1	1074	34.8673	30.7208	5.18697	4.89051	-2.7023	down	0.881295	uncharacterized protein LOC100500269 [Glycine max]	-	GO:0009534//chloroplast thylakoid	-	GO:0009628//response to abiotic stimulus
Araip.BBV0C.1	1012	26.0447	24.1645	7.43142	8.86119	-1.62374	down	0.839612	uncharacterized protein LOC100499940 [Glycine max]	-	GO:0043231//intracellular membrane-bounded organelle	-	-
Araip.B5UAJ.1	444	13.3	16.6107	2.82305	1.73118	-2.71538	down	0.860568	uncharacterized protein LOC100499876 [Glycine max]	-	GO:0009536//plastid	-	-
Araip.K8LIV.1	1290	24.1165	22.9691	9.93245	10.3281	-1.21661	down	0.810584	uncharacterized protein LOC100306679 [Glycine max]	-	GO:0009536//plastid	-	-
Araip.YA4KW.1	701	53.831	54.635	21.2581	16.813	-1.51048	down	0.851729	uncharacterized protein LOC100306609 precursor [Glycine max]	-	GO:0044464//cell part	-	-
Araip.E7A3H.1	1711	12.7951	15.3512	2.6861	2.39593	-2.46947	down	0.851957	uncharacterized protein LOC100306569 [Glycine max]	-	-	-	-
Araip.L5NAQ.1	925	73.3379	107.708	38.544	37.3936	-1.25347	down	0.838405	uncharacterized protein LOC100306555 [Glycine max]	K03671|1|1e-59|226|gmx:100499776|thioredoxin 1	GO:0031976;GO:0009532//plastid stroma	GO:0015036//disulfide oxidoreductase activity	GO:0051234//establishment of localization;GO:0018904;GO:0019725//cellular homeostasis;GO:0044093;GO:0006091//generation of precursor metabolites and energy
Araip.64KG6.1	651	97.1255	97.9858	28.4531	44.8672	-1.41201	down	0.845744	uncharacterized protein LOC100306332 [Glycine max]	K13464|1|4e-27|119|vvi:100254231|jasmonate ZIM domain-containing protein	-	-	-
Araip.0KJ6A.1	1476	13.8564	19.2856	2.73634	3.64534	-2.37666	down	0.855594	uncharacterized protein LOC100306249 isoform 1 [Glycine max]	-	-	-	-
Araip.N0XTL.1	514	28.5816	29.9558	15.1734	11.4649	-1.13586	down	0.802968	uncharacterized protein LOC100306150 [Glycine max]	-	-	-	-
Araip.J8XTW.1	1153	6.62058	9.87531	0.845526	2.11105	-2.48011	down	0.82001	uncharacterized protein LOC100306108 [Glycine max]	K08081|1|3e-107|385|gmx:100786456|tropine dehydrogenase [EC:1.1.1.206]	-	GO:0016491//oxidoreductase activity	GO:0008152//metabolic process
Araip.7EN61.1	767	187.782	176.624	22.5157	17.7046	-3.17955	down	0.905349	uncharacterized protein LOC100306036 [Glycine max]	K02701|1|1e-42|168|rcu:RCOM_1463130|photosystem I subunit PsaN	GO:0009534//chloroplast thylakoid;GO:0009522//photosystem I	GO:0005515//protein binding	GO:0009767//photosynthetic electron transport chain
Araip.PR7LI.1	1295	521.618	529.845	61.9457	55.4968	-3.16237	down	0.906605	uncharacterized protein LOC100306034 [Glycine max]	K08901|1|2e-79|293|gmx:100306034|photosystem II oxygen-evolving enhancer protein 3	GO:0009523//photosystem II;GO:0009532//plastid stroma;GO:0009534//chloroplast thylakoid;GO:0005576//extracellular region	-	-
Araip.2EE1I.1	1054	27.6033	25.043	6.07821	6.07721	-2.11473	down	0.860959	uncharacterized protein LOC100305918 [Glycine max]	K02717|1|3e-110|395|gmx:100305918|photosystem II oxygen-evolving enhancer protein 2	GO:0009523//photosystem II;GO:0009534//chloroplast thylakoid	GO:0046872//metal ion binding	GO:0044237//cellular metabolic process
Araip.66VDA.1	1344	11.8952	21.8536	2.90146	2.95486	-2.52677	down	0.861416	uncharacterized protein LOC100305781 [Glycine max]	K08234|1|3e-06|50.4|aly:ARALYDRAFT_495796|glyoxylase I family protein	-	-	-
Araip.9I7A7.1	1079	95.8413	171.479	39.2383	85.6029	-1.09848	down	0.817025	uncharacterized protein LOC100305480 precursor [Glycine max]	-	-	-	-
Araip.47DVE.1	1711	199.418	184.139	72.1177	103.774	-1.12476	down	0.828164	uncharacterized protein LOC100245206 [Vitis vinifera]	-	-	-	-
Araip.E5BJJ.1	877	52.2248	82.9152	27.3141	32.8668	-1.16708	down	0.831018	uncharacterized protein At5g22580-like [Glycine max]	-	-	-	-
Araip.WS7DQ.1	1323	13.9348	10.758	3.26332	4.16374	-1.73322	down	0.815802	uncharacterized protein At5g02240-like [Glycine max]	-	GO:0009526//plastid envelope;GO:0009532//plastid stroma	GO:0033764//steroid dehydrogenase activity, acting on the CH-OH group of donors, NAD or NADP as acceptor	GO:0008202//steroid metabolic process
Araip.FN9H2.1	1980	35.2798	35.68	11.5355	8.3464	-1.83554	down	0.858904	uncharacterized protein At4g01050, chloroplastic-like [Glycine max]	-	GO:0009534//chloroplast thylakoid	GO:0005488//binding	GO:0006952//defense response;GO:0009767//photosynthetic electron transport chain
Araip.PJC0D.1	1320	39.2806	25.0936	6.33047	2.81448	-2.81544	down	0.883219	uncharacterized oxidoreductase At4g09670-like [Glycine max]	-	-	-	-
Araip.HES22.1	1771	92.224	81.9731	39.3197	40.653	-1.12314	down	0.822326	UDP-glycosyltransferase 85A2-like [Glycine max]	K13030|1|2e-106|384|sbi:SORBI_01g001220|cyanohydrin beta-glucosyltransferase [EC:2.4.1.85];K13068|2|1e-68|259|aly:ARALYDRAFT_479675|sinapate 1-glucosyltransferase [EC:2.4.1.120];K13691|4|1e-64|245|vvi:100249215|pathogen-inducible salicylic acid glucosyltr	-	-	-
Araip.20T4P.1	1957	25.6117	26.6447	2.27729	2.0293	-3.60099	down	0.89695	UDP-glycosyltransferase 83A1-like [Glycine max]	K13692|1|1e-58|225|vvi:100252177|UDP-glucose:(indol-3-yl)acetate beta-D-glucosyltransferase [EC:2.4.1.121];K13691|2|4e-56|217|pop:POPTR_810275|pathogen-inducible salicylic acid glucosyltransferase [EC:2.4.1.-]	-	GO:0016757//transferase activity, transferring glycosyl groups	-
Araip.C7YB2.1	1356	52.6831	68.7021	18.2818	25.5081	-1.47092	down	0.851598	UDP-glycosyltransferase 74E2-like [Glycine max]	K13691|1|4e-170|595|mtr:MTR_7g080935|pathogen-inducible salicylic acid glucosyltransferase [EC:2.4.1.-]	-	GO:0016758//transferase activity, transferring hexosyl groups	-
Araip.FW1VE.1	1615	142.424	159.833	16.0398	21.814	-2.99727	down	0.900734	UDP-glycosyltransferase 74E2-like [Glycine max]	K13691|1|2e-172|603|gmx:100787483|pathogen-inducible salicylic acid glucosyltransferase [EC:2.4.1.-]	-	GO:0016757//transferase activity, transferring glycosyl groups	-
Araip.WGE5V.1	2003	14.0218	11.9506	3.54607	4.28518	-1.72966	down	0.818591	tyrosine aminotransferase [Glycine max]	K00815|1|0.0|702|gmx:732650|tyrosine aminotransferase [EC:2.6.1.5]	-	GO:0070547;GO:0048037//cofactor binding;GO:0016846//carbon-sulfur lyase activity	GO:0008652//cellular amino acid biosynthetic process;GO:0042360//vitamin E metabolic process
Araip.HB4AE.1	2484	166.584	139.703	48.1054	40.2786	-1.79303	down	0.87319	two-component response regulator-like APRR2-like [Glycine max]	K14491|1|3e-21|101|aly:ARALYDRAFT_474061|two-component response regulator ARR-B family	GO:0043231//intracellular membrane-bounded organelle	GO:0005488//binding	GO:0050794//regulation of cellular process
Araip.K809W.1	645	20.0971	25.276	3.23884	4.17094	-2.61433	down	0.871592	triptychon and cpc, putative [Ricinus communis]	K09422|1|5e-13|70.5|sbi:SORBI_03g028170|myb proto-oncogene protein, plant	GO:0043231//intracellular membrane-bounded organelle	GO:0003676//nucleic acid binding	-
Araip.G9XAZ.1	1677	230.773	175.142	45.0947	39.1121	-2.26917	down	0.888405	triose phosphate/phosphate translocator, chloroplastic-like [Glycine max]	K15283|1|0.0|752|gmx:100794336|solute carrier family 35, member E1	GO:0009941//chloroplast envelope;GO:0031224//intrinsic to membrane	GO:0005342//organic acid transmembrane transporter activity;GO:0015145//monosaccharide transmembrane transporter activity	GO:0015717//triose phosphate transport;GO:0009642//response to light intensity;GO:0015711//organic anion transport
Araip.QYZ6U.1	2633	166.183	131.404	62.8911	54.2985	-1.34447	down	0.846885	transketolase, chloroplastic-like [Glycine max]	K00615|1|0.0|1306|gmx:100805786|transketolase [EC:2.2.1.1]	GO:0009534//chloroplast thylakoid	GO:0043169//cation binding;GO:0016744	-
Araip.RA8PB.1	252	18.8609	14.3766	3.86862	3.05018	-2.26422	down	0.853881	Transcriptional factor TINY, putative [Ricinus communis]	K09286|1|1e-16|82.4|aly:ARALYDRAFT_470149|EREBP-like factor	GO:0009536//plastid	GO:0003676//nucleic acid binding;GO:0001071//nucleic acid binding transcription factor activity	GO:0006351//transcription, DNA-dependent
Araip.VKG2P.1	968	48.3568	50.1249	5.46722	3.57325	-3.44539	down	0.90243	transcription factor MYB113-like [Glycine max]	K09422|1|3e-51|199|vvi:100265568|myb proto-oncogene protein, plant	-	-	-
Araip.13D8C.1	1518	281.89	295.685	127.068	140.007	-1.11277	down	0.821412	transcription factor bHLH18-like [Glycine max]	K13422|1|6e-12|69.7|rcu:RCOM_0864470|transcription factor MYC2	-	-	-
Araip.6G3IU.1	246	230.095	281.921	102.471	134.877	-1.10918	down	0.820988	transcription factor bHLH135-like [Fragaria vesca subsp. vesca]	-	GO:0009536//plastid	-	GO:0009314//response to radiation
Araip.9P0YM.1	1075	43.1417	39.238	14.1214	9.41442	-1.80743	down	0.86122	transcription factor [Glycine max]	K13425|1|2e-11|68.2|rcu:RCOM_1616660|WRKY transcription factor 22	-	-	-
Araip.1JL7K.1	528	34.3705	36.0231	5.01162	4.60993	-2.8711	down	0.885747	thylakoid membrane phosphoprotein 14 kDa, chloroplastic-like [Glycine max]	-	GO:0009526//plastid envelope;GO:0009534//chloroplast thylakoid;GO:0009522//photosystem I;GO:0000229	-	GO:0009725//response to hormone stimulus;GO:0009767//photosynthetic electron transport chain
Araip.SX1UB.1	778	72.0144	70.0164	8.95053	7.90381	-3.07501	down	0.89801	thylakoid membrane phosphoprotein 14 kDa, chloroplastic-like [Fragaria vesca subsp. vesca]	-	GO:0009526//plastid envelope;GO:0009534//chloroplast thylakoid;GO:0009522//photosystem I;GO:0000229	-	GO:0009725//response to hormone stimulus;GO:0009767//photosynthetic electron transport chain
Araip.GJ5XT.1	1499	18.6402	19.335	3.34472	2.64932	-2.66346	down	0.867384	thylakoid lumenal protein At1g12250, chloroplastic-like [Glycine max]	-	GO:0043231//intracellular membrane-bounded organelle	-	-
Araip.G0SAF.1	516	108.301	96.5402	13.7651	13.1583	-2.92757	down	0.897228	thylakoid lumenal protein At1g03610, chloroplastic-like [Glycine max]	K08902|1|9e-50|193|gmx:100787080|photosystem II Psb27 protein	GO:0009523//photosystem II;GO:0009534//chloroplast thylakoid	-	GO:0009765//photosynthesis, light harvesting
Araip.Y8L0P.1	966	35.7836	38.8435	6.1994	6.23298	-2.5856	down	0.881067	thylakoid lumenal 19 kDa protein, chloroplastic-like [Glycine max]	-	GO:0043231//intracellular membrane-bounded organelle;GO:0009523//photosystem II	GO:0046872//metal ion binding	GO:0044237//cellular metabolic process
Araip.9KS8L.1	757	15.221	17.2633	6.43918	4.73846	-1.53913	down	0.819928	thylakoid lumenal 17.9 kDa protein, chloroplastic-like [Glycine max]	-	GO:0044436;GO:0009534//chloroplast thylakoid	-	-
Araip.Z30L7.1	1599	22.1583	19.5014	9.14533	7.13044	-1.35593	down	0.813829	threonine synthase, chloroplastic-like [Cucumis sativus]	K01733|1|0.0|786|rcu:RCOM_1046290|threonine synthase [EC:4.2.3.1]	GO:0009536//plastid	GO:0016838//carbon-oxygen lyase activity, acting on phosphates;GO:0048037//cofactor binding	GO:0006566//threonine metabolic process
Araip.BN4Y0.1	1262	43.7108	48.0851	19.8642	15.8358	-1.36251	down	0.835404	Thioredoxin-like protein [Medicago truncatula]	K03671|1|3e-21|98.2|ppp:PHYPADRAFT_185663|thioredoxin 1	GO:0044444//cytoplasmic part	-	GO:0006457//protein folding;GO:0006464//cellular protein modification process
Araip.37KVD.1	866	12.141	10.7575	3.85968	2.36688	-1.87875	down	0.821706	thioredoxin [Ammopiptanthus mongolicus]	K03671|1|7e-23|103|ppp:PHYPADRAFT_114968|thioredoxin 1	GO:0044444//cytoplasmic part	GO:0015036//disulfide oxidoreductase activity	GO:0006457//protein folding;GO:0006464//cellular protein modification process;GO:0018904;GO:0019725//cellular homeostasis
Araip.4K5WD.1	549	93.6581	99.9288	10.1472	9.33388	-3.31284	down	0.905219	tetrapyrrole-binding protein, chloroplastic-like [Glycine max]	-	GO:0043231//intracellular membrane-bounded organelle	-	-
Araip.JS32F.1	569	180.226	157.359	50.666	36.4735	-1.95385	down	0.879061	temperature-induced lipocalin [Solanum lycopersicum]	K03098|1|8e-87|317|rcu:RCOM_0700620|outer membrane lipoprotein Blc	GO:0031090//organelle membrane;GO:0043231//intracellular membrane-bounded organelle	-	GO:0051234//establishment of localization;GO:0009314//response to radiation;GO:0006972//hyperosmotic response
Araip.J68AX.1	1903	44.2758	66.6323	12.0755	19.5224	-1.81146	down	0.865117	Sugar transporter ERD6-like protein [Medicago truncatula]	K08145|1|1e-110|398|ppp:PHYPADRAFT_187073|MFS transporter, SP family, solute carrier family 2 (facilitated glucose transporter), member 8	GO:0031224//intrinsic to membrane	GO:0022891//substrate-specific transmembrane transporter activity;GO:0016491//oxidoreductase activity	GO:0006810//transport
Araip.97HCD.1	660	13.53	19.9965	1.89914	1.55282	-3.27981	down	0.877691	Solute carrier family 35 member F1 [Medicago truncatula]	K15287|1|9e-51|196|mtr:MTR_7g104290|solute carrier family 35, member F1/2	GO:0031410//cytoplasmic vesicle	-	-
Araip.5G5MC.1	1861	104.558	112.077	30.3087	24.7128	-1.9772	down	0.877348	Sieve element-occluding protein [Medicago truncatula]	-	-	-	-
Araip.1117E.1	1981	10.106	8.88284	2.10909	1.68137	-2.32471	down	0.825179	serine-pyruvate aminotransferase, putative [Ricinus communis]	K00830|1|0.0|768|rcu:RCOM_0063050|alanine-glyoxylate transaminase / serine-glyoxylate transaminase / serine-pyruvate transaminase [EC:2.6.1.44 2.6.1.45 2.6.1.51]	-	GO:0048037//cofactor binding;GO:0008483//transaminase activity	-
Araip.8H742.1	677	3247.78	3457.38	1548.22	1731.44	-1.03172	down	0.819211	serine protease inhibitor [Arachis hypogaea]	-	-	-	-
Araip.7C7U5.1	721	2105.9	2205.71	848.756	922.694	-1.2833	down	0.848386	serine protease inhibitor [Arachis hypogaea]	-	-	-	-
Araip.Y9HE8.1	796	1185.89	1125.65	352.55	391.243	-1.63588	down	0.867727	serine protease inhibitor [Arachis hypogaea]	-	-	GO:0004866//endopeptidase inhibitor activity	GO:0051346//negative regulation of hydrolase activity
Araip.NKJ54.1	1320	72.2327	87.4356	9.70671	11.9373	-2.88304	down	0.894716	serine carboxypeptidase-like 50-like [Glycine max]	K09645|1|5e-162|568|gmx:100777834|vitellogenic carboxypeptidase-like protein [EC:3.4.16.-]	GO:0043231//intracellular membrane-bounded organelle	GO:0004180//carboxypeptidase activity	-
Araip.7P6A7.1	1893	28.4558	33.5605	13.2428	14.0086	-1.18632	down	0.816487	serine carboxypeptidase-like 12-like [Glycine max]	K13289|1|4e-162|569|mtr:MTR_4g021500|cathepsin A (carboxypeptidase C) [EC:3.4.16.5];K09756|3|2e-133|474|ath:AT5G09640|serine carboxypeptidase-like 19 [EC:3.4.16.- 2.3.1.91]	-	GO:0004180//carboxypeptidase activity	-
Araip.WC0WL.1	1510	19.8397	13.9672	7.65525	5.68424	-1.34161	down	0.804126	Septum-promoting GTP-binding protein [Medicago truncatula]	K06883|1|3e-72|269|ath:AT5G54840|;K07890|4|1e-14|77.8|osa:4338469|Ras-related protein Rab-21;K07893|5|8e-12|68.9|aly:ARALYDRAFT_903887|Ras-related protein Rab-6A	GO:0044463	GO:0032561//guanyl ribonucleotide binding	GO:0035556//intracellular signal transduction
Araip.5F6MD.1	2740	95.2483	102.331	50.0661	41.9389	-1.10265	down	0.814742	Seed lipoxygenase-3 [Medicago truncatula]	K15718|1|0.0|1306|mtr:MTR_2g099570|linoleate 9S-lipoxygenase [EC:1.13.11.58]	GO:0044424//intracellular part	GO:0046914//transition metal ion binding;GO:0016702//oxidoreductase activity, acting on single donors with incorporation of molecular oxygen, incorporation of two atoms of oxygen	GO:0006633//fatty acid biosynthetic process
Araip.P5P82.1	1647	55.1805	56.0136	7.10304	8.08937	-2.87166	down	0.891389	sedoheptulose-1,7-bisphosphatase, chloroplastic-like isoform 1 [Glycine max]	K01100|1|4e-177|618|gmx:100786122|sedoheptulose-bisphosphatase [EC:3.1.3.37]	GO:0009532//plastid stroma;GO:0009526//plastid envelope;GO:0005576//extracellular region	GO:0005488//binding;GO:0019203//carbohydrate phosphatase activity	GO:0006952//defense response;GO:0005982//starch metabolic process;GO:0005985//sucrose metabolic process;GO:0015977//carbon fixation
Araip.P77MW.1	1107	31.7462	28.7531	11.3228	13.0769	-1.31005	down	0.824022	salt tolerance protein-like isoform 1 [Glycine max]	K12135|1|2e-14|77.8|aly:ARALYDRAFT_488429|zinc finger protein CONSTANS	GO:0044464//cell part	GO:0046914//transition metal ion binding	-
Araip.Y58G9.1	1939	168.69	157.883	15.8017	16.7815	-3.3252	down	0.908268	rubisco activase [Glycine max]	K03064|1|4e-06|51.2|smo:SELMODRAFT_157152|26S proteasome regulatory subunit T4	GO:0009532//plastid stroma	GO:0032559	-
Araip.48T01.1	486	8.89067	14.1103	2.57908	4.21753	-1.75881	down	0.815248	rps14 gene product (chloroplast) [Silene conica]	K02954|1|5e-25|111|aly:ARALYDRAFT_893966|small subunit ribosomal protein S14	GO:0000314//organellar small ribosomal subunit;GO:0009536//plastid	GO:0003723//RNA binding;GO:0005198//structural molecule activity	GO:0010467//gene expression
Araip.51YTT.1	2627	18.1475	14.2343	4.08215	4.53521	-1.90986	down	0.840688	root phototropism protein 2 [Glycine max]	-	GO:0043231//intracellular membrane-bounded organelle	GO:0005488//binding;GO:0060089	GO:0023052//signaling;GO:0009314//response to radiation;GO:0009606//tropism
Araip.MRS42.1	1876	16.8904	15.4494	1.63323	1.22918	-3.49801	down	0.881572	RNA polymerase sigma factor rpoD-like [Glycine max]	K03093|1|0.0|722|gmx:100776369|RNA polymerase sigma factor	-	GO:0034062//RNA polymerase activity;GO:0001071//nucleic acid binding transcription factor activity;GO:0000996	GO:0006351//transcription, DNA-dependent;GO:0009639//response to red or far red light
Araip.RRE4W.1	1933	27.4199	22.6247	11.7439	10.8027	-1.1503	down	0.8068	RNA polymerase sigma factor rpoD [Glycine max]	K03086|1|7e-61|233|olu:OSTLU_41331|RNA polymerase primary sigma factor;K03093|3|2e-47|188|pop:POPTR_819521|RNA polymerase sigma factor	GO:0009536//plastid	GO:0003676//nucleic acid binding;GO:0034062//RNA polymerase activity;GO:0001071//nucleic acid binding transcription factor activity;GO:0000996	GO:0006355//regulation of transcription, DNA-dependent;GO:0009791//post-embryonic development
Araip.H1H6W.1	1137	19.7612	11.1523	3.4297	4.61953	-1.94131	down	0.83953	ribulose-1,5-bisphosphate carboxylase/oxygenase large subunit, partial (chloroplast) [Arachis hypogaea]	K01601|1|0.0|723|gmx:3989271|ribulose-bisphosphate carboxylase large chain [EC:4.1.1.39]	GO:0009536//plastid	GO:0046872//metal ion binding;GO:0016831//carboxy-lyase activity	GO:0044237//cellular metabolic process;GO:0071704
Araip.IJD1N.1	2260	98.972	82.8433	12.5097	10.9402	-2.95482	down	0.896885	ribulose bisphosphate carboxylase/oxygenase activase 1, chloroplastic-like [Glycine max]	K03064|1|9e-06|50.1|smo:SELMODRAFT_157152|26S proteasome regulatory subunit T4	GO:0009532//plastid stroma	GO:0032559	-
Araip.S1MYM.1	1917	185.577	156.522	17.8719	15.5039	-3.35754	down	0.908953	ribulose bisphosphate carboxylase/oxygenase activase 1, chloroplastic-like [Glycine max]	K03064|1|9e-06|49.7|smo:SELMODRAFT_157152|26S proteasome regulatory subunit T4	GO:0009532//plastid stroma	GO:0032559	-
Araip.805EH.1	1216	130.526	133.007	19.4703	22.1238	-2.66353	down	0.893738	ribulose bisphosphate carboxylase small chain 1, chloroplastic-like [Glycine max]	K01602|1|6e-91|330|gmx:100794277|ribulose-bisphosphate carboxylase small chain [EC:4.1.1.39]	GO:0009536//plastid	GO:0016491//oxidoreductase activity;GO:0016831//carboxy-lyase activity	GO:0043094;GO:0015977//carbon fixation
Araip.TVT35.1	2317	65.0834	66.5094	35.1632	29.3591	-1.02821	down	0.805235	rhamnose biosynthetic enzyme 1-like [Glycine max]	K12450|1|0.0|961|vvi:100260586|UDP-glucose 4,6-dehydratase [EC:4.2.1.76]	-	GO:0016616//oxidoreductase activity, acting on the CH-OH group of donors, NAD or NADP as acceptor;GO:0048037//cofactor binding;GO:0016836//hydro-lyase activity	GO:0009226//nucleotide-sugar biosynthetic process;GO:0051553;GO:0009734//auxin mediated signaling pathway;GO:0033692//cellular polysaccharide biosynthetic process
Araip.VR1QG.1	1269	19.2946	21.106	8.34085	8.17708	-1.29035	down	0.809002	retinol dehydrogenase 14-like [Glycine max]	K00100|1|2e-27|121|olu:OSTLU_36252|[EC:1.1.1.-];K00218|2|3e-21|100|ppp:PHYPADRAFT_134131|protochlorophyllide reductase [EC:1.3.1.33]	-	GO:0016628//oxidoreductase activity, acting on the CH-CH group of donors, NAD or NADP as acceptor	GO:0008152//metabolic process
Araip.E7HBP.1	1752	90.9223	90.6905	44.1976	39.7046	-1.11409	down	0.814204	Reticuline oxidase [Medicago truncatula]	-	-	GO:0003824//catalytic activity	-
Araip.U5BCP.1	1357	9.97694	13.2536	0.615786	0.37762	-4.54749	down	0.901908	rd22-c [Vitis vinifera]	-	-	-	-
Araip.P3SU7.1	1844	19.761	19.4364	3.4742	4.23783	-2.34558	down	0.86091	quinone oxidoreductase-like protein At1g23740, chloroplastic-like [Glycine max]	K00344|1|9e-16|82.8|osa:4331066|NADPH2:quinone reductase [EC:1.6.5.5];K07119|2|3e-13|74.3|sbi:SORBI_02g026720|	GO:0009526//plastid envelope;GO:0009532//plastid stroma;GO:0005576//extracellular region	GO:0046914//transition metal ion binding;GO:0016655//oxidoreductase activity, acting on NAD(P)H, quinone or similar compound as acceptor	GO:0006950//response to stress;GO:0008152//metabolic process
Araip.E972C.1	638	31.1536	38.1272	5.02071	3.21273	-3.07289	down	0.88984	putative ribosomal-protein-alanine acetyltransferase-like [Glycine max]	K00676|1|6e-15|78.6|ppp:PHYPADRAFT_104139|ribosomal-protein-alanine N-acetyltransferase [EC:2.3.1.128]	-	-	-
Araip.L7MAN.1	1884	18.8063	19.0238	5.61812	6.11979	-1.68836	down	0.83229	putative glutamine amidotransferase-like protein RP404-like [Glycine max]	-	-	GO:0003824//catalytic activity	GO:0009064//glutamine family amino acid metabolic process
Araip.Y4DBT.1	1350	216.577	249.865	34.766	19.8329	-3.09475	down	0.904175	putative early light induced protein [Arachis hypogaea]	-	GO:0016020//membrane;GO:0009507//chloroplast	-	-
Araip.8K7MC.1	1432	38.5217	32.799	15.4637	12.7929	-1.33574	down	0.829892	putative aryl-alcohol dehydrogenase C977.14c-like [Glycine max]	K14521|1|2e-07|55.1|vcn:VOLCADRAFT_98273|N-acetyltransferase 10 [EC:2.3.1.-]	GO:0009526//plastid envelope;GO:0005618//cell wall;GO:0009532//plastid stroma	GO:0003824//catalytic activity	GO:0008152//metabolic process
Araip.V1MAW.1	2578	18.0455	16.412	3.24136	3.08094	-2.4463	down	0.859589	psbB mRNA maturation factor Mbb1, chloroplastic-like [Glycine max]	K12855|1|3e-14|79.0|smo:SELMODRAFT_172051|pre-mRNA-processing factor 6	GO:0009526//plastid envelope;GO:0031090//organelle membrane	-	GO:0006412//translation;GO:0006996//organelle organization
Araip.1JY90.1	2797	123.122	118.009	24.2988	23.1299	-2.34599	down	0.886888	protochlorophyllide reductase, chloroplastic-like [Glycine max]	K00218|1|0.0|636|rcu:RCOM_0252880|protochlorophyllide reductase [EC:1.3.1.33]	GO:0009536//plastid	GO:0016628//oxidoreductase activity, acting on the CH-CH group of donors, NAD or NADP as acceptor	GO:0009725//response to hormone stimulus;GO:0006779//porphyrin-containing compound biosynthetic process
Araip.93Z7C.1	1559	291.384	296.956	48.4185	46.7564	-2.628	down	0.895646	protochlorophyllide reductase, chloroplastic-like [Glycine max]	K00218|1|0.0|670|rcu:RCOM_0252880|protochlorophyllide reductase [EC:1.3.1.33]	GO:0009536//plastid	GO:0016628//oxidoreductase activity, acting on the CH-CH group of donors, NAD or NADP as acceptor	GO:0006779//porphyrin-containing compound biosynthetic process
Araip.9SH43.1	1196	16.6187	24.017	8.7335	9.10463	-1.18778	down	0.801125	protein ZINC INDUCED FACILITATOR-LIKE 1-like [Glycine max]	-	GO:0044464//cell part	-	-
Araip.00P1B.1	2007	67.3857	56.0234	4.99624	4.02131	-3.77457	down	0.912867	protein TRANSPARENT TESTA 12-like [Glycine max]	K03327|1|0.0|741|gmx:100799559|multidrug resistance protein, MATE family	GO:0031090//organelle membrane	GO:0015291//secondary active transmembrane transporter activity	GO:0015893//drug transport;GO:0009698//phenylpropanoid metabolic process;GO:0009900;GO:0048229//gametophyte development
Araip.JF5B7.1	5678	8.47229	6.79076	1.64338	1.33116	-2.3593	down	0.807763	protein TIF31 homolog [Glycine max]	K03255|1|2e-102|372|ppp:PHYPADRAFT_203627|protein TIF31	-	GO:0005488//binding	-
Araip.47TXA.1	2082	23.5206	18.3332	3.6122	2.15359	-2.85977	down	0.874723	Protein TIC 62, chloroplastic; AltName: Full=Translocon at the inner envelope membrane of chloroplasts 62; Short=PsTIC62; Flags: Precursor	-	GO:0043231//intracellular membrane-bounded organelle	-	-
Araip.F3J69.1	3662	13.3724	13.5678	4.1454	3.56826	-1.80428	down	0.825864	protein SUPPRESSOR OF PHYA-105 1-like [Glycine max]	K10143|1|2e-175|614|ppp:PHYPADRAFT_126406|E3 ubiquitin-protein ligase RFWD2 [EC:6.3.2.19]	GO:0043231//intracellular membrane-bounded organelle	GO:0005515//protein binding;GO:0003824//catalytic activity	GO:0048573//photoperiodism, flowering;GO:0048572;GO:0009640//photomorphogenesis;GO:0007602//phototransduction
Araip.LWJ5V.1	1668	232.19	209.598	101.948	99.2296	-1.13489	down	0.829175	protein SRG1-like [Glycine max]	K05278|1|5e-57|219|rcu:RCOM_1031440|flavonol synthase [EC:1.14.11.23];K06892|2|8e-54|209|pop:POPTR_550478|	-	GO:0016491//oxidoreductase activity	GO:0008152//metabolic process
Araip.37QBR.1	2799	15.1284	13.4058	2.38834	1.9223	-2.72672	down	0.858659	protein SPA1-RELATED 3-like [Glycine max]	K10143|1|0.0|1485|gmx:100811457|E3 ubiquitin-protein ligase RFWD2 [EC:6.3.2.19]	GO:0031234//extrinsic to internal side of plasma membrane;GO:0031461//cullin-RING ubiquitin ligase complex	GO:0016491//oxidoreductase activity;GO:0005515//protein binding	GO:0008152//metabolic process
Araip.5E7AX.1	522	25.1085	31.7276	4.53562	3.92667	-2.74769	down	0.880186	protein RKD5-like [Glycine max]	-	-	-	-
Araip.1217A.1	2017	8.78312	11.611	2.27859	1.27028	-2.52272	down	0.836595	protein phosphatase 2C 57-like [Glycine max]	K01090|1|6e-31|133|ppp:PHYPADRAFT_139554|protein phosphatase [EC:3.1.3.16]	GO:0043234//protein complex;GO:0031981//nuclear lumen;GO:0009532//plastid stroma	GO:0043169//cation binding;GO:0004721//phosphoprotein phosphatase activity	GO:0022900//electron transport chain;GO:0006796//phosphate-containing compound metabolic process;GO:0010109//regulation of photosynthesis;GO:0006464//cellular protein modification process
Araip.F3TE1.1	489	31.5155	49.48	11.3922	16.5047	-1.53774	down	0.848239	protein PAM68, chloroplastic-like [Glycine max]	-	GO:0043231//intracellular membrane-bounded organelle	-	-
Araip.17KGH.1	2169	167.801	120.143	39.553	36.6781	-1.91734	down	0.877723	protein LHY [Glycine max]	K12134|1|2e-69|262|ath:AT2G46830|circadian clock associated 1;K12133|3|3e-48|191|ath:AT1G01060|LATE ELONGATED HYPOCOTYL	-	-	-
Araip.V208D.1	1413	66.5611	77.7433	31.836	38.3507	-1.03985	down	0.806898	protein IQ-DOMAIN 14-like [Glycine max]	-	GO:0016020//membrane	-	-
Araip.0BL53.1	1236	58.2641	54.3308	24.7892	26.8445	-1.12476	down	0.817009	protein IN2-1 homolog B-like [Glycine max]	K00799|1|1e-110|396|gmx:100793025|glutathione S-transferase [EC:2.5.1.18]	-	GO:0003824//catalytic activity	-
Araip.B594V.1	1348	15.8133	18.1413	4.23596	4.46666	-1.96408	down	0.844292	protein CHLOROPLAST IMPORT APPARATUS 2-like isoform 1 [Glycine max]	K12131|1|3e-09|61.2|aly:ARALYDRAFT_496148|pseudo-response regulator 3;K12129|2|6e-09|60.1|vvi:100246836|pseudo-response regulator 7;K12135|4|3e-08|58.2|aly:ARALYDRAFT_488429|zinc finger protein CONSTANS;K12127|5|4e-08|57.4|ath:AT5G61380|pseudo-response re	-	-	-
Araip.J1P18.1	1743	95.4408	85.1458	46.6631	36.6022	-1.1169	down	0.822782	predicted protein [Populus trichocarpa]	K02358|1|0.0|687|pop:POPTR_1067026|elongation factor Tu	GO:0031981//nuclear lumen;GO:0009532//plastid stroma;GO:0043232;GO:0009526//plastid envelope;GO:0009534//chloroplast thylakoid;GO:0005576//extracellular region	GO:0017111//nucleoside-triphosphatase activity;GO:0008135//translation factor activity, nucleic acid binding;GO:0032561//guanyl ribonucleotide binding	GO:0006412//translation;GO:0009207
Araip.E9T3U.1	453	57.548	28.2771	18.1389	16.6851	-1.30131	down	0.831768	predicted protein [Populus trichocarpa]	-	GO:0009536//plastid	-	-
Araip.0UC3S.1	228	14.5292	19.2948	4.88668	5.61875	-1.68692	down	0.827462	predicted protein [Populus trichocarpa]	-	-	-	-
Araip.21220.1	3112	19.1144	16.3815	5.14655	5.22804	-1.7746	down	0.83816	predicted protein [Populus trichocarpa]	K00574|1|1e-53|205|ath:AT3G23510|cyclopropane-fatty-acyl-phospholipid synthase [EC:2.1.1.79];K00231|2|1e-08|56.2|vvi:100254398|oxygen-dependent protoporphyrinogen oxidase [EC:1.3.3.4]	GO:0044464//cell part	GO:0008757//S-adenosylmethionine-dependent methyltransferase activity	GO:0006730//one-carbon metabolic process;GO:0006629//lipid metabolic process
Araip.CNQ48.1	582	13.8584	14.2283	3.58944	3.30174	-2.02707	down	0.837247	predicted protein [Populus trichocarpa]	-	-	-	-
Araip.MHR6K.1	1734	33.5569	31.5637	4.57809	6.42754	-2.56487	down	0.878637	predicted protein [Populus trichocarpa]	K13422|1|4e-15|81.3|osa:4349484|transcription factor MYC2	-	GO:0005488//binding	GO:0009962//regulation of flavonoid biosynthetic process;GO:0009913//epidermal cell differentiation
Araip.B24BJ.1	2580	11.8908	12.1365	1.24156	2.43305	-2.70901	down	0.850652	predicted protein [Populus trichocarpa]	K00574|1|0.0|1210|ath:AT3G23510|cyclopropane-fatty-acyl-phospholipid synthase [EC:2.1.1.79];K05928|4|6e-07|54.7|cme:CMT560C|tocopherol O-methyltransferase [EC:2.1.1.95]	GO:0044464//cell part	GO:0008757//S-adenosylmethionine-dependent methyltransferase activity	GO:0006730//one-carbon metabolic process;GO:0006629//lipid metabolic process
Araip.W01F9.1	1508	20.9167	18.1042	5.35655	5.18207	-1.88856	down	0.848059	porphobilinogen deaminase, chloroplastic-like [Glycine max]	K01749|1|3e-176|615|gmx:100810357|hydroxymethylbilane synthase [EC:2.5.1.61]	GO:0009532//plastid stroma;GO:0005576//extracellular region	GO:0016765//transferase activity, transferring alkyl or aryl (other than methyl) groups	GO:0006952//defense response;GO:0006779//porphyrin-containing compound biosynthetic process;GO:0018065//protein-cofactor linkage
Araip.AB8FX.1	2168	413.95	343.764	176.593	185.78	-1.06418	down	0.819521	polygalacturonase non-catalytic subunit JP650-like [Glycine max]	-	-	-	-
Araip.YKA6D.1	513	392.78	373.538	38.8219	29.9667	-3.4777	down	0.913193	Plastocyanin, chloroplastic; Flags: Precursor	K02638|1|2e-62|235|rcu:RCOM_1599580|plastocyanin	GO:0009507//chloroplast;GO:0009579//thylakoid	GO:0046872//metal ion binding	-
Araip.222KU.1	2792	18.3647	17.6566	6.335	4.72603	-1.70336	down	0.830365	plastidic glucose transporter 4-like [Glycine max]	K08150|1|3e-49|194|mtr:MTR_7g005910|MFS transporter, SP family, solute carrier family 2 (myo-inositol transporter), member 13	GO:0009526//plastid envelope;GO:0016020//membrane	GO:0022891//substrate-specific transmembrane transporter activity	GO:0006810//transport
Araip.TF3XU.1	899	19.5456	22.8841	5.73192	6.9825	-1.73861	down	0.844521	phytosulfokines 3-like [Glycine max]	-	GO:0005576//extracellular region	-	-
Araip.4M6WV.1	2517	21.0006	19.2259	7.19314	7.27826	-1.47494	down	0.826142	phytoene synthase, chloroplastic-like [Glycine max]	K02291|1|0.0|747|gmx:100786911|phytoene synthase [EC:2.5.1.32]	GO:0009536//plastid	GO:0004337//geranyltranstransferase activity	GO:0016109
Araip.C8PEG.1	2901	11.8659	8.69729	3.31253	2.95871	-1.71324	down	0.802528	phototropin [Phaseolus vulgaris]	K08282|1|0.0|971|ath:AT3G45780|non-specific serine/threonine protein kinase [EC:2.7.11.1]	GO:0016020//membrane;GO:0043231//intracellular membrane-bounded organelle;GO:0015630//microtubule cytoskeleton	GO:0004673//protein histidine kinase activity;GO:0005515//protein binding;GO:0004674//protein serine/threonine kinase activity;GO:0032559;GO:0009881//photoreceptor activity	GO:0006351//transcription, DNA-dependent;GO:0007017//microtubule-based process;GO:0010360//negative regulation of anion channel activity;GO:0006468//protein phosphorylation;GO:0009606//tropism;GO:0009658//chloroplast organization;GO:0009416//response to l
Araip.0FZ4V.1	1706	19.1644	18.0507	3.34706	2.70332	-2.62079	down	0.865737	photosystem II stability/assembly factor HCF136, chloroplastic-like [Glycine max]	-	GO:0009532//plastid stroma;GO:0044436;GO:0009534//chloroplast thylakoid	-	GO:0065003;GO:0006996//organelle organization;GO:0010038//response to metal ion
Araip.Q8L8H.1	201	4.29937	6.43726	0.692887	0	-3.93311	down	0.822358	photosystem II D2 protein [Pinguicula gracilis]	K02706|1|4e-12|67.4|gmx:3989284|photosystem II P680 reaction center D2 protein	-	-	-
Araip.Q8I1A.1	375	15.7472	10.3511	4.08526	3.07458	-1.86595	down	0.827381	photosystem II CP43 chlorophyll apoprotein, partial [Pandanus utilis]	K02705|1|2e-20|94.7|gmx:3989283|photosystem II CP43 chlorophyll apoprotein	GO:0009521;GO:0031224//intrinsic to membrane;GO:0009534//chloroplast thylakoid	GO:0046906//tetrapyrrole binding;GO:0009055//electron carrier activity	GO:0006464//cellular protein modification process;GO:0009767//photosynthetic electron transport chain
Araip.PA84Q.1	462	30.2398	19.6044	8.44062	8.59596	-1.54879	down	0.836709	Photosystem II CP43 chlorophyll apoprotein [Medicago truncatula]	K02706|1|2e-27|119|vvi:4025083|photosystem II P680 reaction center D2 protein	GO:0009521;GO:0031224//intrinsic to membrane;GO:0042716;GO:0009536//plastid	GO:0046914//transition metal ion binding;GO:0009055//electron carrier activity	GO:0051234//establishment of localization;GO:0009767//photosynthetic electron transport chain
Araip.YCD9D.1	922	450.988	447.388	48.3367	39.0436	-3.36194	down	0.910861	Photosystem II 22 kDa protein [Medicago truncatula]	K03542|1|1e-92|337|rcu:RCOM_1030930|photosystem II 22kDa protein	GO:0034357;GO:0009507//chloroplast;GO:0044425//membrane part	-	-
Araip.65K58.1	829	86.6953	89.2768	13.4398	12.9807	-2.73561	down	0.893314	Photosystem I reaction center subunit IV A [Medicago truncatula]	K02693|1|2e-27|119|mtr:MTR_7g099390|photosystem I subunit IV	GO:0043231//intracellular membrane-bounded organelle;GO:0009522//photosystem I	-	GO:0044237//cellular metabolic process
Araip.S2EYP.1	456	197.092	198.623	18.0196	21.0703	-3.33959	down	0.909149	Photosystem I reaction center subunit IV A [Medicago truncatula]	K02693|1|6e-30|127|mtr:MTR_7g099390|photosystem I subunit IV	GO:0009534//chloroplast thylakoid;GO:0009522//photosystem I	-	GO:0044237//cellular metabolic process
Araip.RSA74.1	941	310.864	317.904	42.1807	39.889	-2.93761	down	0.901549	photosystem I reaction center subunit III, chloroplastic-like [Fragaria vesca subsp. vesca]	K02694|1|5e-79|291|vvi:100247987|photosystem I subunit III	GO:0009526//plastid envelope;GO:0009570//chloroplast stroma;GO:0009534//chloroplast thylakoid;GO:0009522//photosystem I	-	GO:0044237//cellular metabolic process
Araip.MX0X9.1	1752	198.944	205.014	33.3867	30.1257	-2.66909	down	0.895662	photosystem I psaH protein [Arachis hypogaea]	K02695|1|2e-49|192|pop:POPTR_712066|photosystem I subunit VI	GO:0009522//photosystem I	-	GO:0044237//cellular metabolic process
Araip.4E8PI.1	1057	80.3945	77.8537	9.48671	5.93876	-3.3588	down	0.904892	phosphoribulokinase, chloroplastic-like [Glycine max]	K00855|1|2e-158|555|gmx:100777515|phosphoribulokinase [EC:2.7.1.19]	GO:0009536//plastid	GO:0016301//kinase activity;GO:0032559	GO:0015977//carbon fixation;GO:0006796//phosphate-containing compound metabolic process;GO:0044238//primary metabolic process
Araip.XQC5M.1	1788	156.192	138.435	61.5344	55.5276	-1.33162	down	0.845988	phospholipase A1-Igamma2, chloroplastic-like [Glycine max]	K01058|1|2e-67|254|rcu:RCOM_1607830|phospholipase A1 [EC:3.1.1.32]	GO:0009536//plastid	GO:0004091//carboxylesterase activity	GO:0044238//primary metabolic process
Araip.DM3HR.1	1496	21.277	22.7469	4.00309	3.68224	-2.51811	down	0.869439	phosphoglycolate phosphatase-like [Glycine max]	K01091|1|6e-160|561|gmx:100798113|phosphoglycolate phosphatase [EC:3.1.3.18]	GO:0009532//plastid stroma;GO:0005576//extracellular region	GO:0016791//phosphatase activity	GO:0006796//phosphate-containing compound metabolic process
Araip.IB6M8.1	2045	170.158	140.272	65.8554	60.5144	-1.29662	down	0.845336	phosphoglycerate kinase, putative [Ricinus communis]	K00927|1|0.0|769|rcu:RCOM_1574580|phosphoglycerate kinase [EC:2.7.2.3]	GO:0009532//plastid stroma	GO:0016301//kinase activity;GO:0032559	GO:0006007//glucose catabolic process;GO:0010038//response to metal ion;GO:0006796//phosphate-containing compound metabolic process;GO:0015977//carbon fixation
Araip.3R01Q.1	1835	30.0616	24.8201	12.2952	11.6588	-1.19605	down	0.81471	pheophorbide a oxygenase, chloroplastic-like [Glycine max]	K13071|1|1e-43|175|ppp:PHYPADRAFT_134389|pheophorbide a oxygenase [EC:1.14.12.20]	GO:0009526//plastid envelope	GO:0016709//oxidoreductase activity, acting on paired donors, with incorporation or reduction of molecular oxygen, NAD(P)H as one donor, and incorporation of one atom of oxygen;GO:0016703;GO:0043169//cation binding;GO:0051536//iron-sulfur cluster binding	GO:0006605//protein targeting;GO:0008152//metabolic process
Araip.QB2F1.1	1908	44.3108	36.7552	6.64234	4.43139	-2.87195	down	0.887557	pheophorbide a oxygenase, chloroplastic-like [Glycine max]	K13071|1|2e-73|275|vvi:100256831|pheophorbide a oxygenase [EC:1.14.12.20]	GO:0009526//plastid envelope	GO:0016703;GO:0043169//cation binding;GO:0051536//iron-sulfur cluster binding	GO:0008152//metabolic process
Araip.Y73CN.1	1470	44.0905	40.9292	7.67407	4.61884	-2.78997	down	0.887019	PGR5-like protein 1A, chloroplastic-like [Glycine max]	-	GO:0009534//chloroplast thylakoid	-	GO:0009767//photosynthetic electron transport chain
Araip.S6Q95.1	1822	29.0904	26.1335	2.44602	1.47654	-3.81542	down	0.904273	peroxisomal (S)-2-hydroxy-acid oxidase GLO1-like [Glycine max]	K11517|1|0.0|707|gmx:100777153|(S)-2-hydroxy-acid oxidase [EC:1.1.3.15]	GO:0005840//ribosome;GO:0009532//plastid stroma;GO:0005576//extracellular region;GO:0042579//microbody	GO:0003973//(S)-2-hydroxy-acid oxidase activity;GO:0000166//nucleotide binding	GO:0008152//metabolic process
Araip.NFR0E.1	1026	13.336	16.016	1.90037	0.749167	-3.46964	down	0.877397	Peroxiredoxin Q, chloroplastic; AltName: Full=Thioredoxin reductase; Flags: Precursor	K03564|1|6e-86|314|rcu:RCOM_0709690|peroxiredoxin Q/BCP [EC:1.11.1.15]	GO:0031976	GO:0016209//antioxidant activity;GO:0016705//oxidoreductase activity, acting on paired donors, with incorporation or reduction of molecular oxygen	GO:0008152//metabolic process;GO:0019725//cellular homeostasis
Araip.C00SG.1	2124	12.6127	15.1076	4.65546	4.94577	-1.52965	down	0.810861	peptidyl-prolyl cis-trans isomerase CYP38, chloroplastic-like [Glycine max]	-	GO:0009532//plastid stroma;GO:0044436;GO:0009534//chloroplast thylakoid	GO:0016859//cis-trans isomerase activity	GO:0006952//defense response;GO:0044267//cellular protein metabolic process
Araip.JN2ZB.1	1596	58.8389	59.9113	22.6009	23.1172	-1.37709	down	0.839971	Pentatricopeptide repeat-containing protein [Medicago truncatula]	K03798|1|7e-45|180|rcu:RCOM_0340700|cell division protease FtsH [EC:3.4.24.-];K15078|3|1e-44|179|vvi:100250139|structure-specific endonuclease subunit SLX1 [EC:3.6.1.-];K15271|5|2e-44|178|rcu:RCOM_1095670|ATP-dependent DNA helicase HFM1/MER3 [EC:3.6.4.12]	-	-	-
Araip.4B6XP.1	744	19.7459	22.4344	7.67484	6.8875	-1.53433	down	0.830887	pathogen-related protein-like [Glycine max]	-	-	-	-
Araip.N6ZTJ.1	1636	245.712	256.959	30.8165	24.9011	-3.17341	down	0.906067	oxygen-evolving enhancer protein 2, chloroplastic-like [Glycine max]	K02717|1|6e-132|469|gmx:100802315|photosystem II oxygen-evolving enhancer protein 2	GO:0009523//photosystem II;GO:0009534//chloroplast thylakoid	GO:0046872//metal ion binding	GO:0044237//cellular metabolic process
Araip.GD4T5.1	1473	189.985	180.073	32.9029	28.7872	-2.58464	down	0.89377	oxygen-evolving enhancer protein 1, chloroplastic-like [Glycine max]	K02716|1|2e-162|569|gmx:100792252|photosystem II oxygen-evolving enhancer protein 1	GO:0009523//photosystem II;GO:0009534//chloroplast thylakoid	GO:0046872//metal ion binding	GO:0042548//regulation of photosynthesis, light reaction
Araip.IGH4N.1	1368	179.51	165.425	28.7092	22.0068	-2.76581	down	0.897358	oxygen-evolving enhancer protein 1, chloroplastic-like [Glycine max]	K02716|1|1e-151|533|gmx:100792252|photosystem II oxygen-evolving enhancer protein 1	GO:0009523//photosystem II;GO:0009534//chloroplast thylakoid	GO:0046872//metal ion binding	GO:0042548//regulation of photosynthesis, light reaction
Araip.EKB65.1	612	48.951	101.693	34.3624	38.516	-1.04758	down	0.808496	Organ-specific protein S2 [Medicago truncatula]	-	-	-	-
Araip.STV39.1	609	277.415	149.785	90.1026	88.1397	-1.26107	down	0.844814	ORF124 [Pinus koraiensis]	-	GO:0009536//plastid	-	-
Araip.92Q2X.1	2278	42.8672	51.233	19.3805	22.9446	-1.15269	down	0.823483	omega-3 fatty acid desaturase, chloroplastic-like [Glycine max]	K10257|1|7e-174|608|gmx:100799517|omega-3 fatty acid desaturase (delta-15 desaturase) [EC:1.14.19.-]	GO:0009536//plastid	GO:0016705//oxidoreductase activity, acting on paired donors, with incorporation or reduction of molecular oxygen	GO:0006629//lipid metabolic process
Araip.AZ5LA.1	1327	36.0343	28.3739	15.5328	13.3224	-1.15842	down	0.814987	nucleoredoxin 2-like [Glycine max]	-	-	GO:0043169//cation binding	GO:0007165//signal transduction
Araip.JJ5F2.1	1262	48.7324	42.9588	19.6435	19.3887	-1.23212	down	0.828849	nuclear transcription factor Y subunit A-7-like isoform 1 [Glycine max]	K08064|1|1e-34|144|gmx:100782085|nuclear transcription factor Y, alpha	GO:0005667//transcription factor complex	GO:0003676//nucleic acid binding;GO:0001071//nucleic acid binding transcription factor activity	GO:0006351//transcription, DNA-dependent
Araip.M8LL8.1	951	15.5993	18.5036	5.12561	5.65775	-1.66109	down	0.826843	nifU-like protein 3, chloroplastic-like [Glycine max]	-	GO:0009536//plastid	GO:0046914//transition metal ion binding;GO:0051540	GO:0031163;GO:0009657//plastid organization
Araip.GD26H.1	3701	10.0015	8.9499	2.5965	2.21532	-1.97765	down	0.811416	NBS-containing resistance-like protein [Medicago truncatula]	K13457|1|4e-17|89.4|vvi:100252764|disease resistance protein RPM1;K03013|2|4e-15|82.4|vvi:100258335|DNA-directed RNA polymerases I, II, and III subunit RPABC1	-	-	-
Araip.4V6B3.1	2249	175.665	153.15	27.4949	25.7468	-2.62665	down	0.893982	NADP-dependent glyceraldehyde-3-phosphate dehydrogenase-like [Glycine max]	K00131|1|0.0|955|gmx:100789100|glyceraldehyde-3-phosphate dehydrogenase (NADP) [EC:1.2.1.9]	GO:0044424//intracellular part	-	GO:0008152//metabolic process
Araip.G27IP.1	1215	10.3132	11.9272	1.94864	1.47614	-2.6991	down	0.845907	NAD(P)H-quinone oxidoreductase subunit N [Medicago truncatula]	-	GO:0043234//protein complex;GO:0009526//plastid envelope;GO:0009534//chloroplast thylakoid	GO:0016651//oxidoreductase activity, acting on NAD(P)H	GO:0010257;GO:0008152//metabolic process;GO:0050832//defense response to fungus
Araip.V9UEK.1	1196	8.55021	7.7893	0.69868	1.82093	-2.69709	down	0.82487	NAD(P)H-quinone oxidoreductase subunit M, chloroplastic-like isoform 1 [Glycine max]	-	GO:0043234//protein complex;GO:0009534//chloroplast thylakoid	GO:0016651//oxidoreductase activity, acting on NAD(P)H	GO:0010257;GO:0008152//metabolic process
Araip.A49CU.1	1147	14.6917	13.1984	0.849949	1.22858	-3.74611	down	0.882551	myb-related protein 308-like [Glycine max]	K09422|1|2e-49|193|vvi:100233136|myb proto-oncogene protein, plant	GO:0043231//intracellular membrane-bounded organelle	GO:0003676//nucleic acid binding	-
Araip.2XW30.1	1252	22.6627	20.2558	5.2282	4.70683	-2.111	down	0.855202	MYB transcription factor MYB109 [Glycine max]	-	-	-	-
Araip.FK78K.1	1275	11.8612	10.4526	2.0754	2.00953	-2.44955	down	0.839253	MRNA-binding protein [Medicago truncatula]	-	GO:0009526//plastid envelope;GO:0009570//chloroplast stroma;GO:0005576//extracellular region	GO:0048037//cofactor binding;GO:0008187//poly-pyrimidine tract binding	GO:0042254//ribosome biogenesis;GO:0008152//metabolic process
Araip.FP9ME.1	691	17.5086	22.8444	5.44182	5.19104	-1.92414	down	0.849511	MOSC domain-containing protein [Medicago truncatula]	K15631|1|8e-11|64.7|smo:SELMODRAFT_173762|molybdenum cofactor sulfurtransferase [EC:2.8.1.9]	-	GO:0046914//transition metal ion binding;GO:0003824//catalytic activity;GO:0048037//cofactor binding	-
Araip.D5CVZ.1	1408	86.0286	99.7067	13.3533	18.561	-2.54097	down	0.889922	momilactone A synthase-like [Glycine max]	K09841|1|3e-53|206|bdi:100827045|xanthoxin dehydrogenase [EC:1.1.1.288];K13070|5|1e-52|204|osa:4335093|momilactone-A synthase [EC:1.1.1.295]	-	GO:0016491//oxidoreductase activity	GO:0008152//metabolic process
Araip.ESD8Q.1	868	422.794	555.866	231.047	240.571	-1.05319	down	0.819586	MLP-like protein 34-like [Glycine max]	-	-	-	GO:0006950//response to stress
Araip.PHL6K.1	591	67.5059	104.431	17.4382	27.9626	-1.92109	down	0.874494	MLP-like protein 34-like [Glycine max]	-	-	-	GO:0050896//response to stimulus
Araip.57QXL.1	771	156.732	243.171	41.185	48.8504	-2.15109	down	0.885453	MLP-like protein 34-like [Glycine max]	-	-	-	GO:0050896//response to stimulus
Araip.I6R1R.1	665	30.5384	56.4253	9.4243	7.12779	-2.3934	down	0.878131	MLP-like protein 34-like [Glycine max]	-	-	-	-
Araip.ZNN15.1	769	148.898	154.459	7.60644	13.827	-3.82309	down	0.919977	MLP-like protein 34-like [Glycine max]	-	-	-	GO:0050896//response to stimulus
Araip.7RY60.1	1016	54.2943	82.269	10.9662	9.20458	-2.75923	down	0.89183	MLP-like protein [Medicago truncatula]	-	-	-	-
Araip.3R647.1	567	26.418	54.996	1.22813	2.03345	-4.64163	down	0.936954	MLP-like protein [Medicago truncatula]	-	-	-	-
Araip.93ESC.1	3971	192.885	207.394	62.3928	61.0697	-1.69693	down	0.866618	methylmalonate-semialdehyde dehydrogenase [acylating], mitochondrial-like [Glycine max]	K00140|1|0.0|974|gmx:100811544|malonate-semialdehyde dehydrogenase (acetylating) / methylmalonate-semialdehyde dehydrogenase [EC:1.2.1.18 1.2.1.27]	GO:0043231//intracellular membrane-bounded organelle	GO:0046914//transition metal ion binding;GO:0016620//oxidoreductase activity, acting on the aldehyde or oxo group of donors, NAD or NADP as acceptor	GO:0008152//metabolic process;GO:0006950//response to stress
Araip.UK85B.1	1822	27.5884	24.3581	5.96217	4.00776	-2.38137	down	0.869194	medium-chain-fatty-acid--CoA ligase-like [Glycine max]	K00666|1|3e-143|506|sbi:SORBI_10g012080|fatty-acyl-CoA synthase [EC:6.2.1.-];K01904|3|1e-42|172|bdi:100845934|4-coumarate--CoA ligase [EC:6.2.1.12];K10526|5|4e-41|167|vvi:100243654|OPC-8:0 CoA ligase 1 [EC:6.2.1.-]	-	GO:0003824//catalytic activity	-
Araip.BV0ZS.1	1467	565.316	419.478	138.606	104.617	-2.01754	down	0.88286	Mannose/glucose-binding lectin precursor [Arachis hypogaea]	K10082|1|3e-45|181|mtr:MTR_5g031140|lectin, mannose-binding 2	-	GO:0030246//carbohydrate binding	-
Araip.866FF.1	2033	40.4528	36.9774	11.7828	10.1453	-1.82012	down	0.860258	malate dehydrogenase [NADP], chloroplastic-like [Glycine max]	K00051|1|0.0|807|gmx:100782567|malate dehydrogenase (NADP+) [EC:1.1.1.82]	GO:0009532//plastid stroma;GO:0009526//plastid envelope;GO:0005576//extracellular region	GO:0016615//malate dehydrogenase activity	GO:0006007//glucose catabolic process;GO:0043648//dicarboxylic acid metabolic process;GO:0009060//aerobic respiration
Araip.NB53C.1	1720	47.8142	43.8568	23.2387	19.4396	-1.10296	down	0.804354	Malate dehydrogenase [Medicago truncatula]	K00026|1|2e-180|629|mtr:MTR_4g092690|malate dehydrogenase [EC:1.1.1.37]	GO:0005777//peroxisome	GO:0016615//malate dehydrogenase activity	GO:0009060//aerobic respiration;GO:0044262//cellular carbohydrate metabolic process;GO:0043648//dicarboxylic acid metabolic process
Araip.UI4ZB.1	1688	19.8808	22.1525	6.60049	5.08484	-1.84683	down	0.84757	magnesium-protoporphyrin O-methyltransferase-like [Glycine max]	K03428|1|4e-140|495|gmx:100817017|magnesium-protoporphyrin O-methyltransferase [EC:2.1.1.11]	GO:0009526//plastid envelope	GO:0008171//O-methyltransferase activity	GO:0006779//porphyrin-containing compound biosynthetic process
Araip.PJ399.1	4096	181.161	112.015	26.6912	15.0126	-2.81352	down	0.896983	magnesium-chelatase subunit H-like [Glycine max]	K03403|1|0.0|2643|gmx:100806079|magnesium chelatase subunit H [EC:6.6.1.1]	-	GO:0051003	GO:0006779//porphyrin-containing compound biosynthetic process
Araip.2NV9I.1	1659	42.8874	45.2355	7.89114	7.49032	-2.51832	down	0.882551	magnesium-chelatase subunit chlI, chloroplastic-like [Glycine max]	K03405|1|0.0|648|vvi:100267459|magnesium chelatase subunit I [EC:6.6.1.1]	GO:0009532//plastid stroma	GO:0051003;GO:0016462//pyrophosphatase activity;GO:0032559	GO:0006779//porphyrin-containing compound biosynthetic process
Araip.W0AKY.1	497	13.0408	16.4014	3.08244	1.54657	-2.66911	down	0.858284	lycopene epsilon cyclase, chloroplastic-like [Glycine max]	K06444|1|3e-22|100|vvi:100259482|lycopene epsilon-cyclase [EC:5.5.1.18]	GO:0009536//plastid	GO:0016491//oxidoreductase activity	GO:0016109
Araip.VWQ90.1	2478	14.3564	14.6724	2.52912	1.75773	-2.7595	down	0.860274	lycopene epsilon cyclase, chloroplastic-like [Glycine max]	K06444|1|0.0|727|vvi:100259482|lycopene epsilon-cyclase [EC:5.5.1.18]	-	GO:0009975//cyclase activity;GO:0016491//oxidoreductase activity;GO:0016860//intramolecular oxidoreductase activity	GO:0016117//carotenoid biosynthetic process;GO:0006091//generation of precursor metabolites and energy
Araip.81VCU.1	789	21.3579	13.4473	7.94317	5.84521	-1.33585	down	0.805186	lon protease 2-like [Glycine max]	-	GO:0009536//plastid	GO:0042623//ATPase activity, coupled	GO:0019538//protein metabolic process
Araip.C36LC.1	3277	151.94	98.631	42.3718	38.0374	-1.63979	down	0.86272	LHY protein [Phaseolus vulgaris]	K12134|1|1e-32|135|ath:AT2G46830|circadian clock associated 1;K12133|3|1e-32|135|ath:AT1G01060|LATE ELONGATED HYPOCOTYL	GO:0043231//intracellular membrane-bounded organelle	GO:0003676//nucleic acid binding	-
Araip.FYP1G.1	1404	657.773	576.813	114.273	126.191	-2.36013	down	0.891145	lectin-related polypeptide [Robinia pseudoacacia]	K10082|1|7e-29|126|mtr:MTR_5g031140|lectin, mannose-binding 2	-	-	-
Araip.VC3BC.1	1998	17.517	16.1251	3.76406	2.30824	-2.46995	down	0.85954	lecithin-cholesterol acyltransferase-like 1-like [Glycine max]	K06129|1|0.0|655|gmx:100804027|lysophospholipase III [EC:3.1.1.5]	GO:0031090//organelle membrane;GO:0043231//intracellular membrane-bounded organelle	GO:0008374//O-acyltransferase activity	GO:0044238//primary metabolic process
Araip.9A6T0.1	580	1753.68	1222.06	584.695	721.82	-1.18752	down	0.843673	lea protein 3 [Arachis hypogaea]	-	-	-	-
Araip.H879K.1	1073	2934.13	2466.83	491.924	577.499	-2.33639	down	0.89121	late embryogenesis abundant protein group 9 protein [Arachis hypogaea]	-	-	-	-
Araip.P0HV6.1	1916	24.5811	30.9291	9.95826	13.4393	-1.2464	down	0.817368	Isoflavone 7-O-methyltransferase; AltName: Full=Daidzein 7-O-methyltransferase	K16040|1|6e-77|286|vvi:100233030|trans-resveratrol di-O-methyltransferase [EC:2.1.1.240];K13230|3|2e-35|149|zma:100147731|2,4,7-trihydroxy-1,4-benzoxazin-3-one-glucoside 7-O-methyltransferase [EC:2.1.1.241];K05279|4|2e-33|142|aly:ARALYDRAFT_495497|flavono	-	GO:0008171//O-methyltransferase activity	-
Araip.J7V7Q.1	1053	45.1372	69.1795	23.2778	20.3172	-1.3908	down	0.839628	Isoflavone 7-O-methyltransferase; AltName: Full=Daidzein 7-O-methyltransferase	K16040|1|1e-55|214|vvi:100233030|trans-resveratrol di-O-methyltransferase [EC:2.1.1.240];K13230|2|2e-24|111|zma:100147731|2,4,7-trihydroxy-1,4-benzoxazin-3-one-glucoside 7-O-methyltransferase [EC:2.1.1.241];K05279|3|3e-16|84.0|pop:POPTR_834247|flavonol 3-	-	GO:0016740//transferase activity	-
Araip.94GCY.1	1147	30.2624	45.1226	13.3563	14.8547	-1.41802	down	0.833431	Isoflavone 7-O-methyltransferase; AltName: Full=Daidzein 7-O-methyltransferase	K16040|1|1e-78|291|vvi:100233030|trans-resveratrol di-O-methyltransferase [EC:2.1.1.240];K13230|2|8e-41|166|zma:100147731|2,4,7-trihydroxy-1,4-benzoxazin-3-one-glucoside 7-O-methyltransferase [EC:2.1.1.241];K05279|3|4e-33|140|ath:AT5G54160|flavonol 3-O-me	-	GO:0008171//O-methyltransferase activity	-
Araip.7I2JX.1	1651	32.5395	29.5455	12.6533	12.2598	-1.31734	down	0.825457	isoflavone 2'-hydroxylase-like [Glycine max]	K00517|1|9e-129|458|ath:AT4G37370|[EC:1.14.-.-]	-	GO:0046872//metal ion binding;GO:0016491//oxidoreductase activity	-
Araip.W3YFG.1	793	71.9236	74.7291	32.4905	35.2175	-1.11501	down	0.820401	inorganic pyrophosphatase 2-like [Glycine max]	K13248|1|5e-103|371|gmx:100785357|pyridoxal phosphate phosphatase PHOSPHO2 [EC:3.1.3.74]	-	-	-
Araip.76SLC.1	2229	18.9325	12.2481	2.37428	2.70124	-2.61902	down	0.85954	inorganic phosphate transporter 2-1, chloroplastic-like [Glycine max]	K14640|1|0.0|731|gmx:100787349|solute carrier family 20 (sodium-dependent phosphate transporter)	GO:0009526//plastid envelope	-	GO:0015698//inorganic anion transport
Araip.1R458.1	1821	17.1632	18.1898	3.0592	2.88435	-2.57243	down	0.86334	indole-3-acetic acid-amido synthetase GH3.5-like [Glycine max]	K14487|1|0.0|868|rcu:RCOM_1176020|auxin responsive GH3 gene family	GO:0009536//plastid	-	GO:0009725//response to hormone stimulus;GO:0009314//response to radiation
Araip.PEG4V.1	4000	24.737	22.8048	10.3408	7.81456	-1.3888	down	0.82045	hypothetical protein VITISV_019663 [Vitis vinifera]	K11818|1|1e-115|416|ath:AT4G31500|cytochrome P450, family 83, subfamily B, polypeptide 1 [EC:1.14.-.-]	-	GO:0016491//oxidoreductase activity;GO:0005506//iron ion binding	-
Araip.EJV19.1	315	42.5228	19.3057	17.243	8.13381	-1.28476	down	0.822456	hypothetical protein VITISV_006174 [Vitis vinifera]	-	-	-	-
Araip.VS29P.1	447	16.755	13.3152	5.6082	3.15253	-1.77921	down	0.830952	hypothetical protein VITISV_006174 [Vitis vinifera]	-	-	-	-
Araip.LA152.1	2047	28.3555	27.7488	5.98719	7.57255	-2.04878	down	0.86166	hypothetical protein VITISV_005010 [Vitis vinifera]	K03841|1|0.0|645|rcu:RCOM_0454000|fructose-1,6-bisphosphatase I [EC:3.1.3.11]	GO:0044424//intracellular part	GO:0016628//oxidoreductase activity, acting on the CH-CH group of donors, NAD or NADP as acceptor;GO:0019203//carbohydrate phosphatase activity;GO:0043169//cation binding	GO:0005975//carbohydrate metabolic process
Araip.A9BPK.1	1454	83.3069	56.4186	4.31029	2.5551	-4.34711	down	0.932257	hypothetical protein PRUPE_ppa020423mg, partial [Prunus persica]	K00924|1|1e-15|82.4|ath:AT5G22850|[EC:2.7.1.-]	-	-	-
Araip.UQ6JK.1	1795	12.9987	12.7587	1.24141	0.856429	-3.61801	down	0.87562	hypothetical protein PRUPE_ppa018129mg [Prunus persica]	K00924|1|8e-21|99.8|aly:ARALYDRAFT_489138|[EC:2.7.1.-];K08245|3|2e-07|55.5|mtr:MTR_7g111530|phytepsin [EC:3.4.23.40]	-	-	-
Araip.TW00R.1	722	54.2602	46.0567	11.7666	14.3722	-1.9403	down	0.869439	hypothetical protein PRUPE_ppa011909mg [Prunus persica]	-	GO:0009534//chloroplast thylakoid	-	-
Araip.RPB7A.1	600	6.72135	5.8225	0.464234	0.213513	-4.21009	down	0.84744	hypothetical protein PRUPE_ppa005715mg [Prunus persica]	K13065|1|5e-11|65.5|pop:POPTR_784746|shikimate O-hydroxycinnamoyltransferase [EC:2.3.1.133];K15400|5|1e-08|57.4|osa:4350569|omega-hydroxypalmitate O-feruloyl transferase [EC:2.3.1.188]	-	GO:0016747//transferase activity, transferring acyl groups other than amino-acyl groups	-
Araip.4Z02U.1	1784	38.187	35.6835	4.84011	3.87769	-3.08296	down	0.890884	hypothetical protein PRUPE_ppa005598mg [Prunus persica]	K05298|1|3e-178|622|ath:AT1G42970|glyceraldehyde-3-phosphate dehydrogenase (NADP+) (phosphorylating) [EC:1.2.1.13]	GO:0009532//plastid stroma;GO:0009526//plastid envelope;GO:0009534//chloroplast thylakoid;GO:0005576//extracellular region	GO:0000166//nucleotide binding	GO:0009314//response to radiation;GO:0006007//glucose catabolic process;GO:0010038//response to metal ion;GO:0015977//carbon fixation;GO:0034285;GO:0006950//response to stress
Araip.NCY17.1	2010	23.9332	23.7535	6.721	6.69219	-1.82993	down	0.84938	hypothetical protein PRUPE_ppa005373mg [Prunus persica]	K00485|1|3e-100|363|ath:AT1G12200|dimethylaniline monooxygenase (N-oxide forming) [EC:1.14.13.8];K11816|4|3e-09|61.2|gmx:100799546|YUCCA family monooxygenase [EC:1.14.13.-]	-	GO:0016709//oxidoreductase activity, acting on paired donors, with incorporation or reduction of molecular oxygen, NAD(P)H as one donor, and incorporation of one atom of oxygen;GO:0050662//coenzyme binding;GO:0000166//nucleotide binding	GO:0008152//metabolic process
Araip.C7PDJ.1	372	26.3279	15.3041	11.2315	5.51	-1.31426	down	0.811236	hypothetical protein PhapfoPp091 [Phalaenopsis aphrodite subsp. formosana]	-	GO:0009536//plastid	-	-
Araip.YB61P.1	602	21.0541	25.5769	2.77615	5.53288	-2.48853	down	0.870483	hypothetical protein MTR_8g092340 [Medicago truncatula]	-	-	-	-
Araip.X903E.1	663	30.4133	29.4687	12.1835	7.34251	-1.61672	down	0.844292	hypothetical protein MTR_5g076600 [Medicago truncatula]	-	-	-	-
Araip.IU9JC.1	910	15.1943	18.7685	4.28524	7.60199	-1.51454	down	0.820809	hypothetical protein MTR_5g043580 [Medicago truncatula]	-	-	-	-
Araip.JQ4T7.1	1041	7.05617	8.57622	0.80271	1.59981	-2.70192	down	0.821086	hypothetical protein MTR_5g042420 [Medicago truncatula]	-	GO:0009534//chloroplast thylakoid	-	GO:0006950//response to stress
Araip.X3V04.1	2372	11.9012	12.4916	1.58529	1.08016	-3.194	down	0.862459	hypothetical protein MTR_5g007040 [Medicago truncatula]	-	-	-	-
Araip.ZJ1XI.1	492	241.805	146.746	73.032	85.405	-1.29419	down	0.84607	hypothetical protein MTR_4g129340 [Medicago truncatula]	-	GO:0043231//intracellular membrane-bounded organelle	-	-
Araip.0D3YW.1	1024	10.9709	15.2891	1.63207	1.87658	-2.90388	down	0.85848	hypothetical protein MTR_4g010140 [Medicago truncatula]	-	GO:0009532//plastid stroma	-	GO:0022904//respiratory electron transport chain
Araip.M2HHN.1	1034	11.9792	10.1359	1.21222	1.36285	-3.10235	down	0.855479	hypothetical protein MTR_3g080840 [Medicago truncatula]	-	-	-	-
Araip.ZP1N0.1	423	27.9205	14.6824	9.21883	8.78279	-1.24283	down	0.80742	hypothetical protein MTR_3g035650 [Medicago truncatula]	-	-	-	-
Araip.9ZT6A.1	549	41.1886	45.2508	8.62511	6.53372	-2.51153	down	0.882127	hypothetical protein MTR_1g086180 [Medicago truncatula]	-	GO:0043231//intracellular membrane-bounded organelle	GO:0003676//nucleic acid binding	-
Araip.K62H9.1	240	13.8028	8.62593	3.48176	3.20269	-1.74647	down	0.813389	hypothetical protein [Zea mays]	-	-	-	-
Araip.Y65H8.1	2035	13.1643	14.8146	5.40656	4.02894	-1.56817	down	0.813552	hydroquinone glucosyltransferase-like [Glycine max]	K08237|1|5e-117|419|aly:ARALYDRAFT_490463|hydroquinone glucosyltransferase [EC:2.4.1.218]	-	GO:0016757//transferase activity, transferring glycosyl groups	-
Araip.M81B9.1	402	80.6132	119.089	33.605	37.285	-1.4942	down	0.857909	hybrid proline-rich protein [Gossypium hirsutum]	-	-	-	GO:0010876//lipid localization
Araip.Z68LQ.1	1179	14.5373	14.0473	5.31566	5.10692	-1.45553	down	0.809312	homeobox-leucine zipper protein HOX27-like [Glycine max]	K09338|1|7e-46|182|aly:ARALYDRAFT_908602|homeobox-leucine zipper protein	-	GO:0003677//DNA binding	GO:0006351//transcription, DNA-dependent
Araip.I17XL.1	778	43.8751	40.7459	18.0801	20.7475	-1.12393	down	0.811872	homeobox protein knotted-1-like 2-like, partial [Glycine max]	-	-	-	-
Araip.E8KHR.1	1522	27.5377	31.8797	8.96747	8.50122	-1.76611	down	0.854419	Histidine decarboxylase [Medicago truncatula]	K01590|1|0.0|670|mtr:MTR_2g008120|histidine decarboxylase [EC:4.1.1.22]	-	GO:0016831//carboxy-lyase activity;GO:0048037//cofactor binding	GO:0043436
Araip.71G28.1	786	29.6853	24.3633	6.91036	7.49739	-1.90741	down	0.85773	Heme-binding-like protein [Medicago truncatula]	-	GO:0016020//membrane;GO:0043231//intracellular membrane-bounded organelle	-	GO:0007165//signal transduction
Araip.I35QI.1	886	57.2214	49.2145	7.7023	6.94036	-2.86174	down	0.890753	heme-binding protein 2-like [Glycine max]	-	GO:0031090//organelle membrane;GO:0043231//intracellular membrane-bounded organelle	-	-
Araip.24AK5.1	909	30.4219	34.7315	5.51565	8.03315	-2.26568	down	0.872342	heat stress transcription factor A-6b-like [Glycine max]	-	GO:0043231//intracellular membrane-bounded organelle	GO:0003677//DNA binding;GO:0001071//nucleic acid binding transcription factor activity	GO:0006351//transcription, DNA-dependent;GO:0050896//response to stimulus
Araip.GD3PG.1	2417	204.93	127.248	77.0971	78.815	-1.09122	down	0.81758	heat shock cognate 70 kDa protein-like [Glycine max]	K03283|1|0.0|1186|gmx:100787543|heat shock 70kDa protein 1/8	-	GO:0032559	GO:0050896//response to stimulus
Araip.SRA93.1	1539	14.693	13.5358	2.35284	2.49722	-2.54109	down	0.85411	glycogenin-2-like [Glycine max]	K00750|1|5e-15|80.1|rcu:RCOM_0138290|glycogenin glucosyltransferase [EC:2.4.1.186]	-	GO:0016757//transferase activity, transferring glycosyl groups	GO:0005975//carbohydrate metabolic process;GO:0000302//response to reactive oxygen species;GO:0009642//response to light intensity
Araip.40N3F.1	1407	5.93722	6.52922	0.494919	0.546301	-3.5817	down	0.826109	glycogenin-2-like [Glycine max]	K00750|1|2e-15|81.3|rcu:RCOM_0138290|glycogenin glucosyltransferase [EC:2.4.1.186]	-	GO:0016757//transferase activity, transferring glycosyl groups	GO:0005975//carbohydrate metabolic process;GO:0000302//response to reactive oxygen species;GO:0009642//response to light intensity
Araip.93H02.1	1145	28.3026	29.4939	5.1086	3.24465	-2.79057	down	0.881083	glycine cleavage system H protein, mitochondrial-like [Cucumis sativus]	K02437|1|2e-75|278|gmx:100785811|glycine cleavage system H protein	GO:0043234//protein complex;GO:0043231//intracellular membrane-bounded organelle	GO:0008168//methyltransferase activity	GO:0006546//glycine catabolic process
Araip.U6VQA.1	1227	381.377	312.98	48.807	40.4056	-2.96036	down	0.902202	glyceraldehyde-3-phosphate dehydrogenase [Arachis hypogaea]	K05298|1|0.0|679|gmx:100815649|glyceraldehyde-3-phosphate dehydrogenase (NADP+) (phosphorylating) [EC:1.2.1.13]	GO:0009536//plastid	GO:0000166//nucleotide binding	GO:0015977//carbon fixation;GO:0019318//hexose metabolic process
Araip.D6VSK.1	582	72.7568	101.377	26.5618	38.0801	-1.42965	down	0.849984	glutathione s-transferase, putative [Ricinus communis]	K00799|1|1e-48|188|rcu:RCOM_0699100|glutathione S-transferase [EC:2.5.1.18]	-	GO:0016846//carbon-sulfur lyase activity	-
Araip.V9X08.1	1073	36.5106	29.423	8.43669	5.61142	-2.23064	down	0.872211	glutathione S-transferase [Arachis hypogaea]	K00799|1|1e-99|360|rcu:RCOM_1599790|glutathione S-transferase [EC:2.5.1.18]	-	GO:0016765//transferase activity, transferring alkyl or aryl (other than methyl) groups	-
Araip.816XH.1	2292	64.5993	55.7186	10.9375	11.0669	-2.45099	down	0.884198	glutamyl-tRNA reductase 1, chloroplastic-like [Glycine max]	K02492|1|0.0|884|gmx:100815985|glutamyl-tRNA reductase [EC:1.2.1.70]	GO:0009536//plastid	GO:0016620//oxidoreductase activity, acting on the aldehyde or oxo group of donors, NAD or NADP as acceptor;GO:0016616//oxidoreductase activity, acting on the CH-OH group of donors, NAD or NADP as acceptor;GO:0000166//nucleotide binding	GO:0009314//response to radiation;GO:0006779//porphyrin-containing compound biosynthetic process
Araip.UL2GU.1	2099	86.3899	89.5675	42.3981	39.5492	-1.10246	down	0.813405	glutamine synthetase leaf isozyme, chloroplastic-like [Glycine max]	K01915|1|0.0|768|gmx:100780873|glutamine synthetase [EC:6.3.1.2]	GO:0009536//plastid	GO:0016211;GO:0032559	GO:0006541//glutamine metabolic process;GO:0071941
Araip.V7E0G.1	1662	19.4118	13.624	4.27364	5.0873	-1.81931	down	0.835992	glutamate decarboxylase-like [Glycine max]	K01580|1|0.0|822|gmx:100796475|glutamate decarboxylase [EC:4.1.1.15]	-	GO:0016831//carboxy-lyase activity;GO:0048037//cofactor binding;GO:0005515//protein binding	GO:0009064//glutamine family amino acid metabolic process
Araip.SXQ7X.1	2688	40.0795	35.1391	2.69422	2.23998	-3.9302	down	0.911905	Glucosyltransferase [Medicago truncatula]	K13496|1|6e-26|118|ath:AT2G36780|UDP-glucosyl transferase 73C [EC:2.4.1.-]	-	GO:0016757//transferase activity, transferring glycosyl groups	-
Araip.2I50M.1	1416	191.123	228.715	79.3722	86.943	-1.33591	down	0.848565	glucan 1,3-beta-glucosidase A-like [Glycine max]	-	-	GO:0003824//catalytic activity;GO:0005488//binding	-
Araip.520RW.1	1898	88.6331	92.5765	23.921	20.1813	-2.03873	down	0.876859	geranylgeranyl diphosphate reductase, chloroplastic-like [Glycine max]	K10960|1|0.0|848|gmx:100814603|geranylgeranyl reductase [EC:1.3.1.83]	GO:0009534//chloroplast thylakoid	GO:0016627//oxidoreductase activity, acting on the CH-CH group of donors;GO:0050662//coenzyme binding	GO:0042360//vitamin E metabolic process;GO:0006399//tRNA metabolic process;GO:0006779//porphyrin-containing compound biosynthetic process;GO:0008654//phospholipid biosynthetic process
Araip.2GC5J.1	1934	9.08558	7.69376	1.80029	0.861116	-2.65643	down	0.825815	geranylgeranyl diphosphate reductase, chloroplastic-like [Glycine max]	K10960|1|7e-158|554|gmx:100814603|geranylgeranyl reductase [EC:1.3.1.83]	GO:0009534//chloroplast thylakoid	GO:0016627//oxidoreductase activity, acting on the CH-CH group of donors;GO:0050662//coenzyme binding	GO:0042360//vitamin E metabolic process;GO:0006399//tRNA metabolic process;GO:0006779//porphyrin-containing compound biosynthetic process;GO:0008654//phospholipid biosynthetic process
Araip.UAQ6C.1	1267	29.215	52.0824	6.92504	13.2455	-2.01096	down	0.867743	GDSL esterase/lipase At5g45950-like [Glycine max]	K01206|1|9e-25|112|aly:ARALYDRAFT_475890|alpha-L-fucosidase [EC:3.2.1.51];K00514|3|2e-20|98.2|rcu:RCOM_1428040|zeta-carotene desaturase [EC:1.3.5.6]	-	GO:0016787//hydrolase activity	GO:0044238//primary metabolic process
Araip.785T1.1	1331	53.0234	69.6037	1.67417	1.44374	-5.29756	down	0.963503	GDSL esterase/lipase At5g33370-like [Glycine max]	K00514|1|2e-09|60.8|rcu:RCOM_1428040|zeta-carotene desaturase [EC:1.3.5.6];K01206|2|8e-06|49.3|ath:AT1G67830|alpha-L-fucosidase [EC:3.2.1.51]	-	GO:0016787//hydrolase activity	GO:0044238//primary metabolic process
Araip.LSW6W.1	1546	12.6701	12.4702	2.07194	3.72887	-2.11567	down	0.835225	GDSL esterase/lipase At3g48460-like [Glycine max]	K00514|1|3e-42|170|rcu:RCOM_1428040|zeta-carotene desaturase [EC:1.3.5.6];K01206|2|9e-32|135|aly:ARALYDRAFT_475890|alpha-L-fucosidase [EC:3.2.1.51]	GO:0031410//cytoplasmic vesicle	GO:0016787//hydrolase activity	GO:0044238//primary metabolic process
Araip.RVY5J.1	1616	49.3762	69.0181	21.2008	25.4471	-1.34372	down	0.838519	GDSL esterase/lipase [Medicago truncatula]	K00514|1|1e-25|115|rcu:RCOM_1428040|zeta-carotene desaturase [EC:1.3.5.6];K01206|2|5e-18|90.1|ath:AT1G67830|alpha-L-fucosidase [EC:3.2.1.51]	-	GO:0016787//hydrolase activity	GO:0044238//primary metabolic process
Araip.4L98G.1	3581	42.0302	38.9865	15.5955	15.8122	-1.3671	down	0.83335	galacturonosyltransferase 6-like [Glycine max]	K13648|1|0.0|836|gmx:100793193|alpha-1,4-galacturonosyltransferase [EC:2.4.1.43]	-	GO:0016740//transferase activity	-
Araip.PH9U4.1	867	32.5602	17.0131	13.3327	4.43279	-1.48049	down	0.83485	galactose-binding lectin precursor, partial [Arachis hypogaea]	K10082|1|2e-27|121|mtr:MTR_5g031140|lectin, mannose-binding 2	-	GO:0030246//carbohydrate binding;GO:0043169//cation binding	-
Araip.X8GX1.1	1459	23.6922	22.2595	2.19549	1.84391	-3.50791	down	0.891879	fructose-1,6-bisphosphatase, chloroplastic-like [Glycine max]	K03841|1|0.0|710|gmx:100799873|fructose-1,6-bisphosphatase I [EC:3.1.3.11]	GO:0009532//plastid stroma	GO:0043169//cation binding;GO:0019203//carbohydrate phosphatase activity;GO:0016628//oxidoreductase activity, acting on the CH-CH group of donors, NAD or NADP as acceptor	GO:0005975//carbohydrate metabolic process;GO:0015977//carbon fixation
Araip.GJ91G.1	2289	151.076	140.299	19.1656	15.5027	-3.07118	down	0.902022	fructose bisphosphate aldolase [Medicago sativa]	K01623|1|4e-160|563|gmx:100818383|fructose-bisphosphate aldolase, class I [EC:4.1.2.13]	-	GO:0016832//aldehyde-lyase activity	GO:0006007//glucose catabolic process
Araip.4F7TS.1	1275	35.6966	24.7615	2.73079	3.21525	-3.34593	down	0.893836	flavonol synthase/flavanone 3-hydroxylase-like [Glycine max]	K06892|1|4e-58|223|pop:POPTR_550478|;K05278|2|8e-50|195|mtr:MTR_3g072820|flavonol synthase [EC:1.14.11.23]	-	GO:0016491//oxidoreductase activity	-
Araip.I128H.1	1240	9.52449	5.63468	0.224629	0.103313	-5.53061	down	0.909834	flavonol synthase/flavanone 3-hydroxylase-like [Glycine max]	K06892|1|4e-132|469|pop:POPTR_550478|;K05278|3|2e-61|234|ath:AT5G08640|flavonol synthase [EC:1.14.11.23]	-	GO:0046914//transition metal ion binding;GO:0016706//oxidoreductase activity, acting on paired donors, with incorporation or reduction of molecular oxygen, 2-oxoglutarate as one donor, and incorporation of one atom each of oxygen into both donors	GO:0008152//metabolic process
Araip.N0Z6R.1	1198	9.8584	7.12827	1.51128	2.56643	-2.05857	down	0.805039	flavonol synthase [Clitoria ternatea]	K05278|1|3e-149|525|gmx:778157|flavonol synthase [EC:1.14.11.23]	-	GO:0046872//metal ion binding;GO:0016706//oxidoreductase activity, acting on paired donors, with incorporation or reduction of molecular oxygen, 2-oxoglutarate as one donor, and incorporation of one atom each of oxygen into both donors	GO:0009813//flavonoid biosynthetic process
Araip.A9FKU.1	2213	7.74489	7.7762	0.755193	0.810441	-3.30941	down	0.837573	flavonoid 3'-monooxygenase-like [Glycine max]	K09755|1|9e-114|409|rcu:RCOM_0193830|ferulate-5-hydroxylase [EC:1.14.-.-];K05280|2|6e-111|399|vvi:100263810|flavonoid 3'-monooxygenase [EC:1.14.13.21]	-	GO:0016709//oxidoreductase activity, acting on paired donors, with incorporation or reduction of molecular oxygen, NAD(P)H as one donor, and incorporation of one atom of oxygen;GO:0005506//iron ion binding	GO:0008152//metabolic process
Araip.NIV47.1	1161	485.431	549.318	128.954	170.148	-1.79057	down	0.8765	flavanone-3-hydroxylase [Gossypium hirsutum]	K00475|1|2e-176|615|mtr:MTR_8g075890|naringenin 3-dioxygenase [EC:1.14.11.9]	-	GO:0016706//oxidoreductase activity, acting on paired donors, with incorporation or reduction of molecular oxygen, 2-oxoglutarate as one donor, and incorporation of one atom each of oxygen into both donors	GO:0008152//metabolic process
Araip.65MWM.1	1128	8.68259	7.34122	0.246933	1.58999	-3.12486	down	0.834866	Fibrillin [Medicago truncatula]	K12854|1|1e-08|56.6|mtr:MTR_2g064740|pre-mRNA-splicing helicase BRR2 [EC:3.6.4.13]	GO:0009536//plastid	-	-
Araip.78TK0.1	2061	57.3739	59.4524	9.59552	8.32917	-2.70435	down	0.888878	ferredoxin--NADP reductase, leaf isozyme, chloroplastic-like isoform 1 [Glycine max]	K02641|1|0.0|656|gmx:100798467|ferredoxin--NADP+ reductase [EC:1.18.1.2]	GO:0034357;GO:0009532//plastid stroma;GO:0009534//chloroplast thylakoid	GO:0008937//ferredoxin-NAD(P) reductase activity;GO:0050662//coenzyme binding;GO:0000166//nucleotide binding	GO:0051234//establishment of localization;GO:0006091//generation of precursor metabolites and energy
Araip.SRG8N.1	1475	53.7057	53.8609	8.49785	7.72988	-2.7287	down	0.88865	ferredoxin--NADP reductase, leaf isozyme, chloroplastic-like isoform 1 [Glycine max]	K02641|1|4e-176|615|gmx:100802032|ferredoxin--NADP+ reductase [EC:1.18.1.2]	GO:0034357;GO:0009532//plastid stroma;GO:0009534//chloroplast thylakoid	GO:0008937//ferredoxin-NAD(P) reductase activity;GO:0050662//coenzyme binding;GO:0000166//nucleotide binding	GO:0051234//establishment of localization;GO:0006091//generation of precursor metabolites and energy
Araip.W3QGE.1	303	8.08083	8.54053	0.459638	0.422797	-4.2354	down	0.871657	Ferredoxin--NADP reductase, chloroplastic; Short=FNR; Flags: Precursor	K02641|1|4e-37|150|gmx:100802032|ferredoxin--NADP+ reductase [EC:1.18.1.2]	GO:0034357;GO:0009532//plastid stroma;GO:0009534//chloroplast thylakoid	GO:0008937//ferredoxin-NAD(P) reductase activity;GO:0050662//coenzyme binding;GO:0000166//nucleotide binding	GO:0051234//establishment of localization;GO:0006091//generation of precursor metabolites and energy
Araip.C2X2S.1	1684	22.0662	19.2086	6.03725	5.62943	-1.82287	down	0.844798	F-box/LRR-repeat protein At3g14710-like [Glycine max]	-	-	-	-
Araip.21BTV.1	1986	143.014	139.487	21.8092	23.6735	-2.63487	down	0.893167	F3'H [Arachis hypogaea]	K05280|1|0.0|803|gmx:547475|flavonoid 3'-monooxygenase [EC:1.14.13.21]	-	GO:0016491//oxidoreductase activity;GO:0005506//iron ion binding	GO:0008152//metabolic process
Araip.RXA31.1	872	80.273	119.447	32.4219	53.4761	-1.21729	down	0.838503	expansin-A8-like [Glycine max]	-	GO:0044464//cell part	-	-
Araip.K5EKQ.1	3101	12.6333	10.6399	2.64977	1.61116	-2.44943	down	0.841813	Expansin-A7 [Medicago truncatula]	-	GO:0044464//cell part	-	GO:0000902//cell morphogenesis;GO:0009827//plant-type cell wall modification
Araip.L8K4F.1	1659	91.1575	77.6802	23.3376	23.3976	-1.85306	down	0.871673	ethylene-responsive transcription factor RAP2-7-like [Glycine max]	K09284|1|4e-127|453|gmx:100812898|AP2-like factor, euAP2 lineage	-	-	-
Araip.3H7G0.1	971	105.166	142.181	54.9336	57.7869	-1.13379	down	0.825799	embryo-abundant protein EMB [Arachis hypogaea]	-	GO:0043231//intracellular membrane-bounded organelle	GO:0016741	GO:0006730//one-carbon metabolic process;GO:0010038//response to metal ion
Araip.GVK2U.1	1855	36.2596	35.7128	15.2409	12.9834	-1.3505	down	0.830479	E3 ubiquitin-protein ligase HERC1-like [Glycine max]	K10615|1|3e-11|68.2|cme:CMB070C|E3 ubiquitin-protein ligase HERC4 [EC:6.3.2.19];K11493|3|6e-08|57.0|ota:Ot03g05690|regulator of chromosome condensation	-	GO:0016772//transferase activity, transferring phosphorus-containing groups	GO:0006796//phosphate-containing compound metabolic process
Araip.D0AIB.1	2487	29.7092	23.7239	11.9838	12.2596	-1.14014	down	0.800261	E3 ubiquitin-protein ligase COP1-like [Glycine max]	K10143|1|0.0|1216|gmx:100788171|E3 ubiquitin-protein ligase RFWD2 [EC:6.3.2.19]	GO:0043231//intracellular membrane-bounded organelle;GO:0031461//cullin-RING ubiquitin ligase complex	GO:0016628//oxidoreductase activity, acting on the CH-CH group of donors, NAD or NADP as acceptor;GO:0046914//transition metal ion binding;GO:0005515//protein binding;GO:0019787//small conjugating protein ligase activity	GO:0009646//response to absence of light;GO:0009648//photoperiodism;GO:0010118//stomatal movement;GO:0006259//DNA metabolic process;GO:0032446//protein modification by small protein conjugation;GO:0009812//flavonoid metabolic process;GO:0009639//response
Araip.1P1MT.1	2033	24.6542	15.2746	7.94656	7.12059	-1.40603	down	0.814155	dof zinc finger protein DOF5.2-like [Glycine max]	-	-	-	-
Araip.XKG1J.1	1436	14.443	12.5244	4.4613	4.81741	-1.53922	down	0.80998	dnaJ homolog subfamily B member 13 isoform 2 [Vitis vinifera]	K09510|1|3e-147|519|rcu:RCOM_1673240|DnaJ homolog subfamily B member 4	-	GO:0005515//protein binding	GO:0044267//cellular protein metabolic process;GO:0050896//response to stimulus
Araip.C5TMY.1	3011	14.9721	12.5049	5.13417	3.74409	-1.62987	down	0.814922	DNA-binding protein SMUBP-2-like [Glycine max]	K14326|1|8e-56|217|olu:OSTLU_443|regulator of nonsense transcripts 1 [EC:3.6.4.-]	GO:0009526//plastid envelope	GO:0003676//nucleic acid binding;GO:0016462//pyrophosphatase activity;GO:0032559	-
Araip.8K7GD.1	545	329.549	266.613	26.8319	44.1912	-3.06934	down	0.904322	disease resistance response protein [Arachis hypogaea]	-	-	-	GO:0006952//defense response
Araip.J49VC.1	1524	37.3303	33.7057	13.6163	12.7771	-1.42837	down	0.837182	Dihydrofolate reductase [Medicago truncatula]	-	-	GO:0046872//metal ion binding	-
Araip.2LT0K.1	1123	1208.66	1030.27	517.396	466.229	-1.18663	down	0.843624	dihydroflavonol-4-reductase-like [Glycine max]	K09753|1|2e-66|250|gmx:100799994|cinnamoyl-CoA reductase [EC:1.2.1.44]	-	GO:0048037//cofactor binding;GO:0016491//oxidoreductase activity	GO:0008152//metabolic process
Araip.M91DZ.1	1157	47.1797	46.6337	11.4353	10.408	-2.1026	down	0.871037	dihydroflavonol-4-reductase-like [Glycine max]	K13082|1|9e-72|268|gmx:548087|bifunctional dihydroflavonol 4-reductase/flavanone 4-reductase [EC:1.1.1.219 1.1.1.234]	-	GO:0005488//binding	GO:0008152//metabolic process
Araip.S7EMI.1	1403	234.47	248.08	47.9455	77.6133	-1.94232	down	0.880545	DFR [Arachis hypogaea]	K13082|1|3e-141|499|gmx:548087|bifunctional dihydroflavonol 4-reductase/flavanone 4-reductase [EC:1.1.1.219 1.1.1.234]	-	GO:0048037//cofactor binding	GO:0008152//metabolic process
Araip.39H92.1	1621	8.44093	9.17935	1.03099	0.7903	-3.2742	down	0.846005	cytochrome P450 87A3-like [Glycine max]	K00030|1|7e-123|438|vvi:100242228|isocitrate dehydrogenase (NAD+) [EC:1.1.1.41];K09588|2|2e-82|304|gmx:100795125|cytochrome P450, family 90, subfamily A, polypeptide 1 [EC:1.14.-.-];K09587|4|1e-80|298|gmx:100789515|cytochrome P450, family 90, subfamily B,	GO:0031410//cytoplasmic vesicle	GO:0016709//oxidoreductase activity, acting on paired donors, with incorporation or reduction of molecular oxygen, NAD(P)H as one donor, and incorporation of one atom of oxygen;GO:0005506//iron ion binding	GO:0008152//metabolic process
Araip.E07MK.1	1422	17.5225	20.6549	3.62377	3.87386	-2.34821	down	0.860062	cytochrome P450 86B1-like [Glycine max]	K00517|1|2e-114|410|ath:AT5G52320|[EC:1.14.-.-];K15405|3|1e-111|401|aly:ARALYDRAFT_474859|cytochrome P450, family 96, subfamily A, polypeptide 15 (midchain alkane hydroxylase);K15402|4|1e-100|365|rcu:RCOM_1376710|cytochrome P450, family 86, subfamily B, p	-	GO:0046872//metal ion binding;GO:0016491//oxidoreductase activity	-
Araip.9603U.1	1928	17.9289	21.2069	7.15132	6.77747	-1.49042	down	0.8265	cytochrome P450 82C2-like [Glycine max]	K00517|1|8e-116|415|ath:AT4G31940|[EC:1.14.-.-];K05280|2|2e-84|311|ath:AT5G07990|flavonoid 3'-monooxygenase [EC:1.14.13.21]	-	GO:0005506//iron ion binding;GO:0004497//monooxygenase activity	-
Araip.6EI7F.1	2012	261.786	297.106	89.432	92.8334	-1.61653	down	0.866096	cytochrome P450 82C2-like [Glycine max]	K00517|1|4e-120|429|ath:AT4G31940|[EC:1.14.-.-];K05280|2|3e-87|320|aly:ARALYDRAFT_487632|flavonoid 3'-monooxygenase [EC:1.14.13.21];K09755|5|2e-79|294|rcu:RCOM_0193830|ferulate-5-hydroxylase [EC:1.14.-.-]	-	GO:0005506//iron ion binding;GO:0004497//monooxygenase activity	-
Araip.TGF7T.1	1932	167.512	165.955	73.6719	73.6022	-1.17904	down	0.83896	cytochrome P450 734A1-like [Glycine max]	K10717|1|2e-95|348|vvi:100258332|cytokinin trans-hydroxylase	GO:0031410//cytoplasmic vesicle	GO:0016491//oxidoreductase activity;GO:0005506//iron ion binding	-
Araip.RCM7K.1	3079	16.6997	18.9524	5.02078	4.65997	-1.88079	down	0.844194	cytochrome P450 71D10-like [Glycine max]	K13267|1|6e-175|613|gmx:100814284|cytochrome P450, family 71, subfamily D, polypeptide 9 (flavonoid 6-hydroxylase) [EC:1.14.13.-];K00517|3|2e-106|385|ath:AT5G25180|[EC:1.14.-.-]	-	-	-
Araip.645FR.1	4646	8.55617	8.49411	1.94846	1.98531	-2.11581	down	0.808415	cytochrome P450 71D10 [Glycine max]	K13267|1|2e-126|452|gmx:100814284|cytochrome P450, family 71, subfamily D, polypeptide 9 (flavonoid 6-hydroxylase) [EC:1.14.13.-];K00517|5|6e-98|357|ath:AT3G26300|[EC:1.14.-.-]	-	GO:0016491//oxidoreductase activity;GO:0005506//iron ion binding	-
Araip.1S7CN.1	558	49.0421	54.7237	19.2183	27.55	-1.14973	down	0.825147	cytochrome p450 [Cucumis melo subsp. melo]	-	GO:0043231//intracellular membrane-bounded organelle	GO:0005488//binding	GO:0006810//transport
Araip.0LF4E.1	552	5.21844	6.56321	0.252301	0.928316	-3.31893	down	0.813519	cysteine proteinase inhibitor [Arachis diogoi]	-	-	GO:0004866//endopeptidase inhibitor activity	GO:0051346//negative regulation of hydrolase activity
Araip.WAG63.1	330	164.106	209.767	26.588	30.6682	-2.70704	down	0.896543	CP12 [Pisum sativum]	-	GO:0009532//plastid stroma	GO:0005488//binding	GO:0009314//response to radiation;GO:0018149//peptide cross-linking;GO:0015977//carbon fixation;GO:0034285;GO:0009890//negative regulation of biosynthetic process
Araip.P7GZ6.1	1332	24.4373	21.1763	3.76406	3.7509	-2.60163	down	0.871461	CONSTANS-like zinc finger protein [Medicago truncatula]	K12135|1|4e-09|60.8|aly:ARALYDRAFT_488429|zinc finger protein CONSTANS;K12131|4|2e-08|58.2|ath:AT5G60100|pseudo-response regulator 3	-	-	-
Araip.H56DJ.1	1658	55.7699	57.2027	7.39191	7.64937	-2.90898	down	0.892172	conserved hypothetical protein [Ricinus communis]	K03671|1|5e-11|66.6|pop:POPTR_219472|thioredoxin 1	GO:0009526//plastid envelope;GO:0031976;GO:0009532//plastid stroma	GO:0005488//binding;GO:0015036//disulfide oxidoreductase activity	GO:0018904;GO:0006950//response to stress;GO:0019725//cellular homeostasis
Araip.41SX1.1	1240	64.1161	72.3117	7.41277	8.36832	-3.11187	down	0.898369	chloroplast RNA binding protein [Phaseolus vulgaris]	K11294|1|2e-33|140|smo:SELMODRAFT_15428|nucleolin;K13195|4|2e-16|84.3|pop:POPTR_712972|cold-inducible RNA-binding protein;K13201|5|6e-15|79.3|smo:SELMODRAFT_44478|nucleolysin TIA-1/TIAR	-	GO:0005488//binding	-
Araip.YC0K3.1	1184	198.77	245.774	31.9945	30.4039	-2.83274	down	0.898793	chloroplast photosystem II 10 kDa protein [Arachis hypogaea]	K03541|1|3e-52|201|vvi:100243967|photosystem II 10kDa protein	GO:0009523//photosystem II;GO:0009534//chloroplast thylakoid	-	GO:0044237//cellular metabolic process
Araip.J5SXF.1	2058	38.7716	31.247	7.98537	6.03811	-2.31989	down	0.874331	chlorophyllide a oxygenase, chloroplastic-like [Glycine max]	K13600|1|0.0|834|rcu:RCOM_1030770|chlorophyllide a oxygenase [EC:1.14.13.122]	GO:0034357;GO:0009528//plastid inner membrane	GO:0051536//iron-sulfur cluster binding;GO:0046914//transition metal ion binding;GO:0016703	GO:0006779//porphyrin-containing compound biosynthetic process
Araip.9C688.1	1021	8.88719	7.85712	1.36406	1.25473	-2.6767	down	0.826044	chlorophyll a-b binding protein, chloroplastic-like [Glycine max]	K08908|1|1e-118|424|gmx:100800374|light-harvesting complex I chlorophyll a/b binding protein 2	GO:0043234//protein complex;GO:0009536//plastid	GO:0046906//tetrapyrrole binding	GO:0009639//response to red or far red light;GO:0006091//generation of precursor metabolites and energy
Araip.5BR6I.1	1173	38.1867	33.2021	17.572	13.9793	-1.17799	down	0.819945	chlorophyll a-b binding protein CP29.3, chloroplastic-like [Glycine max]	K08915|1|9e-115|410|gmx:100820335|light-harvesting complex II chlorophyll a/b binding protein 4	GO:0043234//protein complex;GO:0009534//chloroplast thylakoid	GO:0046906//tetrapyrrole binding	GO:0009639//response to red or far red light;GO:0006091//generation of precursor metabolites and energy
Araip.JG35V.1	1404	325.501	307.068	40.7693	32.8481	-3.10311	down	0.904958	chlorophyll a-b binding protein CP26, chloroplastic-like [Glycine max]	K08916|1|9e-122|434|rcu:RCOM_0868050|light-harvesting complex II chlorophyll a/b binding protein 5	GO:0009503;GO:0009523//photosystem II;GO:0009570//chloroplast stroma	GO:0046906//tetrapyrrole binding	GO:0044237//cellular metabolic process;GO:0009639//response to red or far red light
Araip.3047C.1	1860	230.678	230.257	34.8924	29.6163	-2.837	down	0.899038	chlorophyll a-b binding protein 7, chloroplastic-like isoform 2 [Glycine max]	K08908|1|1e-135|480|gmx:100797886|light-harvesting complex I chlorophyll a/b binding protein 2	GO:0009521;GO:0031224//intrinsic to membrane;GO:0009534//chloroplast thylakoid	GO:0046906//tetrapyrrole binding;GO:0043169//cation binding	GO:0006464//cellular protein modification process;GO:0006091//generation of precursor metabolites and energy
Araip.AW9T2.1	1287	11.0791	10.6567	1.29856	1.19448	-3.12411	down	0.854925	chlorophyll a-b binding protein 7, chloroplastic-like isoform 1 [Glycine max]	K08908|1|4e-126|448|gmx:100784089|light-harvesting complex I chlorophyll a/b binding protein 2	GO:0009521;GO:0031224//intrinsic to membrane;GO:0009534//chloroplast thylakoid	GO:0046906//tetrapyrrole binding;GO:0043169//cation binding	GO:0006464//cellular protein modification process;GO:0006091//generation of precursor metabolites and energy
Araip.H3LLI.1	1973	249.295	212.216	32.047	24.2839	-3.03437	down	0.902886	chlorophyll a-b binding protein 3, chloroplastic-like [Glycine max]	K08909|1|7e-112|401|vvi:100232927|light-harvesting complex I chlorophyll a/b binding protein 3	GO:0009521;GO:0031224//intrinsic to membrane;GO:0009534//chloroplast thylakoid	GO:0046906//tetrapyrrole binding;GO:0043169//cation binding	GO:0006464//cellular protein modification process;GO:0006091//generation of precursor metabolites and energy
Araip.MTL36.1	1521	1633.37	1598.43	174.889	154.639	-3.29387	down	0.909736	chlorophyll a-b binding protein 21, chloroplastic-like [Glycine max]	K08912|1|3e-147|520|gmx:100799813|light-harvesting complex II chlorophyll a/b binding protein 1	GO:0009536//plastid	-	GO:0006091//generation of precursor metabolites and energy
Araip.ZJU71.1	1171	272.806	288.169	33.539	33.8046	-3.05832	down	0.903995	chlorophyll a-b binding protein 13, chloroplastic-like [Vitis vinifera]	K08914|1|3e-145|511|vvi:100260599|light-harvesting complex II chlorophyll a/b binding protein 3	GO:0009536//plastid	-	GO:0006091//generation of precursor metabolites and energy
Araip.8AC2X.1	1341	135.114	129.389	15.9937	14.9029	-3.09776	down	0.902153	chlorophyll a-b binding protein 13, chloroplastic-like [Vitis vinifera]	K08914|1|2e-143|506|vvi:100260599|light-harvesting complex II chlorophyll a/b binding protein 3	GO:0009521;GO:0031224//intrinsic to membrane;GO:0009534//chloroplast thylakoid	GO:0046906//tetrapyrrole binding;GO:0043169//cation binding	GO:0006464//cellular protein modification process;GO:0006091//generation of precursor metabolites and energy
Araip.G8B8H.1	1255	16.1817	15.9803	2.10847	2.04155	-2.95417	down	0.868412	chlorophyll a/b-binding protein CP24 precursor [Vigna radiata]	K08917|1|1e-126|450|pop:POPTR_813709|light-harvesting complex II chlorophyll a/b binding protein 6	GO:0009521;GO:0031224//intrinsic to membrane;GO:0009534//chloroplast thylakoid	GO:0046906//tetrapyrrole binding	GO:0006464//cellular protein modification process;GO:0006091//generation of precursor metabolites and energy
Araip.N2TWA.1	1098	651.409	558.918	79.1481	70.5875	-3.01491	down	0.903408	chlorophyll A/B binding protein, putative [Ricinus communis]	K08910|1|1e-132|470|rcu:RCOM_1471590|light-harvesting complex I chlorophyll a/b binding protein 4	GO:0009521;GO:0009526//plastid envelope;GO:0031224//intrinsic to membrane;GO:0009570//chloroplast stroma;GO:0009534//chloroplast thylakoid	GO:0046906//tetrapyrrole binding;GO:0043169//cation binding	GO:0006464//cellular protein modification process;GO:0009628//response to abiotic stimulus;GO:0006091//generation of precursor metabolites and energy
Araip.287GB.1	1522	285.124	303.835	36.1444	35.1833	-3.04563	down	0.903979	chlorophyll A/B binding protein, putative [Ricinus communis]	K08915|1|2e-142|502|rcu:RCOM_0644360|light-harvesting complex II chlorophyll a/b binding protein 4	GO:0043234//protein complex;GO:0009570//chloroplast stroma;GO:0009534//chloroplast thylakoid	GO:0046906//tetrapyrrole binding	GO:0009639//response to red or far red light;GO:0006091//generation of precursor metabolites and energy
Araip.PY962.1	435	115.885	96.6699	24.6524	27.683	-2.02198	down	0.877789	chitinase-like protein [Arachis hypogaea]	K01183|1|5e-28|120|gmx:100818728|chitinase [EC:3.2.1.14]	GO:0031410//cytoplasmic vesicle	GO:0004553//hydrolase activity, hydrolyzing O-glycosyl compounds	GO:0008152//metabolic process
Araip.8C3IU.1	552	1266.25	989.169	443.041	402.889	-1.41479	down	0.853098	chitinase homologue [Sesbania rostrata]	K01183|1|3e-45|179|gmx:100785900|chitinase [EC:3.2.1.14]	-	GO:0004553//hydrolase activity, hydrolyzing O-glycosyl compounds;GO:0043167//ion binding	GO:0044238//primary metabolic process
Araip.4BJ8N.1	1306	1057.72	864.608	371.743	332.53	-1.44865	down	0.859573	chitinase homologue [Sesbania rostrata]	K01183|1|2e-79|293|gmx:100785900|chitinase [EC:3.2.1.14]	-	GO:0004553//hydrolase activity, hydrolyzing O-glycosyl compounds	GO:0008152//metabolic process
Araip.9I2KK.1	498	43.9606	33.2566	10.0677	14.1484	-1.67295	down	0.850978	chitinase homologue [Sesbania rostrata]	K01183|1|8e-36|147|gmx:100785900|chitinase [EC:3.2.1.14]	-	GO:0004553//hydrolase activity, hydrolyzing O-glycosyl compounds	GO:0008152//metabolic process
Araip.CD04I.1	1360	1213.23	942.637	307.111	302.654	-1.82194	down	0.877055	chitinase homologue [Sesbania rostrata]	K01183|1|9e-77|285|rcu:RCOM_1581410|chitinase [EC:3.2.1.14]	-	GO:0004553//hydrolase activity, hydrolyzing O-glycosyl compounds	GO:0008152//metabolic process
Araip.IA0U9.1	1715	199.541	239.464	26.5547	46.6864	-2.58351	down	0.894423	chalcone synthase 1 [Astragalus membranaceus]	K00660|1|0.0|708|mtr:MTR_3g083910|chalcone synthase [EC:2.3.1.74]	-	GO:0016747//transferase activity, transferring acyl groups other than amino-acyl groups	GO:0009699//phenylpropanoid biosynthetic process
Araip.RPE5K.1	1178	95.734	106.433	35.7043	39.3675	-1.4292	down	0.851093	chalcone isomerase [Arachis hypogaea]	K01859|1|3e-07|53.5|rcu:RCOM_0714220|chalcone isomerase [EC:5.5.1.6]	-	GO:0016853//isomerase activity	-
Araip.2F6X3.1	4449	20.2009	20.5324	8.92156	7.77456	-1.2867	down	0.809198	cellulose synthase-like protein B3-like [Glycine max]	K10999|1|3e-125|448|sbi:SORBI_02g025020|cellulose synthase A [EC:2.4.1.12]	-	GO:0016740//transferase activity	-
Araip.GL9W5.1	750	67.0214	65.5571	14.4841	10.4194	-2.41243	down	0.883366	CDGSH iron-sulfur domain-containing protein 2-like [Glycine max]	-	GO:0009532//plastid stroma	GO:0005488//binding	-
Araip.VKG16.1	1288	45.8477	39.5802	10.7048	9.74731	-2.06246	down	0.869423	Cbs domain protein [Medicago truncatula]	-	-	GO:0046914//transition metal ion binding	GO:0006970//response to osmotic stress
Araip.I6C5W.1	1591	58.209	69.5334	21.7965	26.8132	-1.39392	down	0.841112	CBL-interacting serine/threonine-protein kinase 1-like [Glycine max]	K00924|1|6e-121|432|osa:4342410|[EC:2.7.1.-];K07198|3|2e-76|284|aly:ARALYDRAFT_317081|5'-AMP-activated protein kinase, catalytic alpha subunit [EC:2.7.11.11]	GO:0016020//membrane	GO:0004674//protein serine/threonine kinase activity;GO:0032559	GO:0009725//response to hormone stimulus;GO:0006464//cellular protein modification process;GO:0006970//response to osmotic stress;GO:0023052//signaling
Araip.W3BYK.1	3286	14.6834	13.2697	4.78927	4.48337	-1.59195	down	0.814465	CASP-like protein 7-like [Glycine max]	-	GO:0016020//membrane	-	-
Araip.U0CS0.1	1206	40.4857	27.4657	16.5138	12.6408	-1.22078	down	0.822048	calcium sensing receptor, chloroplastic-like [Glycine max]	-	GO:0009534//chloroplast thylakoid	-	GO:0010119//regulation of stomatal movement;GO:0051592//response to calcium ion
Araip.U1RD3.1	1212	21.8658	23.5932	7.12439	7.71605	-1.61503	down	0.836318	bZIP transcription factor bZIP36 [Glycine max]	K10999|1|4e-42|169|vvi:100254408|cellulose synthase A [EC:2.4.1.12]	-	GO:0046872//metal ion binding;GO:0003677//DNA binding	GO:0006351//transcription, DNA-dependent
Araip.VI7E7.1	1966	167.692	196.19	50.3668	54.866	-1.78988	down	0.873924	Beta-glucosidase D4 [Medicago truncatula]	K01188|1|0.0|634|sbi:SORBI_06g019840|beta-glucosidase [EC:3.2.1.21]	-	-	-
Araip.D00MK.1	1953	1754.53	1774.48	636.664	653.198	-1.45204	down	0.859654	Beta-glucosidase [Medicago truncatula]	K01188|1|3e-157|553|rcu:RCOM_1769070|beta-glucosidase [EC:3.2.1.21]	-	GO:0043167//ion binding;GO:0008422//beta-glucosidase activity	GO:0005975//carbohydrate metabolic process
Araip.RXZ9L.1	1696	8.49227	8.23939	1.64234	1.58624	-2.37361	down	0.816031	Beta-glucosidase [Medicago truncatula]	K01188|1|5e-92|336|osa:4338560|beta-glucosidase [EC:3.2.1.21];K05350|4|1e-79|295|smo:SELMODRAFT_185578|beta-glucosidase [EC:3.2.1.21]	-	GO:0016798//hydrolase activity, acting on glycosyl bonds	-
Araip.EVC5Q.1	1658	31.2729	29.9671	7.8959	11.5899	-1.65205	down	0.846053	auxin-induced protein 5NG4-like [Glycine max]	-	-	-	-
Araip.72QD7.1	3724	15.4317	14.8707	2.16909	3.88726	-2.32291	down	0.850766	autoinhibited H+ ATPase [Populus trichocarpa]	K01535|1|6e-144|508|pop:POPTR_826518|H+-transporting ATPase [EC:3.6.3.6]	GO:0009536//plastid;GO:0031224//intrinsic to membrane	GO:0032559;GO:0015662//ATPase activity, coupled to transmembrane movement of ions, phosphorylative mechanism;GO:0008324//cation transmembrane transporter activity	GO:0009813//flavonoid biosynthetic process;GO:0009207;GO:0006996//organelle organization;GO:0051452//intracellular pH reduction;GO:0006811//ion transport;GO:0009206
Araip.6WM6B.1	2493	10.8614	6.12431	1.7318	1.84993	-2.24559	down	0.814237	ATP-dependent zinc metalloprotease FTSH 6, chloroplastic-like [Glycine max]	K03798|1|0.0|1137|gmx:100788601|cell division protease FtsH [EC:3.4.24.-]	GO:0009536//plastid	GO:0004175//endopeptidase activity;GO:0046914//transition metal ion binding;GO:0042623//ATPase activity, coupled;GO:0032559	GO:0006915//apoptotic process;GO:0044257//cellular protein catabolic process
Araip.43F93.1	2653	33.8764	32.0912	11.759	10.3819	-1.57505	down	0.845629	ATP-dependent zinc metalloprotease FTSH 2, chloroplastic-like [Glycine max]	K03798|1|0.0|1150|gmx:100798355|cell division protease FtsH [EC:3.4.24.-]	GO:0031224//intrinsic to membrane	GO:0004175//endopeptidase activity;GO:0046914//transition metal ion binding;GO:0042623//ATPase activity, coupled;GO:0032559	GO:0009057//macromolecule catabolic process;GO:0019538//protein metabolic process;GO:0009987//cellular process
Araip.1942F.1	1128	51.8402	44.7356	9.38346	8.74493	-2.41341	down	0.879713	ATP synthase gamma chain, chloroplastic-like isoform 1 [Glycine max]	K02115|1|0.0|646|gmx:100797290|F-type H+-transporting ATPase subunit gamma [EC:3.6.3.14]	GO:0009526//plastid envelope;GO:0009535//chloroplast thylakoid membrane;GO:0033178//proton-transporting two-sector ATPase complex, catalytic domain	GO:0015078//hydrogen ion transmembrane transporter activity;GO:0019829//cation-transporting ATPase activity;GO:0032559	GO:0006818//hydrogen transport;GO:0009767//photosynthetic electron transport chain;GO:0019222//regulation of metabolic process;GO:0006754//ATP biosynthetic process
Araip.A03F3.1	1609	83.2485	77.6816	38.5179	40.5263	-1.0257	down	0.807877	aspartate aminotransferase [Medicago sativa]	K00811|1|0.0|750|gmx:547792|aspartate aminotransferase, chloroplastic [EC:2.6.1.1]	GO:0044429//mitochondrial part	GO:0008483//transaminase activity;GO:0048037//cofactor binding	GO:0009064//glutamine family amino acid metabolic process;GO:0009066//aspartate family amino acid metabolic process;GO:0043648//dicarboxylic acid metabolic process
Araip.6Z8LI.1	414	29.5711	11.5638	7.40083	5.87933	-1.63109	down	0.833513	Apocytochrome f [Medicago truncatula]	-	GO:0031224//intrinsic to membrane;GO:0009528//plastid inner membrane	GO:0015077//monovalent inorganic cation transmembrane transporter activity	GO:0006818//hydrogen transport
Araip.L3Q4J.1	1277	318.849	369.118	58.8927	84.9703	-2.25764	down	0.889693	anthocyanidin synthase 2 [Glycine max]	K05277|1|1e-171|600|gmx:547615|leucoanthocyanidin dioxygenase [EC:1.14.11.19]	-	GO:0016701//oxidoreductase activity, acting on single donors with incorporation of molecular oxygen;GO:0016706//oxidoreductase activity, acting on paired donors, with incorporation or reduction of molecular oxygen, 2-oxoglutarate as one donor, and incorpo	GO:0008152//metabolic process
Araip.8TB4E.1	1466	81.9373	105.206	30.2101	47.5379	-1.26727	down	0.840166	anthocyanidin reductase [Onobrychis viciifolia]	K08695|1|2e-165|580|gmx:100805127|anthocyanidin reductase [EC:1.3.1.77]	-	GO:0048037//cofactor binding	GO:0008152//metabolic process
Araip.JTD88.1	750	11.1382	7.59082	2.41402	2.90377	-1.81638	down	0.801207	Amino acid permease [Medicago truncatula]	K14209|1|5e-08|55.8|pop:POPTR_208272|solute carrier family 36 (proton-coupled amino acid transporter);K15015|4|1e-06|51.2|aly:ARALYDRAFT_486994|solute carrier family 32 (vesicular inhibitory amino acid transporter)	GO:0031224//intrinsic to membrane	GO:0015171//amino acid transmembrane transporter activity	GO:0015801//aromatic amino acid transport;GO:0015711//organic anion transport
Araip.SE39K.1	1274	162.569	294.426	42.6337	77.2265	-1.93083	down	0.8803	Alpha-expansin [Medicago truncatula]	-	GO:0044464//cell part	-	-
Araip.PR57R.1	1449	49.7988	58.9349	22.8753	22.4564	-1.26221	down	0.83335	aldo-keto reductase family 4 member C10-like [Fragaria vesca subsp. vesca]	K00011|1|5e-121|432|ath:AT2G37790|aldehyde reductase [EC:1.1.1.21];K00002|2|2e-110|396|osa:4338987|alcohol dehydrogenase (NADP+) [EC:1.1.1.2];K08243|4|4e-55|213|gmx:547911|6'-deoxychalcone synthase [EC:2.3.1.170];K00085|5|6e-54|209|ath:AT2G21260|aldose-6-	-	GO:0004033//aldo-keto reductase (NADP) activity	GO:0008152//metabolic process
Araip.H8KV6.1	1539	18.998	17.151	3.43877	3.07991	-2.4713	down	0.861856	aldehyde dehydrogenase family 3 member F1-like [Glycine max]	K00128|1|5e-163|571|gmx:100798020|aldehyde dehydrogenase (NAD+) [EC:1.2.1.3]	GO:0043231//intracellular membrane-bounded organelle	GO:0004030//aldehyde dehydrogenase [NAD(P)+] activity;GO:0005488//binding	GO:0044237//cellular metabolic process
Araip.ET82K.1	1699	124.277	102.887	53.0358	47.8047	-1.17166	down	0.836367	alcohol dehydrogenase 1-like [Glycine max]	K00001|1|3e-158|555|gmx:100801918|alcohol dehydrogenase [EC:1.1.1.1]	GO:0044424//intracellular part	GO:0046914//transition metal ion binding;GO:0016616//oxidoreductase activity, acting on the CH-OH group of donors, NAD or NADP as acceptor	GO:0008152//metabolic process
Araip.S195L.1	2896	29.2434	28.1475	9.28148	8.00672	-1.73103	down	0.849576	acyltransferase-like protein At1g54570, chloroplastic-like [Glycine max]	-	GO:0009570//chloroplast stroma	GO:0016747//transferase activity, transferring acyl groups other than amino-acyl groups	-
Araip.292V4.1	737	22.6694	26.1587	5.4801	4.17175	-2.33883	down	0.867074	acyl carrier protein 4 [Arachis hypogaea]	K03955|1|3e-09|58.5|vvi:100854213|NADH dehydrogenase (ubiquinone) 1 alpha/beta subcomplex 1 [EC:1.6.5.3 1.6.99.3]	-	GO:0019842//vitamin binding;GO:0022892;GO:0003824//catalytic activity	GO:0006631//fatty acid metabolic process
Araip.XRT0H.1	1349	83.4919	103.972	26.5326	30.1988	-1.72439	down	0.86608	8-hydroxyquercetin 8-O-methyltransferase-like isoform 1 [Glycine max]	K16040|1|3e-127|452|vvi:100233030|trans-resveratrol di-O-methyltransferase [EC:2.1.1.240];K13230|2|3e-51|200|zma:100147731|2,4,7-trihydroxy-1,4-benzoxazin-3-one-glucoside 7-O-methyltransferase [EC:2.1.1.241];K13066|3|2e-43|174|pop:POPTR_824484|caffeic aci	-	GO:0005515//protein binding;GO:0008171//O-methyltransferase activity	GO:0006730//one-carbon metabolic process
Araip.LKU3G.1	1117	105.733	109.813	50.247	52.1835	-1.07335	down	0.814074	50S ribosomal protein L6, chloroplastic-like isoform 1 [Glycine max]	K02933|1|4e-110|395|gmx:100801236|large subunit ribosomal protein L6	GO:0009526//plastid envelope;GO:0009532//plastid stroma;GO:0030529//ribonucleoprotein complex	GO:0003723//RNA binding;GO:0005198//structural molecule activity	GO:0003006//developmental process involved in reproduction;GO:0010467//gene expression
Araip.R1GHV.1	725	19.4687	23.2008	8.64436	7.068	-1.44131	down	0.824185	50S ribosomal protein L27, chloroplastic-like [Glycine max]	K02899|1|8e-60|227|gmx:100801145|large subunit ribosomal protein L27	GO:0009532//plastid stroma;GO:0030529//ribonucleoprotein complex	GO:0005198//structural molecule activity	GO:0010467//gene expression
Araip.6TL19.1	746	21.2375	23.5883	7.65426	8.07112	-1.51124	down	0.832371	50S ribosomal protein L27, chloroplastic-like [Glycine max]	K02899|1|2e-62|235|gmx:100801145|large subunit ribosomal protein L27	GO:0009532//plastid stroma;GO:0030529//ribonucleoprotein complex	GO:0005198//structural molecule activity	GO:0010467//gene expression
Araip.PB8VM.1	540	26.1386	23.9609	10.8321	9.25221	-1.31872	down	0.819031	50S ribosomal protein L10 [Medicago truncatula]	K02864|1|3e-88|321|mtr:MTR_4g131540|large subunit ribosomal protein L10	GO:0030529//ribonucleoprotein complex;GO:0009536//plastid	GO:0003723//RNA binding	GO:0010467//gene expression;GO:0022613//ribonucleoprotein complex biogenesis
Araip.91ECR.1	1669	88.0224	78.1451	39.0524	33.4661	-1.19622	down	0.835665	50S ribosomal protein L1, chloroplastic-like [Glycine max]	K02863|1|7e-64|242|olu:OSTLU_12802|large subunit ribosomal protein L1	GO:0030529//ribonucleoprotein complex;GO:0009536//plastid	GO:0003723//RNA binding;GO:0005198//structural molecule activity	GO:0010467//gene expression
Araip.AYT0G.1	1731	16.5579	14.8001	2.89643	2.73829	-2.47642	down	0.857453	40S ribosomal protein S1-like [Glycine max]	K02945|1|5e-20|97.1|gmx:100806905|small subunit ribosomal protein S1	GO:0009532//plastid stroma	GO:0003676//nucleic acid binding	GO:0006950//response to stress
Araip.ZNM1G.1	1524	5.85944	6.02796	0.548308	1.00872	-2.93257	down	0.802022	3-ketodihydrosphingosine reductase-like [Glycine max]	K04708|1|4e-12|70.1|cre:CHLREDRAFT_55666|3-dehydrosphinganine reductase [EC:1.1.1.102]	-	GO:0003824//catalytic activity	GO:0008152//metabolic process
Araip.IIL5I.1	1001	12.2302	10.47	3.33915	3.45545	-1.74025	down	0.813813	39 kDa FK506-binding nuclear protein-like [Glycine max]	K09571|1|9e-13|72.0|smo:SELMODRAFT_443450|FK506-binding protein 4/5 [EC:5.2.1.8];K14826|2|1e-12|71.6|smo:SELMODRAFT_428238|FK506-binding nuclear protein [EC:5.2.1.8];K01802|4|6e-12|68.9|aly:ARALYDRAFT_494919|peptidylprolyl isomerase [EC:5.2.1.8]	GO:0009534//chloroplast thylakoid	GO:0016859//cis-trans isomerase activity;GO:0005527//macrolide binding	GO:0044267//cellular protein metabolic process
Araip.BNQ5K.1	1722	19.7391	17.5073	7.52156	6.24915	-1.4355	down	0.81833	30S ribosomal protein 1, chloroplastic-like [Glycine max]	-	GO:0030529//ribonucleoprotein complex;GO:0009536//plastid	-	GO:0010467//gene expression
Araip.L7I3F.1	1728	6.25125	6.36462	1.04775	0.518954	-3.00943	down	0.810682	2-succinylbenzoate--CoA ligase, chloroplastic/peroxisomal-like isoform 1 [Glycine max]	K14760|1|1e-178|624|vvi:100250731|acyl-activating enzyme 14 [EC:6.2.1.26]	GO:0042579//microbody;GO:0009536//plastid	GO:0016405//CoA-ligase activity	GO:0042371//vitamin K biosynthetic process
Araip.AE7H5.1	1861	22.5988	22.3876	8.83068	8.19172	-1.40205	down	0.819031	2-oxoisovalerate dehydrogenase subunit alpha, mitochondrial-like [Glycine max]	K00166|1|0.0|734|gmx:100796766|2-oxoisovalerate dehydrogenase E1 component, alpha subunit [EC:1.2.4.4]	GO:0043231//intracellular membrane-bounded organelle	GO:0016903//oxidoreductase activity, acting on the aldehyde or oxo group of donors	-
Araip.NL7BI.1	2568	54.7399	37.8392	13.9921	12.6711	-1.79584	down	0.862671	1-deoxy-D-xylulose 5-phosphate synthase [Pueraria montana var. lobata]	K01662|1|0.0|1199|rcu:RCOM_0679170|1-deoxy-D-xylulose-5-phosphate synthase [EC:2.2.1.7]	GO:0009536//plastid	GO:0016903//oxidoreductase activity, acting on the aldehyde or oxo group of donors;GO:0016744	GO:0006772//thiamine metabolic process;GO:0006721//terpenoid metabolic process
Araip.X1JSV.1	766	18.0506	32.2628	9.81801	12.8777	-1.14853	down	0.807045	15.4 kDa class V heat shock protein-like [Glycine max]	K13993|1|1e-17|86.7|mtr:MTR_5g081530|HSP20 family protein	-	-	GO:0006950//response to stress
Araip.7EX46.1	375	101.78	128.009	40.1098	26.6464	-1.78334	down	0.871494	14 kDa proline-rich protein DC2.15 [Medicago truncatula]	-	-	-	GO:0010876//lipid localization
Araip.QP80U.1	2629	48.7583	55.2204	23.044	28.0677	-1.02456	down	0.800995	(R)-limonene synthase [Medicago truncatula]	K07385|1|3e-141|500|aly:ARALYDRAFT_664366|1,8-cineole synthase [EC:4.2.3.-];K12467|2|5e-139|492|ath:AT3G25810|myrcene/ocimene synthase [EC:4.2.3.15]	-	GO:0016829//lyase activity	-
Araip.E734B.1	2061	44.2359	64.7259	4.45989	5.78069	-3.41145	down	0.902642	(R)-limonene synthase [Medicago truncatula]	K12742|1|1e-133|475|pop:POPTR_1111628|isoprene synthase [EC:4.2.3.27];K12467|2|2e-131|468|ath:AT3G25810|myrcene/ocimene synthase [EC:4.2.3.15];K07385|4|8e-128|455|ath:AT3G25830|1,8-cineole synthase [EC:4.2.3.-]	-	-	-
Araip.R79KU.1	772	1233.95	666.052	544.453	338.191	-1.1061	down	0.823386	-	-	-	-	-
Araip.D0W13.1	483	82.6004	59.7386	30.8528	29.9713	-1.22661	down	0.834997	-	-	-	-	-
Araip.RLW9R.1	525	351.705	339.862	133.434	137.868	-1.34997	down	0.850603	-	-	-	-	-
Araip.K695M.1	579	365.918	315.763	124.838	133.86	-1.39783	down	0.851908	-	-	-	-	-
Araip.T0L2Q.1	760	17.2456	25.0266	6.23051	9.77663	-1.40099	down	0.816536	-	-	-	-	-
Araip.P03BP.1	735	720.34	804.148	271.53	268.416	-1.49744	down	0.864856	-	-	-	-	-
Araip.XPK2V.1	584	279.672	242.826	77.0279	86.6481	-1.67458	down	0.86696	-	-	-	-	-
Araip.TVQ3P.1	1515	33.3691	35.3578	10.2959	9.89345	-1.76728	down	0.857583	-	-	-	-	-
Araip.RR59I.1	420	20.2326	9.55014	2.98436	5.18531	-1.86613	down	0.834051	-	-	-	-	-
Araip.4V5YD.1	228	85.912	98.1767	29.9309	14.6088	-2.04724	down	0.877234	-	-	-	-	-
Araip.9IB7L.1	219	16.4417	12.4072	3.81562	2.92483	-2.09759	down	0.839791	-	-	-	-	-
Araip.RL5AM.1	578	5.98044	12.7598	1.68666	1.99475	-2.34781	down	0.824788	-	-	-	-	-
Araip.J8CJC.1	2855	911.443	739.897	146.636	128.736	-2.58418	down	0.895956	-	-	-	-	-
Araip.W1EIB.1	1033	25.7941	27.8067	4.4491	3.72045	-2.71393	down	0.878001	-	-	-	-	-
Araip.CCZ0J.1	695	168.275	168.485	25.249	20.6447	-2.87536	down	0.898826	-	-	-	-	-
