# Supplementary material for: Comparative transcriptome analysis of basal and zygote-located tip regions of peanut ovaries provides insight into the mechanism of light regulation in peanut embryo and pod development
Source: BMC Genomics. 2016 Aug 11;17:606. doi: 10.1186/s12864-016-2857-1 (PMC4982202; doi:10.1186/s12864-016-2857-1)
Supplement: Additional file 6: Table S5. — Differentially expressed genes between S2-ER and S3-ER. (XLSX 104 kb) [file 12864_2016_2857_MOESM6_ESM.xlsx]

## Sheet: S3-ER vs S2-ER
	Table S5 Differentially expressed genes between S2-ER and S3-ER.
GeneID	Length	RPKM of S2-ER		RPKM of S3-ER		log2Ratio(S3-ER/S2-ER)	Expression trend	Probability	Blast nr	KEGG Orthology	GO Component	GO Function	GO Process
		Replication 1	Replication 2	Replication 1	Replication 2
Araip.9Z9MC.1	1218	54.8848	48.8029	118.941	89.6541	1.00846	up	0.806054	xyloglucan endotransglucosylase/hydrolase protein 9-like [Glycine max]	K08235|1|2e-144|509|gmx:100785982|xyloglucan:xyloglucosyl transferase [EC:2.4.1.207]	GO:0005576//extracellular region;GO:0030312//external encapsulating structure	GO:0016798//hydrolase activity, acting on glycosyl bonds;GO:0016758//transferase activity, transferring hexosyl groups	GO:0044042//glucan metabolic process
Araip.11A9H.1	654	7.0274	9.01062	24.0821	24.6414	1.60312	up	0.83713	WRKY64 [Glycine max]	K13424|1|2e-21|100|rcu:RCOM_0664190|WRKY transcription factor 33	-	GO:0003677//DNA binding;GO:0001071//nucleic acid binding transcription factor activity	GO:0010467//gene expression
Araip.1Y485.1	1521	6.04328	5.30623	16.2463	16.3592	1.52249	up	0.818668	vinorine synthase-like [Glycine max]	K13065|1|7e-33|139|sbi:SORBI_06g021640|shikimate O-hydroxycinnamoyltransferase [EC:2.3.1.133]	-	GO:0016747//transferase activity, transferring acyl groups other than amino-acyl groups	-
Araip.YRL80.1	1116	3.24465	6.19875	17.7624	30.1516	2.34307	up	0.867497	Vignain; AltName: Full=Cysteine endopeptidase; Flags: Precursor	K01365|1|7e-156|548|rcu:RCOM_1507820|cathepsin L [EC:3.4.22.15]	GO:0044432//endoplasmic reticulum part;GO:0016023//cytoplasmic membrane-bounded vesicle	GO:0004175//endopeptidase activity;GO:0016628//oxidoreductase activity, acting on the CH-CH group of donors, NAD or NADP as acceptor	GO:0019538//protein metabolic process
Araip.0KX81.1	441	43.5812	33.4067	160.711	139.156	1.96162	up	0.879821	unknown [Populus trichocarpa]	-	-	-	-
Araip.X2IEW.1	1245	0.559318	1.33767	7.41571	9.00915	3.1141	up	0.836276	unknown [Medicago truncatula]	K06892|1|5e-24|109|pop:POPTR_550478|;K04124|2|6e-22|102|vvi:100265167|gibberellin 3-beta-dioxygenase [EC:1.14.11.15];K05282|3|2e-21|100|ath:AT5G07200|gibberellin 20-oxidase [EC:1.14.11.12];K05278|4|3e-21|100|pop:POPTR_665178|flavonol synthase [EC:1.14.11.	-	GO:0046914//transition metal ion binding;GO:0016706//oxidoreductase activity, acting on paired donors, with incorporation or reduction of molecular oxygen, 2-oxoglutarate as one donor, and incorporation of one atom each of oxygen into both donors;GO:00167	GO:0008152//metabolic process
Araip.GNN30.1	530	22.073	18.1284	48.161	42.326	1.17046	up	0.823163	unknown [Medicago truncatula]	K13424|1|3e-20|95.9|vvi:100243352|WRKY transcription factor 33	-	GO:0003676//nucleic acid binding	-
Araip.GNL1S.1	600	31.5679	29.0377	63.3607	65.7513	1.0911	up	0.815349	unknown [Medicago truncatula]	-	-	-	-
Araip.FWG89.1	1132	93.9951	86.914	226.088	150.905	1.05927	up	0.814061	unknown [Medicago truncatula]	K13070|1|2e-69|260|osa:4335093|momilactone-A synthase [EC:1.1.1.295];K09841|2|1e-67|254|sbi:SORBI_01g003880|xanthoxin dehydrogenase [EC:1.1.1.288]	-	GO:0004312//fatty acid synthase activity	GO:0008152//metabolic process
Araip.AJD6T.1	2600	1.7141	1.2318	12.0629	25.8344	3.68532	up	0.892387	unknown [Lotus japonicus]	K13356|1|7e-137|486|gmx:100793197|fatty acyl-CoA reductase [EC:1.2.1.-]	-	-	-
Araip.5T1RR.1	1298	1.07296	1.28305	6.5899	7.54871	2.58522	up	0.808777	unknown [Lotus japonicus]	-	GO:0044464//cell part	-	GO:0000902//cell morphogenesis;GO:0009827//plant-type cell wall modification
Araip.JR3SU.1	693	25.7238	21.074	79.1519	78.6939	1.754	up	0.868061	unknown [Lotus japonicus]	-	-	-	-
Araip.SS6R3.1	446	19.985	12.3512	31.6601	56.3681	1.44482	up	0.840432	unknown [Lotus japonicus]	-	-	-	-
Araip.CL739.1	2851	11.1377	12.0424	26.7165	31.8353	1.33683	up	0.825676	unknown [Lotus japonicus]	K01673|1|1e-99|360|gmx:100811331|carbonic anhydrase [EC:4.2.1.1]	-	GO:0016836//hydro-lyase activity;GO:0046914//transition metal ion binding	-
Araip.VA9TJ.1	809	40.972	35.3127	82.7393	87.1711	1.15531	up	0.831314	unknown [Lotus japonicus]	-	-	-	-
Araip.UXP0Y.1	987	11.4295	11.9411	30.2635	32.6555	1.4288	up	0.831685	unknown [Glycine max]	K05282|1|2e-13|74.7|sbi:SORBI_01g000580|gibberellin 20-oxidase [EC:1.14.11.12]	-	GO:0016491//oxidoreductase activity	-
Araip.LG4CB.1	762	13.7077	10.2553	31.716	43.1439	1.64338	up	0.849148	uncharacterized protein LOC100820463 [Glycine max]	-	-	-	-
Araip.60DVD.1	525	24.936	21.2293	71.3778	38.5544	1.25173	up	0.832845	uncharacterized protein LOC100818870 [Glycine max]	-	-	-	-
Araip.N3NU2.1	1269	11.304	9.3885	50.2863	33.7295	2.02155	up	0.869043	uncharacterized protein LOC100815963 [Glycine max]	K09422|1|2e-96|351|gmx:100815963|myb proto-oncogene protein, plant	GO:0043231//intracellular membrane-bounded organelle	GO:0003676//nucleic acid binding;GO:0001071//nucleic acid binding transcription factor activity	GO:0009725//response to hormone stimulus;GO:0006351//transcription, DNA-dependent;GO:0009900;GO:0009832//plant-type cell wall biogenesis
Araip.591ZY.1	1167	6.56372	5.15943	22.8033	10.7161	1.51564	up	0.819651	uncharacterized protein LOC100815072 [Glycine max]	-	-	-	-
Araip.XV8MW.1	1140	17.592	13.9345	33.705	32.7965	1.07682	up	0.801849	uncharacterized protein LOC100813284 [Glycine max]	-	-	-	-
Araip.GH9X1.1	2509	2.33135	2.85932	9.90293	10.7908	1.9952	up	0.81804	uncharacterized protein LOC100811395 [Glycine max]	-	GO:0043231//intracellular membrane-bounded organelle	-	-
Araip.2ME7F.1	1934	3.02448	1.45727	8.14357	10.7992	2.07951	up	0.815285	uncharacterized protein LOC100809817 [Glycine max]	-	GO:0031224//intrinsic to membrane	-	GO:0051179//localization;GO:0009553//embryo sac development
Araip.J1GZN.1	1985	4.91129	3.4205	13.7483	14.1589	1.74394	up	0.825176	uncharacterized protein LOC100809817 [Glycine max]	-	GO:0031224//intrinsic to membrane	-	GO:0009553//embryo sac development
Araip.UR5GQ.1	1527	4.10423	3.94306	12.8927	12.6644	1.66715	up	0.813642	uncharacterized protein LOC100807063 precursor [Glycine max]	K08235|1|6e-126|447|vvi:100241119|xyloglucan:xyloglucosyl transferase [EC:2.4.1.207];K14504|4|7e-125|444|vvi:100256520|xyloglucan:xyloglucosyl transferase TCH4 [EC:2.4.1.207]	GO:0005576//extracellular region;GO:0030312//external encapsulating structure	GO:0016798//hydrolase activity, acting on glycosyl bonds;GO:0016758//transferase activity, transferring hexosyl groups	GO:0044042//glucan metabolic process
Araip.QP3X3.1	715	35.4506	27.9507	123.81	136.678	2.03863	up	0.879789	uncharacterized protein LOC100806493 [Glycine max]	-	-	-	-
Araip.IP2TA.1	711	3.13407	3.24323	11.8396	8.88506	1.70033	up	0.800496	uncharacterized protein LOC100806287 [Glycine max]	-	-	-	-
Araip.H9C94.1	279	13.9769	16.9892	46.2309	37.4296	1.43386	up	0.837887	uncharacterized protein LOC100803808 [Glycine max]	-	-	-	-
Araip.489C1.1	1248	20.0871	13.8578	93.2351	48.7597	2.06457	up	0.875729	uncharacterized protein LOC100803096 [Glycine max]	-	GO:0009532//plastid stroma;GO:0016020//membrane	GO:0016817//hydrolase activity, acting on acid anhydrides;GO:0051219//phosphoprotein binding;GO:0032559	GO:0048827//phyllome development;GO:0009639//response to red or far red light
Araip.DH2VM.1	1423	38.2675	27.6381	81.8645	79.094	1.28822	up	0.839885	uncharacterized protein LOC100801597 [Glycine max]	-	-	-	-
Araip.2IN9I.1	1488	163.418	166.505	429.309	362.166	1.26241	up	0.846973	uncharacterized protein LOC100799622 [Glycine max]	K01206|1|3e-16|84.3|aly:ARALYDRAFT_475890|alpha-L-fucosidase [EC:3.2.1.51];K00514|3|5e-15|80.1|rcu:RCOM_1428040|zeta-carotene desaturase [EC:1.3.5.6]	-	-	-
Araip.R870C.1	1613	7.25276	4.60647	27.525	23.4989	2.10516	up	0.862229	uncharacterized protein LOC100797065 [Glycine max]	-	-	-	-
Araip.G4SZ0.1	1122	0	0	3.99332	3.67698	8.58314	up	0.863067	uncharacterized protein LOC100794523 [Glycine max]	K00469|1|3e-104|375|gmx:100788665|inositol oxygenase [EC:1.13.99.1]	-	GO:0016701//oxidoreductase activity, acting on single donors with incorporation of molecular oxygen	GO:0009987//cellular process
Araip.VCE11.1	2235	281.407	208.64	639.986	494.93	1.21159	up	0.843912	uncharacterized protein LOC100794293 [Glycine max]	-	-	-	-
Araip.3UM1W.1	1883	29.5108	18.5732	53.2853	46.8317	1.05806	up	0.800625	uncharacterized protein LOC100793202 [Glycine max]	-	-	-	GO:0009888//tissue development;GO:0010051//xylem and phloem pattern formation;GO:0009755//hormone-mediated signaling pathway
Araip.X8KYK.1	1655	15.8204	12.4624	36.753	28.9787	1.21666	up	0.81949	uncharacterized protein LOC100791744 [Glycine max]	-	-	-	-
Araip.QV08P.1	799	31.2007	28.0586	99.7481	97.2981	1.73342	up	0.869478	uncharacterized protein LOC100788634 [Glycine max]	K14411|1|1e-16|85.1|sbi:SORBI_02g005670|RNA-binding protein Musashi	-	GO:0005488//binding	-
Araip.K4PW4.1	946	5.44714	2.97925	16.0746	16.2177	1.9382	up	0.841641	uncharacterized protein LOC100788345 [Glycine max]	-	-	GO:0003824//catalytic activity	GO:0044238//primary metabolic process
Araip.RND4F.1	1745	6.86375	6.97434	18.4402	19.8743	1.46925	up	0.820714	uncharacterized protein LOC100783314 [Glycine max]	-	GO:0043231//intracellular membrane-bounded organelle	GO:0001071//nucleic acid binding transcription factor activity;GO:0005515//protein binding	GO:0009755//hormone-mediated signaling pathway
Araip.X36HH.1	2136	0.45641	0.479804	4.76731	7.24292	3.68128	up	0.824419	uncharacterized protein LOC100778245 [Glycine max]	-	-	-	-
Araip.5R1LV.1	1274	5.0286	4.62555	18.3304	22.668	2.08635	up	0.85535	uncharacterized protein LOC100777963 [Glycine max]	-	GO:0031224//intrinsic to membrane	GO:0015171//amino acid transmembrane transporter activity	GO:0015801//aromatic amino acid transport;GO:0015711//organic anion transport
Araip.H2GQW.1	1222	17.5512	18.6605	52.5537	50.6412	1.51084	up	0.8515	uncharacterized protein LOC100776882 [Glycine max]	K09422|1|5e-62|236|vvi:100253313|myb proto-oncogene protein, plant	GO:0043231//intracellular membrane-bounded organelle	GO:0003676//nucleic acid binding	-
Araip.18JNS.1	588	18.4746	16.9939	46.4122	49.1139	1.42936	up	0.839965	uncharacterized protein LOC100527840 precursor [Glycine max]	-	-	GO:0004091//carboxylesterase activity;GO:0030234//enzyme regulator activity	-
Araip.Z2CSM.1	582	7.41817	5.94313	15.1636	18.3861	1.32824	up	0.801382	uncharacterized protein LOC100527138 precursor [Glycine max]	-	-	-	-
Araip.VZ4BS.1	1108	12.3181	10.5215	31.9826	34.9072	1.55025	up	0.844927	uncharacterized protein LOC100500091 [Glycine max]	-	-	-	-
Araip.0F5SG.1	676	16.0696	13.0761	37.1568	30.7053	1.21932	up	0.820198	uncharacterized protein LOC100499904 [Glycine max]	K00759|1|3e-72|268|gmx:100499904|adenine phosphoribosyltransferase [EC:2.4.2.7]	-	GO:0016757//transferase activity, transferring glycosyl groups	GO:0055086//nucleobase-containing small molecule metabolic process
Araip.YT7PR.1	728	49.5481	49.976	242.452	316.643	2.48998	up	0.895077	uncharacterized protein LOC100499821 [Glycine max]	-	GO:0043231//intracellular membrane-bounded organelle	-	-
Araip.YA4KW.1	701	21.2581	16.813	57.718	42.3003	1.3935	up	0.838435	uncharacterized protein LOC100306609 precursor [Glycine max]	-	GO:0044464//cell part	-	-
Araip.S7E86.1	1398	37.9556	40.2283	75.3647	95.4481	1.12747	up	0.829429	uncharacterized protein LOC100306505 [Glycine max]	-	-	-	GO:0050896//response to stimulus
Araip.KTY55.1	1352	4.12042	3.22164	23.9009	5.53077	2.00311	up	0.838274	uncharacterized protein LOC100306161 [Glycine max]	-	-	-	-
Araip.KTA7Q.1	787	32.2073	32.3931	91.7804	105.171	1.60822	up	0.859845	uncharacterized protein LOC100306151 precursor [Glycine max]	-	-	-	-
Araip.WPA12.1	342	30.5417	49.445	207.629	362.269	2.83287	up	0.900586	uncharacterized protein LOC100306055 [Glycine max]	-	-	-	-
Araip.G25FJ.1	405	0	0.316315	5.36387	2.54665	4.59944	up	0.809808	uncharacterized protein LOC100305770 [Glycine max]	-	-	-	-
Araip.U10LF.1	1617	11.2829	8.31867	30.3117	26.7894	1.54255	up	0.840803	uncharacterized protein LOC100305594 [Glycine max]	K06674|1|6e-07|50.8|vcn:VOLCADRAFT_106052|structural maintenance of chromosome 2	-	-	GO:0050896//response to stimulus
Araip.X85P0.1	1533	4.08817	2.59056	14.8792	9.8396	1.88796	up	0.825048	uncharacterized protein At5g41620-like [Glycine max]	-	-	-	-
Araip.H8B72.1	729	3.24773	2.10877	9.31227	10.0805	1.85616	up	0.804733	type I inositol-1,4,5-trisphosphate 5-phosphatase CVP2-like [Glycine max]	K01099|1|4e-36|149|ota:Ot04g02290|phosphatidylinositol-bisphosphatase [EC:3.1.3.36]	-	GO:0004518//nuclease activity;GO:0016791//phosphatase activity	-
Araip.JAV1F.1	1601	27.5757	20.8045	52.8336	49.6048	1.08227	up	0.811725	tubulin alpha-3 chain-like [Glycine max]	K07374|1|0.0|793|vvi:100260286|tubulin alpha	GO:0043234//protein complex;GO:0015630//microtubule cytoskeleton;GO:0030312//external encapsulating structure;GO:0044444//cytoplasmic part	GO:0017111//nucleoside-triphosphatase activity;GO:0032561//guanyl ribonucleotide binding	GO:0010038//response to metal ion;GO:0043623//cellular protein complex assembly;GO:0009207;GO:0007017//microtubule-based process
Araip.VD0S9.1	1720	75.9509	65.32	176.584	144.215	1.18321	up	0.836904	Tubulin alpha chain	K07374|1|0.0|859|mtr:MTR_3g110720|tubulin alpha	GO:0032991//macromolecular complex;GO:0015630//microtubule cytoskeleton	GO:0017111//nucleoside-triphosphatase activity;GO:0032561//guanyl ribonucleotide binding	GO:0043623//cellular protein complex assembly;GO:0009207;GO:0007017//microtubule-based process
Araip.EC2BK.1	1542	35.1337	29.493	88.3141	72.154	1.31208	up	0.840948	trihelix transcription factor GTL2-like [Vitis vinifera]	-	-	GO:0003676//nucleic acid binding;GO:0001071//nucleic acid binding transcription factor activity	GO:0006351//transcription, DNA-dependent
Araip.Y6QYT.1	852	17.327	16.5397	73.3046	54.9289	1.92083	up	0.870638	transcription factor TCP3-like [Glycine max]	-	-	-	GO:0048827//phyllome development;GO:0009987//cellular process;GO:0050789//regulation of biological process
Araip.D3S94.1	1236	35.0429	32.9597	84.8032	65.2965	1.14226	up	0.828592	transcription factor MYC2-like [Glycine max]	K13422|1|7e-49|192|ath:AT1G32640|transcription factor MYC2	-	-	-
Araip.Q1LNW.1	1128	3.58053	1.9307	10.5922	11.3151	1.99097	up	0.821761	transcription factor MYB39-like [Glycine max]	K09422|1|5e-85|312|pop:POPTR_207391|myb proto-oncogene protein, plant	GO:0043231//intracellular membrane-bounded organelle	GO:0003676//nucleic acid binding	-
Araip.BC9YQ.1	735	21.0326	15.338	48.9522	44.3779	1.35957	up	0.836534	transcription factor MYB102 [Lotus japonicus]	K09422|1|4e-73|272|pop:POPTR_559105|myb proto-oncogene protein, plant	GO:0043231//intracellular membrane-bounded organelle	GO:0003676//nucleic acid binding;GO:0001071//nucleic acid binding transcription factor activity	GO:0009725//response to hormone stimulus;GO:0006351//transcription, DNA-dependent
Araip.X40X6.1	2926	11.233	9.19432	84.6377	38.8182	2.59542	up	0.88881	subtilisin-like protease-like [Glycine max]	-	-	GO:0004175//endopeptidase activity;GO:0016491//oxidoreductase activity	GO:0009725//response to hormone stimulus;GO:0010101;GO:0008152//metabolic process
Araip.DH7JW.1	1340	11.8484	11.3767	33.234	20.4932	1.20997	up	0.812981	SNF1-related protein kinase regulatory subunit gamma-1-like isoform 1 [Glycine max]	-	GO:0005618//cell wall	GO:0016772//transferase activity, transferring phosphorus-containing groups	GO:0006796//phosphate-containing compound metabolic process
Araip.5F6MD.1	2740	50.0661	41.9389	61.9898	139.229	1.12898	up	0.830992	Seed lipoxygenase-3 [Medicago truncatula]	K15718|1|0.0|1306|mtr:MTR_2g099570|linoleate 9S-lipoxygenase [EC:1.13.11.58]	GO:0044424//intracellular part	GO:0046914//transition metal ion binding;GO:0016702//oxidoreductase activity, acting on single donors with incorporation of molecular oxygen, incorporation of two atoms of oxygen	GO:0006633//fatty acid biosynthetic process
Araip.3FK8B.1	731	5.90612	6.83474	12.2586	23.9859	1.5083	up	0.823227	ribonuclease 3-like [Glycine max]	K01166|1|3e-79|292|ath:AT1G14220|ribonuclease T2 [EC:3.1.27.1]	GO:0044464//cell part	GO:0016892;GO:0003676//nucleic acid binding	GO:0032502//developmental process
Araip.RE8JQ.1	1894	0.294129	1.01458	25.5918	24.0967	5.2467	up	0.950623	reticuline oxidase-like protein-like [Glycine max]	-	-	GO:0046993;GO:0050662//coenzyme binding	GO:0008152//metabolic process
Araip.CU5DC.1	936	7.14206	6.29588	20.3079	17.0797	1.47625	up	0.819957	protein TRANSPARENT TESTA 1-like [Glycine max]	-	-	-	-
Araip.69PSI.1	447	7.16603	4.8721	19.4395	12.4021	1.4033	up	0.804636	protein TRANSPARENT TESTA 1-like [Glycine max]	-	GO:0043231//intracellular membrane-bounded organelle	GO:0046914//transition metal ion binding;GO:0001071//nucleic acid binding transcription factor activity	GO:0006351//transcription, DNA-dependent;GO:0000904//cell morphogenesis involved in differentiation
Araip.RVY7E.1	750	10.3988	11.9567	28.7839	22.5187	1.1984	up	0.810678	protein TRANSPARENT TESTA 1 [Vitis vinifera]	-	GO:0043231//intracellular membrane-bounded organelle	GO:0046914//transition metal ion binding;GO:0001071//nucleic acid binding transcription factor activity	GO:0006351//transcription, DNA-dependent;GO:0000904//cell morphogenesis involved in differentiation
Araip.7C4AI.1	978	1.56643	2.22682	11.9391	14.8961	2.82262	up	0.858169	protein ODORANT1-like [Glycine max]	K09422|1|3e-75|280|gmx:100791209|myb proto-oncogene protein, plant	GO:0043231//intracellular membrane-bounded organelle	GO:0003676//nucleic acid binding;GO:0001071//nucleic acid binding transcription factor activity	GO:0006351//transcription, DNA-dependent
Araip.F7S1P.1	3306	25.655	23.405	46.2022	56.6236	1.06758	up	0.811338	Protein FAM86A [Medicago truncatula]	-	-	-	-
Araip.A0QGV.1	780	8.39192	11.4968	44.7354	9.0908	1.43636	up	0.828866	phosphatase [Glycine max]	K07025|1|3e-116|415|gmx:547648|putative hydrolase of the HAD superfamily	-	GO:0003824//catalytic activity	-
Araip.N79SI.1	1572	12.3146	10.7571	32.2158	41.1704	1.66938	up	0.852579	peroxidase 11-like [Glycine max]	K00430|1|3e-164|575|gmx:100780750|peroxidase [EC:1.11.1.7]	GO:0044464//cell part	GO:0005506//iron ion binding;GO:0003824//catalytic activity;GO:0016209//antioxidant activity	GO:0008152//metabolic process;GO:0006950//response to stress
Araip.ZEN1Y.1	1448	59.6323	55.8259	148.9	157.683	1.40891	up	0.850839	Peroxidase [Medicago truncatula]	K00430|1|7e-155|544|gmx:100793330|peroxidase [EC:1.11.1.7]	GO:0044464//cell part	GO:0005506//iron ion binding;GO:0003824//catalytic activity;GO:0016209//antioxidant activity	GO:0008152//metabolic process;GO:0006950//response to stress
Araip.CT5HY.1	1180	16.0515	18.1305	48.7862	26.4404	1.13801	up	0.816783	pathogenesis-induced protein [Phaseolus vulgaris]	K14496|1|1e-76|283|gmx:100810273|abscisic acid receptor PYR/PYL family	-	-	-
Araip.YS6MJ.1	1396	4.6889	2.20242	54.7566	26.9669	3.5679	up	0.904743	Patatin T5 precursor, [Ricinus communis]	-	-	-	-
Araip.WKP3Y.1	1768	16.306	11.8108	186.995	91.2969	3.3071	up	0.908142	Patatin T5 precursor, [Ricinus communis]	-	GO:0043231//intracellular membrane-bounded organelle	-	-
Araip.1C4CW.1	1230	0.226456	0.41661	9.05153	7.75641	4.70803	up	0.888504	patatin group A-3-like [Glycine max]	-	-	-	GO:0008152//metabolic process
Araip.BU3C8.1	1738	54.0894	47.7639	115.227	100.439	1.08231	up	0.82073	patatin group A-3-like [Glycine max]	-	-	-	GO:0008152//metabolic process
Araip.1M9QD.1	306	0	0	4.43702	4.2132	8.75659	up	0.877904	patatin [Oryza sativa Japonica Group]	-	GO:0044424//intracellular part	GO:0016788//hydrolase activity, acting on ester bonds	GO:0006633//fatty acid biosynthetic process;GO:0033554//cellular response to stress;GO:0002252;GO:0010038//response to metal ion
Araip.MKZ4E.1	1252	6.67429	9.51598	49.9931	68.1691	2.86757	up	0.893128	omega-hydroxypalmitate O-feruloyl transferase-like [Glycine max]	K15400|1|3e-168|589|vvi:100245819|omega-hydroxypalmitate O-feruloyl transferase [EC:2.3.1.188]	-	GO:0016747//transferase activity, transferring acyl groups other than amino-acyl groups	-
Araip.JME6F.1	1856	44.7226	45.7626	91.8808	101	1.09196	up	0.819892	Oligoribonuclease [Medicago truncatula]	-	-	GO:0003824//catalytic activity	-
Araip.JH8FI.1	1660	6.54402	8.79775	18.5665	32.93	1.74701	up	0.849937	O-acyltransferase WSD1-like [Glycine max]	K15406|1|3e-41|167|aly:ARALYDRAFT_330267|wax-ester synthase / diacylglycerol O-acyltransferase [EC:2.3.1.75 2.3.1.20]	-	-	-
Araip.GHH45.1	1585	73.5452	63.6092	334.85	348.786	2.31743	up	0.891259	Nucleoside-triphosphatase [Medicago truncatula]	K14641|1|5e-102|369|vvi:100267968|apyrase [EC:3.6.1.5]	-	-	-
Araip.887KB.1	1979	3.8002	5.69655	16.1226	17.7849	1.8361	up	0.836904	nucleobase-ascorbate transporter 4-like [Glycine max]	K14611|1|0.0|674|pop:POPTR_570060|solute carrier family 23 (nucleobase transporter), member 1/2	GO:0044464//cell part	GO:0005215//transporter activity	GO:0006810//transport
Araip.YS13X.1	1329	37.2016	27.1831	99.812	74.0173	1.43288	up	0.847215	nuclear transcription factor Y subunit A-3-like [Glycine max]	K08064|1|2e-33|140|sbi:SORBI_01g045500|nuclear transcription factor Y, alpha	-	-	GO:0010467//gene expression
Araip.XJ3T4.1	1382	0.302323	0.834275	4.51922	6.62345	3.2933	up	0.804894	NAC domain-containing protein 100-like [Glycine max]	-	-	-	-
Araip.UA0W9.1	953	0.438416	1.61311	7.83579	10.552	3.16398	up	0.845523	NAC domain protein [Medicago truncatula]	-	-	GO:0003676//nucleic acid binding;GO:0001071//nucleic acid binding transcription factor activity	GO:0006351//transcription, DNA-dependent;GO:0032501//multicellular organismal process
Araip.609WS.1	1092	17.0899	12.7873	39.7869	47.5791	1.54803	up	0.849953	NAC domain protein [Medicago truncatula]	-	-	GO:0003676//nucleic acid binding	-
Araip.PUS3S.1	920	4.84418	5.0129	19.628	9.94957	1.58527	up	0.815994	MYB transcription factor MYB139 [Glycine max]	K09422|1|4e-54|209|vvi:100260318|myb proto-oncogene protein, plant	GO:0043231//intracellular membrane-bounded organelle	-	GO:0009725//response to hormone stimulus;GO:0006351//transcription, DNA-dependent;GO:0009743//response to carbohydrate stimulus;GO:0010038//response to metal ion
Araip.2XW30.1	1252	5.2282	4.70683	14.7485	13.5926	1.5123	up	0.811274	MYB transcription factor MYB109 [Glycine max]	-	-	-	-
Araip.ZE5FS.1	1410	8.79082	6.90509	19.8363	17.8299	1.26288	up	0.802639	monoglyceride lipase-like [Glycine max]	-	GO:0016020//membrane	GO:0016787//hydrolase activity	-
Araip.57QXL.1	771	41.185	48.8504	89.987	138.79	1.34538	up	0.846055	MLP-like protein 34-like [Glycine max]	-	-	-	GO:0050896//response to stimulus
Araip.T0YFD.1	1293	35.0061	24.2741	175.465	125.335	2.34318	up	0.889003	metalloendoproteinase 1-like [Glycine max]	K07761|1|4e-34|143|ath:AT1G59970|gelatinase A [EC:3.4.24.24]	-	GO:0008233//peptidase activity	-
Araip.YUG5R.1	1534	2.72367	2.17131	7.25775	13.4471	2.08059	up	0.821439	metacaspase-9-like [Glycine max]	-	GO:0005576//extracellular region	GO:0004175//endopeptidase activity;GO:0005488//binding	GO:0006351//transcription, DNA-dependent;GO:0019538//protein metabolic process
Araip.6YG0W.1	941	96.7936	81.1393	296.219	234.283	1.57602	up	0.864903	Matrix metalloproteinase [Medicago truncatula]	K07761|1|2e-08|57.8|ath:AT1G59970|gelatinase A [EC:3.4.24.24]	-	-	-
Araip.KT3YI.1	1392	12.0061	12.7003	30.6269	33.2498	1.37041	up	0.828882	malate dehydrogenase, [Ricinus communis]	K00025|1|5e-163|571|rcu:RCOM_1609380|malate dehydrogenase [EC:1.1.1.37]	GO:0044424//intracellular part	GO:0016747//transferase activity, transferring acyl groups other than amino-acyl groups;GO:0016615//malate dehydrogenase activity	GO:0009060//aerobic respiration;GO:0005975//carbohydrate metabolic process;GO:0043648//dicarboxylic acid metabolic process
Araip.G4BMM.1	480	15.958	14.9459	50.0663	44.5862	1.61485	up	0.852128	MADS box protein M8 [Arachis hypogaea]	K09264|1|2e-44|175|gmx:100782733|MADS-box transcription factor, plant	-	-	-
Araip.WF9CR.1	249	7.83046	11.8332	26.7184	24.3351	1.37647	up	0.822808	MADS box protein M8 [Arachis hypogaea]	K09264|1|1e-18|89.4|gmx:100782733|MADS-box transcription factor, plant	-	GO:0005488//binding	GO:0048437//floral organ development
Araip.M07CI.1	676	77.0519	58.7475	163.49	143.8	1.17812	up	0.836534	MADS box protein M8 [Arachis hypogaea]	K09264|1|1e-61|233|gmx:100782733|MADS-box transcription factor, plant	-	GO:0003677//DNA binding	GO:0006351//transcription, DNA-dependent
Araip.89N01.1	3404	59.8158	52.5	128.075	105.859	1.05854	up	0.81079	lysosomal alpha-mannosidase-like [Glycine max]	K12311|1|0.0|1696|gmx:100798150|lysosomal alpha-mannosidase [EC:3.2.1.24]	-	GO:0046914//transition metal ion binding;GO:0015923//mannosidase activity	GO:0019318//hexose metabolic process
Araip.P959S.1	1678	19.1725	17.1777	51.2992	55.78	1.55864	up	0.853159	lysine histidine transporter-like 2-like [Glycine max]	K15015|1|3e-07|54.7|bdi:100822506|solute carrier family 32 (vesicular inhibitory amino acid transporter)	GO:0016020//membrane	GO:0015175//neutral amino acid transmembrane transporter activity	GO:0003333//amino acid transmembrane transport;GO:0015804//neutral amino acid transport
Araip.X44PT.1	1210	4.71907	4.97608	17.8412	12.999	1.66948	up	0.823775	LOB domain-containing protein 36-like [Glycine max]	K01955|1|9e-34|142|vvi:100262205|carbamoyl-phosphate synthase large subunit [EC:6.3.5.5];K13944|2|4e-30|129|vvi:100261792|LOB domain-containing protein 16;K13945|5|5e-27|119|rcu:RCOM_0245570|LOB domain-containing protein 29	-	-	-
Araip.VM8FV.1	808	11.5484	12.8425	24.0291	31.2737	1.18101	up	0.810549	late embryogenesis abundant protein group 6 protein [Arachis hypogaea]	-	-	-	-
Araip.84L6B.1	465	18.8689	34.4375	37.666	83.7313	1.18736	up	0.828318	late embryogenesis abundant protein group 3 protein [Arachis hypogaea]	-	-	-	-
Araip.VQY7X.1	1956	18.4412	15.5877	42.7588	29.0013	1.07642	up	0.803847	indole-3-acetic acid-amido synthetase GH3.6-like [Glycine max]	K14487|1|0.0|1102|rcu:RCOM_0032550|auxin responsive GH3 gene family	GO:0009536//plastid	GO:0016881//acid-amino acid ligase activity	GO:0048878//chemical homeostasis;GO:0000902//cell morphogenesis;GO:0009755//hormone-mediated signaling pathway
Araip.C98N5.1	1118	14.9485	14.3233	52.3418	26.2922	1.42564	up	0.83684	hypothetical protein PRUPE_ppa012860mg [Prunus persica]	K09510|1|3e-09|58.9|ota:Ot12g00420|DnaJ homolog subfamily B member 4;K09517|2|4e-07|52.0|pop:POPTR_572634|DnaJ homolog subfamily B member 11	-	GO:0005515//protein binding	GO:0044267//cellular protein metabolic process
Araip.07JY6.1	747	43.9997	34.4707	89.97	89.5737	1.19411	up	0.832941	hypothetical protein PRUPE_ppa012018mg [Prunus persica]	-	-	-	-
Araip.9H3WY.1	1140	50.3328	50.2316	142.085	170.768	1.63737	up	0.86355	hypothetical protein PRUPE_ppa006041mg [Prunus persica]	-	-	-	-
Araip.QV27Z.1	1002	46.0064	49.223	138.483	176.402	1.72535	up	0.872539	hypothetical protein OsJ_16309 [Oryza sativa Japonica Group]	-	-	-	-
Araip.MY3L6.1	606	11.2611	18.1803	26.2136	47.0169	1.3146	up	0.829284	hypothetical protein MTR_2g101120 [Medicago truncatula]	-	-	-	-
Araip.IV50V.1	587	13.0492	18.987	38.8584	52.4921	1.51171	up	0.849824	hypothetical protein MTR_2g034760 [Medicago truncatula]	-	-	-	-
Araip.DX331.1	1366	19.1675	20.4447	44.1312	51.5319	1.27202	up	0.831943	hypothetical protein MTR_1g064260 [Medicago truncatula]	K06966|1|8e-123|437|mtr:MTR_1g064260|	GO:0043231//intracellular membrane-bounded organelle;GO:0044444//cytoplasmic part	-	-
Araip.0TX1W.1	1228	10.0937	6.57229	57.3829	35.4856	2.47828	up	0.883913	Homeobox-leucine zipper protein ATHB-16 [Medicago truncatula]	K09338|1|5e-26|116|ath:AT3G01470|homeobox-leucine zipper protein	-	-	-
Araip.Q0WU6.1	330	0.422031	0	11.5201	1.56272	4.9204	up	0.876679	heat shock protein, partial [Ammopiptanthus mongolicus]	K03686|1|1e-12|69.3|gmx:100786143|molecular chaperone DnaJ	-	-	-
Araip.M97GJ.1	954	5.25548	5.63996	19.2132	16.0817	1.69573	up	0.831105	GMP synthase [glutamine-hydrolyzing]-like [Glycine max]	K01246|1|3e-92|336|gmx:100801163|DNA-3-methyladenine glycosylase I [EC:3.2.2.20]	-	GO:0003905//alkylbase DNA N-glycosylase activity	GO:0006281//DNA repair
Araip.99AMZ.1	1955	4.41675	4.58697	17.7095	20.1794	2.07318	up	0.852595	glycerol-3-phosphate acyltransferase 6-like [Glycine max]	K13508|1|0.0|800|gmx:100776240|glycerol-3-phosphate acyltransferase [EC:2.3.1.15]	GO:0044464//cell part	GO:0016411//acylglycerol O-acyltransferase activity	GO:0006633//fatty acid biosynthetic process;GO:0009791//post-embryonic development
Araip.KVM2C.1	1500	1.5784	2.13513	27.1546	3.86772	3.06245	up	0.870268	gibberellin 2-oxidase [Vigna angularis]	K04125|1|4e-128|456|pop:POPTR_550316|gibberellin 2-oxidase [EC:1.14.11.13]	-	GO:0046914//transition metal ion binding;GO:0016706//oxidoreductase activity, acting on paired donors, with incorporation or reduction of molecular oxygen, 2-oxoglutarate as one donor, and incorporation of one atom each of oxygen into both donors;GO:00167	GO:0008152//metabolic process
Araip.L4RII.1	1259	7.74338	4.78241	22.6468	19.9684	1.76647	up	0.844395	gibberellin 20-oxidase [Phaseolus vulgaris]	K05282|1|0.0|631|gmx:100816992|gibberellin 20-oxidase [EC:1.14.11.12]	-	GO:0046914//transition metal ion binding;GO:0016706//oxidoreductase activity, acting on paired donors, with incorporation or reduction of molecular oxygen, 2-oxoglutarate as one donor, and incorporation of one atom each of oxygen into both donors	GO:0008152//metabolic process
Araip.3H8RR.1	1052	12.3119	16.0743	29.9423	35.6624	1.20861	up	0.819103	GDSL esterase/lipase At5g37690-like [Glycine max]	K00514|1|5e-23|106|rcu:RCOM_1428040|zeta-carotene desaturase [EC:1.3.5.6];K01206|2|5e-18|90.1|aly:ARALYDRAFT_475890|alpha-L-fucosidase [EC:3.2.1.51]	GO:0044464//cell part	GO:0016788//hydrolase activity, acting on ester bonds	GO:0044238//primary metabolic process
Araip.D7MRS.1	1250	1.33699	2.76712	18.4651	30.7355	3.58353	up	0.896414	GDSL esterase/lipase At5g22810-like [Glycine max]	K01206|1|1e-23|108|ath:AT1G67830|alpha-L-fucosidase [EC:3.2.1.51];K00514|3|6e-22|103|rcu:RCOM_1428040|zeta-carotene desaturase [EC:1.3.5.6]	GO:0044464//cell part	GO:0016788//hydrolase activity, acting on ester bonds	GO:0044238//primary metabolic process
Araip.LQD5Y.1	1542	18.3345	18.942	49.6601	65.3817	1.62582	up	0.855431	GDSL esterase/lipase At2g23540-like [Glycine max]	K01206|1|2e-26|117|ath:AT1G67830|alpha-L-fucosidase [EC:3.2.1.51];K00514|3|2e-22|104|rcu:RCOM_1428040|zeta-carotene desaturase [EC:1.3.5.6]	GO:0031410//cytoplasmic vesicle	GO:0016787//hydrolase activity	GO:0044238//primary metabolic process
Araip.1Y3MU.1	1396	20.6511	20.0053	61.3702	56.0579	1.53022	up	0.853594	GDSL esterase/lipase At2g03980-like [Glycine max]	K01206|1|1e-11|69.3|aly:ARALYDRAFT_475890|alpha-L-fucosidase [EC:3.2.1.51];K00514|3|3e-11|67.4|rcu:RCOM_1428040|zeta-carotene desaturase [EC:1.3.5.6]	-	-	-
Araip.TH7G5.1	1067	21.5366	18.1296	53.9529	53.527	1.43809	up	0.843284	GDSL esterase/lipase At2g03980-like [Glycine max]	K01206|1|6e-09|59.7|aly:ARALYDRAFT_475890|alpha-L-fucosidase [EC:3.2.1.51];K00514|3|4e-07|53.5|rcu:RCOM_1428040|zeta-carotene desaturase [EC:1.3.5.6]	-	-	-
Araip.9KK68.1	1063	17.6872	20.8491	74.7198	89.507	2.0914	up	0.878774	GDSL esterase/lipase At1g74460-like [Glycine max]	K01206|1|4e-20|97.1|ath:AT1G67830|alpha-L-fucosidase [EC:3.2.1.51];K00514|3|2e-15|81.6|rcu:RCOM_1428040|zeta-carotene desaturase [EC:1.3.5.6]	GO:0031410//cytoplasmic vesicle	GO:0016787//hydrolase activity	GO:0044238//primary metabolic process
Araip.TEC0X.1	960	13.3467	11.076	28.9932	28.2021	1.22767	up	0.815398	GDSL esterase/lipase At1g74460-like [Glycine max]	K01206|1|2e-11|67.8|aly:ARALYDRAFT_475890|alpha-L-fucosidase [EC:3.2.1.51];K00514|3|2e-09|61.2|rcu:RCOM_1428040|zeta-carotene desaturase [EC:1.3.5.6]	GO:0031410//cytoplasmic vesicle	GO:0016787//hydrolase activity	-
Araip.PR8W2.1	810	0.171939	0	8.88391	12.4149	6.87118	up	0.949641	Flavoprotein wrbA, [Ricinus communis]	K03809|1|3e-96|348|rcu:RCOM_0906830|Trp repressor binding protein	GO:0016020//membrane	GO:0003824//catalytic activity;GO:0000166//nucleotide binding	GO:0006355//regulation of transcription, DNA-dependent
Araip.987U1.1	1936	12.8767	9.26398	27.0003	24.4396	1.21619	up	0.811902	flavin-containing monooxygenase 1 [Vitis vinifera]	K11816|1|4e-13|74.7|pop:POPTR_766526|YUCCA family monooxygenase [EC:1.14.13.-]	GO:0005789//endoplasmic reticulum membrane	GO:0016709//oxidoreductase activity, acting on paired donors, with incorporation or reduction of molecular oxygen, NAD(P)H as one donor, and incorporation of one atom of oxygen;GO:0050662//coenzyme binding;GO:0000166//nucleotide binding	GO:0008152//metabolic process
Araip.X3RSR.1	1663	1.42369	2.23399	14.2876	20.079	3.23201	up	0.877565	fatty acyl-CoA reductase 3-like isoform 1 [Glycine max]	K13356|1|0.0|778|gmx:100788680|fatty acyl-CoA reductase [EC:1.2.1.-]	-	GO:0003824//catalytic activity	GO:0008152//metabolic process
Araip.373LR.1	845	0.164817	0.45482	4.33831	6.10291	4.07472	up	0.823275	fatty acyl-CoA reductase 3-like [Glycine max]	K13356|1|6e-85|311|gmx:100793197|fatty acyl-CoA reductase [EC:1.2.1.-]	-	-	-
Araip.P7GLW.1	416	0.669568	0.615902	5.87479	6.50818	3.26799	up	0.815301	fatty acyl-CoA reductase 3-like [Glycine max]	K13356|1|1e-32|135|gmx:100793197|fatty acyl-CoA reductase [EC:1.2.1.-]	-	-	-
Araip.LXC6U.1	1364	21.2377	14.2759	50.3674	42.4391	1.38585	up	0.837323	ER lumen protein retaining receptor-like [Glycine max]	K10949|1|1e-27|121|vvi:100259733|ER lumen protein retaining receptor	GO:0031224//intrinsic to membrane	GO:0005048//signal sequence binding;GO:0004871//signal transducer activity	GO:0035437//maintenance of protein localization in endoplasmic reticulum;GO:0006810//transport
Araip.G56Y8.1	1004	14.2877	15.822	34.6194	47.3834	1.44544	up	0.839305	Epoxide hydrolase [Medicago truncatula]	K14759|1|2e-08|58.2|rcu:RCOM_1465190|isochorismate synthase / 2-succinyl-5-enolpyruvyl-6-hydroxy-3-cyclohexene-1-carboxylate synthase / 2-succinyl-6-hydroxy-2,4-cyclohexadiene-1-carboxylate synthase / O-succinylbenzoate synthase [EC:5.4.4.2 2.2.1.9 4.2.99	-	GO:0003824//catalytic activity	-
Araip.E9DE0.1	687	21.2858	22.0039	57.3132	56.674	1.39677	up	0.841914	Epoxide hydrolase [Medicago truncatula]	-	-	GO:0003824//catalytic activity	-
Araip.T0VRT.1	1661	32.952	31.1592	163.974	144.913	2.26843	up	0.888407	endoglucanase-like [Glycine max]	-	-	GO:0016787//hydrolase activity	-
Araip.W9SFE.1	2055	18.9082	16.0836	40.6328	34.4425	1.10132	up	0.806908	dynamin-related protein 5A-like isoform 1 [Glycine max]	K01528|1|7e-86|316|cme:CME019C|dynamin GTPase [EC:3.6.5.5]	GO:0015630//microtubule cytoskeleton;GO:0031090//organelle membrane;GO:0009534//chloroplast thylakoid	GO:0032561//guanyl ribonucleotide binding;GO:0017111//nucleoside-triphosphatase activity;GO:0019901//protein kinase binding	GO:0003006//developmental process involved in reproduction;GO:0009207;GO:0003002//regionalization;GO:0000904//cell morphogenesis involved in differentiation;GO:0006897//endocytosis;GO:0000919//cell plate assembly
Araip.VLM2P.1	940	51.4115	42.2482	153.828	66.9308	1.23697	up	0.838354	Drm3 [Medicago truncatula]	-	-	-	-
Araip.X6AXT.1	564	33.5829	34.9797	67.1643	120.923	1.45591	up	0.853449	disease resistance response protein 206-like [Glycine max]	-	-	-	GO:0006950//response to stress;GO:0009699//phenylpropanoid biosynthetic process
Araip.S5BKS.1	2305	7.37135	8.1144	18.6725	21.1424	1.36237	up	0.812208	cytochrome P450 86B1-like [Glycine max]	K15402|1|0.0|916|gmx:100809503|cytochrome P450, family 86, subfamily B, polypeptide 1 (fatty acid omega-hydroxylase) [EC:1.14.-.-]	GO:0043231//intracellular membrane-bounded organelle	GO:0005506//iron ion binding;GO:0016712//oxidoreductase activity, acting on paired donors, with incorporation or reduction of molecular oxygen, reduced flavin or flavoprotein as one donor, and incorporation of one atom of oxygen	GO:0000038//very long-chain fatty acid metabolic process
Araip.ZY8TR.1	1930	7.50472	8.29712	21.8784	28.1228	1.66187	up	0.842946	cytochrome P450 86A1-like isoform 1 [Glycine max]	K15401|1|0.0|803|gmx:100788343|cytochrome P450, family 86, subfamily A, polypeptide 1 (fatty acid omega-hydroxylase) [EC:1.14.-.-]	GO:0043231//intracellular membrane-bounded organelle	GO:0005506//iron ion binding;GO:0016713;GO:0016712//oxidoreductase activity, acting on paired donors, with incorporation or reduction of molecular oxygen, reduced flavin or flavoprotein as one donor, and incorporation of one atom of oxygen	GO:0006631//fatty acid metabolic process
Araip.7JC4X.1	1530	14.7463	12.727	53.9542	39.0143	1.75871	up	0.862036	cysteine protease-like protein [Arachis hypogaea]	K01376|1|1e-132|470|ath:AT4G16190|[EC:3.4.22.-];K01373|3|9e-114|408|ppp:PHYPADRAFT_209158|cathepsin F [EC:3.4.22.41]	-	GO:0004175//endopeptidase activity	GO:0019538//protein metabolic process
Araip.PY962.1	435	24.6524	27.683	70.5395	80.911	1.53299	up	0.856397	chitinase-like protein [Arachis hypogaea]	K01183|1|5e-28|120|gmx:100818728|chitinase [EC:3.2.1.14]	GO:0031410//cytoplasmic vesicle	GO:0004553//hydrolase activity, hydrolyzing O-glycosyl compounds	GO:0008152//metabolic process
Araip.A0CQ3.1	1044	12.2729	6.13542	49.4193	38.282	2.25224	up	0.878065	Chain A, Structural Basis Of Carbohydrate Recognition By Bowringia Milbraedii Seed Agglutinin	K10082|1|2e-24|110|mtr:MTR_5g031140|lectin, mannose-binding 2;K10632|2|2e-22|104|gmx:100807397|BRCA1-associated protein [EC:6.3.2.19]	-	-	GO:0007088//regulation of mitosis
Araip.DMI2F.1	875	2.06916	1.7569	11.6377	10.4613	2.53005	up	0.842366	CASP-like protein RCOM_1174750-like [Glycine max]	-	GO:0044464//cell part	-	-
Araip.NP68U.1	663	3.78109	1.93224	8.39622	12.6396	1.88044	up	0.814028	CASP-like protein 9-like [Glycine max]	-	GO:0016020//membrane	-	-
Araip.67ZS3.1	495	18.8507	25.1039	66.9265	89.3352	1.82988	up	0.869253	CASP-like protein 9 [Glycine max]	-	GO:0044464//cell part	-	-
Araip.VL81T.1	835	1.8347	3.06844	14.4716	22.5424	2.91629	up	0.87291	CASP-like protein 7-like [Glycine max]	-	-	-	-
Araip.4F18W.1	1496	1.30333	0.770701	11.7077	2.15448	2.74064	up	0.81158	Carbonic anhydrase [Medicago truncatula]	K01673|1|2e-120|429|mtr:MTR_5g066060|carbonic anhydrase [EC:4.2.1.1]	-	GO:0016829//lyase activity	-
Araip.P73AY.1	1045	11.4615	11.5236	28.5838	24.7978	1.21565	up	0.813142	bifunctional dihydroflavonol 4-reductase/flavanone 4-reductase-like [Glycine max]	K09753|1|1e-133|474|gmx:100799994|cinnamoyl-CoA reductase [EC:1.2.1.44]	-	GO:0016620//oxidoreductase activity, acting on the aldehyde or oxo group of donors, NAD or NADP as acceptor;GO:0048037//cofactor binding;GO:0016616//oxidoreductase activity, acting on the CH-OH group of donors, NAD or NADP as acceptor	GO:0008152//metabolic process
Araip.793GC.1	1017	3.28661	10.3292	21.227	16.0997	1.45492	up	0.815382	bidirectional sugar transporter SWEET6b-like [Glycine max]	K15382|1|4e-105|378|gmx:100811287|solute carrier family 50 (sugar transporter)	GO:0044464//cell part	-	-
Araip.Z00VV.1	919	144.12	124.204	322.959	325.887	1.2739	up	0.846812	axial regulator YABBY 2-like isoform 2 [Glycine max]	-	-	-	-
Araip.3H5FF.1	832	356.043	256.985	737.776	593.175	1.11843	up	0.83858	auxin-repressed protein [Arachis hypogaea]	-	-	-	GO:0009746;GO:0034285
Araip.BYV33.1	2541	11.6744	12.4024	29.0141	25.8761	1.18891	up	0.810871	auxin response factor 18-like [Glycine max]	K14486|1|4e-80|297|gmx:100796970|auxin response factor	-	GO:0005488//binding	GO:0009725//response to hormone stimulus;GO:0050794//regulation of cellular process
Araip.NB6VC.1	2186	9.11054	6.85663	62.2344	18.8137	2.34367	up	0.877839	asparagine synthetase [glutamine-hydrolyzing] 2-like [Glycine max]	K01953|1|0.0|1097|gmx:100798318|asparagine synthase (glutamine-hydrolysing) [EC:6.3.5.4]	-	GO:0016884//carbon-nitrogen ligase activity, with glutamine as amido-N-donor;GO:0032559	GO:0009064//glutamine family amino acid metabolic process;GO:0006528//asparagine metabolic process
Araip.Z7A9P.1	1583	5.01478	3.47986	12.6939	14.904	1.69993	up	0.819361	apoptosis-inducing factor homolog A-like [Glycine max]	K03885|1|4e-08|57.0|ppp:PHYPADRAFT_183387|NADH dehydrogenase [EC:1.6.99.3];K01008|3|1e-05|49.3|olu:OSTLU_41986|selenide, water dikinase [EC:2.7.9.3]	GO:0016020//membrane	GO:0050662//coenzyme binding;GO:0003824//catalytic activity	GO:0008152//metabolic process
Araip.L1EC6.1	1663	10.2171	8.85891	24.4114	30.0022	1.51221	up	0.838596	Anthocyanidin 3-O-glucosyltransferase [Medicago truncatula]	K13691|1|4e-52|203|vvi:100242294|pathogen-inducible salicylic acid glucosyltransferase [EC:2.4.1.-];K13692|4|2e-49|194|rcu:RCOM_1154190|UDP-glucose:(indol-3-yl)acetate beta-D-glucosyltransferase [EC:2.4.1.121]	-	-	-
Araip.KS1GL.1	1497	68.3792	55.7101	168.152	105.154	1.13914	up	0.833698	amino acid carrier [Ricinus communis]	K15015|1|9e-08|56.6|bdi:100845904|solute carrier family 32 (vesicular inhibitory amino acid transporter)	GO:0031224//intrinsic to membrane	-	GO:0006865//amino acid transport
Araip.RZ2UN.1	2132	6.3364	5.40792	17.2582	17.8994	1.58187	up	0.824258	alpha-L-arabinofuranosidase 1-like [Glycine max]	K01209|1|0.0|767|gmx:100812156|alpha-N-arabinofuranosidase [EC:3.2.1.55]	GO:0005618//cell wall;GO:0043231//intracellular membrane-bounded organelle;GO:0005576//extracellular region	GO:0004553//hydrolase activity, hydrolyzing O-glycosyl compounds	GO:0000272//polysaccharide catabolic process
Araip.L2HQR.1	1593	34.0089	37.5557	74.6623	75.0236	1.06462	up	0.80665	alpha-galactosidase-like [Glycine max]	K07407|1|0.0|697|gmx:100812330|alpha-galactosidase [EC:3.2.1.22]	GO:0005576//extracellular region;GO:0005618//cell wall	GO:0043167//ion binding;GO:0015925	GO:0044238//primary metabolic process
Araip.T5ETD.1	1565	10.3229	9.3318	17.8717	35.2585	1.43466	up	0.82682	adenosine deaminase-like protein-like [Glycine max]	K01488|1|1e-121|434|gmx:100791357|adenosine deaminase [EC:3.5.4.4]	-	GO:0016787//hydrolase activity	GO:0009127//purine nucleoside monophosphate biosynthetic process
Araip.FMC77.1	1930	9.45306	10.8194	15.9692	31.1288	1.21614	up	0.808664	abscisic acid 8'-hydroxylase 4-like [Glycine max]	K09843|1|0.0|767|gmx:100815135|(+)-abscisic acid 8'-hydroxylase [EC:1.14.13.93]	-	GO:0016491//oxidoreductase activity;GO:0005506//iron ion binding	GO:0008152//metabolic process
Araip.CJ98I.1	1811	7.61334	7.63977	17.6182	28.2622	1.58878	up	0.835132	3-ketoacyl-CoA synthase [Medicago truncatula]	K15397|1|0.0|826|mtr:MTR_7g118170|3-ketoacyl-CoA synthase [EC:2.3.1.-]	GO:0005840//ribosome;GO:0043231//intracellular membrane-bounded organelle	GO:0005488//binding;GO:0004312//fatty acid synthase activity	GO:0006633//fatty acid biosynthetic process;GO:0009314//response to radiation;GO:0007275//multicellular organismal development;GO:0006950//response to stress
Araip.W3VW3.1	1615	15.7811	16.0234	32.7873	38.4776	1.16396	up	0.817331	1-aminocyclopropane-1-carboxylate oxidase homolog 1-like [Glycine max]	K13229|1|2e-72|270|zma:541977|2,4-dihydroxy-1,4-benzoxazin-3-one-glucoside dioxygenase [EC:1.14.20.2];K06892|2|4e-52|203|pop:POPTR_550478|;K00475|3|5e-40|163|mtr:MTR_8g075890|naringenin 3-dioxygenase [EC:1.14.11.9]	-	GO:0016491//oxidoreductase activity	-
Araip.LRG7E.1	1434	7.08977	6.96819	29.1618	25.8927	1.96947	up	0.860328	11S seed storage globulin precursor B1 [Arachis hypogaea]	-	-	-	-
Araip.NWK8S.1	1954	5.48813	3.60589	14.1749	14.9114	1.67735	up	0.820972	(+)-delta-cadinene synthase isozyme C2 [Medicago truncatula]	K14181|1|4e-128|456|vvi:100256880|valencene synthase [EC:4.2.3.73];K12929|2|1e-114|411|rcu:RCOM_1574190|casbene synthase [EC:4.2.3.8];K14184|5|7e-108|389|aly:ARALYDRAFT_348000|alpha-humulene/beta-caryophyllene synthase [EC:4.2.3.- 4.2.3.57]	-	GO:0003824//catalytic activity	-
Araip.BT7A3.1	469	0	0	6.07939	2.74891	8.78599	up	0.880063	-	-	-	-	-
Araip.V3XTL.1	533	0.783885	1.92282	41.2668	19.8345	4.4966	up	0.928553	-	-	-	-	-
Araip.106X6.1	690	39.5608	22.0939	272.136	133.969	2.71957	up	0.898267	-	-	-	-	-
Araip.P7WQM.1	678	1.23248	2.64529	11.6148	7.03568	2.26591	up	0.822341	-	-	-	-	-
Araip.S7K60.1	255	4.36926	8.5405	27.687	26.796	2.07734	up	0.863276	-	-	-	-	-
Araip.25XYW.1	708	2.55722	1.62849	11.3144	6.19127	2.06428	up	0.806489	-	-	-	-	-
Araip.0G4JD.1	245	3.97915	2.61444	7.75845	13.6817	1.70118	up	0.803042	-	-	-	-	-
Araip.425N3.1	652	476.766	520.093	1545.35	1578.73	1.64797	up	0.867384	-	-	-	-	-
Araip.C1ETL.1	759	7.70665	8.27045	33.0935	16.8162	1.64332	up	0.839127	-	-	-	-	-
Araip.9R47S.1	1062	21.7692	23.1607	78.7534	58.9991	1.61633	up	0.857251	-	-	-	-	-
Araip.UJ49C.1	324	17.1939	10.2802	44.4195	39.7914	1.61594	up	0.850839	-	-	-	-	-
Araip.AK5WP.1	381	48.2511	46.4012	132.922	119.788	1.41677	up	0.849841	-	-	-	-	-
Araip.KA3NY.1	546	11.9885	8.68128	29.8402	25.0292	1.40848	up	0.827303	-	-	-	-	-
Araip.R79KU.1	772	544.453	338.191	1121.71	1124.58	1.34764	up	0.852466	-	-	-	-	-
Araip.95IW0.1	1708	17.0418	12.4507	39.6667	35.2503	1.34494	up	0.831991	-	-	-	-	-
Araip.8PA0T.1	1223	127.541	68.9246	276.653	189.538	1.24664	up	0.844863	-	-	-	-	-
Araip.J67TC.1	1021	19.0968	19.5737	49.2027	36.2402	1.14373	up	0.820021	-	-	-	-	-
Araip.EY4XN.1	788	7.06956	8.29122	0.344601	0.818046	-3.72377	down	0.848052	WW domain containing protein expressed [Medicago truncatula]	-	-	-	-
Araip.1E1WQ.1	1089	42.4589	29.2918	9.72478	20.2443	-1.25952	down	0.825499	WRKY transcription factor 41-like [Glycine max]	K13425|1|1e-13|75.5|vvi:100256849|WRKY transcription factor 22;K13426|3|2e-13|75.1|vvi:100251862|WRKY transcription factor 29	-	-	-
Araip.Y6GAE.1	504	25.4223	23.1305	8.08172	8.69726	-1.5329	down	0.835229	WRKY transcription factor 22-like [Vitis vinifera]	K13426|1|2e-25|112|vvi:100251862|WRKY transcription factor 29;K13425|3|5e-23|105|ath:AT4G01250|WRKY transcription factor 22	GO:0043231//intracellular membrane-bounded organelle	GO:0005488//binding	GO:0006952//defense response;GO:0009725//response to hormone stimulus;GO:0009743//response to carbohydrate stimulus;GO:0006355//regulation of transcription, DNA-dependent;GO:0007165//signal transduction
Araip.PW834.1	229	4.25717	17.9015	0.592895	2.25195	-2.96145	down	0.852064	WRKY transcription factor 12-like [Fragaria vesca subsp. vesca]	K13424|1|5e-11|63.9|rcu:RCOM_0664190|WRKY transcription factor 33;K13423|4|2e-10|62.0|ath:AT2G30250|WRKY transcription factor 25	-	GO:0003677//DNA binding;GO:0001071//nucleic acid binding transcription factor activity	GO:0006351//transcription, DNA-dependent
Araip.H4Q41.1	2330	14.6443	9.56683	4.37037	3.76259	-1.57382	down	0.803315	wall-associated receptor kinase-like 14-like [Glycine max]	K04733|1|3e-55|214|smo:SELMODRAFT_159261|interleukin-1 receptor-associated kinase 4 [EC:2.7.11.1];K00924|2|1e-54|212|osa:4333525|[EC:2.7.1.-]	-	GO:0004672//protein kinase activity	-
Araip.UX7QX.1	773	31.8898	39.7747	12.9977	18.3462	-1.19307	down	0.818732	UPF0483 protein AAEL000016-like [Glycine max]	K06942|1|9e-07|51.6|vcn:VOLCADRAFT_117695|	GO:0042579//microbody	-	-
Araip.Z2A7C.1	4100	31.149	44.5252	2.51677	4.33939	-3.46433	down	0.900876	unnamed protein product [Vitis vinifera]	K05681|1|6e-63|241|cme:CMS467C|ATP-binding cassette, subfamily G (WHITE), member 2;K12843|3|2e-58|226|vvi:100248403|U4/U6 small nuclear ribonucleoprotein PRP3	-	GO:0017111//nucleoside-triphosphatase activity;GO:0000166//nucleotide binding	-
Araip.D4EPK.1	1795	16.6814	17.1286	6.505	4.09397	-1.67353	down	0.828124	unknown [Pisum sativum]	-	GO:0043231//intracellular membrane-bounded organelle	-	-
Araip.GJ7LV.1	1446	92.5579	94.2645	41.314	34.772	-1.29596	down	0.842188	unknown [Medicago truncatula]	K00121|1|0.0|704|gmx:100793008|S-(hydroxymethyl)glutathione dehydrogenase / alcohol dehydrogenase [EC:1.1.1.284 1.1.1.1]	-	GO:0046914//transition metal ion binding;GO:0016616//oxidoreductase activity, acting on the CH-OH group of donors, NAD or NADP as acceptor	GO:0006067//ethanol metabolic process
Araip.L1316.1	811	14.425	15.7962	5.02243	5.40495	-1.53519	down	0.815607	unknown [Medicago truncatula]	-	-	-	-
Araip.IA0Z7.1	330	84.8282	97.0512	24.2746	37.5052	-1.55778	down	0.858588	unknown [Medicago truncatula]	-	GO:0044424//intracellular part	-	-
Araip.VQ4D8.1	1017	177.477	231.652	45.6582	48.8061	-2.11472	down	0.884283	unknown [Medicago truncatula]	-	-	-	-
Araip.3VQ3K.1	2236	37.3713	41.9959	4.00761	8.41812	-2.67521	down	0.88496	unknown [Medicago truncatula]	K08241|1|5e-76|283|vvi:100260930|jasmonate O-methyltransferase [EC:2.1.1.141]	-	-	-
Araip.6BP0E.1	1570	23.5961	32.0677	2.07551	4.2701	-3.13291	down	0.888407	unknown [Medicago truncatula]	K00514|1|1e-22|105|rcu:RCOM_1428040|zeta-carotene desaturase [EC:1.3.5.6];K01206|2|1e-21|102|ath:AT1G67830|alpha-L-fucosidase [EC:3.2.1.51]	GO:0005576//extracellular region;GO:0030312//external encapsulating structure;GO:0009536//plastid	GO:0016787//hydrolase activity	GO:0044238//primary metabolic process
Araip.F0TL2.1	1369	30.7229	40.6126	3.07448	3.67278	-3.40225	down	0.898428	unknown [Medicago truncatula]	K01376|1|4e-133|472|ath:AT5G43060|[EC:3.4.22.-];K01365|4|9e-117|418|smo:SELMODRAFT_428615|cathepsin L [EC:3.4.22.15]	-	GO:0016628//oxidoreductase activity, acting on the CH-CH group of donors, NAD or NADP as acceptor;GO:0004175//endopeptidase activity	GO:0019538//protein metabolic process
Araip.G67V4.1	738	12.2663	5.20762	0.919871	0.349388	-3.78315	down	0.859249	unknown [Medicago truncatula]	-	-	-	-
Araip.XXK30.1	715	9.15483	8.06271	0.759569	0.360627	-3.94206	down	0.863389	unknown [Medicago truncatula]	-	GO:0016020//membrane	-	-
Araip.QZA57.1	1454	18.7737	40.4411	1.02717	1.6847	-4.4486	down	0.926572	unknown [Medicago truncatula]	-	GO:0044464//cell part	-	-
Araip.K9MLZ.1	1660	116.45	115.451	51.9372	60.5788	-1.04338	down	0.809018	unknown [Lotus japonicus]	-	-	-	-
Araip.F9KI4.1	2840	78.9525	106.004	35.8077	49.3452	-1.11906	down	0.82988	unknown [Lotus japonicus]	K09753|1|2e-82|303|bdi:100832790|cinnamoyl-CoA reductase [EC:1.2.1.44]	-	GO:0048037//cofactor binding	GO:0008152//metabolic process
Araip.C6ZL6.1	876	61.05	79.4091	21.8539	40.4727	-1.17223	down	0.829719	unknown [Lotus japonicus]	K13448|1|1e-72|269|rcu:RCOM_0910780|calcium-binding protein CML	-	GO:0046872//metal ion binding;GO:0016628//oxidoreductase activity, acting on the CH-CH group of donors, NAD or NADP as acceptor	GO:0008152//metabolic process
Araip.E9AW0.1	1363	132.322	139.198	54.5881	52.2128	-1.34614	down	0.847311	unknown [Lotus japonicus]	K01785|1|4e-148|522|gmx:100798975|aldose 1-epimerase [EC:5.1.3.3]	-	GO:0016853//isomerase activity	GO:0005975//carbohydrate metabolic process
Araip.S58FY.1	1035	172.641	144.322	54.7027	48.0818	-1.62469	down	0.863389	unknown [Lotus japonicus]	-	-	-	-
Araip.X2EME.1	948	86.6766	131.621	25.2068	44.7426	-1.64191	down	0.861327	unknown [Lotus japonicus]	K14496|1|2e-07|53.1|gmx:100788199|abscisic acid receptor PYR/PYL family	GO:0044464//cell part	-	GO:0006950//response to stress
Araip.I2M0Y.1	867	223.282	276.015	55.9065	75.0942	-1.93032	down	0.881496	unknown [Lotus japonicus]	K14484|1|5e-63|238|ath:AT3G23050|auxin-responsive protein IAA	-	-	-
Araip.8E70L.1	1052	28.463	22.8937	4.3881	8.94625	-1.94541	down	0.858395	unknown [Lotus japonicus]	K02698|1|1e-52|202|vvi:100261762|photosystem I subunit X	GO:0009521;GO:0031224//intrinsic to membrane;GO:0009534//chloroplast thylakoid	-	GO:0044237//cellular metabolic process
Araip.U59X4.1	1400	15.9166	20.2227	3.58829	5.70949	-1.95861	down	0.847199	unknown [Lotus japonicus]	-	-	-	-
Araip.NGD50.1	519	20.1258	12.8354	2.61605	5.7134	-1.98448	down	0.843364	unknown [Lotus japonicus]	-	-	GO:0003824//catalytic activity	-
Araip.1UW0G.1	725	1051.35	887.388	167.984	256.781	-2.19038	down	0.88881	unknown [Lotus japonicus]	-	-	-	-
Araip.8GE3L.1	507	13.1853	14.6553	0.535594	4.06861	-2.59617	down	0.854851	unknown [Lotus japonicus]	-	-	-	GO:0006952//defense response
Araip.327XS.1	495	7.03385	4.91726	0	1.56272	-2.92581	down	0.802059	unknown [Lotus japonicus]	K02639|1|2e-54|209|gmx:100813636|ferredoxin	GO:0009536//plastid	GO:0051536//iron-sulfur cluster binding	-
Araip.J7KW7.1	546	41.8321	35.8983	4.47603	4.01412	-3.19462	down	0.894803	unknown [Lotus japonicus]	K01602|1|5e-85|311|rcu:RCOM_1158790|ribulose-bisphosphate carboxylase small chain [EC:4.1.1.39]	GO:0009536//plastid	GO:0016491//oxidoreductase activity;GO:0016831//carboxy-lyase activity	GO:0043094;GO:0015977//carbon fixation
Araip.6H8MY.1	1560	18.0337	16.9989	1.56661	2.14873	-3.23713	down	0.878564	unknown [Lotus japonicus]	K01602|1|5e-85|311|rcu:RCOM_1158790|ribulose-bisphosphate carboxylase small chain [EC:4.1.1.39]	GO:0009536//plastid	GO:0016491//oxidoreductase activity;GO:0016831//carboxy-lyase activity	GO:0043094;GO:0015977//carbon fixation
Araip.L5XNA.1	720	16.4416	43.948	3.01718	3.2231	-3.27462	down	0.892934	unknown [Lotus japonicus]	-	-	-	-
Araip.43UMC.1	312	4.91017	7.80142	0.43517	0.826436	-3.33281	down	0.819892	unknown [Lotus japonicus]	-	-	-	-
Araip.433VX.1	1306	66.436	35.7053	20.7922	21.7177	-1.2647	down	0.832426	unknown [Glycine max]	K00430|1|1e-154|543|gmx:100804620|peroxidase [EC:1.11.1.7]	GO:0044464//cell part	GO:0005506//iron ion binding;GO:0003824//catalytic activity;GO:0016209//antioxidant activity	GO:0008152//metabolic process;GO:0006950//response to stress
Araip.A0XQU.1	852	11.2789	18.7951	3.34652	3.17771	-2.20464	down	0.847859	unknown [Glycine max]	K13070|1|8e-40|162|osa:4335093|momilactone-A synthase [EC:1.1.1.295];K09841|2|7e-39|159|gmx:100786658|xanthoxin dehydrogenase [EC:1.1.1.288]	-	GO:0016491//oxidoreductase activity	GO:0008152//metabolic process
Araip.G3UJ6.1	2782	7.80955	9.90048	2.00097	2.22443	-2.06741	down	0.809421	uncharacterized protein LOC101304164 [Fragaria vesca subsp. vesca]	-	GO:0030312//external encapsulating structure	GO:0004553//hydrolase activity, hydrolyzing O-glycosyl compounds	GO:0008152//metabolic process
Araip.AH1XI.1	777	28.6786	50.6165	1.7474	4.97776	-3.55959	down	0.904066	uncharacterized protein LOC100819144 [Glycine max]	-	-	-	-
Araip.MSL5F.1	699	185.295	245.035	73.228	91.1137	-1.38875	down	0.850807	uncharacterized protein LOC100818298 [Glycine max]	-	-	-	-
Araip.8S6C1.1	897	27.9472	28.8492	9.68726	9.91723	-1.53462	down	0.840142	uncharacterized protein LOC100818111 [Glycine max]	-	-	GO:0005488//binding	-
Araip.IE00Z.1	1127	7.66172	11.8218	0	1.02956	-4.22821	down	0.881657	uncharacterized protein LOC100817605 [Glycine max]	K07088|1|1e-96|351|pop:POPTR_853491|	-	-	-
Araip.IYB9Y.1	522	27.4805	26.505	10.4041	13.8309	-1.15548	down	0.808938	uncharacterized protein LOC100816650 [Glycine max]	K07213|1|1e-09|59.3|gmx:547569|copper chaperone	GO:0031410//cytoplasmic vesicle	GO:0043169//cation binding	GO:0000041//transition metal ion transport
Araip.Y2HKR.1	1132	215.303	195.217	55.4126	87.8096	-1.5192	down	0.862793	uncharacterized protein LOC100815789 [Glycine max]	K08913|1|2e-149|525|gmx:100815789|light-harvesting complex II chlorophyll a/b binding protein 2	GO:0031224//intrinsic to membrane;GO:0009521;GO:0009526//plastid envelope;GO:0009534//chloroplast thylakoid;GO:0009570//chloroplast stroma	GO:0043169//cation binding;GO:0046906//tetrapyrrole binding	GO:0006091//generation of precursor metabolites and energy;GO:0009639//response to red or far red light;GO:0006464//cellular protein modification process
Araip.D3FMV.1	711	82.4652	84.324	14.1311	24.6606	-2.10421	down	0.879144	uncharacterized protein LOC100814789 [Glycine max]	-	-	-	-
Araip.1Y3CQ.1	1322	23.914	19.8654	7.4973	10.7274	-1.26436	down	0.80984	uncharacterized protein LOC100811617 [Glycine max]	-	GO:0043231//intracellular membrane-bounded organelle	-	-
Araip.K4YB2.1	2572	17.869	20.0728	6.6514	4.56147	-1.75864	down	0.839997	uncharacterized protein LOC100811495 [Glycine max]	-	GO:0016020//membrane	-	-
Araip.K3I8J.1	650	35.5675	39.8119	8.35526	10.3139	-2.01351	down	0.867416	uncharacterized protein LOC100809200 isoform 1 [Glycine max]	-	-	-	-
Araip.ADD0N.1	3386	21.5527	20.809	8.98203	9.29045	-1.21309	down	0.803557	uncharacterized protein LOC100808151 [Glycine max]	-	-	-	-
Araip.CM2L7.1	1348	11.4681	14.4454	1.4101	0.669487	-3.63933	down	0.876953	uncharacterized protein LOC100807586 [Glycine max]	-	-	-	-
Araip.PIX7S.1	585	10.237	19.9278	4.17763	2.42421	-2.19193	down	0.84678	uncharacterized protein LOC100807544 [Glycine max]	K07213|1|8e-11|64.3|bdi:100823139|copper chaperone	-	GO:0043169//cation binding	GO:0006812//cation transport
Araip.YK7C2.1	1212	16.3171	13.9523	1.90441	1.80834	-3.0273	down	0.868463	uncharacterized protein LOC100806024 [Glycine max]	-	-	-	-
Araip.AU2SU.1	459	6.67526	6.97754	1.18321	0.842641	-2.7526	down	0.810452	uncharacterized protein LOC100805758 [Glycine max]	-	-	-	-
Araip.54UY1.1	1296	15.4745	14.7284	4.50481	5.0734	-1.65686	down	0.822567	uncharacterized protein LOC100805314 precursor [Glycine max]	K01206|1|1e-63|241|ath:AT1G67830|alpha-L-fucosidase [EC:3.2.1.51];K00514|3|1e-21|101|rcu:RCOM_1428040|zeta-carotene desaturase [EC:1.3.5.6]	GO:0005618//cell wall	-	-
Araip.T79H7.1	445	24.4114	25.3336	8.84813	10.4298	-1.3676	down	0.821455	uncharacterized protein LOC100805043 [Glycine max]	-	-	-	GO:0009628//response to abiotic stimulus
Araip.CG3RW.1	726	32.6115	51.1724	2.24418	5.14986	-3.50224	down	0.903277	uncharacterized protein LOC100802418 [Glycine max]	K07213|1|6e-12|67.4|mtr:MTR_7g013660|copper chaperone	-	GO:0043169//cation binding	GO:0000041//transition metal ion transport
Araip.Y086L.1	1078	13.0485	13.191	2.01518	4.66423	-1.97395	down	0.832297	uncharacterized protein LOC100802013 [Glycine max]	-	GO:0031224//intrinsic to membrane	-	-
Araip.JUJ0V.1	1347	22.3329	37.2815	0.403186	0.382848	-6.24492	down	0.975706	uncharacterized protein LOC100801917 [Glycine max]	-	GO:0005618//cell wall	-	GO:0009628//response to abiotic stimulus
Araip.B6Q3S.1	1498	32.3538	46.8644	1.45018	3.3565	-4.04272	down	0.917518	uncharacterized protein LOC100800635 precursor [Glycine max]	K00514|1|2e-26|117|rcu:RCOM_1428040|zeta-carotene desaturase [EC:1.3.5.6];K01206|2|1e-24|112|ath:AT1G67830|alpha-L-fucosidase [EC:3.2.1.51]	-	GO:0016787//hydrolase activity	GO:0044238//primary metabolic process
Araip.JYC2D.1	2798	6.66984	8.56187	1.64985	1.75093	-2.16314	down	0.800383	uncharacterized protein LOC100799062 [Glycine max]	-	GO:0005773//vacuole;GO:0031224//intrinsic to membrane;GO:0031090//organelle membrane	GO:0046872//metal ion binding	GO:0006810//transport
Araip.CIP7Q.1	1318	42.6898	47.1412	20.1908	17.3138	-1.26015	down	0.830283	uncharacterized protein LOC100797322 [Glycine max]	K13460|1|9e-13|73.2|ath:AT1G12220|disease resistance protein RPS5;K13459|2|2e-12|71.6|osa:4325862|disease resistance protein RPS2	-	-	-
Araip.F5BPJ.1	984	18.8241	10.0247	4.13942	4.45469	-1.74709	down	0.826916	uncharacterized protein LOC100797246 [Glycine max]	-	-	-	-
Araip.6Y440.1	1721	277.165	319.636	151.315	140.311	-1.03313	down	0.813803	uncharacterized protein LOC100796094 precursor [Glycine max]	-	GO:0030312//external encapsulating structure	-	-
Araip.Z32DA.1	2252	7.29746	10.2395	0.783769	1.66021	-2.84309	down	0.833956	uncharacterized protein LOC100794293 [Glycine max]	-	-	-	-
Araip.M86M0.1	684	28.7092	35.0236	9.92492	15.8328	-1.30703	down	0.825676	uncharacterized protein LOC100792385 [Glycine max]	-	-	-	-
Araip.2JP01.1	949	81.7424	88.0149	18.8852	25.1327	-1.94731	down	0.875971	uncharacterized protein LOC100791447 [Glycine max]	K09872|1|2e-147|519|osa:4330248|aquaporin PIP	GO:0031224//intrinsic to membrane	-	GO:0050896//response to stimulus;GO:0006810//transport
Araip.7JN11.1	1765	34.2455	48.9204	15.0004	16.6542	-1.39358	down	0.835487	uncharacterized protein LOC100790013 precursor [Glycine max]	K08235|1|4e-156|548|gmx:100790013|xyloglucan:xyloglucosyl transferase [EC:2.4.1.207]	GO:0005576//extracellular region;GO:0030312//external encapsulating structure	GO:0016798//hydrolase activity, acting on glycosyl bonds;GO:0016758//transferase activity, transferring hexosyl groups	GO:0044042//glucan metabolic process
Araip.EAZ0R.1	725	20.7465	19.0836	7.30365	8.35783	-1.34664	down	0.811805	uncharacterized protein LOC100784496 [Glycine max]	K09264|1|8e-80|293|gmx:100784496|MADS-box transcription factor, plant	-	GO:0003677//DNA binding	GO:0006351//transcription, DNA-dependent
Araip.J9DSW.1	660	8.2296	3.29974		0.195339	-5.81116	down	0.891662	uncharacterized protein LOC100784342 [Glycine max]	-	-	-	-
Araip.GN3MY.1	1149	89.3317	147.619	5.43564	5.94689	-4.37969	down	0.937365	uncharacterized protein LOC100780674 [Glycine max]	-	-	-	-
Araip.F5TQH.1	1312	93.9437	100.768	26.3888	44.5142	-1.45742	down	0.853659	uncharacterized protein LOC100779940 precursor [Glycine max]	K01728|1|0.0|684|gmx:100101868|pectate lyase [EC:4.2.2.2]	-	GO:0003824//catalytic activity	-
Araip.H3FLV.1	309	18.0285	21.5586	3.07576	4.1723	-2.44936	down	0.865322	uncharacterized protein LOC100779858 [Glycine max]	-	-	-	-
Araip.AE2G2.1	1385	38.2113	35.6111	14.3125	17.5932	-1.21024	down	0.822003	uncharacterized protein LOC100779755 [Glycine max]	-	-	GO:0016787//hydrolase activity	-
Araip.L6QC9.1	1592	21.1705	29.7737	4.09366	6.07368	-2.32498	down	0.868802	uncharacterized protein LOC100779277 [Glycine max]	-	-	-	-
Araip.T0U7W.1	874	8.12675	14.0713	3.10693	3.09772	-1.83901	down	0.813948	uncharacterized protein LOC100779101 [Glycine max]	-	-	-	-
Araip.9TB9L.1	2563	24.8328	21.5928	4.02604	4.67809	-2.41515	down	0.86885	uncharacterized protein LOC100778245 [Glycine max]	-	-	-	-
Araip.ACF2M.1	1220	17.0092	29.8218	1.66934	3.48729	-3.18296	down	0.885443	uncharacterized protein LOC100777968 [Glycine max]	K15406|1|2e-19|94.7|ath:AT5G37300|wax-ester synthase / diacylglycerol O-acyltransferase [EC:2.3.1.75 2.3.1.20]	-	-	-
Araip.UFF7H.1	2940	14.7323	14.728	2.81706	2.76266	-2.40051	down	0.852547	uncharacterized protein LOC100777951 [Glycine max]	-	-	-	-
Araip.B9RXI.1	393	41.4621	24.122	3.80026	13.7781	-1.89954	down	0.861133	uncharacterized protein LOC100777903 precursor [Glycine max]	-	-	-	-
Araip.V6S4N.1	1128	16.5445	20.102	6.49977	6.85766	-1.45603	down	0.818459	uncharacterized protein LOC100777850 [Glycine max]	K10712|1|2e-78|289|gmx:100777850|cysteamine dioxygenase [EC:1.13.11.19]	-	-	-
Araip.HDD5U.1	513	28.7771	34.212	15.8799	13.0683	-1.12163	down	0.811113	uncharacterized protein LOC100776171 [Glycine max]	-	-	-	-
Araip.E43K9.1	477	216.935	179.941	38.7109	71.0839	-1.85388	down	0.875149	uncharacterized protein LOC100527778 precursor [Glycine max]	K13449|1|9e-51|196|vvi:100258414|pathogenesis-related protein 1	-	-	-
Araip.W0DHY.1	972	44.1309	60.627	8.8001	17.7735	-1.979	down	0.871621	uncharacterized protein LOC100527661 precursor [Glycine max]	-	GO:0031224//intrinsic to membrane	GO:0046914//transition metal ion binding	-
Araip.N2LA6.1	651	22.4629	21.4497	10.8452	8.31768	-1.19632	down	0.804266	uncharacterized protein LOC100527456 [Glycine max]	K03239|1|1e-13|74.3|aly:ARALYDRAFT_682509|translation initiation factor eIF-2B subunit alpha	-	-	-
Araip.Y561F.1	997	42.4655	34.6931	16.2056	9.6984	-1.57465	down	0.848246	uncharacterized protein LOC100527240 [Glycine max]	K02699|1|3e-90|328|gmx:100527240|photosystem I subunit XI	GO:0009526//plastid envelope;GO:0031224//intrinsic to membrane;GO:0009570//chloroplast stroma;GO:0009534//chloroplast thylakoid;GO:0009522//photosystem I	-	GO:0006091//generation of precursor metabolites and energy
Araip.T14K9.1	309	754.042	666.657	290	282.465	-1.31134	down	0.850195	uncharacterized protein LOC100527120 precursor [Glycine max]	K02605|1|7e-07|50.1|smo:SELMODRAFT_418877|origin recognition complex subunit 3	-	-	-
Araip.J1I10.1	456	238.836	283.747	74.7347	101.499	-1.56817	down	0.864581	uncharacterized protein LOC100499725 precursor [Glycine max]	-	-	-	-
Araip.IT8N7.1	700	118.778	112.369	37.2406	50.4646	-1.39807	down	0.848729	uncharacterized protein LOC100305590 precursor [Glycine max]	-	-	-	-
Araip.UGN58.1	1087	75.4647	60.4592	17.6118	23.128	-1.73829	down	0.86653	uncharacterized protein LOC100305498 [Glycine max]	K00588|1|2e-95|346|aly:ARALYDRAFT_912997|caffeoyl-CoA O-methyltransferase [EC:2.1.1.104]	GO:0044444//cytoplasmic part	GO:0043169//cation binding;GO:0008171//O-methyltransferase activity	GO:0009699//phenylpropanoid biosynthetic process;GO:0006730//one-carbon metabolic process
Araip.9I7A7.1	1079	39.2383	85.6029	10.4441	10.6341	-2.56627	down	0.888585	uncharacterized protein LOC100305480 precursor [Glycine max]	-	-	-	-
Araip.VE0EE.1	2249	270.057	338.411	16.3	26.3122	-3.83584	down	0.923076	uncharacterized protein LOC100259123 [Vitis vinifera]	-	-	-	-
Araip.47DVE.1	1711	72.1177	103.774	14.4422	8.89131	-2.91421	down	0.897107	uncharacterized protein LOC100245206 [Vitis vinifera]	-	-	-	-
Araip.0HK7I.1	1167	7.51844	7.24516	0.349031	0.994273	-3.45819	down	0.83721	uncharacterized protein C757.02c-like [Glycine max]	-	-	GO:0005488//binding	GO:0008152//metabolic process
Araip.E5BJJ.1	877	27.3141	32.8668	5.41853	10.8784	-1.8847	down	0.85912	uncharacterized protein At5g22580-like [Glycine max]	-	-	-	-
Araip.N5EVR.1	1357	25.7604	32.7585	4.50242	7.88555	-2.23996	down	0.870187	uncharacterized GPI-anchored protein At1g27950-like [Glycine max]	-	GO:0031225//anchored to membrane	GO:0005488//binding	GO:0051234//establishment of localization;GO:0010876//lipid localization
Araip.FW1VE.1	1615	16.0398	21.814	7.06188	4.31077	-1.73487	down	0.83953	UDP-glycosyltransferase 74E2-like [Glycine max]	K13691|1|2e-172|603|gmx:100787483|pathogen-inducible salicylic acid glucosyltransferase [EC:2.4.1.-]	-	GO:0016757//transferase activity, transferring glycosyl groups	-
Araip.QS5NG.1	759	12.4774	12.8276	0.357768	2.03832	-3.40067	down	0.869462	UDP-glucuronate 4-epimerase 6 [Vitis vinifera]	K08679|1|2e-135|479|vvi:100241904|UDP-glucuronate 4-epimerase [EC:5.1.3.6]	-	GO:0048037//cofactor binding;GO:0016857//racemase and epimerase activity, acting on carbohydrates and derivatives	GO:0006139//nucleobase-containing compound metabolic process
Araip.3U8S3.1	1329	11.4225	13.6879	3.4735	4.46238	-1.66182	down	0.812514	tubby-like F-box protein 5-like [Glycine max]	-	-	-	-
Araip.PIE3L.1	1512	9.11888	14.0647	1.07756	1.96115	-2.93157	down	0.853787	tryptophan aminotransferase 1-like [Glycine max]	K14548|1|8e-63|239|rcu:RCOM_0962120|U3 small nucleolar RNA-associated protein 4	-	GO:0016846//carbon-sulfur lyase activity	-
Araip.SUR5V.1	1486	11.0591	9.13822	1.55326	1.30139	-2.82278	down	0.843235	transcription factor MYB21-like [Glycine max]	K09422|1|8e-113|404|pop:POPTR_646666|myb proto-oncogene protein, plant	GO:0043231//intracellular membrane-bounded organelle	-	-
Araip.CFK5T.1	807	56.6055	68.1018	21.1988	22.0465	-1.52793	down	0.854432	transcription factor Homeobox [Lotus japonicus]	K09338|1|9e-66|248|ath:AT3G01470|homeobox-leucine zipper protein	-	GO:0042802//identical protein binding;GO:0003677//DNA binding	GO:0009416//response to light stimulus;GO:0006355//regulation of transcription, DNA-dependent;GO:0009887//organ morphogenesis;GO:0006970//response to osmotic stress
Araip.IA4XE.1	1725	25.7549	26.6612	8.89411	8.89389	-1.55911	down	0.838644	Transcription factor bZIP48 [Medicago truncatula]	-	GO:0043231//intracellular membrane-bounded organelle	GO:0003676//nucleic acid binding	-
Araip.EIG37.1	177	18.0973	26.7795	5.36955	10.1974	-1.52749	down	0.832748	transcription factor bHLH135-like [Glycine max]	-	GO:0009536//plastid	-	GO:0009314//response to radiation
Araip.6G3IU.1	246	102.471	134.877	43.05	57.649	-1.23696	down	0.838854	transcription factor bHLH135-like [Fragaria vesca subsp. vesca]	-	GO:0009536//plastid	-	GO:0009314//response to radiation
Araip.G0SAF.1	516	13.7651	13.1583	2.63126	1.99882	-2.53975	down	0.852305	thylakoid lumenal protein At1g03610, chloroplastic-like [Glycine max]	K08902|1|9e-50|193|gmx:100787080|photosystem II Psb27 protein	GO:0009523//photosystem II;GO:0009534//chloroplast thylakoid	-	GO:0009765//photosynthesis, light harvesting
Araip.LZ3BL.1	1036	127.44	121.306	47.0487	62.4709	-1.18349	down	0.835068	thiazole biosynthetic enzyme, chloroplastic-like [Glycine max]	K03146|1|2e-138|489|gmx:100794288|thiamine biosynthetic enzyme	GO:0043231//intracellular membrane-bounded organelle	-	GO:0006772//thiamine metabolic process
Araip.4K5WD.1	549	10.1472	9.33388	0.989238	3.99218	-1.96744	down	0.812965	tetrapyrrole-binding protein, chloroplastic-like [Glycine max]	-	GO:0043231//intracellular membrane-bounded organelle	-	-
Araip.J68AX.1	1903	12.0755	19.5224	4.35215	4.33586	-1.86273	down	0.834327	Sugar transporter ERD6-like protein [Medicago truncatula]	K08145|1|1e-110|398|ppp:PHYPADRAFT_187073|MFS transporter, SP family, solute carrier family 2 (facilitated glucose transporter), member 8	GO:0031224//intrinsic to membrane	GO:0022891//substrate-specific transmembrane transporter activity;GO:0016491//oxidoreductase activity	GO:0006810//transport
Araip.28XCW.1	2496	5.85872	8.7766	1.19672	1.65287	-2.36063	down	0.803525	sugar phosphate/phosphate translocator At1g06470-like [Glycine max]	K15280|1|9e-44|176|gmx:100800750|solute carrier family 35, member C2	-	-	-
Araip.NX2DL.1	2944	47.8741	47.7792	22.4597	18.6992	-1.21661	down	0.827641	sucrose transport protein [Vicia faba]	K15378|1|0.0|754|gmx:547679|solute carrier family 45, member 1/2/4	GO:0016021//integral to membrane	GO:0015154	GO:0015766
Araip.JQ9KB.1	3024	46.055	39.4405	15.3104	15.8597	-1.45569	down	0.844009	subtilisin-like protease-like [Glycine max]	-	GO:0005618//cell wall	GO:0070011//peptidase activity, acting on L-amino acid peptides	GO:0019538//protein metabolic process
Araip.5G5MC.1	1861	30.3087	24.7128	11.0895	9.14453	-1.44321	down	0.829671	Sieve element-occluding protein [Medicago truncatula]	-	-	-	-
Araip.NKJ54.1	1320	9.70671	11.9373	3.18861	2.83242	-1.84589	down	0.812579	serine carboxypeptidase-like 50-like [Glycine max]	K09645|1|5e-162|568|gmx:100777834|vitellogenic carboxypeptidase-like protein [EC:3.4.16.-]	GO:0043231//intracellular membrane-bounded organelle	GO:0004180//carboxypeptidase activity	-
Araip.N002B.1	1447	49.1825	42.3189	7.0373	11.7609	-2.2832	down	0.878854	serine carboxypeptidase 1-like [Cucumis sativus]	K13289|1|1e-112|404|gmx:100790895|cathepsin A (carboxypeptidase C) [EC:3.4.16.5]	-	-	-
Araip.Z7SA4.1	1473	84.1483	79.0562	31.708	33.6971	-1.31921	down	0.841463	serine carboxypeptidase [Pisum sativum]	K13289|1|0.0|671|mtr:MTR_3g034290|cathepsin A (carboxypeptidase C) [EC:3.4.16.5]	-	GO:0004180//carboxypeptidase activity	GO:0019538//protein metabolic process
Araip.TQ3UR.1	1160	5.28266	9.49763	0.234091	0.111141	-5.41996	down	0.903663	Septum-promoting GTP-binding protein [Medicago truncatula]	K06883|1|1e-68|257|ath:AT5G54840|;K07890|4|7e-19|92.4|osa:4338469|Ras-related protein Rab-21	GO:0044463	GO:0032561//guanyl ribonucleotide binding	GO:0035556//intracellular signal transduction
Araip.KV1LB.1	1656	29.9397	27.8495	10.0026	12.69	-1.34858	down	0.825563	scarecrow-like protein 13-like [Glycine max]	K14494|1|5e-60|230|pop:POPTR_645273|DELLA protein	-	-	GO:0006351//transcription, DNA-dependent;GO:0009743//response to carbohydrate stimulus
Araip.DF4WU.1	1402	33.2778	40.3877	9.29686	16.8282	-1.49556	down	0.842188	Salicylic acid/benzoic acid carboxyl methyltransferase [Medicago truncatula]	K08241|1|1e-71|268|vvi:100260930|jasmonate O-methyltransferase [EC:2.1.1.141]	-	-	-
Araip.I4CFI.1	1340	34.09	34.7038	8.40982	12.5076	-1.71758	down	0.856011	salicylate O-methyltransferase-like [Glycine max]	K08241|1|1e-86|318|vvi:100260930|jasmonate O-methyltransferase [EC:2.1.1.141]	-	GO:0008168//methyltransferase activity	GO:0006730//one-carbon metabolic process
Araip.S1MYM.1	1917	17.8719	15.5039	4.24954	5.78376	-1.73401	down	0.833602	ribulose bisphosphate carboxylase/oxygenase activase 1, chloroplastic-like [Glycine max]	K03064|1|9e-06|49.7|smo:SELMODRAFT_157152|26S proteasome regulatory subunit T4	GO:0009532//plastid stroma	GO:0032559	-
Araip.IJD1N.1	2260	12.5097	10.9402	2.76352	3.99322	-1.79518	down	0.816316	ribulose bisphosphate carboxylase/oxygenase activase 1, chloroplastic-like [Glycine max]	K03064|1|9e-06|50.1|smo:SELMODRAFT_157152|26S proteasome regulatory subunit T4	GO:0009532//plastid stroma	GO:0032559	-
Araip.805EH.1	1216	19.4703	22.1238	2.79138	5.61922	-2.3061	down	0.862825	ribulose bisphosphate carboxylase small chain 1, chloroplastic-like [Glycine max]	K01602|1|6e-91|330|gmx:100794277|ribulose-bisphosphate carboxylase small chain [EC:4.1.1.39]	GO:0009536//plastid	GO:0016491//oxidoreductase activity;GO:0016831//carboxy-lyase activity	GO:0043094;GO:0015977//carbon fixation
Araip.8Z7ED.1	911	19.2624	19.2654	5.06727	6.65141	-1.71709	down	0.83916	rho GDP-dissociation inhibitor 1-like [Glycine max]	K12462|1|1e-81|300|gmx:100780525|Rho GDP-dissociation inhibitor	GO:0044424//intracellular part	GO:0005488//binding;GO:0005092//GDP-dissociation inhibitor activity	GO:0009826//unidimensional cell growth;GO:0009913//epidermal cell differentiation
Araip.J5N6U.1	1291	19.6338	21.8309	0.946519	1.59782	-4.02652	down	0.905178	retinol dehydrogenase 12-like isoform 1 [Glycine max]	K00100|1|1e-20|98.6|olu:OSTLU_36252|[EC:1.1.1.-];K00218|2|8e-15|79.3|ath:AT1G03630|protochlorophyllide reductase [EC:1.3.1.33]	-	GO:0003824//catalytic activity	GO:0008152//metabolic process
Araip.I4CPS.1	1605	34.1885	31.2886	14.7193	9.88016	-1.41236	down	0.832184	reticuline oxidase-like protein-like [Glycine max]	-	-	GO:0016491//oxidoreductase activity	-
Araip.F3DK3.1	1578	18.181	15.2625	4.81831	6.29097	-1.58996	down	0.821954	reticuline oxidase-like protein-like [Glycine max]	-	-	GO:0046993;GO:0050662//coenzyme binding	GO:0008152//metabolic process
Araip.Y5YXN.1	1144	31.4088	31.9149	4.39126	11.9458	-1.9546	down	0.863518	random slug protein 5-like [Glycine max]	-	-	-	GO:0051234//establishment of localization
Araip.WTW2C.1	2030	33.96	37.1701	14.5137	15.7503	-1.23286	down	0.821809	purple acid phosphatase [Medicago truncatula]	-	GO:0044421//extracellular region part	GO:0016791//phosphatase activity;GO:0046914//transition metal ion binding	-
Araip.H8W0G.1	843	23.7899	24.1626	3.86542	7.95261	-2.02062	down	0.857525	proto-oncogene protein [Arabidopsis thaliana]	K09422|1|3e-38|156|ath:AT1G08810|myb proto-oncogene protein, plant	GO:0043231//intracellular membrane-bounded organelle	GO:0003676//nucleic acid binding	GO:0009725//response to hormone stimulus;GO:0009314//response to radiation;GO:0006950//response to stress;GO:0009987//cellular process
Araip.1JY90.1	2797	24.2988	23.1299	8.44637	10.2328	-1.34433	down	0.818894	protochlorophyllide reductase, chloroplastic-like [Glycine max]	K00218|1|0.0|636|rcu:RCOM_0252880|protochlorophyllide reductase [EC:1.3.1.33]	GO:0009536//plastid	GO:0016628//oxidoreductase activity, acting on the CH-CH group of donors, NAD or NADP as acceptor	GO:0009725//response to hormone stimulus;GO:0006779//porphyrin-containing compound biosynthetic process
Araip.93Z7C.1	1559	48.4185	46.7564	6.96718	6.11955	-2.86248	down	0.890872	protochlorophyllide reductase, chloroplastic-like [Glycine max]	K00218|1|0.0|670|rcu:RCOM_0252880|protochlorophyllide reductase [EC:1.3.1.33]	GO:0009536//plastid	GO:0016628//oxidoreductase activity, acting on the CH-CH group of donors, NAD or NADP as acceptor	GO:0006779//porphyrin-containing compound biosynthetic process
Araip.2D5S2.1	2519	13.6561	15.8164	3.39567	3.73619	-2.04702	down	0.839466	protein WAX2-like [Glycine max]	K15404|1|2e-102|371|sbi:SORBI_01g019590|aldehyde decarbonylase [EC:4.1.99.5]	GO:0031224//intrinsic to membrane	GO:0046914//transition metal ion binding;GO:0003824//catalytic activity	GO:0006633//fatty acid biosynthetic process;GO:0007275//multicellular organismal development;GO:0003006//developmental process involved in reproduction
Araip.U1HLB.1	2437	16.7444	20.6591	3.17565	5.29028	-2.14344	down	0.855092	protein WAX2-like [Glycine max]	K15404|1|3e-94|344|sbi:SORBI_01g019590|aldehyde decarbonylase [EC:4.1.99.5]	GO:0031224//intrinsic to membrane	GO:0046914//transition metal ion binding;GO:0003824//catalytic activity	GO:0006633//fatty acid biosynthetic process;GO:0007275//multicellular organismal development;GO:0003006//developmental process involved in reproduction
Araip.SGD3T.1	1840	16.2734	21.9315	1.32821	1.05101	-4.00519	down	0.902262	protein WAX2-like [Glycine max]	K15404|1|0.0|761|pop:POPTR_732680|aldehyde decarbonylase [EC:4.1.99.5]	GO:0016020//membrane	-	GO:0008152//metabolic process
Araip.LWJ5V.1	1668	101.948	99.2296	32.7223	32.0764	-1.63443	down	0.860489	protein SRG1-like [Glycine max]	K05278|1|5e-57|219|rcu:RCOM_1031440|flavonol synthase [EC:1.14.11.23];K06892|2|8e-54|209|pop:POPTR_550478|	-	GO:0016491//oxidoreductase activity	GO:0008152//metabolic process
Araip.LR314.1	2430	27.6248	21.6676	9.94551	7.85216	-1.46968	down	0.830589	Protein SCARECROW; AltName: Full=PsSCR	K14494|1|6e-61|234|pop:POPTR_645273|DELLA protein	GO:0043231//intracellular membrane-bounded organelle	GO:0042802//identical protein binding;GO:0003677//DNA binding;GO:0001071//nucleic acid binding transcription factor activity	GO:0003002//regionalization;GO:0072595;GO:0051301//cell division
Araip.CL2BR.1	2668	29.6497	27.1292	11.7046	13.6269	-1.16443	down	0.810645	protein phosphatase 2C 33-like [Glycine max]	K04345|1|5e-31|134|ath:AT2G20050|protein kinase A [EC:2.7.11.11]	-	GO:0004721//phosphoprotein phosphatase activity	-
Araip.43FZ8.1	1155	19.1723	19.2993	7.17069	7.47871	-1.39295	down	0.811966	protein kinase PINOID-like [Glycine max]	K08282|1|2e-72|271|ath:AT3G45780|non-specific serine/threonine protein kinase [EC:2.7.11.1];K08286|3|1e-66|251|cme:CMT328C|protein-serine/threonine kinase [EC:2.7.11.-]	GO:0044464//cell part	GO:0004674//protein serine/threonine kinase activity;GO:0005515//protein binding	GO:0060918//auxin transport;GO:0048588//developmental cell growth;GO:0009755//hormone-mediated signaling pathway;GO:0009630//gravitropism;GO:0009793//embryo development ending in seed dormancy;GO:0000904//cell morphogenesis involved in differentiation
Araip.P8177.1	762	28.8776	24.2093	6.59265	10.8283	-1.60753	down	0.840175	protein kinase family protein [Glycine max]	K04733|1|4e-54|209|smo:SELMODRAFT_33807|interleukin-1 receptor-associated kinase 4 [EC:2.7.11.1];K13417|3|2e-48|190|aly:ARALYDRAFT_899604|somatic embryogenesis receptor kinase 4 [EC:2.7.10.1 2.7.11.1]	-	GO:0004672//protein kinase activity;GO:0032559	GO:0006464//cellular protein modification process
Araip.78PTT.1	1687	10.8147	10.7832	1.85108	3.97395	-1.89055	down	0.815881	protein CUP-SHAPED COTYLEDON 2-like [Glycine max]	-	-	GO:0003676//nucleic acid binding	-
Araip.S972K.1	1486	30.2721	39.1392	10.9642	12.4933	-1.56512	down	0.846103	prostaglandin G/H synthase 2-like [Glycine max]	K10529|1|8e-131|464|rcu:RCOM_0851850|alpha-dioxygenase [EC:1.-.-.-]	-	GO:0005506//iron ion binding;GO:0016209//antioxidant activity;GO:0050664//oxidoreductase activity, acting on NAD(P)H, oxygen as acceptor	GO:0008152//metabolic process;GO:0006950//response to stress
Araip.0W11Z.1	852	29.7502	39.8457	9.40212	12.8621	-1.64427	down	0.847795	prostaglandin G/H synthase 2-like [Glycine max]	K10529|1|3e-96|348|vvi:100254380|alpha-dioxygenase [EC:1.-.-.-]	-	GO:0016209//antioxidant activity;GO:0005506//iron ion binding;GO:0016702//oxidoreductase activity, acting on single donors with incorporation of molecular oxygen, incorporation of two atoms of oxygen	GO:0009062//fatty acid catabolic process;GO:0009607//response to biotic stimulus;GO:0010033//response to organic substance;GO:0006950//response to stress
Araip.YN96J.1	1669	10.1803	17.1936	2.68455	3.08985	-2.24506	down	0.845169	prostaglandin G/H synthase 2-like [Glycine max]	K10529|1|1e-124|444|rcu:RCOM_0851850|alpha-dioxygenase [EC:1.-.-.-]	-	GO:0050664//oxidoreductase activity, acting on NAD(P)H, oxygen as acceptor;GO:0016209//antioxidant activity;GO:0005506//iron ion binding;GO:0016702//oxidoreductase activity, acting on single donors with incorporation of molecular oxygen, incorporation of	GO:0009062//fatty acid catabolic process;GO:0009607//response to biotic stimulus;GO:0010033//response to organic substance;GO:0006950//response to stress
Araip.J1GQC.1	282	18.273	24.5312	6.25904	11.8866	-1.23813	down	0.805667	predicted protein [Populus trichocarpa]	-	-	GO:0046872//metal ion binding	-
Araip.AB8FX.1	2168	176.593	185.78	97.8843	72.7279	-1.08675	down	0.824484	polygalacturonase non-catalytic subunit JP650-like [Glycine max]	-	-	-	-
Araip.AA2WE.1	1008	326.484	321.667	164.867	149.9	-1.04204	down	0.814721	polygalacturonase inhibitor-like [Glycine max]	K13428|1|4e-28|123|aly:ARALYDRAFT_488953|LRR receptor-like serine/threonine-protein kinase EFR [EC:2.7.11.1];K13420|4|5e-28|123|sbi:SORBI_06g028760|LRR receptor-like serine/threonine-protein kinase FLS2 [EC:2.7.11.1]	-	-	-
Araip.QPF43.1	2149	20.2198	16.3339	4.16985	7.13912	-1.69255	down	0.832845	polygalacturonase At1g48100-like [Glycine max]	K01184|1|3e-132|470|rcu:RCOM_1063390|polygalacturonase [EC:3.2.1.15]	-	GO:0004553//hydrolase activity, hydrolyzing O-glycosyl compounds	GO:0044238//primary metabolic process;GO:0045229//external encapsulating structure organization
Araip.BP4Q3.1	849	4.75717	12.675	0	0.151854	-6.75091	down	0.937945	Pollen-specific protein C13 [Medicago truncatula]	K01834|1|5e-33|137|vvi:100245371|2,3-bisphosphoglycerate-dependent phosphoglycerate mutase [EC:5.4.2.1];K03036|2|1e-16|83.6|aly:ARALYDRAFT_336019|26S proteasome regulatory subunit N6	-	-	-
Araip.Q0UU1.1	5426	37.1661	35.7927	7.70698	11.9753	-1.89019	down	0.862873	pleiotropic drug resistance protein 1-like [Glycine max]	K05681|1|3e-48|192|olu:OSTLU_38326|ATP-binding cassette, subfamily G (WHITE), member 2;K12843|5|5e-42|172|vvi:100248403|U4/U6 small nuclear ribonucleoprotein PRP3	GO:0044464//cell part	GO:0042626//ATPase activity, coupled to transmembrane movement of substances;GO:0015604//organic phosphonate transmembrane transporter activity;GO:0032559	GO:0009207
Araip.YKA6D.1	513	38.8219	29.9667	4.4993	11.5604	-2.09872	down	0.868625	Plastocyanin, chloroplastic; Flags: Precursor	K02638|1|2e-62|235|rcu:RCOM_1599580|plastocyanin	GO:0009507//chloroplast;GO:0009579//thylakoid	GO:0046872//metal ion binding	-
Araip.EM3T8.1	3638	34.607	29.2978	14.5924	15.203	-1.10084	down	0.802413	plasma membrane ATPase 4-like isoform 1 [Glycine max]	K01535|1|0.0|1700|gmx:100791692|H+-transporting ATPase [EC:3.6.3.6]	GO:0031224//intrinsic to membrane	GO:0042625//ATPase activity, coupled to transmembrane movement of ions;GO:0032559	GO:0009206;GO:0006811//ion transport;GO:0009207
Araip.4A38Z.1	1637	12.1659	5.79106	2.40526	2.04766	-2.01172	down	0.807327	phytochelatin synthetase-like protein [Phaseolus vulgaris]	-	GO:0031090//organelle membrane	-	GO:0009832//plant-type cell wall biogenesis
Araip.YCD9D.1	922	48.3367	39.0436	9.42459	16.3602	-1.76079	down	0.861069	Photosystem II 22 kDa protein [Medicago truncatula]	K03542|1|1e-92|337|rcu:RCOM_1030930|photosystem II 22kDa protein	GO:0034357;GO:0009507//chloroplast;GO:0044425//membrane part	-	-
Araip.65K58.1	829	13.4398	12.9807	4.42204	2.95483	-1.84058	down	0.824935	Photosystem I reaction center subunit IV A [Medicago truncatula]	K02693|1|2e-27|119|mtr:MTR_7g099390|photosystem I subunit IV	GO:0043231//intracellular membrane-bounded organelle;GO:0009522//photosystem I	-	GO:0044237//cellular metabolic process
Araip.S2EYP.1	456	18.0196	21.0703	3.57297	6.78548	-1.91599	down	0.846764	Photosystem I reaction center subunit IV A [Medicago truncatula]	K02693|1|6e-30|127|mtr:MTR_7g099390|photosystem I subunit IV	GO:0009534//chloroplast thylakoid;GO:0009522//photosystem I	-	GO:0044237//cellular metabolic process
Araip.RSA74.1	941	42.1807	39.889	14.14	10.1386	-1.75717	down	0.860296	photosystem I reaction center subunit III, chloroplastic-like [Fragaria vesca subsp. vesca]	K02694|1|5e-79|291|vvi:100247987|photosystem I subunit III	GO:0009526//plastid envelope;GO:0009570//chloroplast stroma;GO:0009534//chloroplast thylakoid;GO:0009522//photosystem I	-	GO:0044237//cellular metabolic process
Araip.MX0X9.1	1752	33.3867	30.1257	11.7794	10.7437	-1.49564	down	0.83858	photosystem I psaH protein [Arachis hypogaea]	K02695|1|2e-49|192|pop:POPTR_712066|photosystem I subunit VI	GO:0009522//photosystem I	-	GO:0044237//cellular metabolic process
Araip.03APC.1	9480	6.77253	6.10808	1.07415	1.04717	-2.60217	down	0.800142	phospholipase D alpha 1 [Arachis hypogaea]	K01115|1|0.0|941|gmx:100786410|phospholipase D [EC:3.1.4.4]	GO:0043231//intracellular membrane-bounded organelle	GO:0046872//metal ion binding;GO:0004620//phospholipase activity	GO:0006650//glycerophospholipid metabolic process
Araip.N95WX.1	1225	9.43627	5.85635	0.44334	1.78915	-2.77611	down	0.821519	peroxidase 44-like [Glycine max]	K00430|1|7e-123|437|gmx:100820340|peroxidase [EC:1.11.1.7]	GO:0005618//cell wall	GO:0005506//iron ion binding;GO:0003824//catalytic activity;GO:0016209//antioxidant activity	GO:0008152//metabolic process;GO:0006950//response to stress
Araip.HUI6H.1	2046	12.3206	12.648	5.1761	3.4657	-1.53071	down	0.803654	peptide transporter PTR3-A-like [Glycine max]	K14638|1|4e-136|483|sbi:SORBI_01g009890|solute carrier family 15 (peptide/histidine transporter), member 3/4	GO:0044464//cell part	GO:0015198//oligopeptide transporter activity	GO:0009725//response to hormone stimulus;GO:0043200//response to amino acid stimulus;GO:0006952//defense response;GO:0006857//oligopeptide transport;GO:0006972//hyperosmotic response
Araip.E9XPB.1	1826	32.2625	42.8662	2.37937	4.23628	-3.50541	down	0.901907	pectinesterase/pectinesterase inhibitor PPE8B-like [Glycine max]	K01051|1|0.0|728|gmx:100777500|pectinesterase [EC:3.1.1.11]	GO:0005618//cell wall	GO:0004091//carboxylesterase activity	GO:0071555//cell wall organization
Araip.4I0AH.1	1578	42.9814	43.6767	8.51808	10.376	-2.1974	down	0.876228	pectinesterase/pectinesterase inhibitor 47-like [Glycine max]	K01051|1|0.0|666|gmx:100816503|pectinesterase [EC:3.1.1.11]	GO:0005618//cell wall	GO:0016788//hydrolase activity, acting on ester bonds	-
Araip.U4P9E.1	1919	19.2322	15.6212	5.73091	7.52449	-1.39472	down	0.807375	pectinesterase/pectinesterase inhibitor 41-like [Glycine max]	K01051|1|0.0|898|gmx:100800971|pectinesterase [EC:3.1.1.11]	GO:0030312//external encapsulating structure	GO:0030234//enzyme regulator activity;GO:0004091//carboxylesterase activity	GO:0071555//cell wall organization
Araip.H48JL.1	2061	9.93339	13.7369	2.17395	2.68983	-2.28293	down	0.838338	pectinesterase/pectinesterase inhibitor 12-like [Glycine max]	K01051|1|7e-103|372|rcu:RCOM_1179070|pectinesterase [EC:3.1.1.11]	GO:0005618//cell wall	GO:0004091//carboxylesterase activity	-
Araip.ZGL25.1	2182	15.4461	18.494	7.34244	6.0267	-1.34408	down	0.804121	pectinesterase 3-like [Glycine max]	K01051|1|2e-115|414|bdi:100831935|pectinesterase [EC:3.1.1.11]	GO:0005618//cell wall;GO:0031090//organelle membrane	GO:0004091//carboxylesterase activity;GO:0004857//enzyme inhibitor activity	GO:0045229//external encapsulating structure organization;GO:0071555//cell wall organization
Araip.Z5WQU.1	1725	8.31585	10.4714	1.65289	1.86846	-2.41555	down	0.827142	pectate lyase 8-like [Glycine max]	K01728|1|0.0|698|gmx:100809277|pectate lyase [EC:4.2.2.2]	GO:0044464//cell part	GO:0016837	-
Araip.CE0DR.1	1448	69.3466	74.7589	12.9397	16.0265	-2.31468	down	0.883993	pectate lyase 5-like [Glycine max]	K01728|1|1e-179|627|vvi:100242302|pectate lyase [EC:4.2.2.2]	GO:0044464//cell part	GO:0016837	-
Araip.ZMZ04.1	2080	105.725	102.856	44.5831	40.9086	-1.28675	down	0.842059	pectate lyase 15-like [Glycine max]	K01728|1|0.0|764|gmx:100808253|pectate lyase [EC:4.2.2.2]	GO:0044464//cell part	GO:0016837	-
Araip.N5J1U.1	1267	20.2255	14.56	4.28644	2.23862	-2.41442	down	0.859861	Pectate lyase [Medicago truncatula]	K01728|1|0.0|665|mtr:MTR_6g021950|pectate lyase [EC:4.2.2.2]	-	-	-
Araip.IGH4N.1	1368	28.7092	22.0068	8.53543	12.6285	-1.26083	down	0.815494	oxygen-evolving enhancer protein 1, chloroplastic-like [Glycine max]	K02716|1|1e-151|533|gmx:100792252|photosystem II oxygen-evolving enhancer protein 1	GO:0009523//photosystem II;GO:0009534//chloroplast thylakoid	GO:0046872//metal ion binding	GO:0042548//regulation of photosynthesis, light reaction
Araip.GD4T5.1	1473	32.9029	28.7872	10.6922	10.2404	-1.55929	down	0.843123	oxygen-evolving enhancer protein 1, chloroplastic-like [Glycine max]	K02716|1|2e-162|569|gmx:100792252|photosystem II oxygen-evolving enhancer protein 1	GO:0009523//photosystem II;GO:0009534//chloroplast thylakoid	GO:0046872//metal ion binding	GO:0042548//regulation of photosynthesis, light reaction
Araip.AR6ID.1	624	36.3799	62.4114	1.74068	7.64453	-3.39592	down	0.902761	O-acyltransferase WSD1 [Medicago truncatula]	K15406|1|3e-10|62.8|ath:AT5G37300|wax-ester synthase / diacylglycerol O-acyltransferase [EC:2.3.1.75 2.3.1.20]	-	-	-
Araip.P54NA.1	1051	70.629	113.359	2.97124	11.7761	-3.64108	down	0.913474	O-acyltransferase WSD1 [Medicago truncatula]	K15406|1|7e-13|72.4|aly:ARALYDRAFT_330267|wax-ester synthase / diacylglycerol O-acyltransferase [EC:2.3.1.75 2.3.1.20]	-	-	-
Araip.FIV2R.1	645	90.9035	148.168	7.57803	19.7883	-3.12697	down	0.903406	Non-specific lipid-transfer protein 3; Short=LTP 3; Flags: Precursor	-	-	-	-
Araip.0E4ZE.1	883	272.232	464.408	16.6064	39.1298	-3.72427	down	0.919918	non-specific lipid-transfer protein 1-like isoform 1 [Glycine max]	-	-	-	-
Araip.Y7S1I.1	2358	25.4561	25.2086	9.44307	10.607	-1.33737	down	0.82102	nitrate transporter 1.2-like [Glycine max]	K14638|1|2e-97|355|smo:SELMODRAFT_97812|solute carrier family 15 (peptide/histidine transporter), member 3/4	GO:0016020//membrane	GO:0046872//metal ion binding	GO:0051707//response to other organism;GO:0015833//peptide transport
Araip.CC7W1.1	1383	20.1403	10.8377	5.3995	4.1017	-1.70506	down	0.828785	NAC domain-containing protein 43-like [Glycine max]	-	-	-	-
Araip.SV2MR.1	1105	32.1393	43.2435	5.03773	8.28381	-2.50048	down	0.881045	MYB family transcription factor-like protein [Medicago truncatula]	K09422|1|6e-77|285|vvi:100257755|myb proto-oncogene protein, plant	-	-	-
Araip.D5CVZ.1	1408	13.3533	18.561	5.01434	6.40958	-1.48215	down	0.812659	momilactone A synthase-like [Glycine max]	K09841|1|3e-53|206|bdi:100827045|xanthoxin dehydrogenase [EC:1.1.1.288];K13070|5|1e-52|204|osa:4335093|momilactone-A synthase [EC:1.1.1.295]	-	GO:0016491//oxidoreductase activity	GO:0008152//metabolic process
Araip.PHL6K.1	591	17.4382	27.9626	3.44601	5.88993	-2.28185	down	0.865193	MLP-like protein 34-like [Glycine max]	-	-	-	GO:0050896//response to stimulus
Araip.ZNN15.1	769	7.60644	13.827	0.353116	1.50886	-3.52495	down	0.86471	MLP-like protein 34-like [Glycine max]	-	-	-	GO:0050896//response to stimulus
Araip.CGW17.1	1451	27.067	34.6976	9.3572	11.8173	-1.54445	down	0.842801	microsomal omega-3 fatty acid desaturase [Glycine max]	K10257|1|2e-178|623|gmx:547470|omega-3 fatty acid desaturase (delta-15 desaturase) [EC:1.14.19.-]	GO:0031090//organelle membrane;GO:0043231//intracellular membrane-bounded organelle;GO:0031224//intrinsic to membrane	GO:0016705//oxidoreductase activity, acting on paired donors, with incorporation or reduction of molecular oxygen	GO:0006631//fatty acid metabolic process
Araip.Y2F2L.1	2551	65.0765	72.0636	30.7631	34.72	-1.06645	down	0.815752	methyltransferase PMT20-like [Glycine max]	-	GO:0043231//intracellular membrane-bounded organelle	GO:0016741	GO:0006730//one-carbon metabolic process
Araip.I5L5E.1	1881	28.0614	26.1527	7.93994	12.6799	-1.39463	down	0.824951	metal-nicotianamine transporter YSL1-like [Glycine max]	-	GO:0016020//membrane	GO:0015197//peptide transporter activity;GO:0015603	GO:0022414//reproductive process;GO:0009791//post-embryonic development;GO:0010038//response to metal ion
Araip.4W2MM.1	2735	15.9893	15.8788	4.12035	5.32666	-1.75418	down	0.831749	Low affinity sulfate transporter 3	-	GO:0031224//intrinsic to membrane	GO:0015291//secondary active transmembrane transporter activity	GO:0015698//inorganic anion transport
Araip.MH65U.1	801	44.337	44.9416	20.171	21.8897	-1.08584	down	0.809421	LOB domain-containing protein, [Ricinus communis]	K01955|1|9e-34|141|vvi:100262205|carbamoyl-phosphate synthase large subunit [EC:6.3.5.5];K13944|2|8e-29|125|rcu:RCOM_0993260|LOB domain-containing protein 16	GO:0044464//cell part	-	-
Araip.VT6L5.1	548	5.08286	5.37678	0.743283	0	-3.7955	down	0.813851	Limonene synthase [Medicago truncatula]	K07385|1|2e-20|95.5|aly:ARALYDRAFT_664366|1,8-cineole synthase [EC:4.2.3.-];K12467|4|4e-19|90.9|ath:AT2G24210|myrcene/ocimene synthase [EC:4.2.3.15]	-	-	-
Araip.4XW2M.1	1326	50.8347	51.8807	25.1886	24.5014	-1.04762	down	0.800222	leucine-rich repeat-like protein [Stylosanthes hamata]	K13420|1|2e-20|98.6|ath:AT5G46330|LRR receptor-like serine/threonine-protein kinase FLS2 [EC:2.7.11.1]	-	-	-
Araip.FYP1G.1	1404	114.273	126.191	55.3149	61.3399	-1.04358	down	0.809244	lectin-related polypeptide [Robinia pseudoacacia]	K10082|1|7e-29|126|mtr:MTR_5g031140|lectin, mannose-binding 2	-	-	-
Araip.02X1R.1	294	204.642	234.864	66.501	88.1419	-1.50694	down	0.863018	late embryogenesis abundant protein group 6 protein [Arachis hypogaea]	-	-	-	-
Araip.BIZ4B.1	216	14.1849	11.8618	2.51431	2.98435	-2.24395	down	0.841737	late embryogenesis abundant protein group 3 protein [Arachis hypogaea]	-	-	-	-
Araip.TE0TX.1	865	6.60125	10.3671	1.56963	1.78854	-2.3371	down	0.816525	Knotted-1 homeobox protein [Medicago truncatula]	-	-	GO:0003677//DNA binding;GO:0001071//nucleic acid binding transcription factor activity	GO:0006351//transcription, DNA-dependent;GO:0032502//developmental process
Araip.T873S.1	1101	116.628	113.563	16.8945	12.8807	-2.95065	down	0.899829	Kiwellin [Medicago truncatula]	-	-	-	-
Araip.W3YFG.1	793	32.4905	35.2175	6.50614	16.9081	-1.53194	down	0.844556	inorganic pyrophosphatase 2-like [Glycine max]	K13248|1|5e-103|371|gmx:100785357|pyridoxal phosphate phosphatase PHOSPHO2 [EC:3.1.3.74]	-	-	-
Araip.I1NK2.1	784	23.0933	41.5042	0	0.493332	-7.00383	down	0.98294	hypothetical protein PRUPE_ppa014004mg [Prunus persica]	-	GO:0043231//intracellular membrane-bounded organelle	-	-
Araip.ISM2C.1	803	430.298	536.042	121.57	226.219	-1.47432	down	0.860602	hypothetical protein PRUPE_ppa013476mg [Prunus persica]	K03671|1|8e-47|182|gmx:100499879|thioredoxin 1	GO:0044424//intracellular part	GO:0015036//disulfide oxidoreductase activity	GO:0018904;GO:0051234//establishment of localization;GO:0006091//generation of precursor metabolites and energy;GO:0019725//cellular homeostasis
Araip.6K53R.1	1380	94.8652	100.444	49.685	45.8708	-1.03134	down	0.806956	hypothetical protein PRUPE_ppa005434mg [Prunus persica]	K08679|1|0.0|777|vvi:100241904|UDP-glucuronate 4-epimerase [EC:5.1.3.6]	-	GO:0048037//cofactor binding;GO:0016857//racemase and epimerase activity, acting on carbohydrates and derivatives	GO:0006139//nucleobase-containing compound metabolic process
Araip.JK6P2.1	1181	11.5567	11.7152	2.75915	3.71162	-1.84658	down	0.81746	hypothetical protein MtrDRAFT_AC140550g31v2 [Medicago truncatula]	-	-	-	-
Araip.YB61P.1	602	2.77615	5.53288	0	0	-8.69854	down	0.872781	hypothetical protein MTR_8g092340 [Medicago truncatula]	-	-	-	-
Araip.W2R6A.1	1129	59.8282	65.4722	10.2221	15.0735	-2.30844	down	0.882753	hypothetical protein MTR_8g027100 [Medicago truncatula]	-	-	-	-
Araip.D83F2.1	495	7.87791	9.31691	1.64573	1.82317	-2.30942	down	0.816848	hypothetical protein MTR_5g091100 [Medicago truncatula]	-	-	-	-
Araip.12YZL.1	947	6.17672	4.86998	0.716858	0.272279	-3.4813	down	0.809711	hypothetical protein MTR_5g017580 [Medicago truncatula]	-	-	-	-
Araip.M4ML9.1	504	54.9896	63.2912	9.42868	14.5807	-2.30055	down	0.882108	hypothetical protein MTR_4g128520 [Medicago truncatula]	-	GO:0031224//intrinsic to membrane	-	-
Araip.HF7Z2.1	558	13.2282	13.3158	3.40649	6.23826	-1.46057	down	0.801463	hypothetical protein MTR_3g093400 [Medicago truncatula]	-	-	-	-
Araip.M3GGB.1	267	130.403	196.719	45.7662	62.2891	-1.59806	down	0.863115	hypothetical protein MTR_2g103440 [Medicago truncatula]	-	-	-	-
Araip.2C3K4.1	819	21.5962	22.368	5.47071	7.7134	-1.73753	down	0.844879	hypothetical protein MTR_2g086680 [Medicago truncatula]	-	-	-	-
Araip.868JW.1	453	21.5208	35.067	0.899159	2.2768	-4.15522	down	0.916358	hydroxycinnamoyl-Coenzyme A shikimate/quinate hydroxycinnamoyltransferase-like [Glycine max]	-	GO:0009534//chloroplast thylakoid	GO:0016740//transferase activity	-
Araip.M81B9.1	402	33.605	37.285	0	0	-11.7914	down	0.987015	hybrid proline-rich protein [Gossypium hirsutum]	-	-	-	GO:0010876//lipid localization
Araip.K5ASW.1	1344	33.8849	27.6423	2.12145	3.7411	-3.39162	down	0.89614	homogentisate phytyltransferase 1, chloroplastic-like [Glycine max]	K09833|1|9e-75|278|gmx:100819685|homogenitisate phytyltransferase	-	-	-
Araip.I17XL.1	778	18.0801	20.7475	4.5374	4.1428	-2.16128	down	0.856864	homeobox protein knotted-1-like 2-like, partial [Glycine max]	-	-	-	-
Araip.IS0RZ.1	732	54.0338	70.7042	2.41127	3.69864	-4.35161	down	0.931904	homeobox protein knotted-1-like 2-like [Glycine max]	-	GO:0043231//intracellular membrane-bounded organelle	GO:0003677//DNA binding;GO:0001071//nucleic acid binding transcription factor activity	GO:0006351//transcription, DNA-dependent
Araip.XD6TC.1	991	30.215	40.074	15.7557	16.1318	-1.14031	down	0.81514	heterogeneous nuclear ribonucleoprotein A1, A2/B1 homolog [Glycine max]	K14411|1|6e-14|75.9|pop:POPTR_550162|RNA-binding protein Musashi	GO:0043231//intracellular membrane-bounded organelle	GO:0005488//binding	-
Araip.9BD0E.1	2148	37.5407	46.4002	18.2674	18.6064	-1.18678	down	0.822373	GMP synthase [glutamine-hydrolyzing]-like [Glycine max]	K01246|1|8e-162|567|gmx:100791725|DNA-3-methyladenine glycosylase I [EC:3.2.2.20]	-	GO:0003905//alkylbase DNA N-glycosylase activity	GO:0006281//DNA repair
Araip.ZRM7U.1	1461	10.7718	9.99607	2.41622	3.79448	-1.74152	down	0.806102	Glycosyltransferase, [Medicago truncatula]	K06119|1|2e-11|68.9|ppp:PHYPADRAFT_118377|sulfoquinovosyltransferase [EC:2.4.1.-]	-	GO:0016740//transferase activity	GO:0008152//metabolic process
Araip.X4RTI.1	1395	124.594	106.068	35.6222	38.2613	-1.64246	down	0.86173	glycosyltransferase [Clitoria ternatea]	K08237|1|4e-174|608|pop:POPTR_731288|hydroquinone glucosyltransferase [EC:2.4.1.218]	-	GO:0035251//UDP-glucosyltransferase activity	GO:0006970//response to osmotic stress;GO:0006805//xenobiotic metabolic process
Araip.EK9PX.1	1383	11.2786	6.11359	0.0981728	0.186441	-5.93329	down	0.927586	glycosyltransferase [Clitoria ternatea]	K08237|1|1e-147|521|pop:POPTR_731288|hydroquinone glucosyltransferase [EC:2.4.1.218]	-	GO:0008194//UDP-glycosyltransferase activity;GO:0016758//transferase activity, transferring hexosyl groups	GO:0006970//response to osmotic stress;GO:0006805//xenobiotic metabolic process
Araip.X067E.1	1283	14.98	20.9685	0.423298	0.602918	-5.13052	down	0.938751	Glycoside hydrolase, family 17 [Medicago truncatula]	-	GO:0043231//intracellular membrane-bounded organelle	GO:0043167//ion binding;GO:0008422//beta-glucosidase activity	GO:0044238//primary metabolic process;GO:0006950//response to stress
Araip.L3NWH.1	1306	22.2875	39.1385	12.1634	14.3139	-1.21409	down	0.817347	glycogenin-1-like [Glycine max]	K00750|1|4e-12|70.1|rcu:RCOM_1590700|glycogenin glucosyltransferase [EC:2.4.1.186]	-	GO:0016740//transferase activity	-
Araip.D6VSK.1	582	26.5618	38.0801	8.8649	18.3861	-1.24616	down	0.822277	glutathione s-transferase, [Ricinus communis]	K00799|1|1e-48|188|rcu:RCOM_0699100|glutathione S-transferase [EC:2.5.1.18]	-	GO:0016846//carbon-sulfur lyase activity	-
Araip.BP0EH.1	1427	9.27167	8.34899	0.0951457	0.271039	-5.58855	down	0.920804	glucan endo-1,3-beta-glucosidase-like [Glycine max]	-	GO:0043231//intracellular membrane-bounded organelle	GO:0043167//ion binding;GO:0008422//beta-glucosidase activity	GO:0044238//primary metabolic process;GO:0006950//response to stress
Araip.ZZX5Z.1	1741	8.15943	10.8167	1.55971	2.1475	-2.35578	down	0.825434	glucan endo-1,3-beta-glucosidase 8-like [Glycine max]	-	GO:0031225//anchored to membrane	GO:0043167//ion binding;GO:0008422//beta-glucosidase activity	GO:0044238//primary metabolic process
Araip.2I50M.1	1416	79.3722	86.943	27.519	31.5937	-1.49238	down	0.852934	glucan 1,3-beta-glucosidase A-like [Glycine max]	-	-	GO:0003824//catalytic activity;GO:0005488//binding	-
Araip.V6F8I.1	645	158.056	256.414	41.2581	71.5578	-1.87729	down	0.878065	Gibberellin-regulated protein [Medicago truncatula]	-	-	-	-
Araip.B4LS2.1	797	323.624	481.086	83.1333	119.865	-1.987	down	0.882994	gibberellin-regulated protein [Arachis hypogaea]	-	-	-	-
Araip.I99VF.1	751	22.6245	27.2932	4.51974	2.74672	-2.78023	down	0.878919	gibberellin-regulated protein [Arachis hypogaea]	-	-	-	-
Araip.YX116.1	724	18.2744	14.3325	6.56361	6.23252	-1.34947	down	0.802333	Gibberellin 2-oxidase [Medicago truncatula]	K04125|1|9e-53|204|pop:POPTR_822902|gibberellin 2-oxidase [EC:1.14.11.13]	-	GO:0016491//oxidoreductase activity	GO:0008152//metabolic process
Araip.P8QST.1	1605	30.4572	27.0582	10.7434	9.15722	-1.53114	down	0.840465	genistein 6-dimethylallyltransferase [Sophora flavescens]	K09833|1|2e-90|330|gmx:100819685|homogenitisate phytyltransferase	-	-	-
Araip.A2AJ6.1	1184	30.8182	48.9059	0.917385	4.35554	-3.91834	down	0.913861	GDSL esterase/lipase EXL3-like [Glycine max]	K00514|1|6e-19|93.6|rcu:RCOM_1428040|zeta-carotene desaturase [EC:1.3.5.6];K01206|2|7e-12|69.7|aly:ARALYDRAFT_475890|alpha-L-fucosidase [EC:3.2.1.51]	-	-	-
Araip.UIV2U.1	1681	9.94196	12.7269	1.61538	1.68729	-2.77901	down	0.849277	GDSL esterase/lipase At5g55050-like [Glycine max]	K00514|1|3e-22|103|rcu:RCOM_1428040|zeta-carotene desaturase [EC:1.3.5.6];K01206|2|5e-22|103|ath:AT1G67830|alpha-L-fucosidase [EC:3.2.1.51]	-	GO:0016787//hydrolase activity	-
Araip.UAQ6C.1	1267	6.92504	13.2455	2.03606	2.44213	-2.17127	down	0.823968	GDSL esterase/lipase At5g45950-like [Glycine max]	K01206|1|9e-25|112|aly:ARALYDRAFT_475890|alpha-L-fucosidase [EC:3.2.1.51];K00514|3|2e-20|98.2|rcu:RCOM_1428040|zeta-carotene desaturase [EC:1.3.5.6]	-	GO:0016787//hydrolase activity	GO:0044238//primary metabolic process
Araip.EXQ89.1	1747	45.4402	51.991	5.28481	12.2504	-2.47413	down	0.884396	GDSL esterase/lipase APG-like [Glycine max]	K01206|1|1e-26|118|ath:AT1G67830|alpha-L-fucosidase [EC:3.2.1.51];K00514|3|3e-25|114|rcu:RCOM_1428040|zeta-carotene desaturase [EC:1.3.5.6]	GO:0005576//extracellular region	GO:0016787//hydrolase activity;GO:0005488//binding	GO:0044238//primary metabolic process
Araip.RVY5J.1	1616	21.2008	25.4471	1.68036	5.82392	-2.63603	down	0.873957	GDSL esterase/lipase [Medicago truncatula]	K00514|1|1e-25|115|rcu:RCOM_1428040|zeta-carotene desaturase [EC:1.3.5.6];K01206|2|5e-18|90.1|ath:AT1G67830|alpha-L-fucosidase [EC:3.2.1.51]	-	GO:0016787//hydrolase activity	GO:0044238//primary metabolic process
Araip.QC09Z.1	1195	19.4629	26.6935	8.18046	6.47317	-1.65527	down	0.840368	GATA transcription factor 9-like [Glycine max]	-	-	-	-
Araip.HCQ42.1	645	9.28468	12.7114	1.68401	4.99706	-1.7191	down	0.809002	gamma-interferon-inducible lysosomal thiol reductase-like [Glycine max]	K08059|1|2e-39|159|aly:ARALYDRAFT_659982|interferon, gamma-inducible protein 30	-	-	-
Araip.321WW.1	885	11.9599	12.7384	4.60247	4.07895	-1.50841	down	0.802123	galacturonosyltransferase-like 2-like [Glycine max]	-	-	GO:0016740//transferase activity	-
Araip.CRU6Z.1	993	19.7755	15.3523	4.92228	5.32315	-1.77763	down	0.836904	Fiber expressed protein [Medicago truncatula]	-	-	-	-
Araip.IU0JV.1	342	8.55168	8.61542	2.38198	1.88485	-2.00841	down	0.803444	ferulate 5-hydroxylase [Medicago sativa]	K09755|1|3e-59|223|mtr:MTR_5g021390|ferulate-5-hydroxylase [EC:1.14.-.-]	-	GO:0016491//oxidoreductase activity;GO:0005506//iron ion binding	GO:0008152//metabolic process
Araip.57FGL.1	2316	8.77956	4.64639	0.996606	1.22467	-2.59556	down	0.803944	fasciclin-like arabinogalactan protein 11-like [Glycine max]	-	-	-	-
Araip.21BTV.1	1986	21.8092	23.6735	3.34989	4.3494	-2.56252	down	0.872201	F3'H [Arachis hypogaea]	K05280|1|0.0|803|gmx:547475|flavonoid 3'-monooxygenase [EC:1.14.13.21]	-	GO:0016491//oxidoreductase activity;GO:0005506//iron ion binding	GO:0008152//metabolic process
Araip.RXA31.1	872	32.4219	53.4761	5.91671	6.65319	-2.77265	down	0.888246	expansin-A8-like [Glycine max]	-	GO:0044464//cell part	-	-
Araip.IN0BK.1	794	133.657	188.45	3.24898	9.58	-4.65007	down	0.947385	expansin precursor [Glycine max]	-	GO:0030312//external encapsulating structure	-	GO:0000902//cell morphogenesis;GO:0009827//plant-type cell wall modification
Araip.IN0FT.1	1062	11.6714	7.5996	1.27846	2.79214	-2.24312	down	0.823114	ethylene-responsive transcription factor ERF086-like [Glycine max]	K09286|1|9e-25|112|ath:AT5G13910|EREBP-like factor	GO:0043231//intracellular membrane-bounded organelle	GO:0003676//nucleic acid binding;GO:0001071//nucleic acid binding transcription factor activity	GO:0048513//organ development;GO:0009791//post-embryonic development;GO:0006351//transcription, DNA-dependent;GO:0003006//developmental process involved in reproduction
Araip.9A4Q4.1	1515	23.8092	21.9855	8.96191	11.3181	-1.17512	down	0.803396	endoglucanase 9-like [Glycine max]	K01179|1|7e-170|595|osa:4335944|endoglucanase [EC:3.2.1.4]	GO:0016020//membrane;GO:0005618//cell wall	GO:0004553//hydrolase activity, hydrolyzing O-glycosyl compounds;GO:0005488//binding	GO:0044238//primary metabolic process
Araip.I4NIK.1	1478	31.7551	25.3095	8.54322	9.76962	-1.63974	down	0.842865	Endochitinase [Medicago truncatula]	K01183|1|3e-42|170|aly:ARALYDRAFT_318019|chitinase [EC:3.2.1.14]	GO:0016020//membrane	GO:0004553//hydrolase activity, hydrolyzing O-glycosyl compounds	GO:0009699//phenylpropanoid biosynthetic process;GO:0006970//response to osmotic stress;GO:0006026
Araip.6D2Y5.1	2136	298.623	364.711	60.8944	100.254	-2.04134	down	0.883075	Endochitinase [Medicago truncatula]	K01183|1|2e-104|378|gmx:547572|chitinase [EC:3.2.1.14]	-	GO:0016798//hydrolase activity, acting on glycosyl bonds	GO:0000272//polysaccharide catabolic process
Araip.HD55C.1	1047	24.2093	25.0831	6.61358	13.6682	-1.28119	down	0.815317	E3 ubiquitin-protein ligase RING1-like [Glycine max]	K11982|1|3e-28|124|ppp:PHYPADRAFT_169900|E3 ubiquitin-protein ligase RNF115/126 [EC:6.3.2.19]	-	-	-
Araip.KAF3M.1	1044	71.9029	89.9452	8.4533	8.76782	-3.23239	down	0.902842	DNA-damage-repair/toleration protein DRT100-like precursor [Glycine max]	K13420|1|2e-40|164|ath:AT5G46330|LRR receptor-like serine/threonine-protein kinase FLS2 [EC:2.7.11.1]	GO:0005576//extracellular region;GO:0030312//external encapsulating structure;GO:0009536//plastid	GO:0016628//oxidoreductase activity, acting on the CH-CH group of donors, NAD or NADP as acceptor;GO:0016772//transferase activity, transferring phosphorus-containing groups	GO:0006796//phosphate-containing compound metabolic process;GO:0023052//signaling
Araip.S7EMI.1	1403	47.9455	77.6133	13.8386	12.0378	-2.27865	down	0.882398	DFR [Arachis hypogaea]	K13082|1|3e-141|499|gmx:548087|bifunctional dihydroflavonol 4-reductase/flavanone 4-reductase [EC:1.1.1.219 1.1.1.234]	-	GO:0048037//cofactor binding	GO:0008152//metabolic process
Araip.JR3WW.1	996	70.8936	94.5372	27.9452	45.5635	-1.17024	down	0.831491	dehydration-responsive protein RD22-like [Glycine max]	-	-	-	-
Araip.213GN.1	641	3.69359	15.3889	0.211814	2.41355	-2.86166	down	0.840239	defensin 2.1 precursor [Medicago sativa]	-	-	-	GO:0006950//response to stress
Araip.L9418.1	2198	46.8881	53.0382	19.9521	19.1802	-1.3525	down	0.837275	cytosolic endo-beta-N-acetylglucosaminidase-like [Glycine max]	K01227|1|0.0|811|vvi:100265715|mannosyl-glycoprotein endo-beta-N-acetylglucosaminidase [EC:3.2.1.96]	GO:0044424//intracellular part	GO:0016798//hydrolase activity, acting on glycosyl bonds	-
Araip.Q051I.1	1135	18.4058	20.3166	0.598119	1.81743	-4.00274	down	0.902262	cytokinin induced message [Glycine max]	-	-	-	GO:0009827//plant-type cell wall modification
Araip.71DTU.1	1663	11.892	7.2412	2.61259	1.47297	-2.22747	down	0.822083	cytochrome P450 monooxygenase CYP84A16 [Glycine max]	K09755|1|4e-125|445|gmx:100783430|ferulate-5-hydroxylase [EC:1.14.-.-]	-	-	-
Araip.ZD9NB.1	1509	7.56803	8.57446	1.43961	1.96505	-2.24528	down	0.810114	Cytochrome P450 94A1 [Medicago truncatula]	K13407|1|4e-126|449|vvi:100259592|cytochrome P450, family 94, subfamily A, polypeptide 1 (fatty acid omega-hydroxylase) [EC:1.14.-.-];K00517|4|4e-101|366|ath:AT3G56630|[EC:1.14.-.-];K15402|5|4e-99|360|ppp:PHYPADRAFT_180507|cytochrome P450, family 86, subf	-	GO:0016712//oxidoreductase activity, acting on paired donors, with incorporation or reduction of molecular oxygen, reduced flavin or flavoprotein as one donor, and incorporation of one atom of oxygen;GO:0005506//iron ion binding	GO:0008152//metabolic process
Araip.L3XX4.1	3813	7.52417	9.77689	1.816	2.16395	-2.12004	down	0.810484	cytochrome P450 93A1-like [Glycine max]	K13261|1|0.0|682|gmx:100776878|cytochrome P450, family 93, subfamily A, polypeptide 1 (3,9-dihydroxypterocarpan 6a-monooxygenase) [EC:1.14.13.28];K15814|4|2e-128|459|gmx:100037459|beta-amyrin 24-hydroxylase [EC:1.14.99.43]	-	GO:0046872//metal ion binding	-
Araip.91DWG.1	1951	31.0521	38.0843	5.21936	4.62567	-2.81198	down	0.885669	cytochrome P450 [Trifolium pratense]	K00517|1|5e-80|296|osa:4348172|[EC:1.14.-.-];K13083|2|6e-67|253|gmx:547705|cytochrome P450, family 75, subfamily A (flavonoid 3',5'-hydroxylase) [EC:1.14.13.88];K16084|3|3e-66|251|osa:4329723|cytochrome P450, family 76, subfamily M, polypeptide 7 (ent-cas	-	-	-
Araip.1S7CN.1	558	19.2183	27.55	3.89313	5.77617	-2.27405	down	0.865902	cytochrome p450 [Cucumis melo subsp. melo]	-	GO:0043231//intracellular membrane-bounded organelle	GO:0005488//binding	GO:0006810//transport
Araip.DI6YG.1	1496	24.2978	29.6292	5.62695	4.91221	-2.35525	down	0.870783	Cysteine proteinase [Medicago truncatula]	K01365|1|3e-99|360|smo:SELMODRAFT_183539|cathepsin L [EC:3.4.22.15];K01376|2|4e-99|359|ath:AT1G47128|[EC:3.4.22.-]	-	GO:0016628//oxidoreductase activity, acting on the CH-CH group of donors, NAD or NADP as acceptor;GO:0004175//endopeptidase activity	GO:0019538//protein metabolic process
Araip.WAG63.1	330	26.588	30.6682	6.99436	8.98562	-1.84116	down	0.854577	CP12 [Pisum sativum]	-	GO:0009532//plastid stroma	GO:0005488//binding	GO:0009314//response to radiation;GO:0018149//peptide cross-linking;GO:0015977//carbon fixation;GO:0034285;GO:0009890//negative regulation of biosynthetic process
Araip.26B5V.1	2429	601.345	701.19	233.76	277.54	-1.34908	down	0.852225	copper amine oxidase [Pisum sativum]	K00276|1|4e-76|284|cme:CMI002C|primary-amine oxidase [EC:1.4.3.21]	-	GO:0046914//transition metal ion binding;GO:0016641//oxidoreductase activity, acting on the CH-NH2 group of donors, oxygen as acceptor;GO:0048037//cofactor binding	GO:0006807//nitrogen compound metabolic process
Araip.JG35V.1	1404	40.7693	32.8481	11.6045	14.5085	-1.49527	down	0.842172	chlorophyll a-b binding protein CP26, chloroplastic-like [Glycine max]	K08916|1|9e-122|434|rcu:RCOM_0868050|light-harvesting complex II chlorophyll a/b binding protein 5	GO:0009503;GO:0009523//photosystem II;GO:0009570//chloroplast stroma	GO:0046906//tetrapyrrole binding	GO:0044237//cellular metabolic process;GO:0009639//response to red or far red light
Araip.MTL36.1	1521	174.889	154.639	34.3673	71.7092	-1.63529	down	0.86384	chlorophyll a-b binding protein 21, chloroplastic-like [Glycine max]	K08912|1|3e-147|520|gmx:100799813|light-harvesting complex II chlorophyll a/b binding protein 1	GO:0009536//plastid	-	GO:0006091//generation of precursor metabolites and energy
Araip.8AC2X.1	1341	15.9937	14.9029	3.54366	6.9221	-1.56177	down	0.817556	chlorophyll a-b binding protein 13, chloroplastic-like [Vitis vinifera]	K08914|1|2e-143|506|vvi:100260599|light-harvesting complex II chlorophyll a/b binding protein 3	GO:0009521;GO:0031224//intrinsic to membrane;GO:0009534//chloroplast thylakoid	GO:0046906//tetrapyrrole binding;GO:0043169//cation binding	GO:0006464//cellular protein modification process;GO:0006091//generation of precursor metabolites and energy
Araip.ZJU71.1	1171	33.539	33.8046	6.49299	9.35828	-2.08694	down	0.867996	chlorophyll a-b binding protein 13, chloroplastic-like [Vitis vinifera]	K08914|1|3e-145|511|vvi:100260599|light-harvesting complex II chlorophyll a/b binding protein 3	GO:0009536//plastid	-	GO:0006091//generation of precursor metabolites and energy
Araip.N2TWA.1	1098	79.1481	70.5875	14.344	32.2897	-1.68297	down	0.862052	chlorophyll A/B binding protein, [Ricinus communis]	K08910|1|1e-132|470|rcu:RCOM_1471590|light-harvesting complex I chlorophyll a/b binding protein 4	GO:0009521;GO:0009526//plastid envelope;GO:0031224//intrinsic to membrane;GO:0009570//chloroplast stroma;GO:0009534//chloroplast thylakoid	GO:0046906//tetrapyrrole binding;GO:0043169//cation binding	GO:0006464//cellular protein modification process;GO:0009628//response to abiotic stimulus;GO:0006091//generation of precursor metabolites and energy
Araip.287GB.1	1522	36.1444	35.1833	7.58259	10.1648	-2.00685	down	0.866369	chlorophyll A/B binding protein, [Ricinus communis]	K08915|1|2e-142|502|rcu:RCOM_0644360|light-harvesting complex II chlorophyll a/b binding protein 4	GO:0043234//protein complex;GO:0009570//chloroplast stroma;GO:0009534//chloroplast thylakoid	GO:0046906//tetrapyrrole binding	GO:0009639//response to red or far red light;GO:0006091//generation of precursor metabolites and energy
Araip.RMR7N.1	1145	8.87924	36.9218	4.86174	11.3723	-1.49636	down	0.829027	chitinase (class II) [Arachis hypogaea]	K01183|1|4e-92|335|pop:POPTR_831333|chitinase [EC:3.2.1.14]	-	-	GO:0005975//carbohydrate metabolic process;GO:0043170;GO:0009056//catabolic process
Araip.IA0U9.1	1715	26.5547	46.6864	3.56256	5.11186	-3.07782	down	0.891549	chalcone synthase 1 [Astragalus membranaceus]	K00660|1|0.0|708|mtr:MTR_3g083910|chalcone synthase [EC:2.3.1.74]	-	GO:0016747//transferase activity, transferring acyl groups other than amino-acyl groups	GO:0009699//phenylpropanoid biosynthetic process
Araip.UE9MA.1	956	15.0051	23.3166	3.2665	4.31545	-2.33752	down	0.860747	CASP-like protein 6 [Glycine max]	-	GO:0031224//intrinsic to membrane	-	-
Araip.T85A3.1	1514	34.5876	22.5077	5.3807	8.68577	-2.02111	down	0.86202	carbonic anhydrase, chloroplastic-like isoform 1 [Glycine max]	K01673|1|1e-125|446|mtr:MTR_5g034250|carbonic anhydrase [EC:4.2.1.1]	-	GO:0016836//hydro-lyase activity;GO:0046914//transition metal ion binding	-
Araip.Y89NJ.1	360	21.2774	20.2837	3.01718	8.59494	-1.8396	down	0.845475	calcium-binding protein KIC-like [Glycine max]	K13448|1|5e-07|50.4|pop:POPTR_726467|calcium-binding protein CML	-	GO:0046872//metal ion binding	GO:0000904//cell morphogenesis involved in differentiation
Araip.QJT7Y.1	2262	43.8375	35.8497	13.4452	12.596	-1.61355	down	0.849518	BTB/POZ domain-containing protein At5g67385-like [Glycine max]	-	-	GO:0060089	GO:0009314//response to radiation;GO:0023052//signaling
Araip.VI7E7.1	1966	50.3668	54.866	5.31766	11.7383	-2.62524	down	0.887715	Beta-glucosidase D4 [Medicago truncatula]	K01188|1|0.0|634|sbi:SORBI_06g019840|beta-glucosidase [EC:3.2.1.21]	-	-	-
Araip.54LLW.1	3283	21.6775	13.5795	6.78244	6.3225	-1.4278	down	0.810436	beta-galactosidase 1-like [Glycine max]	K12309|1|0.0|1039|aly:ARALYDRAFT_485655|beta-galactosidase [EC:3.2.1.23];K01190|3|9e-68|256|cme:CMP078C|beta-galactosidase [EC:3.2.1.23]	GO:0005618//cell wall	GO:0030246//carbohydrate binding;GO:0043167//ion binding;GO:0015925	GO:0044238//primary metabolic process
Araip.AP70G.1	1584	21.717	27.0126	5.82864	5.53462	-2.10042	down	0.860924	beta-1,3-galactosyltransferase 2-like isoform 1 [Glycine max]	K14413|1|1e-09|62.4|vvi:100242374|beta-1,3-galactosyltransferase [EC:2.4.1.-]	GO:0043231//intracellular membrane-bounded organelle;GO:0031224//intrinsic to membrane	GO:0016758//transferase activity, transferring hexosyl groups	GO:0006464//cellular protein modification process
Araip.1C7B4.1	1278	132.078	168.204	21.2477	19.9741	-2.86483	down	0.899201	basic 7S globulin-like [Glycine max]	-	-	-	-
Araip.9EY2A.1	1233	32.5303	35.9491	14.4252	10.7698	-1.44253	down	0.835422	BAHD acyltransferase DCR-like [Glycine max]	K13065|1|1e-26|119|aly:ARALYDRAFT_892660|shikimate O-hydroxycinnamoyltransferase [EC:2.3.1.133]	-	GO:0016747//transferase activity, transferring acyl groups other than amino-acyl groups	-
Araip.1ML5Q.1	1085	333.735	399.554	128.89	148.292	-1.40354	down	0.853965	auxin-responsive protein IAA14-like [Glycine max]	K14484|1|5e-90|328|ath:AT3G23050|auxin-responsive protein IAA	GO:0043231//intracellular membrane-bounded organelle	GO:0005515//protein binding	GO:0010101;GO:0009755//hormone-mediated signaling pathway
Araip.NY2EL.1	435	7.68388	11.78	1.56061	1.77826	-2.54337	down	0.834021	auxin-induced protein 6B-like [Glycine max]	K14488|1|7e-29|123|gmx:100794278|SAUR family protein	-	-	-
Araip.3J1CL.1	1124	123.039	141.329	50.8545	51.1567	-1.37382	down	0.847633	auxin-induced protein 5NG4-like [Glycine max]	-	GO:0000325//plant-type vacuole;GO:0031090//organelle membrane	-	GO:0009850//auxin metabolic process;GO:0000902//cell morphogenesis;GO:0006568//tryptophan metabolic process;GO:0009832//plant-type cell wall biogenesis
Araip.N4GPP.1	1713	150.327	151.74	46.7636	44.0284	-1.73423	down	0.872314	auxin-induced protein 5NG4-like [Glycine max]	-	-	-	-
Araip.EVC5Q.1	1658	7.8959	11.5899	1.80157	1.47742	-2.5711	down	0.834601	auxin-induced protein 5NG4-like [Glycine max]	-	-	-	-
Araip.RLU58.1	1287	64.1704	76.0483	21.8376	27.1472	-1.51727	down	0.855431	auxin transporter-like protein 3-like [Glycine max]	K13946|1|0.0|747|gmx:100815243|auxin influx carrier (AUX1 LAX family)	GO:0031224//intrinsic to membrane	GO:0005275//amine transmembrane transporter activity;GO:0080161//auxin transmembrane transporter activity;GO:0015291//secondary active transmembrane transporter activity	GO:0060918//auxin transport;GO:0010102//lateral root morphogenesis;GO:0009755//hormone-mediated signaling pathway;GO:0015837//amine transport
Araip.M95YN.1	3940	62.0353	53.5516	19.5389	22.3163	-1.4655	down	0.848664	auxin response factor 4-like [Glycine max]	K14486|1|7e-128|456|vvi:100245251|auxin response factor	-	-	GO:0009791//post-embryonic development;GO:0001708//cell fate specification
Araip.6W0QH.1	1779	21.0588	25.2759	4.80815	6.44983	-2.04115	down	0.85688	auxin response factor 18-like [Glycine max]	K14486|1|5e-60|230|gmx:100796970|auxin response factor	-	-	-
Araip.2Z1C1.1	3094	38.4861	37.9271	13.823	11.959	-1.56746	down	0.848117	auxin efflux carrier component 3-like [Glycine max]	K13947|1|2e-50|196|gmx:100802247|auxin efflux carrier family	GO:0031224//intrinsic to membrane	-	GO:0006810//transport
Araip.Y47XB.1	865	77.1219	76.8645	21.6609	26.0829	-1.68942	down	0.863002	aquaporin TIP4-1-like [Glycine max]	K09873|1|8e-83|304|ath:AT2G25810|aquaporin TIP	GO:0000325//plant-type vacuole;GO:0016020//membrane	GO:0005372//water transmembrane transporter activity	GO:0006810//transport
Araip.U5J78.1	747	457.336	474.187	163.037	157.919	-1.53722	down	0.865467	Aquaporin [Medicago truncatula]	K09873|1|6e-80|295|ath:AT3G16240|aquaporin TIP;K09866|2|3e-77|285|sbi:SORBI_10g019360|aquaporin-4	GO:0016020//membrane	-	GO:0006810//transport
Araip.L3Q4J.1	1277	58.8927	84.9703	10.4195	15.5476	-2.46994	down	0.888198	anthocyanidin synthase 2 [Glycine max]	K05277|1|1e-171|600|gmx:547615|leucoanthocyanidin dioxygenase [EC:1.14.11.19]	-	GO:0016701//oxidoreductase activity, acting on single donors with incorporation of molecular oxygen;GO:0016706//oxidoreductase activity, acting on paired donors, with incorporation or reduction of molecular oxygen, 2-oxoglutarate as one donor, and incorpo	GO:0008152//metabolic process
Araip.8TB4E.1	1466	30.2101	47.5379	5.83472	6.85953	-2.61463	down	0.883462	anthocyanidin reductase [Onobrychis viciifolia]	K08695|1|2e-165|580|gmx:100805127|anthocyanidin reductase [EC:1.3.1.77]	-	GO:0048037//cofactor binding	GO:0008152//metabolic process
Araip.56ELE.1	669	8.74342	6.31921	1.01475	0.770846	-3.0765	down	0.827867	anthocyanidin 3-O-glucosyltransferase 5-like [Glycine max]	K12356|1|7e-41|165|pop:POPTR_563103|coniferyl-alcohol glucosyltransferase [EC:2.4.1.111]	-	GO:0016757//transferase activity, transferring glycosyl groups	-
Araip.C4A9H.1	1281	19.787	19.7012	5.93543	6.34053	-1.68559	down	0.836147	anthocyanidin 3-O-glucosyltransferase 1-like [Glycine max]	K08237|1|2e-44|178|ath:AT1G01420|hydroquinone glucosyltransferase [EC:2.4.1.218];K12356|3|2e-38|157|ath:AT3G50740|coniferyl-alcohol glucosyltransferase [EC:2.4.1.111]	-	GO:0035251//UDP-glucosyltransferase activity	-
Araip.SE39K.1	1274	42.6337	77.2265	15.1332	22.7692	-1.66099	down	0.859812	Alpha-expansin [Medicago truncatula]	-	GO:0044464//cell part	-	-
Araip.0Y594.1	1161	23.2717	20.5237	8.53697	7.44006	-1.45478	down	0.822615	Alliin lyase [Medicago truncatula]	K14548|1|6e-68|255|rcu:RCOM_0962120|U3 small nucleolar RNA-associated protein 4	-	GO:0070529;GO:0016846//carbon-sulfur lyase activity	GO:0009888//tissue development;GO:0009683;GO:0009725//response to hormone stimulus;GO:0010051//xylem and phloem pattern formation;GO:0010015//root morphogenesis;GO:0009630//gravitropism;GO:0048438//floral whorl development;GO:0009793//embryo development e
Araip.Y8KWK.1	1724	35.1407	37.6743	12.9158	21.5372	-1.07961	down	0.80425	aldehyde dehydrogenase family 2 member C4-like [Glycine max]	K12355|1|0.0|726|rcu:RCOM_1053330|coniferyl-aldehyde dehydrogenase [EC:1.2.1.68]	-	GO:0016620//oxidoreductase activity, acting on the aldehyde or oxo group of donors, NAD or NADP as acceptor	GO:0008152//metabolic process
Araip.P6G60.1	1120	214.377	266.052	43.5201	80.2322	-1.95687	down	0.881593	acid phosphatase 1-like [Glycine max]	K02866|1|4e-20|96.3|osa:4332737|large subunit ribosomal protein L10e	GO:0005618//cell wall;GO:0031090//organelle membrane;GO:0043231//intracellular membrane-bounded organelle	GO:0016791//phosphatase activity	-
Araip.C0RMG.1	974	56.6232	88.2548	23.6975	21.5756	-1.67811	down	0.86181	ACC oxidase [Vigna radiata]	K05933|1|4e-136|482|gmx:100808025|aminocyclopropanecarboxylate oxidase [EC:1.14.17.4]	-	GO:0005488//binding;GO:0016491//oxidoreductase activity	GO:0008152//metabolic process
Araip.WGR7G.1	630	36.2545	57.5467	21.3358	17.5992	-1.26854	down	0.831443	abscisic acid receptor PYR1-like [Glycine max]	K14496|1|8e-91|330|gmx:100788576|abscisic acid receptor PYR/PYL family	-	-	-
Araip.NU3NI.1	231	22.9103	21.6285	9.99195	7.25547	-1.36868	down	0.817701	abscisic acid receptor PYL4-like [Fragaria vesca subsp. vesca]	K14496|1|2e-12|68.6|vvi:100267073|abscisic acid receptor PYR/PYL family	-	-	-
Araip.X4RBZ.1	1990	10.7777	12.7464	1.9786	2.46187	-2.40535	down	0.84148	ABC transporter G family member 11-like [Glycine max]	K05681|1|3e-58|224|cme:CMS467C|ATP-binding cassette, subfamily G (WHITE), member 2;K12843|2|3e-56|218|vvi:100248403|U4/U6 small nuclear ribonucleoprotein PRP3;K05663|4|2e-11|68.9|sbi:SORBI_01g036355|mitochondrial ABC transporter ATM;K05658|5|3e-10|65.5|vv	GO:0044464//cell part	GO:0017111//nucleoside-triphosphatase activity;GO:0015604//organic phosphonate transmembrane transporter activity;GO:0032559	GO:0009207
Araip.XRT0H.1	1349	26.5326	30.1988	1.81165	4.7785	-3.10576	down	0.888214	8-hydroxyquercetin 8-O-methyltransferase-like isoform 1 [Glycine max]	K16040|1|3e-127|452|vvi:100233030|trans-resveratrol di-O-methyltransferase [EC:2.1.1.240];K13230|2|3e-51|200|zma:100147731|2,4,7-trihydroxy-1,4-benzoxazin-3-one-glucoside 7-O-methyltransferase [EC:2.1.1.241];K13066|3|2e-43|174|pop:POPTR_824484|caffeic aci	-	GO:0005515//protein binding;GO:0008171//O-methyltransferase activity	GO:0006730//one-carbon metabolic process
Araip.NT8KP.1	2260	27.4227	35.2012	6.36811	9.2985	-1.99902	down	0.863856	3-ketoacyl-CoA synthase 10-like [Glycine max]	K15397|1|0.0|1028|gmx:100778487|3-ketoacyl-CoA synthase [EC:2.3.1.-]	GO:0043231//intracellular membrane-bounded organelle	GO:0016747//transferase activity, transferring acyl groups other than amino-acyl groups	GO:0009314//response to radiation;GO:0008544//epidermis development;GO:0006950//response to stress;GO:0006631//fatty acid metabolic process
Araip.J8QA5.1	1758	8.08053	10.202	1.00401	0.513349	-3.59083	down	0.856768	2-succinylbenzoate--CoA ligase-like [Glycine max]	K00666|1|2e-118|424|sbi:SORBI_10g012080|fatty-acyl-CoA synthase [EC:6.2.1.-];K10526|2|4e-44|177|osa:4331515|OPC-8:0 CoA ligase 1 [EC:6.2.1.-]	-	GO:0016874//ligase activity	-
Araip.1DI2L.1	1210	7.59656	10.1639	1.68314	2.87682	-1.96158	down	0.804894	2-oxoglutarate/Fe(II)-dependent dioxygenase-like [Glycine max]	K06892|1|1e-65|248|pop:POPTR_550478|;K05933|3|8e-48|189|gmx:100790622|aminocyclopropanecarboxylate oxidase [EC:1.14.17.4]	-	GO:0016706//oxidoreductase activity, acting on paired donors, with incorporation or reduction of molecular oxygen, 2-oxoglutarate as one donor, and incorporation of one atom each of oxygen into both donors	GO:0009058//biosynthetic process
Araip.X1JSV.1	766	9.81801	12.8777	2.30424	2.18801	-2.33691	down	0.837178	15.4 kDa class V heat shock protein-like [Glycine max]	K13993|1|1e-17|86.7|mtr:MTR_5g081530|HSP20 family protein	-	-	GO:0006950//response to stress
Araip.7EX46.1	375	40.1098	26.6464	0.724122	1.03139	-5.24894	down	0.955456	14 kDa proline-rich protein DC2.15 [Medicago truncatula]	-	-	-	GO:0010876//lipid localization
Araip.17941.1	1542	9.03179	15.2034	2.2893	2.67547	-2.28731	down	0.839756	12-oxophytodienoate reductase 2-like [Glycine max]	K05894|1|0.0|638|gmx:100803381|12-oxophytodienoic acid reductase [EC:1.3.1.42]	-	-	-
Araip.E734B.1	2061	4.45989	5.78069	0.197632	0.437879	-4.01024	down	0.818829	(R)-limonene synthase [Medicago truncatula]	K12742|1|1e-133|475|pop:POPTR_1111628|isoprene synthase [EC:4.2.3.27];K12467|2|2e-131|468|ath:AT3G25810|myrcene/ocimene synthase [EC:4.2.3.15];K07385|4|8e-128|455|ath:AT3G25830|1,8-cineole synthase [EC:4.2.3.-]	-	-	-
Araip.QJS08.1	381	100.889	135.505	49.1776	61.9241	-1.08931	down	0.821552	-	-	-	-	-
Araip.RLW9R.1	525	133.434	137.868	51.9816	57.7089	-1.30646	down	0.845136	-	-	-	-	-
Araip.4V5YD.1	228	29.9309	14.6088	7.14595	7.91639	-1.56414	down	0.833537	-	-	-	-	-
Araip.95AUD.1	620	31.8974	23.5553	10.9494	7.27797	-1.60515	down	0.841399	-	-	-	-	-
Araip.1P3SC.1	490	42.0653	38.4323	8.03554	17.8915	-1.63449	down	0.850195	-	-	-	-	-
Araip.K0ZXW.1	232	22.8115	18.7744	5.26705	7.7799	-1.67238	down	0.837146	-	-	-	-	-
Araip.LMJ06.1	258	34.5477	57.5987	11.5775	16.99	-1.68955	down	0.856945	-	-	-	-	-
Araip.XCL82.1	788	15.1995	11.5427	3.10141	3.76301	-1.96191	down	0.832957	-	-	-	-	-
Araip.K695M.1	579	124.838	133.86	20.6356	25.8293	-2.47706	down	0.892242	-	-	-	-	-
Araip.T0L2Q.1	760	6.23051	9.77663	1.78649	1.01782	-2.513	down	0.818346	-	-	-	-	-
Araip.GY473.1	249	5.03386	11.3187	0.545273	2.07107	-2.6439	down	0.82313	-	-	-	-	-
Araip.P03BP.1	735	271.53	268.416	22.7212	55.4286	-2.7885	down	0.900151	-	-	-	-	-
Araip.8IW1A.1	1158	15.274	24.117	0.468991	2.22667	-3.86916	down	0.898734	-	-	-	-	-
Araip.XH3R5.1	195	23.5688	22.9937	0.696272	1.98345	-4.11901	down	0.911299	-	-	-	-	-
Araip.ZJJ7X.1	504	3.59229	6.10036	0	0.511603	-4.21587	down	0.820714	-	-	-	-	-
Araip.XPK2V.1	584	77.0279	86.6481	3.25483	4.63597	-4.37453	down	0.934868	-	-	-	-	-
