# Supplementary material for: Comparative transcriptome analysis of basal and zygote-located tip regions of peanut ovaries provides insight into the mechanism of light regulation in peanut embryo and pod development
Source: BMC Genomics. 2016 Aug 11;17:606. doi: 10.1186/s12864-016-2857-1 (PMC4982202; doi:10.1186/s12864-016-2857-1)
Supplement: Additional file 7: Table S6. — Differentially expressed genes between S1-ER and S3-ER. (XLSX 258 kb) [file 12864_2016_2857_MOESM7_ESM.xlsx]

## Sheet: S3-ER vs S1-ER
	Table S6 Differentially expressed genes between S1-ER and S3-ER.
GeneID	Length	RPKM of S1-ER		RPKM of S3-ER		log2Ratio(S3-ER/S1-ER)	Expression trend	Probability	Blast nr	KEGG Orthology	GO Component	GO Function	GO Process
		Replication 1	Replication 2	Replicaton 1	Replication 2
Araip.16NHL.1	1942	12.0889	10.8601	26.3576	29.8079	1.29125	up	0.81302	Zinc finger protein CONSTANS-like protein [Medicago truncatula]	K03539|1|2e-13|74.3|bdi:100830772|ribonuclease P/MRP protein subunit RPP1 [EC:3.1.26.5];K12129|3|5e-07|52.8|zma:100280240|pseudo-response regulator 7;K12135|5|8e-07|52.0|aly:ARALYDRAFT_488429|zinc finger protein CONSTANS	-	-	-
Araip.9Z9MC.1	1218	48.0096	48.7599	118.941	89.6541	1.10808	up	0.819863	xyloglucan endotransglucosylase/hydrolase protein 9-like [Glycine max]	K08235|1|2e-144|509|gmx:100785982|xyloglucan:xyloglucosyl transferase [EC:2.4.1.207]	GO:0005576//extracellular region;GO:0030312//external encapsulating structure	GO:0016798//hydrolase activity, acting on glycosyl bonds;GO:0016758//transferase activity, transferring hexosyl groups	GO:0044042//glucan metabolic process
Araip.GMR48.1	1511	63.2926	52.3208	171.626	150.426	1.47798	up	0.855874	xyloglucan endotransglucosylase/hydrolase protein 28-like [Glycine max]	K08235|1|6e-152|535|gmx:100819680|xyloglucan:xyloglucosyl transferase [EC:2.4.1.207]	-	GO:0016787//hydrolase activity;GO:0016757//transferase activity, transferring glycosyl groups	GO:0005975//carbohydrate metabolic process
Araip.PQ54V.1	1341	27.2806	27.1128	57.4074	66.3368	1.18585	up	0.826771	WUSCHEL-related homeobox 13-like [Glycine max]	-	-	GO:0003677//DNA binding	GO:0006351//transcription, DNA-dependent
Araip.11A9H.1	654	1.76182	1.58274	24.0821	24.6414	3.86473	up	0.899521	WRKY64 [Glycine max]	K13424|1|2e-21|100|rcu:RCOM_0664190|WRKY transcription factor 33	-	GO:0003677//DNA binding;GO:0001071//nucleic acid binding transcription factor activity	GO:0010467//gene expression
Araip.1Y485.1	1521	0.568161	0.850684	16.2463	16.3592	4.52233	up	0.907788	vinorine synthase-like [Glycine max]	K13065|1|7e-33|139|sbi:SORBI_06g021640|shikimate O-hydroxycinnamoyltransferase [EC:2.3.1.133]	-	GO:0016747//transferase activity, transferring acyl groups other than amino-acyl groups	-
Araip.YRL80.1	1116	0.645291	0.23188	17.7624	30.1516	5.77145	up	0.95975	Vignain; AltName: Full=Cysteine endopeptidase; Flags: Precursor	K01365|1|7e-156|548|rcu:RCOM_1507820|cathepsin L [EC:3.4.22.15]	GO:0044432//endoplasmic reticulum part;GO:0016023//cytoplasmic membrane-bounded vesicle	GO:0004175//endopeptidase activity;GO:0016628//oxidoreductase activity, acting on the CH-CH group of donors, NAD or NADP as acceptor	GO:0019538//protein metabolic process
Araip.3JS6L.1	1413	1.22318	0.824134	5.95748	8.39421	2.80942	up	0.802407	vegetative incompatibility protein HET-E-1-like [Glycine max]	K14555|1|2e-13|75.1|ppp:PHYPADRAFT_171598|U3 small nucleolar RNA-associated protein 13;K14018|3|3e-13|74.7|ppp:PHYPADRAFT_161889|phospholipase A-2-activating protein	-	GO:0016740//transferase activity	-
Araip.JH7RV.1	1851	3.73495	2.23687	12.1763	11.3531	1.97822	up	0.814945	vacuolar cation/proton exchanger 3-like [Glycine max]	K07300|1|7e-165|578|mtr:MTR_7g068380|Ca2+:H+ antiporter	GO:0016020//membrane	-	GO:0006810//transport
Araip.1R7GG.1	831	9.18596	10.4321	28.5924	32.8904	1.648	up	0.840586	unnamed protein product [Vitis vinifera]	-	-	-	-
Araip.A33WF.1	826	15.6932	19.7373	49.641	54.3167	1.55293	up	0.849306	unnamed protein product [Vitis vinifera]	-	-	-	-
Araip.DP0N5.1	1383	24.9942	39.1067	67.641	107.483	1.44996	up	0.849727	unnamed protein product [Vitis vinifera]	-	-	-	-
Araip.A8GVJ.1	369	7.41612	7.3636	21.341	18.5175	1.43127	up	0.812308	unnamed protein product [Vitis vinifera]	-	-	-	-
Araip.F7QJH.1	978	21.5012	18.3896	46.7848	41.9201	1.15295	up	0.817242	unnamed protein product [Vitis vinifera]	-	-	-	-
Araip.T7CKW.1	651	0	0	2.91985	3.76276	8.38427	up	0.825719	unknown [Populus trichocarpa]	-	-	-	-
Araip.0KX81.1	441	3.59256	3.81419	160.711	139.156	5.33934	up	0.969619	unknown [Populus trichocarpa]	-	-	-	-
Araip.X2IEW.1	1245	0.578429	0.311781	7.41571	9.00915	4.20559	up	0.858382	unknown [Medicago truncatula]	K06892|1|5e-24|109|pop:POPTR_550478|;K04124|2|6e-22|102|vvi:100265167|gibberellin 3-beta-dioxygenase [EC:1.14.11.15];K05282|3|2e-21|100|ath:AT5G07200|gibberellin 20-oxidase [EC:1.14.11.12];K05278|4|3e-21|100|pop:POPTR_665178|flavonol synthase [EC:1.14.11.	-	GO:0046914//transition metal ion binding;GO:0016706//oxidoreductase activity, acting on paired donors, with incorporation or reduction of molecular oxygen, 2-oxoglutarate as one donor, and incorporation of one atom each of oxygen into both donors;GO:00167	GO:0008152//metabolic process
Araip.46JRC.1	702	0.615508	0.184315	4.64181	6.61149	3.81452	up	0.807244	unknown [Medicago truncatula]	-	-	-	-
Araip.EV8J4.1	948	2.27894	1.09189	24.6339	17.1355	3.63127	up	0.887906	unknown [Medicago truncatula]	K00469|1|1e-101|367|gmx:100809388|inositol oxygenase [EC:1.13.99.1]	GO:0044424//intracellular part	GO:0046914//transition metal ion binding;GO:0016701//oxidoreductase activity, acting on single donors with incorporation of molecular oxygen	GO:0006020//inositol metabolic process
Araip.FWG89.1	1132	16.2859	21.26	226.088	150.905	3.32781	up	0.90926	unknown [Medicago truncatula]	K13070|1|2e-69|260|osa:4335093|momilactone-A synthase [EC:1.1.1.295];K09841|2|1e-67|254|sbi:SORBI_01g003880|xanthoxin dehydrogenase [EC:1.1.1.288]	-	GO:0004312//fatty acid synthase activity	GO:0008152//metabolic process
Araip.GNL1S.1	600	15.6031	20.0553	63.3607	65.7513	1.85631	up	0.867279	unknown [Medicago truncatula]	-	-	-	-
Araip.DD9NA.1	801	11.3281	19.8687	53.2244	53.5976	1.77574	up	0.861747	unknown [Medicago truncatula]	-	-	-	-
Araip.GNN30.1	530	18.7509	11.9624	48.161	42.326	1.55885	up	0.847284	unknown [Medicago truncatula]	K13424|1|3e-20|95.9|vvi:100243352|WRKY transcription factor 33	-	GO:0003676//nucleic acid binding	-
Araip.P20M1.1	789	0.182546	0	14.2828	14.216	7.20955	up	0.957356	unknown [Lotus japonicus]	-	-	-	-
Araip.JR3SU.1	693	0.623502	1.12025	79.1519	78.6939	6.50018	up	0.987398	unknown [Lotus japonicus]	-	-	-	-
Araip.PTL0N.1	1537	0	0.0841828	3.62179	4.61342	6.4502	up	0.847931	unknown [Lotus japonicus]	-	GO:0044464//cell part	-	-
Araip.YJ68E.1	1104	0.782766	0.2344	28.778	26.976	5.77645	up	0.96352	unknown [Lotus japonicus]	-	-	GO:0005488//binding	GO:0010876//lipid localization
Araip.AJD6T.1	2600	0.498561	0.29859	12.0629	25.8344	5.5711	up	0.947876	unknown [Lotus japonicus]	K13356|1|7e-137|486|gmx:100793197|fatty acyl-CoA reductase [EC:1.2.1.-]	-	-	-
Araip.23M3Y.1	408	0.353012	0	5.65721	7.58377	5.18885	up	0.874818	unknown [Lotus japonicus]	-	-	-	-
Araip.5T1RR.1	1298	0.221924	0.398733	6.5899	7.54871	4.5097	up	0.856149	unknown [Lotus japonicus]	-	GO:0044464//cell part	-	GO:0000902//cell morphogenesis;GO:0009827//plant-type cell wall modification
Araip.M2BYP.1	995	1.30277	0.130039	9.96123	9.58832	3.77021	up	0.855583	unknown [Lotus japonicus]	-	-	-	-
Araip.JP66B.1	931	1.85644	1.66774	20.8545	22.0182	3.6047	up	0.887857	unknown [Lotus japonicus]	-	-	-	-
Araip.H2LYF.1	375	1.92038	1.03511	13.0342	14.0957	3.19841	up	0.859077	unknown [Lotus japonicus]	K09286|1|5e-11|63.9|rcu:RCOM_1034530|EREBP-like factor	GO:0043231//intracellular membrane-bounded organelle	GO:0003676//nucleic acid binding;GO:0001071//nucleic acid binding transcription factor activity	GO:0006351//transcription, DNA-dependent
Araip.CL739.1	2851	3.13216	3.72147	26.7165	31.8353	3.09477	up	0.884573	unknown [Lotus japonicus]	K01673|1|1e-99|360|gmx:100811331|carbonic anhydrase [EC:4.2.1.1]	-	GO:0016836//hydro-lyase activity;GO:0046914//transition metal ion binding	-
Araip.8YV7L.1	1469	1.56873	1.49735	8.96527	12.7257	2.82262	up	0.836607	unknown [Lotus japonicus]	K04345|1|8e-29|125|ath:AT2G20050|protein kinase A [EC:2.7.11.11]	-	GO:0016787//hydrolase activity	-
Araip.SS6R3.1	446	4.19815	8.7033	31.6601	56.3681	2.77043	up	0.885511	unknown [Lotus japonicus]	-	-	-	-
Araip.64TPH.1	616	7.24821	10.7124	46.7271	62.1598	2.59992	up	0.884622	unknown [Lotus japonicus]	K14489|1|2e-08|55.1|vvi:100263145|arabidopsis histidine kinase 2/3/4 (cytokinin receptor) [EC:2.7.13.3]	-	GO:0003824//catalytic activity	-
Araip.VA9TJ.1	809	24.0345	21.7514	82.7393	87.1711	1.8918	up	0.871065	unknown [Lotus japonicus]	-	-	-	-
Araip.56JLH.1	381	3.40226	3.73564	9.97807	15.2272	1.82016	up	0.810868	unknown [Lotus japonicus]	-	-	-	-
Araip.80K4W.1	833	43.7447	30.4445	73.0207	97.6604	1.20202	up	0.831494	unknown [Lotus japonicus]	-	-	-	-
Araip.6V1E3.1	1169	25.011	35.308	53.8911	76.5383	1.11258	up	0.813829	unknown [Lotus japonicus]	K04392|1|1e-116|416|gmx:100790459|Ras-related C3 botulinum toxin substrate 1	GO:0016020//membrane	GO:0032561//guanyl ribonucleotide binding;GO:0004620//phospholipase activity	GO:0035556//intracellular signal transduction;GO:0006810//transport
Araip.V9CZ9.1	1580	0	0.0818918	3.60915	3.59029	6.29181	up	0.82821	unknown [Glycine max]	-	-	-	-
Araip.UXP0Y.1	987	4.81555	8.78324	30.2635	32.6555	2.21002	up	0.866519	unknown [Glycine max]	K05282|1|2e-13|74.7|sbi:SORBI_01g000580|gibberellin 20-oxidase [EC:1.14.11.12]	-	GO:0016491//oxidoreductase activity	-
Araip.97Q18.1	2762	3.96314	2.81077	11.9944	15.5904	2.02581	up	0.826026	unknown [Glycine max]	K00517|1|8e-103|373|osa:4348172|[EC:1.14.-.-];K16084|3|1e-87|322|osa:4329723|cytochrome P450, family 76, subfamily M, polypeptide 7 (ent-cassa-12,15-diene 11-hydroxylase) [EC:1.14.13.145]	-	GO:0046872//metal ion binding	-
Araip.C6UA0.1	402	36.1864	35.4049	90.1776	145.601	1.71958	up	0.86537	unknown [Glycine max]	K14492|1|7e-47|183|vvi:100259216|two-component response regulator ARR-A family	GO:0043231//intracellular membrane-bounded organelle	GO:0005488//binding	GO:0048511//rhythmic process;GO:0009755//hormone-mediated signaling pathway
Araip.SJU82.1	1234	32.3306	51.9024	77.5688	134.566	1.33252	up	0.841605	unknown [Glycine max]	-	-	-	-
Araip.RET4S.1	1002	14.6616	10.5887	52.0327	71.796	2.29397	up	0.879493	uncharacterized protein LOC547691 [Glycine max]	-	GO:0016020//membrane	-	GO:0051707//response to other organism
Araip.96G7D.1	2428	0.05932	0	4.69725	3.98241	6.96823	up	0.858543	uncharacterized protein LOC101265396 [Solanum lycopersicum]	K00083|1|1e-150|531|pop:POPTR_667694|cinnamyl-alcohol dehydrogenase [EC:1.1.1.195]	-	GO:0046872//metal ion binding;GO:0016491//oxidoreductase activity	GO:0008152//metabolic process
Araip.X10KJ.1	2541	1.36037	0.560125	28.6935	16.0331	4.54158	up	0.919322	uncharacterized protein LOC101208428 [Cucumis sativus]	-	-	-	-
Araip.LG4CB.1	762	0.945071	0.849009	31.716	43.1439	5.38288	up	0.95865	uncharacterized protein LOC100820463 [Glycine max]	-	-	-	-
Araip.HD6QL.1	1509	37.6059	39.0997	73.42	83.3008	1.03079	up	0.801647	uncharacterized protein LOC100820062 [Glycine max]	-	-	GO:0005543//phospholipid binding;GO:0046872//metal ion binding	-
Araip.60DVD.1	525	21.9473	18.2377	71.3778	38.5544	1.45189	up	0.843579	uncharacterized protein LOC100818870 [Glycine max]	-	-	-	-
Araip.R1LLI.1	2362	11.8906	10.189	29.201	34.6054	1.53099	up	0.838127	uncharacterized protein LOC100818476 [Glycine max]	-	GO:0044464//cell part	-	-
Araip.GMI9L.1	1013	0.142181	0	4.15495	5.34532	5.96411	up	0.85864	uncharacterized protein LOC100818347 [Glycine max]	K00750|1|1e-22|105|rcu:RCOM_1590700|glycogenin glucosyltransferase [EC:2.4.1.186]	-	-	-
Araip.LC5US.1	285	72.7725	79.9034	187.224	202.207	1.3509	up	0.846976	uncharacterized protein LOC100817529 [Glycine max]	-	-	-	-
Araip.Y987Q.1	3658	16.5763	17.2259	42.2017	43.2096	1.33731	up	0.829602	uncharacterized protein LOC100817247 [Glycine max]	K10406|1|0.0|1102|pop:POPTR_569144|kinesin family member C2/C3	-	GO:0003774//motor activity;GO:0000166//nucleotide binding	-
Araip.VZ34B.1	1323	1.41525	1.2714	8.10738	15.3968	3.12904	up	0.849225	uncharacterized protein LOC100816250 [Glycine max]	-	GO:0043231//intracellular membrane-bounded organelle;GO:0016020//membrane	-	GO:0009250//glucan biosynthetic process
Araip.F6VRE.1	1985	24.0895	20.5328	66.1423	52.414	1.40974	up	0.839146	uncharacterized protein LOC100816139 [Glycine max]	-	-	-	-
Araip.N3NU2.1	1269	4.99391	3.05884	50.2863	33.7295	3.38311	up	0.898	uncharacterized protein LOC100815963 [Glycine max]	K09422|1|2e-96|351|gmx:100815963|myb proto-oncogene protein, plant	GO:0043231//intracellular membrane-bounded organelle	GO:0003676//nucleic acid binding;GO:0001071//nucleic acid binding transcription factor activity	GO:0009725//response to hormone stimulus;GO:0006351//transcription, DNA-dependent;GO:0009900;GO:0009832//plant-type cell wall biogenesis
Araip.B3ZXX.1	1050	20.0269	21.6881	63.8779	63.6025	1.61164	up	0.853884	uncharacterized protein LOC100815707 [Glycine max]	-	-	GO:0016772//transferase activity, transferring phosphorus-containing groups	GO:0006796//phosphate-containing compound metabolic process
Araip.QR5SQ.1	1838	6.97419	7.39165	34.1279	28.5485	2.12528	up	0.862992	uncharacterized protein LOC100815394 [Glycine max]	-	-	-	-
Araip.85E1M.1	1933	8.27067	8.09936	39.9663	29.5465	2.08622	up	0.864836	uncharacterized protein LOC100814896 [Glycine max]	-	-	-	-
Araip.R9PC3.1	1571	15.5856	22.0727	45.4593	59.2509	1.47536	up	0.84421	uncharacterized protein LOC100814817 [Glycine max]	K03453|1|1e-14|79.7|vcn:VOLCADRAFT_102664|bile acid:Na+ symporter, BASS family	-	-	-
Araip.R3SMC.1	2275	7.91367	12.1142	25.961	26.7482	1.39604	up	0.81831	uncharacterized protein LOC100814684 [Glycine max]	-	-	-	-
Araip.GH9X1.1	2509	0.918478	0.618839	9.90293	10.7908	3.7507	up	0.858446	uncharacterized protein LOC100811395 [Glycine max]	-	GO:0043231//intracellular membrane-bounded organelle	-	-
Araip.KDZ35.1	2782	6.05729	8.9763	18.2527	21.4101	1.3996	up	0.80595	uncharacterized protein LOC100810951 [Glycine max]	-	-	-	-
Araip.J1GZN.1	1985	0.290234	0.0651834	13.7483	14.1589	6.29498	up	0.950238	uncharacterized protein LOC100809817 [Glycine max]	-	GO:0031224//intrinsic to membrane	-	GO:0009553//embryo sac development
Araip.2ME7F.1	1934	0.297888	0.200707	8.14357	10.7992	5.24764	up	0.904989	uncharacterized protein LOC100809817 [Glycine max]	-	GO:0031224//intrinsic to membrane	-	GO:0051179//localization;GO:0009553//embryo sac development
Araip.KK73W.1	8644	6.31501	6.15211	18.2989	16.9433	1.49917	up	0.808636	uncharacterized protein LOC100809655 [Glycine max]	K10400|1|0.0|2833|gmx:100809655|kinesin family member 15	-	-	GO:0009987//cellular process
Araip.ADY7C.1	1901	8.63719	14.3614	22.9978	29.3657	1.18701	up	0.803362	uncharacterized protein LOC100809195 [Glycine max]	-	-	-	-
Araip.S8BBE.1	2203	14.3179	16.7977	44.9906	48.4562	1.58651	up	0.848707	uncharacterized protein LOC100808883 [Glycine max]	-	-	-	-
Araip.LA5WR.1	1404	1.12843	0.829417	9.67044	8.08071	3.18057	up	0.831964	uncharacterized protein LOC100808625 [Glycine max]	K14491|1|5e-10|63.5|ath:AT5G58080|two-component response regulator ARR-B family	-	-	-
Araip.S0LKT.1	1135	51.0129	58.1395	102.876	117.111	1.01108	up	0.803896	uncharacterized protein LOC100807342 [Glycine max]	K00134|1|1e-152|536|gmx:100807342|glyceraldehyde 3-phosphate dehydrogenase [EC:1.2.1.12]	GO:0030312//external encapsulating structure;GO:0031981//nuclear lumen;GO:0009536//plastid;GO:0016020//membrane	GO:0016620//oxidoreductase activity, acting on the aldehyde or oxo group of donors, NAD or NADP as acceptor;GO:0046914//transition metal ion binding;GO:0000166//nucleotide binding	GO:0006007//glucose catabolic process;GO:0006952//defense response;GO:0010038//response to metal ion
Araip.UR5GQ.1	1527	0.848893	1.44048	12.8927	12.6644	3.4807	up	0.863186	uncharacterized protein LOC100807063 precursor [Glycine max]	K08235|1|6e-126|447|vvi:100241119|xyloglucan:xyloglucosyl transferase [EC:2.4.1.207];K14504|4|7e-125|444|vvi:100256520|xyloglucan:xyloglucosyl transferase TCH4 [EC:2.4.1.207]	GO:0005576//extracellular region;GO:0030312//external encapsulating structure	GO:0016798//hydrolase activity, acting on glycosyl bonds;GO:0016758//transferase activity, transferring hexosyl groups	GO:0044042//glucan metabolic process
Araip.K67MV.1	3492	18.3542	20.5273	48.3293	54.1614	1.39834	up	0.836542	uncharacterized protein LOC100806960 [Glycine max]	K10400|1|3e-82|305|gmx:100809655|kinesin family member 15	-	-	-
Araip.989UZ.1	1053	9.98491	8.60136	34.0399	33.0574	1.85202	up	0.856117	uncharacterized protein LOC100806835 [Glycine max]	-	-	-	-
Araip.QP3X3.1	715	17.5252	13.9342	123.81	136.678	3.04965	up	0.900767	uncharacterized protein LOC100806493 [Glycine max]	-	-	-	-
Araip.K3KGD.1	2019	14.3387	19.9306	37.6587	39.0795	1.16303	up	0.813586	uncharacterized protein LOC100806408 [Glycine max]	K11592|1|3e-30|130|smo:SELMODRAFT_448444|endoribonuclease Dicer [EC:3.1.26.-]	-	-	-
Araip.H6QSZ.1	1696	36.1771	50.5044	88.7007	93.0442	1.06812	up	0.816563	uncharacterized protein LOC100805898 [Glycine max]	-	-	-	-
Araip.VPX46.1	3474	7.2968	7.67246	24.2703	23.0089	1.6592	up	0.835102	uncharacterized protein LOC100804990 [Glycine max]	-	-	-	-
Araip.97GAP.1	1890	35.1308	18.8264	141.089	211.395	2.70767	up	0.895897	uncharacterized protein LOC100804829 precursor [Glycine max]	K00430|1|5e-125|446|mtr:MTR_2g029850|peroxidase [EC:1.11.1.7]	-	GO:0046872//metal ion binding;GO:0003824//catalytic activity	-
Araip.B5PZL.1	210	54.8681	76.4011	141.592	177.424	1.2811	up	0.842204	uncharacterized protein LOC100803585 [Glycine max]	-	GO:0016020//membrane;GO:0031410//cytoplasmic vesicle	-	-
Araip.QQY5R.1	1900	35.704	48.623	100.758	107.414	1.30371	up	0.840408	uncharacterized protein LOC100803414 [Glycine max]	-	-	-	-
Araip.R9V2R.1	1740	30.7924	30.6369	64.9213	72.5383	1.16201	up	0.825751	uncharacterized protein LOC100803234 [Glycine max]	-	-	-	-
Araip.489C1.1	1248	18.6961	18.3508	93.2351	48.7597	1.93841	up	0.871777	uncharacterized protein LOC100803096 [Glycine max]	-	GO:0009532//plastid stroma;GO:0016020//membrane	GO:0016817//hydrolase activity, acting on acid anhydrides;GO:0051219//phosphoprotein binding;GO:0032559	GO:0048827//phyllome development;GO:0009639//response to red or far red light
Araip.H9GD5.1	789	26.8343	33.7822	58.1638	72.387	1.10683	up	0.81378	uncharacterized protein LOC100802189 [Glycine max]	-	-	-	-
Araip.V4WLJ.1	1378	12.4379	13.9905	26.6028	34.7103	1.21411	up	0.810172	uncharacterized protein LOC100801809 [Glycine max]	K09518|1|3e-15|80.1|bdi:100832766|DnaJ homolog subfamily B member 12	-	-	-
Araip.DH2VM.1	1423	23.077	16.5487	81.8645	79.094	2.02218	up	0.874333	uncharacterized protein LOC100801597 [Glycine max]	-	-	-	-
Araip.MN2DD.1	561	6.4184	16.8367	29.7684	48.0305	1.7422	up	0.855874	uncharacterized protein LOC100801538 [Glycine max]	-	-	-	-
Araip.833HW.1	705	21.0425	26.979	64.5162	71.8683	1.50593	up	0.852428	uncharacterized protein LOC100801421 [Glycine max]	-	-	-	-
Araip.VS6HJ.1	2574	8.39329	8.5455	27.7454	23.2404	1.58976	up	0.832255	uncharacterized protein LOC100801192 [Glycine max]	-	GO:0009526//plastid envelope	GO:0015631//tubulin binding	GO:0007051//spindle organization
Araip.QCG77.1	1937	1.7102	1.66997	15.9815	15.0422	3.19821	up	0.866389	uncharacterized protein LOC100800892 [Glycine max]	-	-	-	-
Araip.XC08J.1	3276	15.6955	11.4538	40.8231	25.3047	1.28434	up	0.81831	uncharacterized protein LOC100800333 [Glycine max]	-	GO:0016020//membrane;GO:0030312//external encapsulating structure	GO:0003779//actin binding	GO:0007010//cytoskeleton organization
Araip.2Z3LC.1	2456	11.846	13.6975	28.415	32.546	1.25493	up	0.813877	uncharacterized protein LOC100800099 [Glycine max]	-	-	-	-
Araip.MB9CM.1	3336	11.657	12.4114	28.2046	28.405	1.23391	up	0.808264	uncharacterized protein LOC100800016 [Glycine max]	K10406|1|0.0|1550|gmx:100800016|kinesin family member C2/C3	GO:0015630//microtubule cytoskeleton	GO:0003774//motor activity;GO:0032559	GO:0007017//microtubule-based process
Araip.G65AX.1	1396	27.0312	25.6739	73.2357	60.7679	1.34626	up	0.83761	uncharacterized protein LOC100799951 [Glycine max]	K14505|1|4e-14|76.3|vvi:100267897|cyclin D3, plant;K10151|5|4e-13|73.2|pop:POPTR_804326|cyclin D2	-	GO:0005488//binding	-
Araip.WCD75.1	3874	11.6368	12.4913	28.2481	26.9562	1.19406	up	0.8054	uncharacterized protein LOC100799788 [Glycine max]	-	-	-	-
Araip.U15FR.1	1414	13.8528	17.3861	34.2793	46.409	1.36902	up	0.829133	uncharacterized protein LOC100799090 [Glycine max]	K02178|1|2e-157|553|gmx:100799090|checkpoint serine/threonine-protein kinase [EC:2.7.11.1]	GO:0000775//chromosome, centromeric region	-	GO:0045841//negative regulation of mitotic metaphase/anaphase transition
Araip.2Y7I4.1	3116	11.7405	14.1597	39.172	35.872	1.53477	up	0.842592	uncharacterized protein LOC100799086 [Glycine max]	K09667|1|6e-08|57.8|vvi:100244912|polypeptide N-acetylglucosaminyltransferase [EC:2.4.1.-]	GO:0016020//membrane	GO:0005515//protein binding	-
Araip.F92FW.1	1506	25.535	24.8296	62.6575	57.7847	1.25786	up	0.831317	uncharacterized protein LOC100798813 [Glycine max]	-	-	-	-
Araip.7V2M5.1	420	6.17267	12.6308	32.9734	30.0823	1.74563	up	0.850584	uncharacterized protein LOC100797991 [Glycine max]	-	-	-	-
Araip.J8YSH.1	1105	16.4232	21.194	56.1523	50.5196	1.50371	up	0.845035	uncharacterized protein LOC100797817 [Glycine max]	-	-	-	-
Araip.FS41U.1	2870	7.52764	7.61907	19.9165	20.1697	1.4041	up	0.806743	uncharacterized protein LOC100797723 [Glycine max]	K13216|1|4e-07|55.8|pop:POPTR_928448|nuclear inhibitor of protein phosphatase 1 [EC:3.1.4.-]	-	-	-
Araip.M4GEB.1	1517	5.41176	6.82341	20.2272	21.2465	1.76116	up	0.836429	uncharacterized protein LOC100797243 [Glycine max]	-	-	-	-
Araip.R870C.1	1613	2.32161	1.68454	27.525	23.4989	3.67088	up	0.89504	uncharacterized protein LOC100797065 [Glycine max]	-	-	-	-
Araip.1HM4P.1	887	7.63174	9.77346	29.6956	31.8313	1.8217	up	0.851361	uncharacterized protein LOC100796420 [Glycine max]	-	-	-	-
Araip.EH80H.1	2027	9.16612	6.19178	24.7164	22.3884	1.61689	up	0.830087	uncharacterized protein LOC100795977 [Glycine max]	-	-	-	-
Araip.KF0DD.1	1547	0.558612	0.250916	4.3005	7.0004	3.80321	up	0.807568	uncharacterized protein LOC100795221 precursor [Glycine max]	K01206|1|2e-25|115|aly:ARALYDRAFT_475890|alpha-L-fucosidase [EC:3.2.1.51];K00514|3|2e-21|101|rcu:RCOM_1428040|zeta-carotene desaturase [EC:1.3.5.6]	GO:0031410//cytoplasmic vesicle	GO:0016787//hydrolase activity	GO:0044238//primary metabolic process
Araip.G4SZ0.1	1122	0	0	3.99332	3.67698	8.58314	up	0.845342	uncharacterized protein LOC100794523 [Glycine max]	K00469|1|3e-104|375|gmx:100788665|inositol oxygenase [EC:1.13.99.1]	-	GO:0016701//oxidoreductase activity, acting on single donors with incorporation of molecular oxygen	GO:0009987//cellular process
Araip.2Y029.1	1213	0.593689	0.74668	10.0738	10.3097	3.9267	up	0.863445	uncharacterized protein LOC100794299 [Glycine max]	-	-	-	-
Araip.3UM1W.1	1883	6.80752	7.696	53.2853	46.8317	2.78721	up	0.887631	uncharacterized protein LOC100793202 [Glycine max]	-	-	-	GO:0009888//tissue development;GO:0010051//xylem and phloem pattern formation;GO:0009755//hormone-mediated signaling pathway
Araip.X8KYK.1	1655	9.22481	7.11444	36.753	28.9787	2.00825	up	0.860485	uncharacterized protein LOC100791744 [Glycine max]	-	-	-	-
Araip.ALF6C.1	1233	21.1429	23.0864	58.2513	63.9915	1.46667	up	0.845342	uncharacterized protein LOC100790472 [Glycine max]	-	-	-	-
Araip.QSR4J.1	531	14.647	20.2246	41.9336	53.6577	1.45482	up	0.841525	uncharacterized protein LOC100790453 [Glycine max]	-	-	-	-
Araip.RM625.1	2118	13.0564	16.5554	34.8086	37.6789	1.29156	up	0.821545	uncharacterized protein LOC100789274 [Glycine max]	-	-	-	-
Araip.J98CT.1	1635	10.7471	12.108	30.8084	31.4622	1.44604	up	0.830475	uncharacterized protein LOC100789005 [Glycine max]	-	GO:0015630//microtubule cytoskeleton	-	GO:0000911//cytokinesis by cell plate formation;GO:0000920//cytokinetic cell separation
Araip.953R9.1	783	5.51835	5.94892	31.2122	22.7222	2.23368	up	0.862426	uncharacterized protein LOC100788954 [Glycine max]	-	-	-	-
Araip.UM5IV.1	1437	5.51259	4.77218	15.3063	14.5342	1.53677	up	0.804154	uncharacterized protein LOC100788924 [Glycine max]	-	-	GO:0046914//transition metal ion binding	-
Araip.QV08P.1	799	6.84993	7.77306	99.7481	97.2981	3.75222	up	0.915488	uncharacterized protein LOC100788634 [Glycine max]	K14411|1|1e-16|85.1|sbi:SORBI_02g005670|RNA-binding protein Musashi	-	GO:0005488//binding	-
Araip.XJ3PC.1	1521	1.5151	0.935752	6.87345	8.81532	2.67838	up	0.807681	uncharacterized protein LOC100788520 [Glycine max]	-	-	-	-
Araip.K4PW4.1	946	1.827	2.7355	16.0746	16.2177	2.82329	up	0.859158	uncharacterized protein LOC100788345 [Glycine max]	-	-	GO:0003824//catalytic activity	GO:0044238//primary metabolic process
Araip.YI4D6.1	468	7.07834	7.74122	21.1783	25.344	1.65042	up	0.830944	uncharacterized protein LOC100788260 [Glycine max]	-	-	-	-
Araip.YKX26.1	1240	7.89836	8.76506	22.6653	27.8642	1.60044	up	0.832174	uncharacterized protein LOC100787725 [Glycine max]	K07976|1|3e-93|338|aly:ARALYDRAFT_470156|Rab family, other	GO:0043231//intracellular membrane-bounded organelle;GO:0044444//cytoplasmic part	GO:0032561//guanyl ribonucleotide binding;GO:0003824//catalytic activity	GO:0035556//intracellular signal transduction;GO:0006810//transport
Araip.4P39C.1	1398	0.309075	2.03616	8.83787	7.65429	2.81397	up	0.815964	uncharacterized protein LOC100787153 [Glycine max]	-	-	-	-
Araip.2Q08B.1	579	11.6915	17.8776	56.7479	62.5694	2.01264	up	0.870757	uncharacterized protein LOC100784783 [Glycine max]	K06889|1|7e-40|161|gmx:100784783|	-	-	-
Araip.BNK4F.1	3830	17.6746	20.5063	43.4261	43.5245	1.18735	up	0.819911	uncharacterized protein LOC100784708 [Glycine max]	K10400|1|1e-68|260|bdi:100844828|kinesin family member 15	-	-	-
Araip.T6ZPT.1	498	0	0.259817	7.36118	2.58884	5.20465	up	0.844129	uncharacterized protein LOC100784643 [Glycine max]	-	-	-	-
Araip.3W093.1	1598	5.67823	5.58688	17.0778	16.3777	1.57038	up	0.812146	uncharacterized protein LOC100784093 [Glycine max]	-	-	-	-
Araip.J0GLY.1	2798	9.57447	10.4048	27.9989	27.0012	1.46094	up	0.826382	uncharacterized protein LOC100783702 [Glycine max]	-	GO:0009526//plastid envelope	GO:0015631//tubulin binding	GO:0007051//spindle organization
Araip.TN8RY.1	1118	1.28827	1.62026	6.55791	11.1857	2.60894	up	0.816352	uncharacterized protein LOC100783654 [Glycine max]	-	-	-	-
Araip.RND4F.1	1745	5.53005	7.48899	18.4402	19.8743	1.55727	up	0.819102	uncharacterized protein LOC100783314 [Glycine max]	-	GO:0043231//intracellular membrane-bounded organelle	GO:0001071//nucleic acid binding transcription factor activity;GO:0005515//protein binding	GO:0009755//hormone-mediated signaling pathway
Araip.PK9UC.1	429	7.3861	9.04818	24.686	17.4303	1.35767	up	0.805772	uncharacterized protein LOC100783158 [Glycine max]	-	-	-	-
Araip.AZ2EQ.1	1188	22.3075	28.7531	64.4579	72.9267	1.42794	up	0.846329	uncharacterized protein LOC100783134 [Glycine max]	-	-	-	-
Araip.83H1C.1	669	6.45869	3.48132	25.7745	26.2088	2.38673	up	0.864658	uncharacterized protein LOC100782615 [Glycine max]	-	-	-	-
Araip.L0N7J.1	666	11.8943	16.1251	25.279	40.071	1.22177	up	0.813101	uncharacterized protein LOC100780921 [Glycine max]	-	-	-	-
Araip.CS3IA.1	941	9.48968	11.5501	49.49	76.5872	2.58311	up	0.886142	uncharacterized protein LOC100779919 [Glycine max]	K09422|1|7e-38|155|gmx:100808114|myb proto-oncogene protein, plant	GO:0043231//intracellular membrane-bounded organelle	GO:0003676//nucleic acid binding	-
Araip.4EY32.1	1793	7.39021	12.3399	20.8241	26.6045	1.26535	up	0.80595	uncharacterized protein LOC100779792 [Glycine max]	-	GO:0043231//intracellular membrane-bounded organelle	GO:0003676//nucleic acid binding	GO:0006351//transcription, DNA-dependent
Araip.9MW8I.1	738	3.90322	4.73374	18.5814	21.4873	2.21388	up	0.852153	uncharacterized protein LOC100779749 precursor [Glycine max]	K14489|1|2e-19|93.2|vvi:100263145|arabidopsis histidine kinase 2/3/4 (cytokinin receptor) [EC:2.7.13.3]	-	GO:0003824//catalytic activity	-
Araip.YLJ2W.1	1464	60.7991	81.2216	216.179	246.136	1.70278	up	0.868881	uncharacterized protein LOC100779100 [Glycine max]	-	GO:0044444//cytoplasmic part;GO:0031224//intrinsic to membrane;GO:0043231//intracellular membrane-bounded organelle	-	GO:0051234//establishment of localization
Araip.X36HH.1	2136	0.134858	0	4.76731	7.24292	6.37348	up	0.891287	uncharacterized protein LOC100778245 [Glycine max]	-	-	-	-
Araip.5R1LV.1	1274	9.0442	7.00772	18.3304	22.668	1.35282	up	0.804057	uncharacterized protein LOC100777963 [Glycine max]	-	GO:0031224//intrinsic to membrane	GO:0015171//amino acid transmembrane transporter activity	GO:0015801//aromatic amino acid transport;GO:0015711//organic anion transport
Araip.X59LH.1	369	17.5645	19.9869	37.5307	42.2759	1.08764	up	0.801954	uncharacterized protein LOC100777177 [Glycine max]	-	-	-	-
Araip.H2GQW.1	1222	6.7182	7.09416	52.5537	50.6412	2.90134	up	0.889895	uncharacterized protein LOC100776882 [Glycine max]	K09422|1|5e-62|236|vvi:100253313|myb proto-oncogene protein, plant	GO:0043231//intracellular membrane-bounded organelle	GO:0003676//nucleic acid binding	-
Araip.X5DDA.1	842	0.855278	1.07568	9.19128	5.81842	2.95851	up	0.811709	uncharacterized protein LOC100776617 [Glycine max]	-	-	GO:0043169//cation binding	-
Araip.I0HKJ.1	1663	5.19647	2.33414	22.9418	22.9474	2.60732	up	0.866988	uncharacterized protein LOC100776165 precursor [Glycine max]	K08235|1|5e-131|465|gmx:100776165|xyloglucan:xyloglucosyl transferase [EC:2.4.1.207]	GO:0005576//extracellular region;GO:0030312//external encapsulating structure	GO:0004553//hydrolase activity, hydrolyzing O-glycosyl compounds;GO:0016758//transferase activity, transferring hexosyl groups	GO:0044042//glucan metabolic process
Araip.67SLS.1	4376	17.2795	17.9773	47.7501	37.1511	1.26788	up	0.825201	uncharacterized protein LOC100776015 [Glycine max]	K10400|1|0.0|1868|gmx:100814373|kinesin family member 15	-	GO:0003774//motor activity	-
Araip.XK8YV.1	3481	14.9366	15.6486	41.6563	41.7031	1.44651	up	0.838661	uncharacterized protein LOC100775206 [Glycine max]	K11498|1|2e-79|295|pop:POPTR_831806|centromeric protein E	GO:0015630//microtubule cytoskeleton	GO:0003774//motor activity;GO:0032559	GO:0007349//cellularization;GO:0007017//microtubule-based process;GO:0048229//gametophyte development
Araip.L50X7.1	725	30.1964	37.1213	78.2801	101.894	1.42034	up	0.844566	uncharacterized protein LOC100527864 [Glycine max]	K06688|1|4e-69|257|gmx:100527864|ubiquitin-conjugating enzyme E2 C [EC:6.3.2.19]	GO:0043231//intracellular membrane-bounded organelle	GO:0019787//small conjugating protein ligase activity;GO:0032559	GO:0019941//modification-dependent protein catabolic process;GO:0032446//protein modification by small protein conjugation
Araip.18JNS.1	588	5.63378	3.30074	46.4122	49.1139	3.41843	up	0.900362	uncharacterized protein LOC100527840 precursor [Glycine max]	-	-	GO:0004091//carboxylesterase activity;GO:0030234//enzyme regulator activity	-
Araip.Z2CSM.1	582	1.73231	0.222318	15.1636	18.3861	4.10134	up	0.895024	uncharacterized protein LOC100527138 precursor [Glycine max]	-	-	-	-
Araip.ZG28U.1	1215	1.65959	0.958437	12.1805	8.1705	2.95854	up	0.836202	uncharacterized protein LOC100527136 [Glycine max]	-	GO:0031224//intrinsic to membrane;GO:0009528//plastid inner membrane	-	-
Araip.RDM9N.1	549	4.72226	4.94931	13.1074	18.7867	1.72147	up	0.817776	uncharacterized protein LOC100500506 [Glycine max]	-	-	-	GO:0006950//response to stress
Araip.VZ4BS.1	1108	1.94985	3.26976	31.9826	34.9072	3.67977	up	0.901074	uncharacterized protein LOC100500091 [Glycine max]	-	-	-	-
Araip.WA0H8.1	508	7.9386	8.9146	20.0452	24.6174	1.40605	up	0.812745	uncharacterized protein LOC100499992 [Glycine max]	K10802|1|8e-23|103|vvi:100257544|high mobility group protein B1	GO:0043231//intracellular membrane-bounded organelle;GO:0044427//chromosomal part	GO:0003676//nucleic acid binding;GO:0005198//structural molecule activity	GO:0006325//chromatin organization
Araip.0F5SG.1	676	2.76979	3.06246	37.1568	30.7053	3.54048	up	0.898065	uncharacterized protein LOC100499904 [Glycine max]	K00759|1|3e-72|268|gmx:100499904|adenine phosphoribosyltransferase [EC:2.4.2.7]	-	GO:0016757//transferase activity, transferring glycosyl groups	GO:0055086//nucleobase-containing small molecule metabolic process
Araip.YT7PR.1	728	14.6403	17.4177	242.452	316.643	4.12433	up	0.931617	uncharacterized protein LOC100499821 [Glycine max]	-	GO:0043231//intracellular membrane-bounded organelle	-	-
Araip.S7E86.1	1398	39.8706	43.7775	75.3647	95.4481	1.03001	up	0.802715	uncharacterized protein LOC100306505 [Glycine max]	-	-	-	GO:0050896//response to stimulus
Araip.WK6DT.1	371	0.388218	0	8.41719	7.9926	5.36485	up	0.898227	uncharacterized protein LOC100306300 isoform 1 [Glycine max]	-	-	-	-
Araip.KTY55.1	1352	3.19591	3.44527	23.9009	5.53077	2.14786	up	0.835264	uncharacterized protein LOC100306161 [Glycine max]	-	-	-	-
Araip.KTA7Q.1	787	4.02622	0.328816	91.7804	105.171	5.49901	up	0.971819	uncharacterized protein LOC100306151 precursor [Glycine max]	-	-	-	-
Araip.WPA12.1	342	9.26501	3.40497	207.629	362.269	5.49122	up	0.97596	uncharacterized protein LOC100306055 [Glycine max]	-	-	-	-
Araip.VI2BV.1	710	15.4172	18.9528	42.453	55.2013	1.50654	up	0.84751	uncharacterized protein LOC100305935 [Glycine max]	-	-	-	-
Araip.N7CHL.1	1699	3.30614	6.01632	19.1792	25.0412	2.24593	up	0.857087	uncharacterized protein LOC100305841 [Glycine max]	-	-	-	-
Araip.3JL07.1	1126	27.1173	38.8397	73.9155	89.308	1.30725	up	0.838063	uncharacterized protein LOC100305787 precursor [Glycine max]	-	-	-	-
Araip.S4VWM.1	809	19.2276	23.9905	59.7468	73.1473	1.62057	up	0.854515	uncharacterized protein LOC100305464 [Glycine max]	-	-	-	-
Araip.913KX.1	2240	14.7887	14.614	35.5192	33.6123	1.23339	up	0.815252	uncharacterized protein LOC100248051 [Vitis vinifera]	-	-	-	-
Araip.5WS5K.1	596	1.2083	0.868382	8.20105	10.5995	3.17842	up	0.836008	uncharacterized protein At5g65660-like [Glycine max]	-	GO:0016020//membrane	-	-
Araip.HP15M.1	405	5.3344	3.83375	21.7907	24.8298	2.34626	up	0.860598	uncharacterized protein At5g65660-like [Glycine max]	-	-	-	-
Araip.X85P0.1	1533	1.22138	1.18163	14.8792	9.8396	3.36269	up	0.858462	uncharacterized protein At5g41620-like [Glycine max]	-	-	-	-
Araip.IV2UH.1	1948	9.2421	8.30268	26.2067	27.2673	1.6078	up	0.834584	UDP-arabinose 4-epimerase 1-like [Glycine max]	K12448|1|0.0|778|gmx:100775308|UDP-arabinose 4-epimerase [EC:5.1.3.5]	GO:0043231//intracellular membrane-bounded organelle	GO:0016857//racemase and epimerase activity, acting on carbohydrates and derivatives;GO:0048037//cofactor binding	GO:0006139//nucleobase-containing compound metabolic process;GO:0042546//cell wall biogenesis;GO:0019322//pentose biosynthetic process;GO:0019318//hexose metabolic process
Araip.Q97Y0.1	868	35.8413	55.6015	103.394	151.204	1.47728	up	0.854386	Ubiquitin carrier protein [Medicago truncatula]	K06688|1|1e-73|272|mtr:MTR_5g009020|ubiquitin-conjugating enzyme E2 C [EC:6.3.2.19]	GO:0043231//intracellular membrane-bounded organelle	GO:0019787//small conjugating protein ligase activity;GO:0032559	GO:0019941//modification-dependent protein catabolic process;GO:0032446//protein modification by small protein conjugation
Araip.H8B72.1	729	0	0	9.31227	10.0805	9.9213	up	0.937878	type I inositol-1,4,5-trisphosphate 5-phosphatase CVP2-like [Glycine max]	K01099|1|4e-36|149|ota:Ot04g02290|phosphatidylinositol-bisphosphatase [EC:3.1.3.36]	-	GO:0004518//nuclease activity;GO:0016791//phosphatase activity	-
Araip.PYI63.1	378	0	0.342299	4.66944	5.11603	4.79577	up	0.827806	type I inositol-1,4,5-trisphosphate 5-phosphatase CVP2-like [Glycine max]	-	-	GO:0016791//phosphatase activity;GO:0016628//oxidoreductase activity, acting on the CH-CH group of donors, NAD or NADP as acceptor	GO:0009826//unidimensional cell growth;GO:0048764;GO:0008152//metabolic process
Araip.9B97P.1	1302	223.455	271.796	493.037	507.081	1.01394	up	0.812453	tubulin beta-2 chain-like [Glycine max]	K07375|1|0.0|816|gmx:100816898|tubulin beta	GO:0043234//protein complex;GO:0015630//microtubule cytoskeleton;GO:0030312//external encapsulating structure	GO:0017111//nucleoside-triphosphatase activity;GO:0032561//guanyl ribonucleotide binding	GO:0043623//cellular protein complex assembly;GO:0009207;GO:0006970//response to osmotic stress;GO:0007017//microtubule-based process
Araip.VD0S9.1	1720	68.9999	63.867	176.584	144.215	1.27169	up	0.842075	Tubulin alpha chain	K07374|1|0.0|859|mtr:MTR_3g110720|tubulin alpha	GO:0032991//macromolecular complex;GO:0015630//microtubule cytoskeleton	GO:0017111//nucleoside-triphosphatase activity;GO:0032561//guanyl ribonucleotide binding	GO:0043623//cellular protein complex assembly;GO:0009207;GO:0007017//microtubule-based process
Araip.EC2BK.1	1542	21.6697	18.3763	88.3141	72.154	2.00256	up	0.87388	trihelix transcription factor GTL2-like [Vitis vinifera]	-	-	GO:0003676//nucleic acid binding;GO:0001071//nucleic acid binding transcription factor activity	GO:0006351//transcription, DNA-dependent
Araip.1K5KM.1	2923	0.197097	0	3.94824	3.44033	5.15691	up	0.804543	triacylglycerol lipase 1 [Arachis hypogaea]	-	-	GO:0016787//hydrolase activity	-
Araip.Y6QYT.1	852	12.1715	8.20071	73.3046	54.9289	2.6541	up	0.887663	transcription factor TCP3-like [Glycine max]	-	-	-	GO:0048827//phyllome development;GO:0009987//cellular process;GO:0050789//regulation of biological process
Araip.D3S94.1	1236	18.4115	20.6227	84.8032	65.2965	1.94311	up	0.872472	transcription factor MYC2-like [Glycine max]	K13422|1|7e-49|192|ath:AT1G32640|transcription factor MYC2	-	-	-
Araip.45253.1	780	3.13909	5.30827	13.2292	21.4873	2.03905	up	0.839049	transcription factor MYB48-like [Glycine max]	K09422|1|3e-39|159|pop:POPTR_565013|myb proto-oncogene protein, plant	-	-	-
Araip.Q1LNW.1	1128	0.25537	0	10.5922	11.3151	6.36726	up	0.937781	transcription factor MYB39-like [Glycine max]	K09422|1|5e-85|312|pop:POPTR_207391|myb proto-oncogene protein, plant	GO:0043231//intracellular membrane-bounded organelle	GO:0003676//nucleic acid binding	-
Araip.E5CWX.1	1294	0.111305	0	5.66595	6.97425	6.70324	up	0.899359	transcription factor MYB39 [Glycine max]	K09422|1|9e-59|225|pop:POPTR_562588|myb proto-oncogene protein, plant	GO:0043231//intracellular membrane-bounded organelle	GO:0003676//nucleic acid binding	-
Araip.J0GUS.1	948	9.11575	11.3284	29.3602	26.7912	1.45764	up	0.827046	transcription factor MYB32-like [Glycine max]	K09422|1|2e-79|293|aly:ARALYDRAFT_492740|myb proto-oncogene protein, plant	-	GO:0001071//nucleic acid binding transcription factor activity	GO:0009725//response to hormone stimulus;GO:0006351//transcription, DNA-dependent;GO:0006970//response to osmotic stress
Araip.BC9YQ.1	735	0.783831	0	48.9522	44.3779	6.87737	up	0.984939	transcription factor MYB102 [Lotus japonicus]	K09422|1|4e-73|272|pop:POPTR_559105|myb proto-oncogene protein, plant	GO:0043231//intracellular membrane-bounded organelle	GO:0003676//nucleic acid binding;GO:0001071//nucleic acid binding transcription factor activity	GO:0009725//response to hormone stimulus;GO:0006351//transcription, DNA-dependent
Araip.93FBI.1	414	54.2717	92.8225	167.912	256.602	1.52907	up	0.862135	Transcription factor bHLH93 [Medicago truncatula]	-	GO:0043231//intracellular membrane-bounded organelle	-	-
Araip.8M056.1	1063	0.406478	0.608603	8.04675	6.18544	3.80949	up	0.831753	transcription factor bHLH71 [Vitis vinifera]	-	-	-	-
Araip.JXJ5E.1	836	120.254	132.175	419.987	384.767	1.67267	up	0.870369	thaumatin-like protein-like [Glycine max]	-	GO:0044464//cell part	-	GO:0009607//response to biotic stimulus
Araip.0J9BI.1	1367	19.9133	22.5271	39.5301	51.8714	1.10678	up	0.806888	superoxide dismutase [Cu-Zn], chloroplastic-like [Glycine max]	K04565|1|5e-75|278|gmx:100815376|Cu/Zn superoxide dismutase [EC:1.15.1.1]	GO:0009532//plastid stroma;GO:0005576//extracellular region	GO:0016209//antioxidant activity;GO:0043169//cation binding;GO:0003824//catalytic activity	GO:0009314//response to radiation;GO:0006950//response to stress;GO:0006801//superoxide metabolic process;GO:0010038//response to metal ion
Araip.Z9E6P.1	1916	12.0275	10.4673	31.1796	24.4256	1.30563	up	0.814201	sugar transport protein 13-like [Glycine max]	K08150|1|9e-32|135|aly:ARALYDRAFT_322009|MFS transporter, SP family, solute carrier family 2 (myo-inositol transporter), member 13;K08145|2|3e-31|134|sbi:SORBI_09g028840|MFS transporter, SP family, solute carrier family 2 (facilitated glucose transporter)	GO:0031224//intrinsic to membrane	GO:0016628//oxidoreductase activity, acting on the CH-CH group of donors, NAD or NADP as acceptor;GO:0005356	GO:0008152//metabolic process;GO:0071702
Araip.X40X6.1	2926	3.74101	2.87433	84.6377	38.8182	4.22204	up	0.926521	subtilisin-like protease-like [Glycine max]	-	-	GO:0004175//endopeptidase activity;GO:0016491//oxidoreductase activity	GO:0009725//response to hormone stimulus;GO:0010101;GO:0008152//metabolic process
Araip.BZ2JY.1	1108	10.5292	11.0938	26.836	26.5295	1.30334	up	0.812615	subtilisin-like protease SDD1-like [Glycine max]	-	GO:0031410//cytoplasmic vesicle	GO:0004175//endopeptidase activity	GO:0019538//protein metabolic process
Araip.PF5R6.1	1470	0.293936	0.0880197	6.09593	6.66546	5.06223	up	0.866422	stilbene synthase [Arachis hypogaea]	K00660|1|0.0|630|gmx:732575|chalcone synthase [EC:2.3.1.74]	GO:0044424//intracellular part	GO:0016747//transferase activity, transferring acyl groups other than amino-acyl groups	GO:0050896//response to stimulus;GO:0009699//phenylpropanoid biosynthetic process
Araip.QE1LN.1	2358	0	0	4.03058	4.75674	8.77928	up	0.8633	SST1-like protein [Pisum sativum]	-	GO:0016020//membrane	GO:0015103//inorganic anion transmembrane transporter activity	GO:0006810//transport
Araip.J262V.1	1343	105.206	87.3833	327.149	250.36	1.58431	up	0.864545	squamosa promoter-binding-like protein 8-like [Glycine max]	-	GO:0043231//intracellular membrane-bounded organelle	-	GO:0009555//pollen development;GO:0003006//developmental process involved in reproduction;GO:0048236//plant-type spore development
Araip.XP5YM.1	734	26.2941	22.0349	318.345	616.166	4.27325	up	0.937312	specific tissue protein 2 [Cicer arietinum]	-	-	-	-
Araip.S8PLT.1	799	1.26183	1.45745	9.85586	15.3289	3.21126	up	0.855114	S-norcoclaurine synthase-like [Glycine max]	-	-	-	GO:0050896//response to stimulus
Araip.Y8SXT.1	4324	18.9529	19.2707	43.3946	36.5841	1.06515	up	0.801242	serine/threonine-protein kinase ULK4-like [Glycine max]	K06228|1|5e-49|195|cre:CHLREDRAFT_104702|fused [EC:2.7.11.1]	-	GO:0004672//protein kinase activity;GO:0015631//tubulin binding;GO:0000166//nucleotide binding	GO:0000911//cytokinesis by cell plate formation;GO:0007349//cellularization
Araip.L41H9.1	4397	11.4647	12.2121	31.5888	23.3101	1.21331	up	0.806241	serine/threonine-protein kinase tsuA-like [Glycine max]	K06228|1|0.0|1753|gmx:100792102|fused [EC:2.7.11.1]	GO:0044444//cytoplasmic part	GO:0005488//binding;GO:0004672//protein kinase activity	GO:0007349//cellularization
Araip.BR2EY.1	2145	2.68585	2.23188	18.9892	16.6489	2.85736	up	0.863413	serine/threonine-protein kinase Nek2-like [Glycine max]	K08857|1|0.0|742|gmx:100810347|NIMA (never in mitosis gene a)-related kinase [EC:2.7.11.1]	-	GO:0004672//protein kinase activity	-
Araip.5Q2AY.1	1179	116.787	104.038	265.097	229.417	1.16311	up	0.836898	salt tolerance-like protein At1g75540-like [Glycine max]	K12135|1|3e-14|77.4|aly:ARALYDRAFT_488429|zinc finger protein CONSTANS	-	GO:0005488//binding	-
Araip.N2BYP.1	2150	15.1398	18.3552	47.6784	40.5361	1.39707	up	0.833776	rop guanine nucleotide exchange factor 1-like [Glycine max]	-	-	GO:0005088//Ras guanyl-nucleotide exchange factor activity	-
Araip.ID15H.1	2343	11.9256	10.4373	28.6265	25.9169	1.2863	up	0.811823	rop guanine nucleotide exchange factor 1-like [Glycine max]	-	-	GO:0005088//Ras guanyl-nucleotide exchange factor activity	-
Araip.3FK8B.1	731	1.9703	2.30104	12.2586	23.9859	3.085	up	0.869463	ribonuclease 3-like [Glycine max]	K01166|1|3e-79|292|ath:AT1G14220|ribonuclease T2 [EC:3.1.27.1]	GO:0044464//cell part	GO:0016892;GO:0003676//nucleic acid binding	GO:0032502//developmental process
Araip.SV4TB.1	1841	14.0821	15.6026	34.0723	40.0568	1.32032	up	0.82457	reticulon-like protein B17-like [Glycine max]	-	GO:0043231//intracellular membrane-bounded organelle;GO:0044444//cytoplasmic part	-	-
Araip.RE8JQ.1	1894	0.456269	0.13663	25.5918	24.0967	6.38898	up	0.970427	reticuline oxidase-like protein-like [Glycine max]	-	-	GO:0046993;GO:0050662//coenzyme binding	GO:0008152//metabolic process
Araip.QF4IK.1	2413	2.74568	1.71589	12.4351	13.4641	2.53728	up	0.840602	receptor-like protein kinase At1g67000-like [Glycine max]	K13416|1|2e-54|212|ath:AT4G33430|brassinosteroid insensitive 1-associated receptor kinase 1 [EC:2.7.10.1 2.7.11.1];K04733|4|1e-53|209|smo:SELMODRAFT_159261|interleukin-1 receptor-associated kinase 4 [EC:2.7.11.1];K13417|5|2e-52|205|ath:AT2G13790|somatic e	-	GO:0016301//kinase activity	-
Araip.1A77Y.1	1372	0.209955	0.0943068	6.92719	7.79934	5.59696	up	0.896625	receptor-like protein kinase ANXUR2-like [Glycine max]	K04733|1|4e-56|216|ath:AT5G38990|interleukin-1 receptor-associated kinase 4 [EC:2.7.11.1];K00924|3|2e-42|171|osa:4333912|[EC:2.7.1.-]	-	GO:0016301//kinase activity	-
Araip.VAF8D.1	1081	7.86096	8.97703	25.7479	24.0913	1.56556	up	0.830686	ras-related protein RABA6a-like [Glycine max]	K07976|1|4e-69|258|aly:ARALYDRAFT_476500|Rab family, other	GO:0016020//membrane	GO:0032561//guanyl ribonucleotide binding;GO:0003824//catalytic activity	GO:0035556//intracellular signal transduction;GO:0051169//nuclear transport;GO:0015031//protein transport
Araip.X547G.1	1840	0.156553	0.0703201	4.35359	4.69452	5.31766	up	0.836364	Quinohaemoprotein ethanol dehydrogenase type-1 [Medicago truncatula]	-	-	-	-
Araip.W0VC8.1	2543	3.62479	3.25635	23.225	18.9609	2.61604	up	0.864108	pyruvate decarboxylase 1 [Lotus corniculatus]	K01568|1|0.0|1095|aly:ARALYDRAFT_495579|pyruvate decarboxylase [EC:4.1.1.1]	-	GO:0046872//metal ion binding;GO:0016831//carboxy-lyase activity;GO:0019842//vitamin binding	GO:0006950//response to stress
Araip.CU5DC.1	936	1.69265	2.21178	20.3079	17.0797	3.25938	up	0.874672	protein TRANSPARENT TESTA 1-like [Glycine max]	-	-	-	-
Araip.69PSI.1	447	1.93327	2.89461	19.4395	12.4021	2.72145	up	0.855955	protein TRANSPARENT TESTA 1-like [Glycine max]	-	GO:0043231//intracellular membrane-bounded organelle	GO:0046914//transition metal ion binding;GO:0001071//nucleic acid binding transcription factor activity	GO:0006351//transcription, DNA-dependent;GO:0000904//cell morphogenesis involved in differentiation
Araip.RVY7E.1	750	8.25765	8.45341	28.7839	22.5187	1.61823	up	0.833128	protein TRANSPARENT TESTA 1 [Vitis vinifera]	-	GO:0043231//intracellular membrane-bounded organelle	GO:0046914//transition metal ion binding;GO:0001071//nucleic acid binding transcription factor activity	GO:0006351//transcription, DNA-dependent;GO:0000904//cell morphogenesis involved in differentiation
Araip.H94QL.1	1364	18.4788	23.4304	75.9492	74.5756	1.84466	up	0.867134	Protein TIFY 3B [Medicago truncatula]	K13464|1|5e-18|89.0|pop:POPTR_668867|jasmonate ZIM domain-containing protein	-	GO:0005488//binding	-
Araip.4HB1I.1	2521	13.4259	16.8344	34.8453	38.2016	1.27139	up	0.820995	protein PLASTID MOVEMENT IMPAIRED 2-like [Glycine max]	-	GO:0016020//membrane	-	-
Araip.7C4AI.1	978	0.441806	0.264599	11.9391	14.8961	5.24749	up	0.925114	protein ODORANT1-like [Glycine max]	K09422|1|3e-75|280|gmx:100791209|myb proto-oncogene protein, plant	GO:0043231//intracellular membrane-bounded organelle	GO:0003676//nucleic acid binding;GO:0001071//nucleic acid binding transcription factor activity	GO:0006351//transcription, DNA-dependent
Araip.KT1QG.1	765	0.941365	0.507408	18.1031	21.5716	4.77531	up	0.924629	protein NDR1-like [Glycine max]	-	-	-	-
Araip.U442X.1	1118	1.03062	1.15733	8.37955	8.53343	2.95048	up	0.821901	protein LURP-one-related 11-like [Glycine max]	K03239|1|4e-52|201|vvi:100244672|translation initiation factor eIF-2B subunit alpha	-	-	-
Araip.555KP.1	1680	6.0012	4.38998	16.4867	19.5688	1.79486	up	0.830605	Protein kinase 2B [Medicago truncatula]	K13430|1|1e-74|278|zma:100283091|serine/threonine-protein kinase PBS1 [EC:2.7.11.1];K04733|2|2e-74|278|smo:SELMODRAFT_33807|interleukin-1 receptor-associated kinase 4 [EC:2.7.11.1]	-	GO:0004672//protein kinase activity;GO:0032559	GO:0006464//cellular protein modification process
Araip.9GW6W.1	1421	3.75022	5.37224	12.8034	14.7886	1.59675	up	0.802019	protein IQ-DOMAIN 1-like [Glycine max]	-	-	-	-
Araip.1J5DG.1	1526	15.2901	14.4142	41.1945	34.3009	1.34572	up	0.82669	protein IQ-DOMAIN 14-like [Glycine max]	-	-	-	-
Araip.31HZX.1	1720	13.1468	17.1516	35.0484	32.9806	1.16691	up	0.81192	protein IQ-DOMAIN 14-like [Glycine max]	-	-	-	-
Araip.IUR9I.1	1625	12.32	14.5712	39.5204	43.0805	1.61902	up	0.84709	protein FIZZY-RELATED 3-like [Glycine max]	K03364|1|6e-175|612|zma:100193750|cell division cycle 20-like protein 1, cofactor of APC complex	GO:0031234//extrinsic to internal side of plasma membrane;GO:0009536//plastid	-	GO:0023052//signaling
Araip.F7S1P.1	3306	8.62605	9.35389	46.2022	56.6236	2.51574	up	0.883004	Protein FAM86A [Medicago truncatula]	-	-	-	-
Araip.J2FIH.1	1325	62.8292	68.9424	147.045	152.374	1.18412	up	0.836137	Prolyl 4-hydroxylase subunit alpha-1 [Medicago truncatula]	K00472|1|5e-133|471|mtr:MTR_4g095370|prolyl 4-hydroxylase [EC:1.14.11.2]	-	GO:0046914//transition metal ion binding;GO:0019798;GO:0019842//vitamin binding	GO:0008152//metabolic process
Araip.YSG6K.1	1559	8.68423	8.29949	19.7694	28.2822	1.50043	up	0.823584	Proline transporter [Medicago truncatula]	-	GO:0031224//intrinsic to membrane	GO:0015175//neutral amino acid transmembrane transporter activity	GO:0003333//amino acid transmembrane transport;GO:0015804//neutral amino acid transport
Araip.KX6TX.1	1407	0.102366	0.0919609	6.27238	2.93217	5.56579	up	0.846151	predicted protein [Populus trichocarpa]	-	-	-	-
Araip.LNZ5T.1	1476	0.390322	0.0876619	10.1186	10.3943	5.42342	up	0.915149	predicted protein [Populus trichocarpa]	K13508|1|0.0|694|pop:POPTR_805502|glycerol-3-phosphate acyltransferase [EC:2.3.1.15]	-	GO:0016411//acylglycerol O-acyltransferase activity;GO:0008509//anion transmembrane transporter activity	GO:0006631//fatty acid metabolic process
Araip.M7SF9.1	536	2.14968	0.965589	7.59923	11.786	2.63752	up	0.823438	predicted protein [Populus trichocarpa]	K09422|1|1e-13|72.8|sbi:SORBI_03g028170|myb proto-oncogene protein, plant	GO:0043231//intracellular membrane-bounded organelle	GO:0003676//nucleic acid binding	-
Araip.8C4QX.1	3432	2.18226	0.904818	9.099	7.96384	2.46655	up	0.808571	predicted protein [Populus trichocarpa]	K13415|1|0.0|918|vvi:100252647|protein brassinosteroid insensitive 1 [EC:2.7.10.1 2.7.11.1]	GO:0016020//membrane;GO:0031410//cytoplasmic vesicle	GO:0005515//protein binding;GO:0004672//protein kinase activity;GO:0016787//hydrolase activity;GO:0000166//nucleotide binding	-
Araip.6HR2R.1	426	44.9668	58.6199	103.583	151.319	1.2991	up	0.842155	predicted protein [Populus trichocarpa]	-	-	-	-
Araip.KX3VJ.1	2474	30.3311	35.093	77.6002	69.0478	1.16447	up	0.826625	predicted protein [Populus trichocarpa]	K13415|1|3e-44|178|sbi:SORBI_03g032990|protein brassinosteroid insensitive 1 [EC:2.7.10.1 2.7.11.1]	GO:0005618//cell wall;GO:0016020//membrane	GO:0016491//oxidoreductase activity;GO:0004672//protein kinase activity;GO:0032559	GO:0006464//cellular protein modification process;GO:0007167//enzyme linked receptor protein signaling pathway
Araip.4G0SR.1	1758	0.0819277	0	4.63389	3.96012	6.54669	up	0.853852	polyphenol oxidase A1, chloroplastic-like [Glycine max]	K00422|1|7e-161|565|vvi:100256583|polyphenol oxidase [EC:1.10.3.1]	GO:0009507//chloroplast;GO:0009579//thylakoid	GO:0016491//oxidoreductase activity	GO:0008152//metabolic process
Araip.QB51J.1	1428	0.907745	0.0906085	7.41617	7.67405	3.91792	up	0.841152	polygalacturonase precursor [Glycine max]	K01184|1|3e-117|419|rcu:RCOM_0968450|polygalacturonase [EC:3.2.1.15]	-	GO:0004553//hydrolase activity, hydrolyzing O-glycosyl compounds	GO:0008152//metabolic process
Araip.FI1A9.1	348	168.448	191.853	412.001	332.313	1.04671	up	0.814573	Polyadenylate-binding protein-interacting protein [Medicago truncatula]	-	-	-	-
Araip.KTN2S.1	824	4.71939	5.33887	88.6479	51.9451	3.80507	up	0.914469	plastid division protein PDV2-like [Glycine max]	-	GO:0034399//nuclear periphery	GO:0005506//iron ion binding;GO:0022892	GO:0050896//response to stimulus;GO:0071941;GO:0015669//gas transport
Araip.G0WVS.1	3186	6.19333	6.01054	25.1005	20.2329	1.89324	up	0.844695	plasma membrane ATPase 4-like isoform 1 [Glycine max]	K01535|1|0.0|1645|gmx:100816905|H+-transporting ATPase [EC:3.6.3.6]	GO:0031224//intrinsic to membrane	GO:0015662//ATPase activity, coupled to transmembrane movement of ions, phosphorylative mechanism;GO:0032559	GO:0009206;GO:0006811//ion transport;GO:0009207
Araip.32X4C.1	3287	46.5344	29.8772	110.039	78.9547	1.30648	up	0.839648	phosphoenolpyruvate carboxylase [Arachis hypogaea]	K01595|1|0.0|1865|gmx:100807407|phosphoenolpyruvate carboxylase [EC:4.1.1.31]	-	GO:0046872//metal ion binding;GO:0004611//phosphoenolpyruvate carboxykinase activity;GO:0016628//oxidoreductase activity, acting on the CH-CH group of donors, NAD or NADP as acceptor	GO:0071704;GO:0009060//aerobic respiration;GO:0043648//dicarboxylic acid metabolic process
Araip.BSJ6S.1	3283	18.2504	15.6071	44.0859	33.8902	1.20356	up	0.817404	phosphoenolpyruvate carboxylase [Arachis hypogaea]	K01595|1|0.0|1213|gmx:100805069|phosphoenolpyruvate carboxylase [EC:4.1.1.31]	GO:0044424//intracellular part	GO:0046872//metal ion binding;GO:0004611//phosphoenolpyruvate carboxykinase activity	GO:0071704;GO:0009060//aerobic respiration;GO:0043648//dicarboxylic acid metabolic process
Araip.0C8X4.1	1652	30.4274	32.5822	70.763	63.1353	1.08749	up	0.813084	Phospho-2-dehydro-3-deoxyheptonate aldolase 1, chloroplast precursor, [Ricinus communis]	K01626|1|0.0|838|rcu:RCOM_1036940|3-deoxy-7-phosphoheptulonate synthase [EC:2.5.1.54]	GO:0009536//plastid	GO:0016765//transferase activity, transferring alkyl or aryl (other than methyl) groups	GO:0008652//cellular amino acid biosynthetic process
Araip.A0QGV.1	780	6.27818	4.14708	44.7354	9.0908	2.36823	up	0.865273	phosphatase [Glycine max]	K07025|1|3e-116|415|gmx:547648|putative hydrolase of the HAD superfamily	-	GO:0003824//catalytic activity	-
Araip.WQL72.1	1288	0.335471	0	3.68948	6.40616	4.86903	up	0.834342	peroxidase 55-like [Glycine max]	K00430|1|1e-136|483|gmx:100791275|peroxidase [EC:1.11.1.7]	-	GO:0046872//metal ion binding;GO:0003824//catalytic activity	-
Araip.SR41M.1	1073	0.13423	0	7.46561	4.92627	6.42488	up	0.894571	peroxidase 52-like isoform 1 [Glycine max]	K00430|1|4e-148|522|gmx:100803637|peroxidase [EC:1.11.1.7]	-	GO:0005506//iron ion binding;GO:0003824//catalytic activity;GO:0016209//antioxidant activity	GO:0008152//metabolic process;GO:0006950//response to stress
Araip.I0093.1	1553	0.0927423	0.416578	7.60608	9.96194	5.10824	up	0.895347	peroxidase 3-like [Glycine max]	K00430|1|4e-124|442|mtr:MTR_2g088770|peroxidase [EC:1.11.1.7]	-	GO:0046872//metal ion binding;GO:0003824//catalytic activity;GO:0016209//antioxidant activity	-
Araip.JSZ6P.1	1286	0.89598	0.301841	42.1255	42.5068	6.14272	up	0.97685	peroxidase 15-like [Glycine max]	K00430|1|8e-134|474|gmx:100783115|peroxidase [EC:1.11.1.7]	-	GO:0046872//metal ion binding;GO:0003824//catalytic activity;GO:0016209//antioxidant activity	-
Araip.N79SI.1	1572	1.83243	1.48155	32.2158	41.1704	4.46887	up	0.927994	peroxidase 11-like [Glycine max]	K00430|1|3e-164|575|gmx:100780750|peroxidase [EC:1.11.1.7]	GO:0044464//cell part	GO:0005506//iron ion binding;GO:0003824//catalytic activity;GO:0016209//antioxidant activity	GO:0008152//metabolic process;GO:0006950//response to stress
Araip.G30W8.1	1461	0.690077	0.354248	13.6609	14.8249	4.7696	up	0.912075	Peroxidase [Medicago truncatula]	K00430|1|2e-84|310|pop:POPTR_832218|peroxidase [EC:1.11.1.7]	GO:0043231//intracellular membrane-bounded organelle	GO:0005506//iron ion binding;GO:0003824//catalytic activity;GO:0016209//antioxidant activity	GO:0008152//metabolic process;GO:0006950//response to stress
Araip.ZEN1Y.1	1448	28.1493	32.1685	148.9	157.683	2.34562	up	0.887339	Peroxidase [Medicago truncatula]	K00430|1|7e-155|544|gmx:100793330|peroxidase [EC:1.11.1.7]	GO:0044464//cell part	GO:0005506//iron ion binding;GO:0003824//catalytic activity;GO:0016209//antioxidant activity	GO:0008152//metabolic process;GO:0006950//response to stress
Araip.H1RCV.1	1548	246.933	245.404	765.872	871.736	1.73387	up	0.872391	Peroxidase [Medicago truncatula]	K00430|1|6e-148|521|mtr:MTR_2g029800|peroxidase [EC:1.11.1.7]	-	GO:0005506//iron ion binding;GO:0003824//catalytic activity;GO:0016209//antioxidant activity	GO:0008152//metabolic process;GO:0006950//response to stress
Araip.U4P9E.1	1919	0.150108	0.0674252	5.73091	7.52449	5.9292	up	0.894474	pectinesterase/pectinesterase inhibitor 41-like [Glycine max]	K01051|1|0.0|898|gmx:100800971|pectinesterase [EC:3.1.1.11]	GO:0030312//external encapsulating structure	GO:0030234//enzyme regulator activity;GO:0004091//carboxylesterase activity	GO:0071555//cell wall organization
Araip.59ZQQ.1	285	38.4077	38.5897	96.2321	74.6402	1.15004	up	0.82821	pectinesterase/pectinesterase inhibitor 39-like [Glycine max]	K01051|1|8e-14|73.2|gmx:100802881|pectinesterase [EC:3.1.1.11]	-	GO:0016788//hydrolase activity, acting on ester bonds	-
Araip.EK6VJ.1	2034	1.20378	1.01781	12.4158	12.9304	3.51211	up	0.863332	pectinesterase/pectinesterase inhibitor 33-like [Glycine max]	K01051|1|2e-146|517|vvi:100255703|pectinesterase [EC:3.1.1.11]	GO:0005618//cell wall	GO:0004091//carboxylesterase activity	-
Araip.PJ8US.1	1137	0	0.113799	3.22416	4.53559	5.96994	up	0.832708	pectinesterase QRT1-like [Glycine max]	K01051|1|5e-85|312|smo:SELMODRAFT_76951|pectinesterase [EC:3.1.1.11]	GO:0005618//cell wall	GO:0004091//carboxylesterase activity	GO:0071555//cell wall organization;GO:0044247//cellular polysaccharide catabolic process
Araip.5BU2M.1	600	0	0	5.88349	1.50411	8.52896	up	0.840279	Pectinesterase inhibitor [Medicago truncatula]	-	-	-	-
Araip.9Q46C.1	1479	2.72671	3.41188	13.1275	13.5113	2.11755	up	0.827563	pectinesterase 68-like [Glycine max]	K01051|1|1e-87|321|ppp:PHYPADRAFT_135307|pectinesterase [EC:3.1.1.11]	GO:0005618//cell wall	GO:0004091//carboxylesterase activity	GO:0071555//cell wall organization
Araip.1BL7S.1	1570	8.43991	8.32375	34.5918	33.1754	2.01525	up	0.861601	pectinesterase 53-like [Glycine max]	K01051|1|1e-157|553|mtr:MTR_8g102380|pectinesterase [EC:3.1.1.11]	GO:0044424//intracellular part;GO:0030312//external encapsulating structure	GO:0004091//carboxylesterase activity	GO:0071555//cell wall organization
Araip.6MJ6V.1	1247	0.462001	0.518801	8.38374	7.85744	4.04955	up	0.851361	Pectinesterase [Medicago truncatula]	K01051|1|1e-67|254|gmx:100802881|pectinesterase [EC:3.1.1.11]	-	-	-
Araip.5R50W.1	2301	38.1824	47.8531	102.848	116.149	1.34791	up	0.842997	Pectinesterase [Medicago truncatula]	K01051|1|0.0|849|mtr:MTR_8g023310|pectinesterase [EC:3.1.1.11]	GO:0030312//external encapsulating structure	GO:0030234//enzyme regulator activity;GO:0004091//carboxylesterase activity	GO:0071555//cell wall organization;GO:0045229//external encapsulating structure organization
Araip.H0BWT.1	300	26.4053	12.9389	66.9813	61.4538	1.70682	up	0.859158	pathogenesis-related class 10 protein [Arachis hypogaea]	-	-	-	GO:0050896//response to stimulus
Araip.2KR54.1	3196	35.196	33.1974	86.2388	77.4109	1.25868	up	0.835474	patellin-5-like [Glycine max]	-	GO:0031224//intrinsic to membrane	-	GO:0051234//establishment of localization
Araip.YS6MJ.1	1396	0.206345	0.278057	54.7566	26.9669	7.3984	up	0.985149	Patatin T5 precursor, [Ricinus communis]	-	-	-	-
Araip.WKP3Y.1	1768	1.71075	1.53686	186.995	91.2969	6.42108	up	0.990277	Patatin T5 precursor, [Ricinus communis]	-	GO:0043231//intracellular membrane-bounded organelle	-	-
Araip.1C4CW.1	1230	0	0	9.05153	7.75641	9.71493	up	0.928333	patatin group A-3-like [Glycine max]	-	-	-	GO:0008152//metabolic process
Araip.BU3C8.1	1738	21.0491	20.6963	115.227	100.439	2.36911	up	0.885495	patatin group A-3-like [Glycine max]	-	-	-	GO:0008152//metabolic process
Araip.1M9QD.1	306	0	0	4.43702	4.2132	8.75659	up	0.861294	patatin [Oryza sativa Japonica Group]	-	GO:0044424//intracellular part	GO:0016788//hydrolase activity, acting on ester bonds	GO:0006633//fatty acid biosynthetic process;GO:0033554//cellular response to stress;GO:0002252;GO:0010038//response to metal ion
Araip.MKZ4E.1	1252	1.38047	0.310038	49.9931	68.1691	6.12717	up	0.980555	omega-hydroxypalmitate O-feruloyl transferase-like [Glycine max]	K15400|1|3e-168|589|vvi:100245819|omega-hydroxypalmitate O-feruloyl transferase [EC:2.3.1.188]	-	GO:0016747//transferase activity, transferring acyl groups other than amino-acyl groups	-
Araip.NXJ5N.1	1296	6.22347	4.49267	47.772	63.7657	3.37967	up	0.901673	omega-hydroxypalmitate O-feruloyl transferase-like [Glycine max]	K15400|1|0.0|721|rcu:RCOM_1447050|omega-hydroxypalmitate O-feruloyl transferase [EC:2.3.1.188]	-	-	GO:0045489//pectin biosynthetic process;GO:0006631//fatty acid metabolic process
Araip.JME6F.1	1856	18.0036	25.2364	91.8808	101	2.15727	up	0.880496	Oligoribonuclease [Medicago truncatula]	-	-	GO:0003824//catalytic activity	-
Araip.4Q8UK.1	2567	5.33025	5.3429	20.998	22.2491	2.01862	up	0.847559	O-glucosyltransferase rumi homolog [Glycine max]	K13667|1|1e-132|471|gmx:100797600|protein glucosyltransferase [EC:2.4.1.-]	-	-	-
Araip.JH8FI.1	1660	0.867644	0.701507	18.5665	32.93	5.03642	up	0.941081	O-acyltransferase WSD1-like [Glycine max]	K15406|1|3e-41|167|aly:ARALYDRAFT_330267|wax-ester synthase / diacylglycerol O-acyltransferase [EC:2.3.1.75 2.3.1.20]	-	-	-
Araip.N3CK9.1	1371	0.525269	0.377503	7.52644	14.5757	4.61368	up	0.892063	O-acyltransferase WSD1-like [Glycine max]	K15406|1|3e-33|140|aly:ARALYDRAFT_330267|wax-ester synthase / diacylglycerol O-acyltransferase [EC:2.3.1.75 2.3.1.20]	-	-	-
Araip.37TY6.1	848	24.9673	25.0233	39.387	79.5133	1.25002	up	0.830491	nudix hydrolase 4 [Glycine max]	-	GO:0044444//cytoplasmic part	GO:0003824//catalytic activity	-
Araip.NBK0L.1	1520	33.0698	37.625	72.8886	81.1713	1.12382	up	0.816741	nucleoside-triphosphatase-like [Glycine max]	K14641|1|8e-119|425|vvi:100267968|apyrase [EC:3.6.1.5]	-	-	-
Araip.GHH45.1	1585	0.908699	1.2245	334.85	348.786	8.32406	up	0.999272	Nucleoside-triphosphatase [Medicago truncatula]	K14641|1|5e-102|369|vvi:100267968|apyrase [EC:3.6.1.5]	-	-	-
Araip.887KB.1	1979	0.582229	0	16.1226	17.7849	5.83931	up	0.950028	nucleobase-ascorbate transporter 4-like [Glycine max]	K14611|1|0.0|674|pop:POPTR_570060|solute carrier family 23 (nucleobase transporter), member 1/2	GO:0044464//cell part	GO:0005215//transporter activity	GO:0006810//transport
Araip.MAN9C.1	2150	7.5029	8.30497	25.0075	20.8077	1.53518	up	0.826625	nucleobase-ascorbate transporter 2-like [Glycine max]	K14611|1|0.0|999|gmx:100795365|solute carrier family 23 (nucleobase transporter), member 1/2	GO:0044464//cell part	GO:0005215//transporter activity	GO:0006810//transport
Araip.J1GUG.1	2072	15.2231	15.7365	39.5131	39.1999	1.34621	up	0.827919	nucleobase-ascorbate transporter 2-like [Glycine max]	K14611|1|0.0|933|mtr:MTR_8g086520|solute carrier family 23 (nucleobase transporter), member 1/2	GO:0044464//cell part	GO:0005215//transporter activity	GO:0006810//transport
Araip.1X2V2.1	1369	1.89373	2.74089	13.488	16.6688	2.70196	up	0.85259	nuclease PA3-like [Glycine max]	-	-	GO:0005488//binding;GO:0004518//nuclease activity	GO:0006259//DNA metabolic process
Araip.YS13X.1	1329	32.0787	22.5871	99.812	74.0173	1.66896	up	0.862022	nuclear transcription factor Y subunit A-3-like [Glycine max]	K08064|1|2e-33|140|sbi:SORBI_01g045500|nuclear transcription factor Y, alpha	-	-	GO:0010467//gene expression
Araip.Q4NCY.1	2327	43.7595	23.2978	70.8913	70.5287	1.07652	up	0.81357	Nitrate transporter [Medicago truncatula]	K14638|1|4e-134|476|smo:SELMODRAFT_97812|solute carrier family 15 (peptide/histidine transporter), member 3/4	GO:0031224//intrinsic to membrane	-	GO:0015833//peptide transport
Araip.YBR8J.1	2706	0.0532257	0.0956312	4.51573	2.71569	5.60228	up	0.815139	nitrate reductase [NADH]-like [Vitis vinifera]	K00360|1|0.0|937|ppp:PHYPADRAFT_184973|nitrate reductase (NADH) [EC:1.7.1.1];K00387|4|2e-94|345|olu:OSTLU_3554|sulfite oxidase [EC:1.8.3.1]	-	GO:0008940//nitrate reductase activity;GO:0005506//iron ion binding;GO:0050662//coenzyme binding	GO:0042126//nitrate metabolic process
Araip.XJ3T4.1	1382	0.104218	0	4.51922	6.62345	6.60816	up	0.885382	NAC domain-containing protein 100-like [Glycine max]	-	-	-	-
Araip.609WS.1	1092	1.97842	1.30337	39.7869	47.5791	4.73452	up	0.939803	NAC domain protein [Medicago truncatula]	-	-	GO:0003676//nucleic acid binding	-
Araip.UA0W9.1	953	0.906792	0.543081	7.83579	10.552	3.66475	up	0.847818	NAC domain protein [Medicago truncatula]	-	-	GO:0003676//nucleic acid binding;GO:0001071//nucleic acid binding transcription factor activity	GO:0006351//transcription, DNA-dependent;GO:0032501//multicellular organismal process
Araip.JQQ8M.1	3244	9.50129	10.7292	27.2885	29.1311	1.47966	up	0.828777	myb-related protein 3R-1-like [Glycine max]	K09422|1|2e-80|299|pop:POPTR_801938|myb proto-oncogene protein, plant	-	GO:0003712//transcription cofactor activity	GO:0006351//transcription, DNA-dependent;GO:0010564//regulation of cell cycle process
Araip.W4RXR.1	378	3.81029	10.269	24.4248	33.4248	2.03873	up	0.857751	myb3r3, [Ricinus communis]	K09422|1|4e-10|60.8|rcu:RCOM_0915890|myb proto-oncogene protein, plant	-	-	-
Araip.PUS3S.1	920	1.09587	1.12512	19.628	9.94957	3.73523	up	0.878215	MYB transcription factor MYB139 [Glycine max]	K09422|1|4e-54|209|vvi:100260318|myb proto-oncogene protein, plant	GO:0043231//intracellular membrane-bounded organelle	-	GO:0009725//response to hormone stimulus;GO:0006351//transcription, DNA-dependent;GO:0009743//response to carbohydrate stimulus;GO:0010038//response to metal ion
Araip.ZE5FS.1	1410	3.26874	2.47766	19.8363	17.8299	2.71254	up	0.862297	monoglyceride lipase-like [Glycine max]	-	GO:0016020//membrane	GO:0016787//hydrolase activity	-
Araip.ZH461.1	1847	14.8162	15.9022	49.9133	41.3227	1.5705	up	0.848076	monocopper oxidase-like protein SKS1-like [Glycine max]	K00423|1|1e-116|418|ath:AT1G55570|L-ascorbate oxidase [EC:1.10.3.3]	GO:0031225//anchored to membrane	GO:0046914//transition metal ion binding;GO:0016682//oxidoreductase activity, acting on diphenols and related substances as donors, oxygen as acceptor	GO:0008152//metabolic process
Araip.LD7F4.1	571	13.8732	16.5418	40.8983	67.9617	1.83962	up	0.863041	MLP-like protein 34-like [Glycine max]	-	-	-	GO:0050896//response to stimulus
Araip.N03HN.1	985	176.49	167.352	303.938	426.955	1.08791	up	0.826738	MLP-like protein 34-like [Glycine max]	-	-	-	GO:0050896//response to stimulus
Araip.Y3LT4.1	1704	8.53692	5.92274	20.2385	21.4873	1.52891	up	0.82271	MLO-like protein 1-like [Glycine max]	K08472|1|5e-163|572|ath:AT4G02600|mlo protein	GO:0016020//membrane	-	-
Araip.G867N.1	1112	14.377	19.3153	37.6062	51.245	1.39897	up	0.833873	mitotic spindle checkpoint protein MAD2-like [Glycine max]	K02537|1|7e-117|417|gmx:100789307|mitotic spindle assembly checkpoint protein MAD2	GO:0043231//intracellular membrane-bounded organelle;GO:0000775//chromosome, centromeric region	GO:0003676//nucleic acid binding	GO:0045841//negative regulation of mitotic metaphase/anaphase transition;GO:0048229//gametophyte development;GO:0003006//developmental process involved in reproduction
Araip.T9KCB.1	1672	85.1941	109.501	242.475	271.573	1.40069	up	0.851312	mitotic cyclin [Sesbania rostrata]	K05868|1|0.0|654|gmx:547919|cyclin B	GO:0043231//intracellular membrane-bounded organelle	-	GO:0000087//M phase of mitotic cell cycle
Araip.ULK6W.1	2360	10.1919	11.8972	25.9464	26.9866	1.26084	up	0.809396	mitogen-activated protein kinase kinase kinase 3-like [Glycine max]	K11228|1|4e-68|257|ota:Ot13g01170|mitogen-activated protein kinase kinase kinase [EC:2.7.11.1];K13414|2|3e-55|214|aly:ARALYDRAFT_489755|mitogen-activated protein kinase kinase kinase 1, plant [EC:2.7.11.25]	GO:0005576//extracellular region	GO:0005488//binding;GO:0016301//kinase activity	GO:0030865//cortical cytoskeleton organization
Araip.R7R05.1	1323	39.3004	51.4426	82.4079	101.736	1.02097	up	0.80299	microtubule-associated protein RP/EB family member 1-like [Glycine max]	K10436|1|5e-129|458|gmx:100805687|microtubule-associated protein, RP/EB family	GO:0044444//cytoplasmic part;GO:0030312//external encapsulating structure;GO:0031981//nuclear lumen;GO:0015630//microtubule cytoskeleton	-	GO:0009612//response to mechanical stimulus
Araip.84LR8.1	1068	12.2721	13.9323	37.5028	42.2504	1.60573	up	0.846216	microsomal omega-3 fatty acid desaturase [Glycine max]	K10257|1|9e-153|537|gmx:547470|omega-3 fatty acid desaturase (delta-15 desaturase) [EC:1.14.19.-]	GO:0009507//chloroplast	GO:0016705//oxidoreductase activity, acting on paired donors, with incorporation or reduction of molecular oxygen	GO:0006629//lipid metabolic process
Araip.A16RM.1	980	20.5756	27.7262	46.4122	55.1216	1.07181	up	0.807616	methyltransferase-like protein 10-like [Glycine max]	K15113|1|7e-33|137|gmx:100802640|solute carrier family 25 (mitochondrial iron transporter), member 28/37	GO:0019866//organelle inner membrane;GO:0031224//intrinsic to membrane	-	GO:0006810//transport;GO:0009987//cellular process
Araip.L4KXF.1	1693	0.255219	0.0764259	4.17023	5.25444	4.82873	up	0.82449	methyltransferase PMT2-like [Glycine max]	-	-	-	-
Araip.GLZ9X.1	1016	5.38691	5.85816	16.1698	17.6382	1.58807	up	0.81344	methyl-CpG-binding domain-containing protein 7-like [Glycine max]	-	GO:0044427//chromosomal part;GO:0031981//nuclear lumen	GO:0005515//protein binding;GO:0016787//hydrolase activity;GO:0000166//nucleotide binding	GO:0009628//response to abiotic stimulus
Araip.T0YFD.1	1293	16.0403	13.109	175.465	125.335	3.36727	up	0.909114	metalloendoproteinase 1-like [Glycine max]	K07761|1|4e-34|143|ath:AT1G59970|gelatinase A [EC:3.4.24.24]	-	GO:0008233//peptidase activity	-
Araip.4SP4E.1	1886	6.72033	5.96863	18.3574	18.0466	1.52053	up	0.815074	metal transporter Nramp6-like [Glycine max]	K03322|1|0.0|874|gmx:100797298|manganese transport protein	GO:0016020//membrane	GO:0022890//inorganic cation transmembrane transporter activity;GO:0046915//transition metal ion transmembrane transporter activity	GO:0015691//cadmium ion transport;GO:0006828//manganese ion transport;GO:0030003//cellular cation homeostasis;GO:0006826//iron ion transport
Araip.6YG0W.1	941	55.2544	47.8506	296.219	234.283	2.36324	up	0.889912	Matrix metalloproteinase [Medicago truncatula]	K07761|1|2e-08|57.8|ath:AT1G59970|gelatinase A [EC:3.4.24.24]	-	-	-
Araip.KT3YI.1	1392	10.4504	10.2247	30.6269	33.2498	1.6274	up	0.840683	malate dehydrogenase, [Ricinus communis]	K00025|1|5e-163|571|rcu:RCOM_1609380|malate dehydrogenase [EC:1.1.1.37]	GO:0044424//intracellular part	GO:0016747//transferase activity, transferring acyl groups other than amino-acyl groups;GO:0016615//malate dehydrogenase activity	GO:0009060//aerobic respiration;GO:0005975//carbohydrate metabolic process;GO:0043648//dicarboxylic acid metabolic process
Araip.ZCR91.1	1304	3.53445	3.37364	22.3859	15.4234	2.45238	up	0.856214	MADS-box transcription factor [Arachis hypogaea]	K09264|1|1e-78|290|vvi:100232867|MADS-box transcription factor, plant	GO:0043231//intracellular membrane-bounded organelle	GO:0003677//DNA binding;GO:0001071//nucleic acid binding transcription factor activity	GO:0048856//anatomical structure development;GO:0006351//transcription, DNA-dependent
Araip.S4DRB.1	896	12.8597	15.7404	32.5794	35.3966	1.249	up	0.817452	MADS-box protein CMB1-like [Glycine max]	K09264|1|5e-30|128|vvi:100232867|MADS-box transcription factor, plant	-	-	-
Araip.M07CI.1	676	15.5534	12.2498	163.49	143.8	3.46627	up	0.911153	MADS box protein M8 [Arachis hypogaea]	K09264|1|1e-61|233|gmx:100782733|MADS-box transcription factor, plant	-	GO:0003677//DNA binding	GO:0006351//transcription, DNA-dependent
Araip.WF9CR.1	249	4.049	3.63744	26.7184	24.3351	2.73162	up	0.873136	MADS box protein M8 [Arachis hypogaea]	K09264|1|1e-18|89.4|gmx:100782733|MADS-box transcription factor, plant	-	GO:0005488//binding	GO:0048437//floral organ development
Araip.G4BMM.1	480	9.30186	5.66077	50.0663	44.5862	2.66128	up	0.88433	MADS box protein M8 [Arachis hypogaea]	K09264|1|2e-44|175|gmx:100782733|MADS-box transcription factor, plant	-	-	-
Araip.43I77.1	1830	0.0787043	0.141409	5.56447	2.95891	5.27511	up	0.827369	lysosomal Pro-X carboxypeptidase-like [Glycine max]	K01285|1|0.0|726|gmx:100790247|lysosomal Pro-X carboxypeptidase [EC:3.4.16.2]	-	GO:0008238//exopeptidase activity	GO:0019538//protein metabolic process
Araip.89N01.1	3404	50.8163	49.9463	128.075	105.859	1.21514	up	0.835539	lysosomal alpha-mannosidase-like [Glycine max]	K12311|1|0.0|1696|gmx:100798150|lysosomal alpha-mannosidase [EC:3.2.1.24]	-	GO:0046914//transition metal ion binding;GO:0015923//mannosidase activity	GO:0019318//hexose metabolic process
Araip.P959S.1	1678	4.37752	4.39522	51.2992	55.78	3.60951	up	0.906332	lysine histidine transporter-like 2-like [Glycine max]	K15015|1|3e-07|54.7|bdi:100822506|solute carrier family 32 (vesicular inhibitory amino acid transporter)	GO:0016020//membrane	GO:0015175//neutral amino acid transmembrane transporter activity	GO:0003333//amino acid transmembrane transport;GO:0015804//neutral amino acid transport
Araip.16X0V.1	2354	11.7475	13.5765	56.4086	41.0213	1.94386	up	0.866842	LRR receptor-like serine/threonine-protein kinase At4g37250-like [Glycine max]	K13415|1|3e-34|145|sbi:SORBI_03g032990|protein brassinosteroid insensitive 1 [EC:2.7.10.1 2.7.11.1];K13416|4|2e-32|139|ath:AT4G33430|brassinosteroid insensitive 1-associated receptor kinase 1 [EC:2.7.10.1 2.7.11.1]	GO:0016020//membrane	GO:0003824//catalytic activity	GO:0010033//response to organic substance
Araip.H32PL.1	1686	5.55271	4.22087	22.9509	17.3581	2.04414	up	0.845245	low affinity cationic amino acid transporter 2-like [Glycine max]	K03294|1|1e-96|352|sbi:SORBI_08g021380|basic amino acid/polyamine antiporter, APA family	GO:0016020//membrane	GO:0015171//amino acid transmembrane transporter activity	GO:0006865//amino acid transport;GO:0051707//response to other organism
Araip.FI70A.1	2443	15.2106	19.8082	39.9594	63.1163	1.5575	up	0.84929	long chain acyl-CoA synthetase 2-like [Glycine max]	K01897|1|0.0|1166|gmx:100779735|long-chain acyl-CoA synthetase [EC:6.2.1.3]	GO:0043231//intracellular membrane-bounded organelle	GO:0015645//fatty acid ligase activity	GO:0006633//fatty acid biosynthetic process;GO:0006952//defense response;GO:0010102//lateral root morphogenesis
Araip.YB6JS.1	696	0.413876	0.557711	6.82766	9.07655	4.03292	up	0.848966	LOB domain-containing protein, [Ricinus communis]	K13944|1|6e-53|205|rcu:RCOM_0993260|LOB domain-containing protein 16	-	-	-
Araip.X44PT.1	1210	0.357096	0.962397	17.8412	12.999	4.54676	up	0.906963	LOB domain-containing protein 36-like [Glycine max]	K01955|1|9e-34|142|vvi:100262205|carbamoyl-phosphate synthase large subunit [EC:6.3.5.5];K13944|2|4e-30|129|vvi:100261792|LOB domain-containing protein 16;K13945|5|5e-27|119|rcu:RCOM_0245570|LOB domain-containing protein 29	-	-	-
Araip.MML9E.1	1022	0.563714	0.379811	6.77536	6.30744	3.79347	up	0.822629	LOB domain-containing protein 15-like [Glycine max]	K01955|1|4e-34|142|vvi:100262205|carbamoyl-phosphate synthase large subunit [EC:6.3.5.5];K13944|2|2e-29|127|aly:ARALYDRAFT_903598|LOB domain-containing protein 16	GO:0043231//intracellular membrane-bounded organelle	GO:0005488//binding	-
Araip.E75HV.1	3153	23.7536	18.2614	72.774	50.3348	1.55096	up	0.851894	leucine-rich repeat receptor-like protein kinase TDR-like [Glycine max]	K00924|1|0.0|633|aly:ARALYDRAFT_476729|[EC:2.7.1.-];K08286|5|6e-165|580|ath:AT4G28490|protein-serine/threonine kinase [EC:2.7.11.-]	GO:0031224//intrinsic to membrane	GO:0004672//protein kinase activity;GO:0016491//oxidoreductase activity;GO:0032559	GO:0010065;GO:0010087//phloem or xylem histogenesis;GO:0006464//cellular protein modification process
Araip.VM8FV.1	808	3.03031	4.96418	24.0291	31.2737	2.79027	up	0.876937	late embryogenesis abundant protein group 6 protein [Arachis hypogaea]	-	-	-	-
Araip.84L6B.1	465	13.9383	11.1302	37.666	83.7313	2.27579	up	0.879121	late embryogenesis abundant protein group 3 protein [Arachis hypogaea]	-	-	-	-
Araip.L7P2A.1	2103	1.98613	2.58409	10.9109	12.874	2.37971	up	0.829068	L-ascorbate oxidase [Glycine max]	K00423|1|1e-173|607|vvi:100251280|L-ascorbate oxidase [EC:1.10.3.3]	-	GO:0046914//transition metal ion binding;GO:0016682//oxidoreductase activity, acting on diphenols and related substances as donors, oxygen as acceptor	GO:0008152//metabolic process
Araip.QH4UR.1	408	42.0084	47.5695	109.151	127.028	1.39867	up	0.846523	lamin-like protein-like [Cucumis sativus]	-	GO:0031410//cytoplasmic vesicle	GO:0046914//transition metal ion binding	-
Araip.K1FH3.1	1927	0	0	4.65024	2.94378	8.56872	up	0.843919	laccase-7-like [Glycine max]	K00423|1|3e-55|214|rcu:RCOM_0657480|L-ascorbate oxidase [EC:1.10.3.3]	-	GO:0046872//metal ion binding;GO:0016682//oxidoreductase activity, acting on diphenols and related substances as donors, oxygen as acceptor	GO:0008152//metabolic process
Araip.B4NZS.1	1909	2.56521	3.4567	16.5716	13.9797	2.34294	up	0.842738	laccase-5-like [Glycine max]	K00423|1|4e-61|234|rcu:RCOM_0657480|L-ascorbate oxidase [EC:1.10.3.3]	GO:0005576//extracellular region	GO:0046914//transition metal ion binding;GO:0016682//oxidoreductase activity, acting on diphenols and related substances as donors, oxygen as acceptor	GO:0009808//lignin metabolic process
Araip.7EU1J.1	2352	9.12428	10.6724	21.5897	25.2147	1.24139	up	0.801647	kinesin-related protein 3-like [Glycine max]	K10403|1|2e-58|225|ath:AT5G02370|kinesin family member 22	GO:0043229//intracellular organelle	-	-
Araip.V1C8T.1	2388	23.7636	32.9433	66.0102	84.4377	1.40767	up	0.842269	kinesin-like protein KIF11-like [Glycine max]	K10398|1|2e-27|122|ota:Ot04g00540|kinesin family member 11;K10405|2|3e-25|115|aly:ARALYDRAFT_490168|kinesin family member C1	GO:0044444//cytoplasmic part	-	-
Araip.WH6X9.1	3581	8.44626	9.86406	23.3934	22.7174	1.33245	up	0.808733	kinesin-4-like [Glycine max]	K10406|1|7e-94|343|rcu:RCOM_0409820|kinesin family member C2/C3	GO:0043231//intracellular membrane-bounded organelle	GO:0003774//motor activity;GO:0000166//nucleotide binding	GO:0045333//cellular respiration
Araip.L9EA0.1	2732	16.712	18.7074	41.2487	43.0376	1.25076	up	0.823729	Kinesin [Medicago truncatula]	K10406|1|7e-141|499|zma:100285120|kinesin family member C2/C3	GO:0015630//microtubule cytoskeleton	GO:0003774//motor activity;GO:0032559	GO:0007017//microtubule-based process
Araip.7Y1MG.1	525	61.178	79.605	184.134	221.258	1.52585	up	0.861827	JHL23J11.5 [Jatropha curcas]	-	-	-	-
Araip.S3BW6.1	714	2.01721	3.26191	14.0717	11.9173	2.29954	up	0.832983	JAG1 [Glycine max]	-	-	-	-
Araip.E99A6.1	1574	8.32695	9.53566	21.7375	27.6032	1.46583	up	0.822645	isoflavone reductase homolog [Glycine max]	K00224|1|2e-130|463|aly:ARALYDRAFT_658933|[EC:1.3.1.-];K13081|5|2e-56|217|vvi:100233112|leucoanthocyanidin reductase [EC:1.17.1.3]	-	GO:0016628//oxidoreductase activity, acting on the CH-CH group of donors, NAD or NADP as acceptor	GO:0008152//metabolic process
Araip.CU8VC.1	1972	52.4405	48.8161	117.941	113.364	1.19178	up	0.834423	interactor of constitutive active ROPs 3-like isoform 1 [Glycine max]	-	-	-	-
Araip.K67IB.1	1551	45.5023	53.641	101.283	125.017	1.19065	up	0.834228	interactor of constitutive active ROPs 1-like isoform 1 [Glycine max]	-	GO:0043231//intracellular membrane-bounded organelle;GO:0016020//membrane;GO:0044463	-	GO:0042445//hormone metabolic process;GO:0009926//auxin polar transport
Araip.PF3JC.1	1094	14.2186	13.7195	36.3633	28.9902	1.22603	up	0.813408	inducer of CBF expression 1 [Glycine max]	K13422|1|2e-12|71.6|gmx:100790854|transcription factor MYC2	-	-	-
Araip.VQY7X.1	1956	13.9169	13.1638	42.7588	29.0013	1.40592	up	0.828858	indole-3-acetic acid-amido synthetase GH3.6-like [Glycine max]	K14487|1|0.0|1102|rcu:RCOM_0032550|auxin responsive GH3 gene family	GO:0009536//plastid	GO:0016881//acid-amino acid ligase activity	GO:0048878//chemical homeostasis;GO:0000902//cell morphogenesis;GO:0009755//hormone-mediated signaling pathway
Araip.3EM6P.1	1937	13.756	14.5621	37.3603	34.2777	1.339	up	0.824829	indole-3-acetic acid-amido synthetase GH3.5-like [Glycine max]	K14506|1|0.0|857|pop:POPTR_834775|jasmonic acid-amino synthetase;K14487|2|0.0|854|pop:POPTR_816623|auxin responsive GH3 gene family	-	-	-
Araip.L42GU.1	1818	20.2813	24.4828	53.3234	65.5258	1.40872	up	0.839179	inactive purple acid phosphatase 27-like [Glycine max]	-	GO:0030312//external encapsulating structure	GO:0016791//phosphatase activity	-
Araip.920HQ.1	3783	14.4676	12.8602	38.0078	32.2055	1.36137	up	0.824943	inactive protein kinase SELMODRAFT_444075-like [Glycine max]	K04733|1|6e-89|327|smo:SELMODRAFT_159261|interleukin-1 receptor-associated kinase 4 [EC:2.7.11.1];K13430|4|2e-72|272|osa:4329463|serine/threonine-protein kinase PBS1 [EC:2.7.11.1]	-	GO:0004672//protein kinase activity;GO:0032559	GO:0006464//cellular protein modification process
Araip.GFC68.1	1267	28.1919	49.0187	99.2311	153.854	1.71275	up	0.865678	hypothetical protein PRUPE_ppa014753mg [Prunus persica]	-	-	-	-
Araip.C98N5.1	1118	15.5881	17.5913	52.3418	26.2922	1.24486	up	0.819895	hypothetical protein PRUPE_ppa012860mg [Prunus persica]	K09510|1|3e-09|58.9|ota:Ot12g00420|DnaJ homolog subfamily B member 4;K09517|2|4e-07|52.0|pop:POPTR_572634|DnaJ homolog subfamily B member 11	-	GO:0005515//protein binding	GO:0044267//cellular protein metabolic process
Araip.07JY6.1	747	22.9444	17.4944	89.97	89.5737	2.15053	up	0.87993	hypothetical protein PRUPE_ppa012018mg [Prunus persica]	-	-	-	-
Araip.MC5BF.1	567	13.9711	19.6251	49.089	46.3854	1.50682	up	0.847187	hypothetical protein PRUPE_ppa011961mg [Prunus persica]	-	GO:0016020//membrane	-	-
Araip.6L5KM.1	456	17.056	18.7274	43.4712	40.4301	1.2294	up	0.820931	hypothetical protein PRUPE_ppa011029mg [Prunus persica]	K13448|1|9e-63|236|pop:POPTR_562236|calcium-binding protein CML	-	GO:0046872//metal ion binding	-
Araip.VBY9D.1	702	1.84652	1.2902	10.8309	13.4066	2.94991	up	0.846491	hypothetical protein PRUPE_ppa010943mg [Prunus persica]	-	GO:0043231//intracellular membrane-bounded organelle	-	-
Araip.P8SM1.1	1086	47.877	55.8779	134.648	146.138	1.43629	up	0.853625	hypothetical protein PRUPE_ppa009425mg [Prunus persica]	K08850|1|1e-160|563|vvi:100268070|aurora kinase, other [EC:2.7.11.1]	GO:0015630//microtubule cytoskeleton;GO:0031981//nuclear lumen	GO:0035174//histone serine kinase activity;GO:0032559	GO:0035404//histone-serine phosphorylation
Araip.NRP29.1	1366	0.105438	0.378884	3.47881	6.04037	4.2968	up	0.805934	hypothetical protein PRUPE_ppa007590mg [Prunus persica]	-	-	-	-
Araip.Q0183.1	1287	14.8841	17.8953	38.2949	43.4756	1.31879	up	0.827175	hypothetical protein PRUPE_ppa006055mg [Prunus persica]	-	-	-	-
Araip.9H3WY.1	1140	30.3219	39.2707	142.085	170.768	2.16848	up	0.884913	hypothetical protein PRUPE_ppa006041mg [Prunus persica]	-	-	-	-
Araip.QV27Z.1	1002	59.9402	76.7037	138.483	176.402	1.20441	up	0.837205	hypothetical protein OsJ_16309 [Oryza sativa Japonica Group]	-	-	-	-
Araip.WZM18.1	618	5.59335	8.79343	27.9016	27.9544	1.95697	up	0.855389	hypothetical protein MTR_8g017100 [Medicago truncatula]	-	-	-	-
Araip.F5Q5T.1	1413	0.917381	1.83141	10.4736	12.4088	3.05737	up	0.845698	hypothetical protein MTR_7g104960 [Medicago truncatula]	-	-	-	-
Araip.PH0UI.1	1465	8.16	5.47585	27.9887	21.7367	1.86658	up	0.84709	hypothetical protein MTR_7g081180 [Medicago truncatula]	-	-	-	-
Araip.PG9PR.1	1754	1.97075	2.50811	9.1341	11.0254	2.17026	up	0.81268	hypothetical protein MTR_5g082250 [Medicago truncatula]	-	-	-	-
Araip.F18V2.1	1006	8.16068	12.8617	33.066	41.7786	1.83197	up	0.856651	hypothetical protein MTR_5g030070 [Medicago truncatula]	-	GO:0016020//membrane	-	GO:0048507//meristem development;GO:0009653//anatomical structure morphogenesis;GO:0010051//xylem and phloem pattern formation
Araip.W78MR.1	2751	21.8321	21.9646	55.7701	49.9575	1.27146	up	0.829763	hypothetical protein MTR_4g132160 [Medicago truncatula]	-	-	-	-
Araip.PRJ1L.1	435	4.30431	7.1387	18.1031	16.8935	1.61275	up	0.816368	hypothetical protein MTR_4g012510 [Medicago truncatula]	-	-	-	-
Araip.KX2LB.1	1143	7.56057	9.7353	19.481	23.2357	1.30437	up	0.803054	hypothetical protein MTR_4g010330 [Medicago truncatula]	-	-	-	-
Araip.19KXY.1	1566	0.36789	0.413119	5.72223	7.82106	4.1161	up	0.838338	hypothetical protein MTR_2g099520 [Medicago truncatula]	-	GO:0044464//cell part	-	-
Araip.IV50V.1	587	1.22682	0	38.8584	52.4921	6.2067	up	0.979034	hypothetical protein MTR_2g034760 [Medicago truncatula]	-	-	-	-
Araip.DX331.1	1366	7.48613	6.7252	44.1312	51.5319	2.75092	up	0.886417	hypothetical protein MTR_1g064260 [Medicago truncatula]	K06966|1|8e-123|437|mtr:MTR_1g064260|	GO:0043231//intracellular membrane-bounded organelle;GO:0044444//cytoplasmic part	-	-
Araip.QN05T.1	2448	2.23574	1.69136	11.8136	11.5336	2.57171	up	0.834762	hydroxyisourate hydrolase-like isoform 1 [Glycine max]	K01188|1|1e-141|501|osa:4338560|beta-glucosidase [EC:3.2.1.21];K05350|2|5e-109|393|smo:SELMODRAFT_185578|beta-glucosidase [EC:3.2.1.21]	GO:0016020//membrane	GO:0016798//hydrolase activity, acting on glycosyl bonds	GO:0008152//metabolic process
Araip.F3CGD.1	1622	45.4641	39.4868	94.6728	93.0765	1.14411	up	0.81983	Homeobox-leucine zipper protein HOX17 [Medicago truncatula]	K09338|1|3e-67|253|ath:AT4G16780|homeobox-leucine zipper protein	GO:0043231//intracellular membrane-bounded organelle	GO:0042802//identical protein binding;GO:0003677//DNA binding	GO:0009725//response to hormone stimulus;GO:0006355//regulation of transcription, DNA-dependent;GO:0000902//cell morphogenesis;GO:0048513//organ development;GO:0007165//signal transduction;GO:0009639//response to red or far red light
Araip.X3D7D.1	1821	41.9194	44.6928	94.0196	99.4011	1.1591	up	0.829974	homeobox-leucine zipper protein ATHB-6-like [Fragaria vesca subsp. vesca]	K09338|1|4e-56|216|aly:ARALYDRAFT_490793|homeobox-leucine zipper protein	-	-	-
Araip.0TX1W.1	1228	13.0189	12.7492	57.3829	35.4856	1.8496	up	0.862572	Homeobox-leucine zipper protein ATHB-16 [Medicago truncatula]	K09338|1|5e-26|116|ath:AT3G01470|homeobox-leucine zipper protein	-	-	-
Araip.KD5HD.1	1191	2.53955	1.9555	15.3899	13.6393	2.69109	up	0.850309	homeobox protein knotted-1-like 3-like [Glycine max]	-	GO:0043231//intracellular membrane-bounded organelle	GO:0003677//DNA binding;GO:0001071//nucleic acid binding transcription factor activity	GO:0006351//transcription, DNA-dependent
Araip.11BKV.1	1106	11.3296	13.3367	27.8666	31.3568	1.26363	up	0.813521	homeobox protein knotted-1-like 3-like [Glycine max]	-	-	-	-
Araip.VD076.1	1169	14.5384	18.5948	36.3532	46.0994	1.31529	up	0.827369	high-affinity nitrate transporter 3.1-like [Glycine max]	-	GO:0016020//membrane	GO:0015103//inorganic anion transmembrane transporter activity	GO:0006950//response to stress;GO:0015698//inorganic anion transport
Araip.7K2Y6.1	1525	83.7729	89.342	199.609	170.518	1.09629	up	0.824004	high mobility group B protein 13-like isoform 2 [Glycine max]	K09273|1|2e-33|142|ppp:PHYPADRAFT_210318|upstream-binding transcription factor;K10802|3|2e-10|65.9|cre:CHLREDRAFT_142283|high mobility group protein B1	-	-	-
Araip.H3Q5L.1	264	6.0012	5.39121	23.1431	30.766	2.24246	up	0.862604	heat shock protein 70 [Ulva prolifera]	K03283|1|4e-27|117|ppp:PHYPADRAFT_96217|heat shock 70kDa protein 1/8	-	GO:0004672//protein kinase activity;GO:0032559	GO:0006464//cellular protein modification process
Araip.M97GJ.1	954	6.03895	2.98381	19.2132	16.0817	1.96782	up	0.838338	GMP synthase [glutamine-hydrolyzing]-like [Glycine max]	K01246|1|3e-92|336|gmx:100801163|DNA-3-methyladenine glycosylase I [EC:3.2.2.20]	-	GO:0003905//alkylbase DNA N-glycosylase activity	GO:0006281//DNA repair
Araip.L7Z6B.1	1570	3.1191	2.88447	14.5286	11.8249	2.1341	up	0.827272	glycerophosphodiester phosphodiesterase GDE1-like isoform 1 [Glycine max]	-	-	GO:0008081//phosphoric diester hydrolase activity	GO:0019400
Araip.1H19F.1	534	8.09151	10.1767	30.2565	44.1818	2.02671	up	0.863963	glycerol-3-phosphate dehydrogenase SDP6, mitochondrial-like [Glycine max]	K00111|1|1e-30|129|gmx:100796146|glycerol-3-phosphate dehydrogenase [EC:1.1.5.3]	GO:0043231//intracellular membrane-bounded organelle;GO:0043234//protein complex;GO:0019866//organelle inner membrane	GO:0016901//oxidoreductase activity, acting on the CH-OH group of donors, quinone or similar compound as acceptor;GO:0016899//oxidoreductase activity, acting on the CH-OH group of donors, oxygen as acceptor	GO:0006071//glycerol metabolic process;GO:0022904//respiratory electron transport chain
Araip.99AMZ.1	1955	0.736721	0.198551	17.7095	20.1794	5.34025	up	0.941453	glycerol-3-phosphate acyltransferase 6-like [Glycine max]	K13508|1|0.0|800|gmx:100776240|glycerol-3-phosphate acyltransferase [EC:2.3.1.15]	GO:0044464//cell part	GO:0016411//acylglycerol O-acyltransferase activity	GO:0006633//fatty acid biosynthetic process;GO:0009791//post-embryonic development
Araip.6LB90.1	2084	5.52894	7.76086	20.4572	25.9828	1.80505	up	0.841816	glutamyl-tRNA(Gln) amidotransferase subunit A-like [Glycine max]	K02433|1|4e-42|171|bdi:100823644|aspartyl-tRNA(Asn)/glutamyl-tRNA (Gln) amidotransferase subunit A [EC:6.3.5.6 6.3.5.7]	-	GO:0016879//ligase activity, forming carbon-nitrogen bonds	-
Araip.VF4EA.1	1743	104.696	93.6827	230.339	221.974	1.18907	up	0.839017	glucose-6-phosphate/phosphate translocator 2, chloroplastic-like [Glycine max]	K15283|1|2e-163|573|gmx:100804205|solute carrier family 35, member E1	GO:0031224//intrinsic to membrane;GO:0031090//organelle membrane	GO:0015291//secondary active transmembrane transporter activity;GO:0015119;GO:0005342//organic acid transmembrane transporter activity	GO:0009642//response to light intensity;GO:0051707//response to other organism;GO:0009746;GO:0015712//hexose phosphate transport;GO:0015711//organic anion transport;GO:0015717//triose phosphate transport;GO:0019953//sexual reproduction;GO:0034285;GO:00159
Araip.P9Z95.1	2037	6.15145	8.194	21.3291	18.6076	1.47712	up	0.81488	glucan endo-1,3-beta-glucosidase 4-like [Glycine max]	K14489|1|2e-24|112|vvi:100263145|arabidopsis histidine kinase 2/3/4 (cytokinin receptor) [EC:2.7.13.3]	GO:0031225//anchored to membrane	GO:0016798//hydrolase activity, acting on glycosyl bonds;GO:0043167//ion binding	GO:0044238//primary metabolic process
Araip.QP2H1.1	1874	106.984	102.116	248.217	234.87	1.20809	up	0.840149	glucan endo-1,3-beta-glucosidase 3-like [Glycine max]	K14489|1|7e-23|106|vvi:100263145|arabidopsis histidine kinase 2/3/4 (cytokinin receptor) [EC:2.7.13.3]	GO:0031410//cytoplasmic vesicle	GO:0016787//hydrolase activity	-
Araip.GL9AE.1	1876	11.2091	7.58677	28.9495	26.3208	1.55609	up	0.833873	glucan endo-1,3-beta-glucosidase 2-like [Glycine max]	K14489|1|3e-15|81.3|vvi:100263145|arabidopsis histidine kinase 2/3/4 (cytokinin receptor) [EC:2.7.13.3]	-	GO:0043167//ion binding;GO:0008422//beta-glucosidase activity	GO:0044238//primary metabolic process
Araip.3F4LC.1	1666	6.91615	4.27155	17.4402	17.6439	1.6489	up	0.818051	glucan endo-1,3-beta-glucosidase 12-like [Glycine max]	K14489|1|4e-20|97.8|vvi:100263145|arabidopsis histidine kinase 2/3/4 (cytokinin receptor) [EC:2.7.13.3]	-	GO:0004553//hydrolase activity, hydrolyzing O-glycosyl compounds	GO:0008152//metabolic process
Araip.KVM2C.1	1500	1.92038	0.862593	27.1546	3.86772	3.4786	up	0.873572	gibberellin 2-oxidase [Vigna angularis]	K04125|1|4e-128|456|pop:POPTR_550316|gibberellin 2-oxidase [EC:1.14.11.13]	-	GO:0046914//transition metal ion binding;GO:0016706//oxidoreductase activity, acting on paired donors, with incorporation or reduction of molecular oxygen, 2-oxoglutarate as one donor, and incorporation of one atom each of oxygen into both donors;GO:00167	GO:0008152//metabolic process
Araip.L4RII.1	1259	1.94479	2.05542	22.6468	19.9684	3.41322	up	0.88323	gibberellin 20-oxidase [Phaseolus vulgaris]	K05282|1|0.0|631|gmx:100816992|gibberellin 20-oxidase [EC:1.14.11.12]	-	GO:0046914//transition metal ion binding;GO:0016706//oxidoreductase activity, acting on paired donors, with incorporation or reduction of molecular oxygen, 2-oxoglutarate as one donor, and incorporation of one atom each of oxygen into both donors	GO:0008152//metabolic process
Araip.RS8P6.1	1309	0.220059	0.790765	10.0611	11.3264	4.40316	up	0.882988	gibberellin 20 oxidase 3-like [Glycine max]	K05282|1|2e-19|94.4|ath:AT4G25420|gibberellin 20-oxidase [EC:1.14.11.12];K04124|4|1e-18|92.0|gmx:100808546|gibberellin 3-beta-dioxygenase [EC:1.14.11.15]	-	GO:0003824//catalytic activity	-
Araip.B0Q1D.1	1130	0	0	4.32551	4.3355	8.75839	up	0.861294	germin-like protein subfamily 1 member 1 precursor [Arachis hypogaea]	-	GO:0005576//extracellular region	GO:0046914//transition metal ion binding	-
Araip.UJ97I.1	1168	0.246625	0	8.36957	7.39547	5.94092	up	0.909438	germin-like protein subfamily 1 member 1 precursor [Arachis hypogaea]	-	GO:0005576//extracellular region	GO:0046914//transition metal ion binding	-
Araip.L0TPP.1	1223	0.235534	0	10.5466	12.5445	6.55527	up	0.942181	GDSL esterase/lipase At5g45960-like [Glycine max]	K01206|1|9e-17|85.9|ath:AT1G67830|alpha-L-fucosidase [EC:3.2.1.51];K00514|2|2e-16|85.1|rcu:RCOM_1428040|zeta-carotene desaturase [EC:1.3.5.6]	-	GO:0016788//hydrolase activity, acting on ester bonds	-
Araip.3H8RR.1	1052	4.2442	3.32082	29.9423	35.6624	3.11639	up	0.887728	GDSL esterase/lipase At5g37690-like [Glycine max]	K00514|1|5e-23|106|rcu:RCOM_1428040|zeta-carotene desaturase [EC:1.3.5.6];K01206|2|5e-18|90.1|aly:ARALYDRAFT_475890|alpha-L-fucosidase [EC:3.2.1.51]	GO:0044464//cell part	GO:0016788//hydrolase activity, acting on ester bonds	GO:0044238//primary metabolic process
Araip.D7MRS.1	1250	0.230446	0	18.4651	30.7355	7.67682	up	0.976348	GDSL esterase/lipase At5g22810-like [Glycine max]	K01206|1|1e-23|108|ath:AT1G67830|alpha-L-fucosidase [EC:3.2.1.51];K00514|3|6e-22|103|rcu:RCOM_1428040|zeta-carotene desaturase [EC:1.3.5.6]	GO:0044464//cell part	GO:0016788//hydrolase activity, acting on ester bonds	GO:0044238//primary metabolic process
Araip.T97EY.1	1353	0.106451	0	4.71643	6.57484	6.59933	up	0.886919	GDSL esterase/lipase At5g03610-like [Glycine max]	K00514|1|7e-18|89.7|rcu:RCOM_1428040|zeta-carotene desaturase [EC:1.3.5.6];K01206|2|1e-17|88.6|ath:AT1G67830|alpha-L-fucosidase [EC:3.2.1.51]	-	-	-
Araip.7274A.1	1215	10.5503	18.2103	35.4239	48.9169	1.55214	up	0.845795	GDSL esterase/lipase At4g10955-like [Glycine max]	-	-	-	-
Araip.LQD5Y.1	1542	1.30766	0.25173	49.6601	65.3817	6.20504	up	0.981671	GDSL esterase/lipase At2g23540-like [Glycine max]	K01206|1|2e-26|117|ath:AT1G67830|alpha-L-fucosidase [EC:3.2.1.51];K00514|3|2e-22|104|rcu:RCOM_1428040|zeta-carotene desaturase [EC:1.3.5.6]	GO:0031410//cytoplasmic vesicle	GO:0016787//hydrolase activity	GO:0044238//primary metabolic process
Araip.TH7G5.1	1067	4.99444	4.85057	53.9529	53.527	3.44853	up	0.902676	GDSL esterase/lipase At2g03980-like [Glycine max]	K01206|1|6e-09|59.7|aly:ARALYDRAFT_475890|alpha-L-fucosidase [EC:3.2.1.51];K00514|3|4e-07|53.5|rcu:RCOM_1428040|zeta-carotene desaturase [EC:1.3.5.6]	-	-	-
Araip.1Y3MU.1	1396	6.3967	8.24901	61.3702	56.0579	3.00323	up	0.893584	GDSL esterase/lipase At2g03980-like [Glycine max]	K01206|1|1e-11|69.3|aly:ARALYDRAFT_475890|alpha-L-fucosidase [EC:3.2.1.51];K00514|3|3e-11|67.4|rcu:RCOM_1428040|zeta-carotene desaturase [EC:1.3.5.6]	-	-	-
Araip.9KK68.1	1063	2.03239	0.365162	74.7198	89.507	6.09798	up	0.983159	GDSL esterase/lipase At1g74460-like [Glycine max]	K01206|1|4e-20|97.1|ath:AT1G67830|alpha-L-fucosidase [EC:3.2.1.51];K00514|3|2e-15|81.6|rcu:RCOM_1428040|zeta-carotene desaturase [EC:1.3.5.6]	GO:0031410//cytoplasmic vesicle	GO:0016787//hydrolase activity	GO:0044238//primary metabolic process
Araip.TEC0X.1	960	2.85057	1.21302	28.9932	28.2021	3.81507	up	0.902465	GDSL esterase/lipase At1g74460-like [Glycine max]	K01206|1|2e-11|67.8|aly:ARALYDRAFT_475890|alpha-L-fucosidase [EC:3.2.1.51];K00514|3|2e-09|61.2|rcu:RCOM_1428040|zeta-carotene desaturase [EC:1.3.5.6]	GO:0031410//cytoplasmic vesicle	GO:0016787//hydrolase activity	-
Araip.425XY.1	1149	9.02531	12.4997	21.0336	30.7443	1.26632	up	0.809072	GDSL esterase/lipase [Medicago truncatula]	-	-	GO:0016787//hydrolase activity	GO:0044238//primary metabolic process
Araip.KNT6A.1	2634	39.9169	40.6244	94.4844	109.688	1.34199	up	0.842091	galactinol--sucrose galactosyltransferase 1-like [Glycine max]	K06617|1|0.0|1348|gmx:100785506|raffinose synthase [EC:2.4.1.82]	-	GO:0008378//galactosyltransferase activity	-
Araip.HY2LH.1	1647	19.4137	26.3177	57.788	70.6851	1.49021	up	0.847737	G2/mitotic-specific cyclin-2; AltName: Full=B-like cyclin; AltName: Full=CycMs2	K05868|1|7e-161|565|gmx:100798068|cyclin B	-	-	GO:0007049//cell cycle
Araip.E87WN.1	1716	37.3501	50.3682	90.7527	97.2189	1.09956	up	0.818342	G2/mitotic-specific cyclin-1-like [Glycine max]	K05868|1|0.0|661|gmx:100779889|cyclin B	GO:0043231//intracellular membrane-bounded organelle	-	GO:0000087//M phase of mitotic cell cycle
Araip.PR8W2.1	810	0.53344	0	8.88391	12.4149	5.29251	up	0.913369	Flavoprotein wrbA, [Ricinus communis]	K03809|1|3e-96|348|rcu:RCOM_0906830|Trp repressor binding protein	GO:0016020//membrane	GO:0003824//catalytic activity;GO:0000166//nucleotide binding	GO:0006355//regulation of transcription, DNA-dependent
Araip.FR6UM.1	1761	2.12649	3.45331	10.1001	11.128	1.92769	up	0.805918	filament-like plant protein-like [Glycine max]	-	-	-	-
Araip.655BS.1	2008	3.44292	2.83522	67.616	25.2968	3.88747	up	0.912479	Ferredoxin-nitrite reductase [Medicago truncatula]	K00366|1|0.0|940|gmx:732631|ferredoxin-nitrite reductase [EC:1.7.7.1]	-	GO:0051540;GO:0005506//iron ion binding;GO:0016664	GO:0008152//metabolic process
Araip.LH5A8.1	2570	13.8425	10.6733	32.0678	22.7749	1.16159	up	0.801938	F-box/LRR-repeat protein 3-like [Glycine max]	K10268|1|3e-43|174|aly:ARALYDRAFT_493343|F-box and leucine-rich repeat protein 2/20	-	-	GO:0019941//modification-dependent protein catabolic process
Araip.X3RSR.1	1663	0.346431	0.389023	14.2876	20.079	5.54623	up	0.943654	fatty acyl-CoA reductase 3-like isoform 1 [Glycine max]	K13356|1|0.0|778|gmx:100788680|fatty acyl-CoA reductase [EC:1.2.1.-]	-	GO:0003824//catalytic activity	GO:0008152//metabolic process
Araip.373LR.1	845	0	0	4.33831	6.10291	9.02807	up	0.883829	fatty acyl-CoA reductase 3-like [Glycine max]	K13356|1|6e-85|311|gmx:100793197|fatty acyl-CoA reductase [EC:1.2.1.-]	-	-	-
Araip.P7GLW.1	416	0.346223	0	5.87479	6.50818	5.11943	up	0.865581	fatty acyl-CoA reductase 3-like [Glycine max]	K13356|1|1e-32|135|gmx:100793197|fatty acyl-CoA reductase [EC:1.2.1.-]	-	-	-
Araip.R0VZ6.1	1704	30.0905	32.1954	75.0576	68.0937	1.20056	up	0.82923	fasciclin-like arabinogalactan protein 17-like [Glycine max]	-	GO:0043231//intracellular membrane-bounded organelle	-	GO:0009987//cellular process
Araip.78H4F.1	1128	0.383055	0.573533	24.5547	31.8881	5.88275	up	0.966059	expansin-A17-like [Glycine max]	-	GO:0044464//cell part	-	-
Araip.YQV6W.1	2074	0.625005	1.18534	14.0748	10.6919	3.77407	up	0.869625	Exocyst complex component [Medicago truncatula]	K07195|1|5e-12|71.2|aly:ARALYDRAFT_470722|exocyst complex component 7	GO:0044464//cell part	-	-
Araip.N6IZA.1	774	10.2346	8.35846	24.2076	26.8175	1.45644	up	0.823632	ethylene-responsive transcription factor 5-like [Glycine max]	K09286|1|8e-53|204|gmx:100800788|EREBP-like factor	-	-	-
Araip.E9DE0.1	687	4.61228	4.89682	57.3132	56.674	3.58342	up	0.906105	Epoxide hydrolase [Medicago truncatula]	-	-	GO:0003824//catalytic activity	-
Araip.G56Y8.1	1004	7.31621	4.51057	34.6194	47.3834	2.79362	up	0.884702	Epoxide hydrolase [Medicago truncatula]	K14759|1|2e-08|58.2|rcu:RCOM_1465190|isochorismate synthase / 2-succinyl-5-enolpyruvyl-6-hydroxy-3-cyclohexene-1-carboxylate synthase / 2-succinyl-6-hydroxy-2,4-cyclohexadiene-1-carboxylate synthase / O-succinylbenzoate synthase [EC:5.4.4.2 2.2.1.9 4.2.99	-	GO:0003824//catalytic activity	-
Araip.78HT5.1	1573	18.6789	22.0447	65.8581	61.3065	1.64276	up	0.854159	Epoxide hydrolase [Medicago truncatula]	-	-	GO:0003824//catalytic activity	-
Araip.C4EXT.1	1305	5.73908	4.65999	15.294	16.1032	1.59418	up	0.809558	Epoxide hydrolase [Medicago truncatula]	-	-	GO:0003824//catalytic activity	-
Araip.I91ZV.1	456	0	0	1.78649	5.08911	8.42534	up	0.830216	ent-kaurenoic acid oxidase 2-like [Glycine max]	K04123|1|6e-55|210|rcu:RCOM_0659440|ent-kaurenoic acid hydroxylase [EC:1.14.13.79]	-	GO:0016491//oxidoreductase activity;GO:0005506//iron ion binding	-
Araip.T0VRT.1	1661	5.0293	4.75179	163.974	144.913	4.98094	up	0.958456	endoglucanase-like [Glycine max]	-	-	GO:0016787//hydrolase activity	-
Araip.YU7BP.1	1876	44.7595	36.9683	110.008	90.0269	1.29135	up	0.838726	endoglucanase 8-like [Glycine max]	K01179|1|2e-167|587|mtr:MTR_3g117500|endoglucanase [EC:3.2.1.4]	-	GO:0004553//hydrolase activity, hydrolyzing O-glycosyl compounds	GO:0044238//primary metabolic process
Araip.7Q4NL.1	1594	3.43356	3.40925	12.6063	12.0512	1.84937	up	0.812065	ELMO domain-containing protein A-like [Glycine max]	-	GO:0043232	-	GO:0006897//endocytosis
Araip.B64IR.1	1998	11.8222	19.4925	30.4436	41.6842	1.20371	up	0.815187	EH domain-containing protein 1-like [Glycine max]	-	GO:0044424//intracellular part;GO:0016020//membrane	GO:0017111//nucleoside-triphosphatase activity;GO:0046872//metal ion binding;GO:0032561//guanyl ribonucleotide binding	GO:0016192//vesicle-mediated transport;GO:0009207
Araip.X14G7.1	1190	0.605163	0.543651	7.64436	6.06701	3.57716	up	0.820817	EG45-like domain containing protein-like [Glycine max]	-	-	-	-
Araip.Y5KBN.1	784	0.367421	0	8.31263	4.60443	5.09696	up	0.869075	early nodulin-like protein 1-like [Glycine max]	-	GO:0031224//intrinsic to membrane;GO:0031410//cytoplasmic vesicle	GO:0046914//transition metal ion binding	-
Araip.W9SFE.1	2055	13.667	11.0815	40.6328	34.4425	1.601	up	0.844534	dynamin-related protein 5A-like isoform 1 [Glycine max]	K01528|1|7e-86|316|cme:CME019C|dynamin GTPase [EC:3.6.5.5]	GO:0015630//microtubule cytoskeleton;GO:0031090//organelle membrane;GO:0009534//chloroplast thylakoid	GO:0032561//guanyl ribonucleotide binding;GO:0017111//nucleoside-triphosphatase activity;GO:0019901//protein kinase binding	GO:0003006//developmental process involved in reproduction;GO:0009207;GO:0003002//regionalization;GO:0000904//cell morphogenesis involved in differentiation;GO:0006897//endocytosis;GO:0000919//cell plate assembly
Araip.D6GJ4.1	2907	11.2468	10.2372	26.7623	23.727	1.23271	up	0.804041	dynamin-like protein C-like [Glycine max]	K01528|1|2e-16|86.3|olu:OSTLU_29011|dynamin GTPase [EC:3.6.5.5]	-	GO:0032561//guanyl ribonucleotide binding;GO:0017111//nucleoside-triphosphatase activity	GO:0009207
Araip.929YK.1	2196	4.65667	4.3601	13.1074	15.3816	1.65972	up	0.809719	DUF246 domain-containing protein At1g04910-like [Glycine max]	-	-	-	-
Araip.H0H56.1	996	38.1763	37.1539	107.01	85.561	1.35409	up	0.841897	dof zinc finger protein DOF2.1-like [Glycine max]	-	-	-	-
Araip.PIM18.1	4727	42.1392	47.9289	107.481	93.877	1.16067	up	0.830491	DNA topoisomerase 2-like [Glycine max]	K03164|1|0.0|2103|gmx:100796974|DNA topoisomerase II [EC:5.99.1.3]	GO:0043231//intracellular membrane-bounded organelle;GO:0043234//protein complex;GO:0043232	GO:0042623//ATPase activity, coupled;GO:0001071//nucleic acid binding transcription factor activity;GO:0003916//DNA topoisomerase activity;GO:0032559	GO:0006259//DNA metabolic process;GO:0006351//transcription, DNA-dependent
Araip.7JP33.1	850	6.94727	6.08889	18.0498	24.7231	1.71418	up	0.832368	Disease resistance response protein Pi49 [Medicago truncatula]	-	-	-	GO:0050896//response to stimulus
Araip.X6AXT.1	564	5.36278	5.04709	67.1643	120.923	4.17538	up	0.928948	disease resistance response protein 206-like [Glycine max]	-	-	-	GO:0006950//response to stress;GO:0009699//phenylpropanoid biosynthetic process
Araip.7N2TS.1	582	0.247472	0	4.19916	4.43038	5.0668	up	0.821885	Disease resistance response protein [Medicago truncatula]	-	GO:0031410//cytoplasmic vesicle	-	-
Araip.P3BCC.1	795	2.89869	5.37086	13.3211	13.9465	1.72131	up	0.808846	dehydration-responsive element-binding protein 3-like [Glycine max]	K09286|1|2e-45|180|rcu:RCOM_0799320|EREBP-like factor	-	-	-
Araip.BUW8Q.1	684	2.31625	3.97247	7.54294	15.8328	1.89417	up	0.809994	defensin-like protein 6-like [Glycine max]	-	-	-	-
Araip.SP6NR.1	2017	2.21363	1.53958	11.1742	8.69295	2.40418	up	0.818536	cytokinin dehydrogenase 7-like [Glycine max]	K00279|1|0.0|785|gmx:100816566|cytokinin dehydrogenase [EC:1.5.99.12]	-	GO:0016645//oxidoreductase activity, acting on the CH-NH group of donors	GO:0009690//cytokinin metabolic process
Araip.UK2VD.1	1633	2.99876	4.51633	25.1093	28.5007	2.83464	up	0.876517	cytokinin dehydrogenase 3-like [Glycine max]	K00279|1|0.0|722|gmx:100787676|cytokinin dehydrogenase [EC:1.5.99.12]	GO:0043231//intracellular membrane-bounded organelle	GO:0016645//oxidoreductase activity, acting on the CH-NH group of donors;GO:0016641//oxidoreductase activity, acting on the CH-NH2 group of donors, oxygen as acceptor	GO:0009690//cytokinin metabolic process
Araip.VL1E0.1	2097	0.274733	0	4.79122	4.9799	5.10084	up	0.838273	cytochrome P450, [Ricinus communis]	K13407|1|4e-114|410|vvi:100259592|cytochrome P450, family 94, subfamily A, polypeptide 1 (fatty acid omega-hydroxylase) [EC:1.14.-.-];K00517|4|4e-102|370|ath:AT3G56630|[EC:1.14.-.-]	-	GO:0016712//oxidoreductase activity, acting on paired donors, with incorporation or reduction of molecular oxygen, reduced flavin or flavoprotein as one donor, and incorporation of one atom of oxygen;GO:0005506//iron ion binding	GO:0008152//metabolic process
Araip.S5BKS.1	2305	0.874796	0.0561341	18.6725	21.1424	5.41849	up	0.945417	cytochrome P450 86B1-like [Glycine max]	K15402|1|0.0|916|gmx:100809503|cytochrome P450, family 86, subfamily B, polypeptide 1 (fatty acid omega-hydroxylase) [EC:1.14.-.-]	GO:0043231//intracellular membrane-bounded organelle	GO:0005506//iron ion binding;GO:0016712//oxidoreductase activity, acting on paired donors, with incorporation or reduction of molecular oxygen, reduced flavin or flavoprotein as one donor, and incorporation of one atom of oxygen	GO:0000038//very long-chain fatty acid metabolic process
Araip.ZY8TR.1	1930	0.522384	0.134082	21.8784	28.1228	6.2511	up	0.969198	cytochrome P450 86A1-like isoform 1 [Glycine max]	K15401|1|0.0|803|gmx:100788343|cytochrome P450, family 86, subfamily A, polypeptide 1 (fatty acid omega-hydroxylase) [EC:1.14.-.-]	GO:0043231//intracellular membrane-bounded organelle	GO:0005506//iron ion binding;GO:0016713;GO:0016712//oxidoreductase activity, acting on paired donors, with incorporation or reduction of molecular oxygen, reduced flavin or flavoprotein as one donor, and incorporation of one atom of oxygen	GO:0006631//fatty acid metabolic process
Araip.5U6A7.1	1237	3.84232	4.70696	28.318	28.5571	2.73393	up	0.876242	cytochrome P450 85A-like [Glycine max]	K12640|1|2e-152|536|vvi:100232983|cytochrome P450, family 85, subfamily A, polypeptide 2 (brassinosteroid-6-oxidase 2) [EC:1.14.-.-]	GO:0031224//intrinsic to membrane	GO:0016491//oxidoreductase activity;GO:0005506//iron ion binding	GO:0016129
Araip.6PJ8B.1	1704	34.2322	35.3845	114.738	85.798	1.52635	up	0.857023	cytochrome P450 78A3-like [Glycine max]	K00517|1|0.0|674|ath:AT1G01190|[EC:1.14.-.-];K05280|5|5e-72|270|ath:AT5G07990|flavonoid 3'-monooxygenase [EC:1.14.13.21]	-	GO:0016491//oxidoreductase activity;GO:0005506//iron ion binding	-
Araip.7JC4X.1	1530	8.37815	7.52655	53.9542	39.0143	2.54729	up	0.881952	cysteine protease-like protein [Arachis hypogaea]	K01376|1|1e-132|470|ath:AT4G16190|[EC:3.4.22.-];K01373|3|9e-114|408|ppp:PHYPADRAFT_209158|cathepsin F [EC:3.4.22.41]	-	GO:0004175//endopeptidase activity	GO:0019538//protein metabolic process
Araip.26T6F.1	1635	47.6573	54.3671	102.972	108.107	1.04887	up	0.806646	cystathionine gamma-synthase [Cicer arietinum]	K01739|1|0.0|778|gmx:548023|cystathionine gamma-synthase [EC:2.5.1.48]	GO:0009536//plastid	GO:0016765//transferase activity, transferring alkyl or aryl (other than methyl) groups;GO:0048037//cofactor binding	GO:0019752//carboxylic acid metabolic process
Araip.V6LCQ.1	1550	69.0409	88.068	174.052	180.494	1.17421	up	0.83714	cyclin-dependent kinase B2-2-like [Glycine max]	K00924|1|2e-151|533|ath:AT1G20930|[EC:2.7.1.-];K07760|4|1e-116|417|ath:AT3G54180|cyclin-dependent kinase [EC:2.7.11.22];K02206|5|4e-95|346|osa:4331415|cyclin-dependent kinase 2 [EC:2.7.11.22]	-	GO:0004674//protein serine/threonine kinase activity;GO:0032559	GO:0006464//cellular protein modification process
Araip.Q3MUX.1	1595	5.05681	6.97646	20.5149	23.4407	1.86902	up	0.842641	cyclin-D6-1-like [Glycine max]	K10151|1|6e-24|109|pop:POPTR_804326|cyclin D2;K14505|2|7e-21|99.4|ath:AT4G34160|cyclin D3, plant	-	-	-
Araip.L5PJS.1	2170	50.6424	62.0709	138.088	157.085	1.3889	up	0.846831	CTP synthase-like [Glycine max]	K01937|1|0.0|878|gmx:100819563|CTP synthase [EC:6.3.4.2]	-	GO:0016879//ligase activity, forming carbon-nitrogen bonds	-
Araip.8M1JQ.1	1950	12.4086	17.0528	34.1173	40.3301	1.33739	up	0.825929	conserved hypothetical protein [Ricinus communis]	-	GO:0016020//membrane	-	-
Araip.P4Q9N.1	924	0.155875	0.98022	5.87762	6.13924	3.4029	up	0.801825	class-10 pathogenesis-related protein 1-like [Glycine max]	-	-	-	GO:0050896//response to stimulus
Araip.NR5KZ.1	4322	16.7289	19.3694	42.6921	41.6721	1.2247	up	0.820736	chromosome-associated kinesin KIF4-like [Glycine max]	K10395|1|0.0|1953|gmx:100817984|kinesin family member 4/7/21/27	-	GO:0003774//motor activity;GO:0000166//nucleotide binding	-
Araip.80JA9.1	1166	77.326	75.3474	146.602	164.306	1.02604	up	0.8087	chalcone isomerase 2 [Pueraria montana var. lobata]	K01859|1|1e-62|237|pop:POPTR_724846|chalcone isomerase [EC:5.5.1.6]	-	GO:0016872//intramolecular lyase activity	GO:0009699//phenylpropanoid biosynthetic process;GO:0006575//cellular modified amino acid metabolic process
Araip.ZPY1F.1	1107	0.780644	0.46753	6.74572	7.80299	3.543	up	0.825493	Chain A, Structural Basis Of Carbohydrate Recognition By Bowringia Milbraedii Seed Agglutinin	K10082|1|1e-25|115|mtr:MTR_5g031140|lectin, mannose-binding 2	GO:0016023//cytoplasmic membrane-bounded vesicle;GO:0005773//vacuole	-	GO:0007088//regulation of mitosis;GO:0002441
Araip.A0CQ3.1	1044	13.244	9.29519	49.4193	38.282	1.96016	up	0.86592	Chain A, Structural Basis Of Carbohydrate Recognition By Bowringia Milbraedii Seed Agglutinin	K10082|1|2e-24|110|mtr:MTR_5g031140|lectin, mannose-binding 2;K10632|2|2e-22|104|gmx:100807397|BRCA1-associated protein [EC:6.3.2.19]	-	-	GO:0007088//regulation of mitosis
Araip.DN5WT.1	1186	36.6751	44.4025	159.241	169.362	2.01897	up	0.879445	Chain A, Cdna Cloning And 1.75a Crystal Structure Determination Of Ppl2, A Novel Chimerolectin From Parkia Platycephala Seeds Exhibiting Endochitinolytic Activity	K01183|1|3e-70|263|rcu:RCOM_1581410|chitinase [EC:3.2.1.14]	GO:0031410//cytoplasmic vesicle	GO:0004553//hydrolase activity, hydrolyzing O-glycosyl compounds	GO:0044238//primary metabolic process
Araip.5Y8KI.1	3922	15.3503	15.0107	42.8575	39.1506	1.43354	up	0.837836	Cellulose synthase A catalytic subunit 3 [UDP-forming], [Ricinus communis]	K00770|1|0.0|1849|rcu:RCOM_1180270|1,4-beta-D-xylan synthase [EC:2.4.2.24]	GO:0031224//intrinsic to membrane;GO:0043231//intracellular membrane-bounded organelle	GO:0016759//cellulose synthase activity	GO:0045229//external encapsulating structure organization;GO:0009250//glucan biosynthetic process;GO:0006970//response to osmotic stress;GO:0048513//organ development;GO:0042546//cell wall biogenesis
Araip.DMI2F.1	875	0	0.147873	11.6377	10.4613	7.12907	up	0.943411	CASP-like protein RCOM_1174750-like [Glycine max]	-	GO:0044464//cell part	-	-
Araip.BV2UW.1	660	0.218226	0.196044	12.5487	16.6039	6.13691	up	0.94972	CASP-like protein POPTRDRAFT_810994-like [Fragaria vesca subsp. vesca]	-	-	-	-
Araip.NP68U.1	663	0	0	8.39622	12.6396	10.0386	up	0.942861	CASP-like protein 9-like [Glycine max]	-	GO:0016020//membrane	-	-
Araip.67ZS3.1	495	1.7458	0.522784	66.9265	89.3352	6.10603	up	0.982706	CASP-like protein 9 [Glycine max]	-	GO:0044464//cell part	-	-
Araip.VL81T.1	835	0.17249	0.309914	14.4716	22.5424	6.26169	up	0.960171	CASP-like protein 7-like [Glycine max]	-	-	-	-
Araip.Q0F05.1	1519	14.4124	16.2695	42.0101	33.101	1.29164	up	0.822597	carboxilic ester hydrolase [Phaseolus vulgaris]	K01206|1|6e-80|295|ath:AT1G67830|alpha-L-fucosidase [EC:3.2.1.51];K00514|3|7e-28|122|rcu:RCOM_1428040|zeta-carotene desaturase [EC:1.3.5.6]	-	GO:0016787//hydrolase activity	GO:0044238//primary metabolic process
Araip.P4Q3J.1	4581	4.74751	4.37793	16.3307	11.7076	1.61943	up	0.80375	calcium-transporting ATPase 9, plasma membrane-type-like [Glycine max]	K01537|1|0.0|1206|ath:AT3G21180|Ca2+-transporting ATPase [EC:3.6.3.8]	GO:0016020//membrane	GO:0019829//cation-transporting ATPase activity;GO:0005515//protein binding	GO:0048229//gametophyte development;GO:0009566//fertilization;GO:0006812//cation transport
Araip.RB9NR.1	1732	1.41368	1.19528	11.0531	14.1429	3.27165	up	0.856893	calcium-dependent/calmodulin-binding receptor-like kinase [Glycine soja]	K00924|1|3e-56|217|osa:4333912|[EC:2.7.1.-];K04733|2|6e-55|213|smo:SELMODRAFT_230241|interleukin-1 receptor-associated kinase 4 [EC:2.7.11.1]	-	GO:0004672//protein kinase activity;GO:0032559	GO:0006464//cellular protein modification process
Araip.GK5ZX.1	1324	13.3803	11.2385	36.712	29.3098	1.42318	up	0.826803	bZIP transcription factor bZIP62 [Glycine max]	-	-	-	-
Araip.TQF5F.1	495	205.132	190.293	585.332	475.326	1.42348	up	0.853755	bZIP transcription factor bZIP124 [Glycine max]	K04371|1|6e-45|177|vvi:100254083|extracellular signal-regulated kinase 1/2 [EC:2.7.11.24];K09060|2|9e-09|57.4|pop:POPTR_826637|plant G-box-binding factor	GO:0043231//intracellular membrane-bounded organelle	GO:0003677//DNA binding;GO:0001071//nucleic acid binding transcription factor activity;GO:0005515//protein binding	GO:0006351//transcription, DNA-dependent
Araip.QK072.1	1649	1.74686	1.88316	14.7382	16.8876	3.12305	up	0.865338	BTB/POZ domain-containing protein [Medicago truncatula]	-	-	GO:0060089	GO:0009314//response to radiation;GO:0023052//signaling
Araip.U7ZF0.1	2573	4.70207	5.8836	19.8937	16.7857	1.79286	up	0.831608	BTB/POZ domain-containing protein [Medicago truncatula]	-	-	GO:0060089	GO:0009314//response to radiation
Araip.A63ZQ.1	662	0.435133	0.781807	13.9465	16.5537	4.64749	up	0.910409	blue copper protein-like [Glycine max]	-	GO:0031224//intrinsic to membrane	GO:0046914//transition metal ion binding	-
Araip.RL9T9.1	1150	5.63591	8.43841	27.6268	42.1526	2.30974	up	0.871146	bifunctional monodehydroascorbate reductase and carbonic anhydrase nectarin-3-like [Glycine max]	K01674|1|3e-121|432|gmx:100797935|carbonic anhydrase [EC:4.2.1.1]	-	GO:0046914//transition metal ion binding;GO:0016836//hydro-lyase activity	GO:0044237//cellular metabolic process
Araip.P73AY.1	1045	5.78872	2.8478	28.5838	24.7978	2.62782	up	0.871938	bifunctional dihydroflavonol 4-reductase/flavanone 4-reductase-like [Glycine max]	K09753|1|1e-133|474|gmx:100799994|cinnamoyl-CoA reductase [EC:1.2.1.44]	-	GO:0016620//oxidoreductase activity, acting on the aldehyde or oxo group of donors, NAD or NADP as acceptor;GO:0048037//cofactor binding;GO:0016616//oxidoreductase activity, acting on the CH-OH group of donors, NAD or NADP as acceptor	GO:0008152//metabolic process
Araip.793GC.1	1017	4.95675	1.52671	21.227	16.0997	2.52537	up	0.858333	bidirectional sugar transporter SWEET6b-like [Glycine max]	K15382|1|4e-105|378|gmx:100811287|solute carrier family 50 (sugar transporter)	GO:0044464//cell part	-	-
Araip.1W4C1.1	1315	1.64291	1.08234	18.4816	14.6081	3.60192	up	0.878571	bidirectional sugar transporter SWEET1-like [Glycine max]	K15382|1|7e-61|231|gmx:100800304|solute carrier family 50 (sugar transporter)	GO:0016021//integral to membrane	GO:0015144//carbohydrate transmembrane transporter activity	GO:0006810//transport
Araip.J8D11.1	1987	33.7058	40.373	78.2386	86.4901	1.15296	up	0.827855	beta-glucosidase 13-like [Glycine max]	K01188|1|3e-172|602|vvi:100252705|beta-glucosidase [EC:3.2.1.21]	-	GO:0003824//catalytic activity	-
Araip.XB3PS.1	1430	34.3453	20.9013	57.4424	58.3314	1.06735	up	0.810302	basic 7S globulin-like [Glycine max]	-	-	-	-
Araip.RW92I.1	1082	10.516	16.1437	31.4963	30.5033	1.2176	up	0.810998	B3 domain-containing protein Os06g0194400-like [Glycine max]	-	-	-	-
Araip.Z00VV.1	919	30.2476	28.4402	322.959	325.887	3.46674	up	0.913628	axial regulator YABBY 2-like isoform 2 [Glycine max]	-	-	-	-
Araip.BNQ7D.1	1245	94.631	94.6774	252.57	206.382	1.27761	up	0.844323	auxin-responsive protein IAA9-like [Glycine max]	K14484|1|3e-47|187|ath:AT3G23050|auxin-responsive protein IAA	-	-	-
Araip.3H5FF.1	832	276.113	217.411	737.776	593.175	1.43127	up	0.858867	auxin-repressed protein [Arachis hypogaea]	-	-	-	GO:0009746;GO:0034285
Araip.T27HA.1	848	3.7366	1.37323	13.6093	12.0106	2.32592	up	0.832789	Auxin response factor-like protein [Medicago truncatula]	K14486|1|3e-48|188|mtr:MTR_2g005240|auxin response factor	GO:0043231//intracellular membrane-bounded organelle	GO:0003676//nucleic acid binding;GO:0005515//protein binding	GO:0006351//transcription, DNA-dependent;GO:0009755//hormone-mediated signaling pathway
Araip.BYV33.1	2541	11.9599	9.52213	29.0141	25.8761	1.35342	up	0.81632	auxin response factor 18-like [Glycine max]	K14486|1|4e-80|297|gmx:100796970|auxin response factor	-	GO:0005488//binding	GO:0009725//response to hormone stimulus;GO:0050794//regulation of cellular process
Araip.IL01A.1	1519	278.671	309.801	761.187	672.119	1.2843	up	0.847332	aspartic proteinase nepenthesin-1-like [Glycine max]	K00924|1|3e-22|104|aly:ARALYDRAFT_489138|[EC:2.7.1.-]	GO:0005618//cell wall	GO:0004175//endopeptidase activity	GO:0019538//protein metabolic process
Araip.CV8RV.1	1639	2.98779	4.34191	17.5618	11.7204	1.9982	up	0.828583	Asparagine synthetase [Medicago truncatula]	-	-	-	-
Araip.NB6VC.1	2186	5.46862	6.80683	62.2344	18.8137	2.723	up	0.882842	asparagine synthetase [glutamine-hydrolyzing] 2-like [Glycine max]	K01953|1|0.0|1097|gmx:100798318|asparagine synthase (glutamine-hydrolysing) [EC:6.3.5.4]	-	GO:0016884//carbon-nitrogen ligase activity, with glutamine as amido-N-donor;GO:0032559	GO:0009064//glutamine family amino acid metabolic process;GO:0006528//asparagine metabolic process
Araip.60Q0E.1	933	5.40301	8.5982	13.0971	25.7019	1.47047	up	0.812017	ARF domain class transcription factor [Malus x domestica]	K14484|1|9e-37|152|ath:AT1G51950|auxin-responsive protein IAA	GO:0043231//intracellular membrane-bounded organelle;GO:0016021//integral to membrane	GO:0005488//binding;GO:0001071//nucleic acid binding transcription factor activity;GO:0016791//phosphatase activity	GO:0044238//primary metabolic process;GO:0009725//response to hormone stimulus;GO:0034645//cellular macromolecule biosynthetic process;GO:0009718//anthocyanin-containing compound biosynthetic process;GO:0006801//superoxide metabolic process;GO:0006970//re
Araip.80FN1.1	692	24.3517	35.8998	51.2092	80.857	1.13219	up	0.814945	arabinogalactan peptide 20-like [Glycine max]	-	-	-	-
Araip.I9KX3.1	626	1.38047	0.206692	5.85602	8.03201	3.12932	up	0.808361	Ara h 8 allergen isoform 3 [Arachis hypogaea]	-	-	-	-
Araip.IVG5H.1	1507	498.797	461.061	1157.36	1596.71	1.52067	up	0.865144	Ara h 8 allergen isoform [Arachis hypogaea]	-	-	-	GO:0050896//response to stimulus
Araip.Z7A9P.1	1583	1.1828	0.408683	12.6939	14.904	4.11611	up	0.88742	apoptosis-inducing factor homolog A-like [Glycine max]	K03885|1|4e-08|57.0|ppp:PHYPADRAFT_183387|NADH dehydrogenase [EC:1.6.99.3];K01008|3|1e-05|49.3|olu:OSTLU_41986|selenide, water dikinase [EC:2.7.9.3]	GO:0016020//membrane	GO:0050662//coenzyme binding;GO:0003824//catalytic activity	GO:0008152//metabolic process
Araip.80H4B.1	924	0.311751	0	4.84903	5.58113	5.01867	up	0.842754	AP2-like ethylene-responsive transcription factor At1g16060-like [Glycine max]	K09285|1|3e-33|139|vvi:100255268|AP2-like factor, ANT lineage	-	-	GO:0006351//transcription, DNA-dependent
Araip.4G4HV.1	1065	2.56953	2.42984	14.6609	20.8215	2.82729	up	0.862523	anthranilate N-benzoyltransferase protein 2-like [Glycine max]	-	-	-	-
Araip.L1EC6.1	1663	1.64555	1.86731	24.4114	30.0022	3.95325	up	0.904941	Anthocyanidin 3-O-glucosyltransferase [Medicago truncatula]	K13691|1|4e-52|203|vvi:100242294|pathogen-inducible salicylic acid glucosyltransferase [EC:2.4.1.-];K13692|4|2e-49|194|rcu:RCOM_1154190|UDP-glucose:(indol-3-yl)acetate beta-D-glucosyltransferase [EC:2.4.1.121]	-	-	-
Araip.PZ3FG.1	2073	3.82132	4.11948	12.9027	14.8017	1.80276	up	0.816013	anion transporter 3, chloroplastic-like [Glycine max]	K08193|1|7e-90|329|olu:OSTLU_2927|MFS transporter, ACS family, solute carrier family 17 (sodium-dependent inorganic phosphate cotransporter), other;K12303|3|2e-65|248|cre:CHLREDRAFT_78631|MFS transporter, ACS family, solute carrier family 17 (sodium-depen	GO:0043231//intracellular membrane-bounded organelle	-	GO:0006810//transport
Araip.L8NZD.1	1662	5.45958	10.1207	27.1219	26.7622	1.79014	up	0.846281	anaphase-promoting complex subunit cdc20-like [Glycine max]	K03363|1|0.0|733|vvi:100250079|cell division cycle 20, cofactor of APC complex	GO:0031234//extrinsic to internal side of plasma membrane	-	GO:0023052//signaling;GO:0009987//cellular process
Araip.LYD5Q.1	1705	16.0501	29.6722	60.202	65.0291	1.45362	up	0.845553	anaphase-promoting complex subunit cdc20-like [Glycine max]	K03363|1|0.0|804|gmx:100784841|cell division cycle 20, cofactor of APC complex	GO:0031234//extrinsic to internal side of plasma membrane	-	GO:0023052//signaling;GO:0009987//cellular process
Araip.D42VG.1	1041	17.848	14.6666	51.5181	39.0116	1.47731	up	0.841945	amino acid permease 7-like [Glycine max]	-	-	-	-
Araip.KS1GL.1	1497	47.2399	33.19	168.152	105.154	1.76471	up	0.870887	amino acid carrier [Ricinus communis]	K15015|1|9e-08|56.6|bdi:100845904|solute carrier family 32 (vesicular inhibitory amino acid transporter)	GO:0031224//intrinsic to membrane	-	GO:0006865//amino acid transport
Araip.RZ2UN.1	2132	1.55378	2.06343	17.2582	17.8994	3.28089	up	0.873216	alpha-L-arabinofuranosidase 1-like [Glycine max]	K01209|1|0.0|767|gmx:100812156|alpha-N-arabinofuranosidase [EC:3.2.1.55]	GO:0005618//cell wall;GO:0043231//intracellular membrane-bounded organelle;GO:0005576//extracellular region	GO:0004553//hydrolase activity, hydrolyzing O-glycosyl compounds	GO:0000272//polysaccharide catabolic process
Araip.L2HQR.1	1593	29.3844	33.3828	74.6623	75.0236	1.25385	up	0.833792	alpha-galactosidase-like [Glycine max]	K07407|1|0.0|697|gmx:100812330|alpha-galactosidase [EC:3.2.1.22]	GO:0005576//extracellular region;GO:0005618//cell wall	GO:0043167//ion binding;GO:0015925	GO:0044238//primary metabolic process
Araip.7EF18.1	2067	34.8401	29.7338	67.7223	81.3962	1.20744	up	0.83033	aldehyde dehydrogenase family 3 member H1-like [Glycine max]	K00128|1|0.0|804|gmx:100783726|aldehyde dehydrogenase (NAD+) [EC:1.2.1.3]	-	GO:0016620//oxidoreductase activity, acting on the aldehyde or oxo group of donors, NAD or NADP as acceptor	GO:0044237//cellular metabolic process
Araip.9ER14.1	2700	1.97373	1.82103	8.29724	12.2717	2.43838	up	0.8225	ADP-ribosylation factor GTPase-activating protein AGD1-like [Glycine max]	K12489|1|0.0|1097|gmx:100797073|Arf-GAP with coiled-coil, ANK repeat and PH domain-containing protein	GO:0016023//cytoplasmic membrane-bounded vesicle	GO:0005488//binding	GO:0006996//organelle organization
Araip.PRI0M.1	1233	2.45305	2.20371	9.13962	12.3382	2.20545	up	0.817954	adenylate isopentenyltransferase [Lotus japonicus]	K10760|1|5e-95|345|pop:POPTR_766811|adenylate isopentenyltransferase (cytokinin synthase)	-	GO:0016765//transferase activity, transferring alkyl or aryl (other than methyl) groups;GO:0032559	GO:0006399//tRNA metabolic process;GO:0009690//cytokinin metabolic process
Araip.X8HV9.1	3217	24.1317	24.8964	53.6001	50.6559	1.08845	up	0.808749	acyl-CoA-binding domain-containing protein 4-like [Glycine max]	K15450|1|1e-17|90.5|bdi:100836909|tRNA wybutosine-synthesizing protein 3 [EC:2.1.1.-]	GO:0044444//cytoplasmic part	-	-
Araip.FMC77.1	1930	2.08954	1.67602	15.9692	31.1288	3.64473	up	0.891902	abscisic acid 8'-hydroxylase 4-like [Glycine max]	K09843|1|0.0|767|gmx:100815135|(+)-abscisic acid 8'-hydroxylase [EC:1.14.13.93]	-	GO:0016491//oxidoreductase activity;GO:0005506//iron ion binding	GO:0008152//metabolic process
Araip.PD6I1.1	2421	0.178474	0	9.19734	7.93461	6.50618	up	0.923496	ABC transporter G family member 23-like [Glycine max]	K12843|1|3e-75|281|vvi:100248403|U4/U6 small nuclear ribonucleoprotein PRP3;K05681|2|7e-50|197|cme:CMS467C|ATP-binding cassette, subfamily G (WHITE), member 2;K05663|4|1e-14|80.1|rcu:RCOM_0261010|mitochondrial ABC transporter ATM;K05658|5|8e-14|77.4|aly:A	GO:0044464//cell part	GO:0017111//nucleoside-triphosphatase activity;GO:0000166//nucleotide binding	-
Araip.Q66I5.1	2142	0.537923	0.302028	7.35278	9.63018	4.33764	up	0.865354	ABC transporter G family member 1-like [Glycine max]	K12843|1|0.0|1006|vvi:100248403|U4/U6 small nuclear ribonucleoprotein PRP3;K05681|2|4e-40|164|cme:CMS467C|ATP-binding cassette, subfamily G (WHITE), member 2	-	GO:0017111//nucleoside-triphosphatase activity;GO:0000166//nucleotide binding	-
Araip.BYS6X.1	1157	10.9547	14.6499	49.5213	42.2318	1.84136	up	0.860388	8-hydroxyquercetin 8-O-methyltransferase-like isoform 1 [Glycine max]	K16040|1|1e-107|387|vvi:100233030|trans-resveratrol di-O-methyltransferase [EC:2.1.1.240];K13230|2|3e-51|200|zma:100147731|2,4,7-trihydroxy-1,4-benzoxazin-3-one-glucoside 7-O-methyltransferase [EC:2.1.1.241];K05279|3|9e-38|155|ath:AT5G54160|flavonol 3-O-m	-	GO:0008171//O-methyltransferase activity	-
Araip.987DS.1	1100	5.36835	10.704	30.8575	38.2084	2.10339	up	0.865031	8-hydroxyquercetin 8-O-methyltransferase-like [Glycine max]	K16040|1|5e-107|385|vvi:100233030|trans-resveratrol di-O-methyltransferase [EC:2.1.1.240];K13230|2|6e-43|172|zma:100147731|2,4,7-trihydroxy-1,4-benzoxazin-3-one-glucoside 7-O-methyltransferase [EC:2.1.1.241];K05279|3|2e-36|150|aly:ARALYDRAFT_495497|flavon	-	GO:0008168//methyltransferase activity	-
Araip.CJ98I.1	1811	4.53321	4.644	17.6182	28.2622	2.32175	up	0.859579	3-ketoacyl-CoA synthase [Medicago truncatula]	K15397|1|0.0|826|mtr:MTR_7g118170|3-ketoacyl-CoA synthase [EC:2.3.1.-]	GO:0005840//ribosome;GO:0043231//intracellular membrane-bounded organelle	GO:0005488//binding;GO:0004312//fatty acid synthase activity	GO:0006633//fatty acid biosynthetic process;GO:0009314//response to radiation;GO:0007275//multicellular organismal development;GO:0006950//response to stress
Araip.W3VW3.1	1615	11.4153	11.2965	32.7873	38.4776	1.64975	up	0.844679	1-aminocyclopropane-1-carboxylate oxidase homolog 1-like [Glycine max]	K13229|1|2e-72|270|zma:541977|2,4-dihydroxy-1,4-benzoxazin-3-one-glucoside dioxygenase [EC:1.14.20.2];K06892|2|4e-52|203|pop:POPTR_550478|;K00475|3|5e-40|163|mtr:MTR_8g075890|naringenin 3-dioxygenase [EC:1.14.11.9]	-	GO:0016491//oxidoreductase activity	-
Araip.965G6.1	3812	16.2845	19.8224	54.067	58.6449	1.64229	up	0.852541	125 kDa kinesin-related protein-like [Glycine max]	K10398|1|0.0|1604|gmx:100796881|kinesin family member 11	GO:0043229//intracellular organelle	GO:0003774//motor activity;GO:0000166//nucleotide binding	-
Araip.LRG7E.1	1434	1.00439	0.812065	29.1618	25.8927	4.92167	up	0.938671	11S seed storage globulin precursor B1 [Arachis hypogaea]	-	-	-	-
Araip.K557M.1	2007	11.4104	13.0227	36.5308	46.7004	1.76829	up	0.857621	(R)-limonene synthase [Medicago truncatula]	K12467|1|1e-122|438|ath:AT3G25810|myrcene/ocimene synthase [EC:4.2.3.15];K07385|2|7e-121|432|aly:ARALYDRAFT_664366|1,8-cineole synthase [EC:4.2.3.-];K12742|5|8e-119|425|pop:POPTR_1111628|isoprene synthase [EC:4.2.3.27]	-	GO:0003824//catalytic activity	-
Araip.NWK8S.1	1954	0.294839	0.662175	14.1749	14.9114	4.92565	up	0.918643	(+)-delta-cadinene synthase isozyme C2 [Medicago truncatula]	K14181|1|4e-128|456|vvi:100256880|valencene synthase [EC:4.2.3.73];K12929|2|1e-114|411|rcu:RCOM_1574190|casbene synthase [EC:4.2.3.8];K14184|5|7e-108|389|aly:ARALYDRAFT_348000|alpha-humulene/beta-caryophyllene synthase [EC:4.2.3.- 4.2.3.57]	-	GO:0003824//catalytic activity	-
Araip.P7WQM.1	678	0	0	11.6148	7.03568	9.865	up	0.935581	-	-	-	-	-
Araip.BT7A3.1	469	0	0	6.07939	2.74891	8.78599	up	0.863801	-	-	-	-	-
Araip.MKP94.1	663	0	0	3.07179	3.11129	8.27218	up	0.813424	-	-	-	-	-
Araip.V3XTL.1	533	0.270223	0.242756	41.2668	19.8345	6.89616	up	0.978888	-	-	-	-	-
Araip.25XYW.1	708	0	0.182753	11.3144	6.19127	6.50493	up	0.924985	-	-	-	-	-
Araip.0SL9L.1	1331	0.108211	0	5.50844	2.13098	6.01403	up	0.831236	-	-	-	-	-
Araip.AK5WP.1	381	5.67043	0	132.922	119.788	5.47534	up	0.972563	-	-	-	-	-
Araip.66JN7.1	556	0.259045	0	5.12812	3.71004	5.03783	up	0.823713	-	-	-	-	-
Araip.243AX.1	327	64.3065	6.72664	1160.09	857.522	4.82801	up	0.956353	-	-	-	-	-
Araip.S7K60.1	255	1.69446	0.507408	27.687	26.796	4.62901	up	0.928155	-	-	-	-	-
Araip.J67TC.1	1021	2.82133	0.760366	49.2027	36.2402	4.57625	up	0.933818	-	-	-	-	-
Araip.8PA0T.1	1223	14.0143	8.46371	276.653	189.538	4.37434	up	0.939577	-	-	-	-	-
Araip.425N3.1	652	118.404	154.394	1545.35	1578.73	3.51753	up	0.915472	-	-	-	-	-
Araip.9R47S.1	1062	5.83168	7.43195	78.7534	58.9991	3.37653	up	0.90376	-	-	-	-	-
Araip.LF9IQ.1	801	13.306	3.87682	98.143	76.775	3.34764	up	0.905216	-	-	-	-	-
Araip.0G0AX.1	484	0.29758	1.604	7.57411	9.05665	3.12859	up	0.825444	-	-	-	-	-
Araip.JW94P.1	754	10.8881	12.1838	65.7256	99.0014	2.83586	up	0.893471	-	-	-	-	-
Araip.QD2LS.1	3529	1.83658	1.53991	11.542	6.17403	2.39146	up	0.808264	-	-	-	-	-
Araip.106X6.1	690	56.3591	24.0026	272.136	133.969	2.33727	up	0.888682	-	-	-	-	-
Araip.CDE7U.1	696	3.10407	4.08988	18.1421	17.0417	2.29005	up	0.849355	-	-	-	-	-
Araip.KA3NY.1	546	7.91367	3.55464	29.8402	25.0292	2.25835	up	0.864383	-	-	-	-	-
Araip.UJ49C.1	324	7.55707	12.7792	44.4195	39.7914	2.04996	up	0.866292	-	-	-	-	-
Araip.C1ETL.1	759	7.40069	7.15986	33.0935	16.8162	1.77726	up	0.843482	-	-	-	-	-
Araip.I7EA7.1	200	3.60072	4.52861	10.8618	14.8263	1.65989	up	0.803297	-	-	-	-	-
Araip.F81BN.1	523	7.43552	7.66933	21.8067	23.1718	1.57423	up	0.827175	-	-	-	-	-
Araip.S75TL.1	198	136.027	164.023	373.033	500.72	1.54202	up	0.864578	-	-	-	-	-
Araip.G3JLI.1	302	7.15375	9.42569	22.0294	25.1871	1.5099	up	0.826787	-	-	-	-	-
Araip.YD443.1	504	10.2878	13.8631	29.3636	38.3703	1.4878	up	0.835102	-	-	-	-	-
Araip.CG50V.1	517	13.0935	9.76048	32.0393	28.4281	1.40371	up	0.82339	-	-	-	-	-
Araip.0S39D.1	201	15.0478	5.79354	28.3705	21.1666	1.24906	up	0.806355	-	-	-	-	-
Araip.1BN37.1	1584	9.27459	13.8048	24.9431	29.6265	1.2415	up	0.807746	-	-	-	-	-
Araip.95IW0.1	1708	17.2868	14.8479	39.6667	35.2503	1.22116	up	0.817242	-	-	-	-	-
Araip.BS2HR.1	687	34.8017	42.5646	75.1	83.3221	1.034	up	0.801841	-	-	-	-	-
Araip.0L5SE.1	1093	156.547	113.289	53.2906	39.5147	-1.53981	down	0.859563	zinc finger protein CONSTANS-LIKE 4-like [Glycine max]	K12135|1|2e-57|221|aly:ARALYDRAFT_488429|zinc finger protein CONSTANS;K12130|5|4e-10|63.5|pop:POPTR_806314|pseudo-response regulator 5	-	-	-
Araip.IK2R0.1	1299	6.2091	8.16774	0.522606	0.198497	-4.3174	down	0.851199	zinc finger protein CONSTANS-LIKE 16-like [Glycine max]	K12135|1|2e-10|65.1|ath:AT5G15840|zinc finger protein CONSTANS	GO:0044464//cell part	-	-
Araip.A7X15.1	237	14.5852	13.1027	4.01017	3.80788	-1.82437	down	0.81666	Ycf68 [Medicago truncatula]	-	-	-	-
Araip.EY4XN.1	788	18.8261	19.3755	0.344601	0.818046	-5.03815	down	0.932265	WW domain containing protein expressed [Medicago truncatula]	-	-	-	-
Araip.PW834.1	229	12.5789	14.6905	0.592895	2.25195	-3.26086	down	0.860986	WRKY transcription factor 12-like [Fragaria vesca subsp. vesca]	K13424|1|5e-11|63.9|rcu:RCOM_0664190|WRKY transcription factor 33;K13423|4|2e-10|62.0|ath:AT2G30250|WRKY transcription factor 25	-	GO:0003677//DNA binding;GO:0001071//nucleic acid binding transcription factor activity	GO:0006351//transcription, DNA-dependent
Araip.5IP7M.1	1285	11.881	12.3851	1.0566	3.41122	-2.4413	down	0.83342	vacuolar amino acid transporter 1-like [Glycine max]	K15015|1|3e-102|369|gmx:100794374|solute carrier family 32 (vesicular inhibitory amino acid transporter)	-	-	-
Araip.ZG9AN.1	2082	12.7288	10.7513	1.0434	1.61	-3.14552	down	0.849565	Uracil transporter-like protein [Medicago truncatula]	K03457|1|0.0|635|ath:AT5G03555|nucleobase:cation symporter-1, NCS1 family	GO:0044464//cell part	GO:0015932//nucleobase-containing compound transmembrane transporter activity	GO:0015931//nucleobase-containing compound transport
Araip.IXI9R.1	1284	39.0359	34.3627	3.38375	5.22122	-3.09251	down	0.888941	UPF0603 protein At1g54780, chloroplastic-like [Glycine max]	-	GO:0044436;GO:0009534//chloroplast thylakoid	-	GO:0009765//photosynthesis, light harvesting
Araip.UX7QX.1	773	48.2581	59.7566	12.9977	18.3462	-1.78497	down	0.861827	UPF0483 protein AAEL000016-like [Glycine max]	K06942|1|9e-07|51.6|vcn:VOLCADRAFT_117695|	GO:0042579//microbody	-	-
Araip.H6PQ4.1	3522	49.7272	62.1229	17.0391	26.1728	-1.37207	down	0.835377	unnamed protein product [Vitis vinifera]	K01188|1|7e-179|626|rcu:RCOM_1769070|beta-glucosidase [EC:3.2.1.21]	-	-	-
Araip.X1GW0.1	3210	72.1939	64.1705	12.6468	11.6875	-2.48641	down	0.885285	unnamed protein product [Vitis vinifera]	K01188|1|2e-180|631|sbi:SORBI_06g019840|beta-glucosidase [EC:3.2.1.21]	-	-	-
Araip.S75SQ.1	1198	34.3842	30.1332	2.60666	4.19703	-3.2453	down	0.89051	unnamed protein product [Vitis vinifera]	K00434|1|2e-145|513|gmx:100799504|L-ascorbate peroxidase [EC:1.11.1.11]	GO:0044436;GO:0009534//chloroplast thylakoid	GO:0016209//antioxidant activity;GO:0005506//iron ion binding	GO:0006950//response to stress;GO:0008152//metabolic process
Araip.Z2A7C.1	4100	29.1922	36.6392	2.51677	4.33939	-3.2633	down	0.891093	unnamed protein product [Vitis vinifera]	K05681|1|6e-63|241|cme:CMS467C|ATP-binding cassette, subfamily G (WHITE), member 2;K12843|3|2e-58|226|vvi:100248403|U4/U6 small nuclear ribonucleoprotein PRP3	-	GO:0017111//nucleoside-triphosphatase activity;GO:0000166//nucleotide binding	-
Araip.6G7UA.1	942	14.6781	15.9333	0.432398	0.821172	-4.60995	down	0.908888	unnamed protein product [Vitis vinifera]	K15287|1|5e-55|211|vvi:100256364|solute carrier family 35, member F1/2	GO:0031410//cytoplasmic vesicle	-	-
Araip.5EE81.1	1389	23.0197	25.4307	9.48162	9.74588	-1.33334	down	0.810431	unknown protein DS12 from 2D-PAGE of leaf, chloroplastic-like [Glycine max]	-	GO:0009526//plastid envelope;GO:0009532//plastid stroma;GO:0009534//chloroplast thylakoid	-	GO:0006950//response to stress
Araip.EV8IN.1	1496	242.519	221.587	88.3976	96.4345	-1.32824	down	0.846912	unknown [Medicago truncatula]	K00430|1|1e-147|520|mtr:MTR_2g029800|peroxidase [EC:1.11.1.7]	-	-	-
Araip.J65RE.1	853	70.2415	43.9892	17.0313	27.3567	-1.36371	down	0.83549	unknown [Medicago truncatula]	-	-	-	GO:0000902//cell morphogenesis;GO:0009827//plant-type cell wall modification
Araip.Z4ATC.1	736	120.546	114.094	31.1761	56.9298	-1.41314	down	0.84675	unknown [Medicago truncatula]	-	GO:0044464//cell part	GO:0016787//hydrolase activity;GO:0005488//binding	GO:0010876//lipid localization
Araip.UTP9U.1	561	489.082	512.251	166.751	194.42	-1.47117	down	0.859029	unknown [Medicago truncatula]	-	-	-	-
Araip.3VQ3K.1	2236	15.2016	21.0633	4.00761	8.41812	-1.54525	down	0.815786	unknown [Medicago truncatula]	K08241|1|5e-76|283|vvi:100260930|jasmonate O-methyltransferase [EC:2.1.1.141]	-	-	-
Araip.84K6K.1	1006	34.7903	36.5273	12.1467	10.8932	-1.63013	down	0.843886	unknown [Medicago truncatula]	-	GO:0009526//plastid envelope	-	-
Araip.XVM77.1	2104	45.0432	40.8338	12.0027	12.3164	-1.82018	down	0.859077	unknown [Medicago truncatula]	-	-	-	-
Araip.L1316.1	811	16.8714	21.6978	5.02243	5.40495	-1.88707	down	0.838823	unknown [Medicago truncatula]	-	-	-	-
Araip.59HIL.1	231	15.5875	17.3639	3.52657	5.02301	-1.94641	down	0.833743	unknown [Medicago truncatula]	K08906|1|4e-30|127|mtr:MTR_4g083990|cytochrome c6	-	GO:0005506//iron ion binding	-
Araip.A0SAY.1	273	123.981	46.9213	25.3642	18.89	-1.94929	down	0.873783	unknown [Medicago truncatula]	-	-	-	-
Araip.VQ4D8.1	1017	190.197	215.648	45.6582	48.8061	-2.10309	down	0.883149	unknown [Medicago truncatula]	-	-	-	-
Araip.GJ7LV.1	1446	155.185	172.161	41.314	34.772	-2.10511	down	0.882146	unknown [Medicago truncatula]	K00121|1|0.0|704|gmx:100793008|S-(hydroxymethyl)glutathione dehydrogenase / alcohol dehydrogenase [EC:1.1.1.284 1.1.1.1]	-	GO:0046914//transition metal ion binding;GO:0016616//oxidoreductase activity, acting on the CH-OH group of donors, NAD or NADP as acceptor	GO:0006067//ethanol metabolic process
Araip.K3Q3L.1	1330	64.1091	62.6515	14.2919	13.8618	-2.17071	down	0.877843	unknown [Medicago truncatula]	-	GO:0043231//intracellular membrane-bounded organelle	-	-
Araip.KE2SI.1	1049	14.0047	14.0613	2.07089	4.05576	-2.19565	down	0.834568	unknown [Medicago truncatula]	-	GO:0043231//intracellular membrane-bounded organelle	-	-
Araip.6BP0E.1	1570	13.2103	16.153	2.07551	4.2701	-2.21018	down	0.837302	unknown [Medicago truncatula]	K00514|1|1e-22|105|rcu:RCOM_1428040|zeta-carotene desaturase [EC:1.3.5.6];K01206|2|1e-21|102|ath:AT1G67830|alpha-L-fucosidase [EC:3.2.1.51]	GO:0005576//extracellular region;GO:0030312//external encapsulating structure;GO:0009536//plastid	GO:0016787//hydrolase activity	GO:0044238//primary metabolic process
Araip.L2SQL.1	1070	28.9404	31.3194	2.28403	5.42204	-2.96713	down	0.882713	unknown [Medicago truncatula]	K00799|1|4e-71|265|gmx:100808141|glutathione S-transferase [EC:2.5.1.18]	-	GO:0016740//transferase activity	-
Araip.J4ZFW.1	1193	59.5191	71.5815	5.00755	8.8615	-3.24073	down	0.899748	unknown [Medicago truncatula]	-	GO:0044436;GO:0009534//chloroplast thylakoid;GO:0009532//plastid stroma	-	-
Araip.QZA57.1	1454	8.71701	19.9334	1.02717	1.6847	-3.40119	down	0.867587	unknown [Medicago truncatula]	-	GO:0044464//cell part	-	-
Araip.RYT6F.1	657	6.13822	6.89287	0.413312	0.784926	-3.44297	down	0.811725	unknown [Medicago truncatula]	-	GO:0009536//plastid	-	-
Araip.PQA29.1	594	43.4026	40.2979	0.914296	4.77496	-3.87892	down	0.9107	unknown [Medicago truncatula]	K02693|1|6e-30|127|pop:POPTR_711610|photosystem I subunit IV	GO:0043231//intracellular membrane-bounded organelle;GO:0009522//photosystem I	-	GO:0044237//cellular metabolic process
Araip.LD519.1	1002	51.3157	49.3279	0.542008	5.14667	-4.14502	down	0.921959	unknown [Medicago truncatula]	K15382|1|4e-79|292|gmx:100776607|solute carrier family 50 (sugar transporter)	-	-	-
Araip.XXK30.1	715	10.6763	11.5817	0.759569	0.360627	-4.3125	down	0.882098	unknown [Medicago truncatula]	-	GO:0016020//membrane	-	-
Araip.IA0Z7.1	330	686.538	993.551	24.2746	37.5052	-4.76526	down	0.954444	unknown [Medicago truncatula]	-	GO:0044424//intracellular part	-	-
Araip.F0TL2.1	1369	95.7387	94.797	3.07448	3.67278	-4.81962	down	0.950335	unknown [Medicago truncatula]	K01376|1|4e-133|472|ath:AT5G43060|[EC:3.4.22.-];K01365|4|9e-117|418|smo:SELMODRAFT_428615|cathepsin L [EC:3.4.22.15]	-	GO:0016628//oxidoreductase activity, acting on the CH-CH group of donors, NAD or NADP as acceptor;GO:0004175//endopeptidase activity	GO:0019538//protein metabolic process
Araip.CN7HI.1	1284	88.3915	84.647	41.1337	43.7779	-1.02706	down	0.802925	unknown [Lotus japonicus]	K03386|1|1e-112|404|mtr:MTR_013s0002|peroxiredoxin (alkyl hydroperoxide reductase subunit C) [EC:1.11.1.15]	-	GO:0016705//oxidoreductase activity, acting on paired donors, with incorporation or reduction of molecular oxygen;GO:0016209//antioxidant activity	GO:0008152//metabolic process;GO:0019725//cellular homeostasis
Araip.XF6FZ.1	457	224.08	191.677	75.4624	122.718	-1.06893	down	0.823616	unknown [Lotus japonicus]	-	-	-	GO:0010876//lipid localization
Araip.Q655H.1	2001	90.4769	95.7647	34.4691	53.7345	-1.07827	down	0.817258	unknown [Lotus japonicus]	-	-	-	-
Araip.2F8VS.1	1385	54.8038	53.624	22.4491	28.7636	-1.08216	down	0.809364	unknown [Lotus japonicus]	-	GO:0009528//plastid inner membrane	-	-
Araip.2M564.1	1113	41.7981	43.3622	19.1522	17.8385	-1.20302	down	0.819895	unknown [Lotus japonicus]	-	GO:0009534//chloroplast thylakoid	-	-
Araip.X7R50.1	1139	37.5563	44.6443	16.5693	17.8841	-1.2545	down	0.823309	unknown [Lotus japonicus]	K02881|1|1e-62|236|gmx:100306308|large subunit ribosomal protein L18	GO:0030529//ribonucleoprotein complex	GO:0005198//structural molecule activity	GO:0010467//gene expression
Araip.L7AM8.1	824	67.8194	78.5127	24.8807	34.8909	-1.29172	down	0.835167	unknown [Lotus japonicus]	-	GO:0030529//ribonucleoprotein complex;GO:0009536//plastid	GO:0005198//structural molecule activity	GO:0010467//gene expression
Araip.E9AW0.1	1363	120.993	152.837	54.5881	52.2128	-1.35835	down	0.845148	unknown [Lotus japonicus]	K01785|1|4e-148|522|gmx:100798975|aldose 1-epimerase [EC:5.1.3.3]	-	GO:0016853//isomerase activity	GO:0005975//carbohydrate metabolic process
Araip.5UN72.1	336	31.7206	44.67	12.5267	16.1155	-1.41525	down	0.830928	unknown [Lotus japonicus]	-	-	-	-
Araip.673NH.1	633	38.6807	41.29	13.9419	15.6827	-1.43267	down	0.837173	unknown [Lotus japonicus]	K10525|1|2e-77|285|pop:POPTR_873764|allene oxide cyclase [EC:5.3.99.6]	GO:0009536//plastid	GO:0009975//cyclase activity	-
Araip.DFY7G.1	608	197.566	218.131	72.3527	81.0016	-1.43866	down	0.85589	unknown [Lotus japonicus]	K05765|1|1e-51|199|gmx:100819975|cofilin	GO:0044464//cell part	GO:0008092//cytoskeletal protein binding	-
Araip.I5GFF.1	1889	22.7976	19.7954	8.98445	5.45999	-1.5601	down	0.824538	unknown [Lotus japonicus]	K14207|1|3e-142|503|rcu:RCOM_0012320|solute carrier family 38 (sodium-coupled neutral amino acid transporter), member 2	GO:0031090//organelle membrane;GO:0043231//intracellular membrane-bounded organelle	-	-
Araip.XMG6F.1	786	26.5702	33.088	10.1916	9.6775	-1.58619	down	0.837642	unknown [Lotus japonicus]	-	GO:0009536//plastid	-	-
Araip.0I7VH.1	1230	38.8761	48.0738	12.2527	15.0935	-1.66884	down	0.852849	unknown [Lotus japonicus]	K13229|1|2e-63|241|zma:541977|2,4-dihydroxy-1,4-benzoxazin-3-one-glucoside dioxygenase [EC:1.14.20.2];K06892|2|2e-42|171|pop:POPTR_550478|;K04124|5|7e-31|132|pop:POPTR_548646|gibberellin 3-beta-dioxygenase [EC:1.14.11.15]	-	-	-
Araip.U0CH7.1	1636	23.4179	22.2239	6.05833	7.88044	-1.71125	down	0.834762	unknown [Lotus japonicus]	-	GO:0009526//plastid envelope	-	-
Araip.BQ8ZI.1	1453	46.9853	51.1144	12.8017	15.4389	-1.79648	down	0.860663	unknown [Lotus japonicus]	K03768|1|3e-79|292|gmx:100785805|peptidyl-prolyl cis-trans isomerase B (cyclophilin B) [EC:5.2.1.8]	GO:0005840//ribosome;GO:0009532//plastid stroma;GO:0009526//plastid envelope;GO:0009534//chloroplast thylakoid;GO:0005576//extracellular region;GO:0044436	GO:0005488//binding;GO:0016859//cis-trans isomerase activity	GO:0006952//defense response;GO:0000097//sulfur amino acid biosynthetic process;GO:0009725//response to hormone stimulus;GO:0009416//response to light stimulus;GO:0009743//response to carbohydrate stimulus;GO:0006605//protein targeting;GO:0006970//respons
Araip.S58FY.1	1035	186.194	173.894	54.7027	48.0818	-1.80872	down	0.873281	unknown [Lotus japonicus]	-	-	-	-
Araip.Y8EUA.1	1311	9.7777	13.2251	2.48555	3.63859	-1.90923	down	0.809105	unknown [Lotus japonicus]	K00799|1|1e-64|244|gmx:100500281|glutathione S-transferase [EC:2.5.1.18]	-	-	-
Araip.W0DN8.1	693	11.8465	10.0823	2.35105	3.34868	-1.94386	down	0.808441	unknown [Lotus japonicus]	K12603|1|1e-22|103|vcn:VOLCADRAFT_106614|CCR4-NOT transcription complex subunit 6	GO:0043231//intracellular membrane-bounded organelle	-	-
Araip.NS0VF.1	1103	27.4216	25.4555	6.524	7.12998	-1.95332	down	0.853108	unknown [Lotus japonicus]	K01724|1|6e-21|98.6|pop:POPTR_887818|4a-hydroxytetrahydrobiopterin dehydratase [EC:4.2.1.96]	GO:0009536//plastid	GO:0016836//hydro-lyase activity	GO:0009108//coenzyme biosynthetic process
Araip.F9KI4.1	2840	139.008	195.587	35.8077	49.3452	-1.97429	down	0.879008	unknown [Lotus japonicus]	K09753|1|2e-82|303|bdi:100832790|cinnamoyl-CoA reductase [EC:1.2.1.44]	-	GO:0048037//cofactor binding	GO:0008152//metabolic process
Araip.Y7AFG.1	1848	31.6427	30.1067	7.27355	7.95311	-2.01983	down	0.859207	unknown [Lotus japonicus]	K09838|1|7e-15|80.5|aly:ARALYDRAFT_496897|zeaxanthin epoxidase [EC:1.14.13.90]	-	-	-
Araip.NPF88.1	804	62.8783	55.3605	12.3276	12.9886	-2.22357	down	0.877261	unknown [Lotus japonicus]	K08903|1|3e-74|275|gmx:100306491|photosystem II 13kDa protein	GO:0009523//photosystem II;GO:0009532//plastid stroma;GO:0009534//chloroplast thylakoid	-	GO:0044237//cellular metabolic process
Araip.914CH.1	1285	21.7444	23.9647	4.2264	4.71551	-2.35383	down	0.859935	unknown [Lotus japonicus]	K01183|1|3e-97|353|pop:POPTR_717157|chitinase [EC:3.2.1.14]	-	GO:0016798//hydrolase activity, acting on glycosyl bonds	GO:0008152//metabolic process
Araip.PWT0C.1	1062	12.6127	16.4478	1.53416	4.12751	-2.35976	down	0.840489	unknown [Lotus japonicus]	K02717|1|7e-29|124|rcu:RCOM_0190110|photosystem II oxygen-evolving enhancer protein 2	GO:0009523//photosystem II;GO:0009534//chloroplast thylakoid	-	-
Araip.P4LPA.1	1327	171.38	180.872	27.7276	29.4378	-2.62339	down	0.894053	unknown [Lotus japonicus]	-	GO:0009526//plastid envelope;GO:0009570//chloroplast stroma;GO:0009534//chloroplast thylakoid	-	-
Araip.0V7N2.1	1546	332.403	291.669	49.4438	47.7836	-2.68228	down	0.897612	unknown [Lotus japonicus]	K04035|1|0.0|703|rcu:RCOM_1272340|magnesium-protoporphyrin IX monomethyl ester (oxidative) cyclase [EC:1.14.13.81]	GO:0009534//chloroplast thylakoid;GO:0009528//plastid inner membrane	GO:0016709//oxidoreductase activity, acting on paired donors, with incorporation or reduction of molecular oxygen, NAD(P)H as one donor, and incorporation of one atom of oxygen;GO:0003676//nucleic acid binding;GO:0046914//transition metal ion binding	GO:0006779//porphyrin-containing compound biosynthetic process
Araip.I2M0Y.1	867	399.36	491.589	55.9065	75.0942	-2.76577	down	0.899796	unknown [Lotus japonicus]	K14484|1|5e-63|238|ath:AT3G23050|auxin-responsive protein IAA	-	-	-
Araip.X2EME.1	948	235.034	400.997	25.2068	44.7426	-3.18471	down	0.907076	unknown [Lotus japonicus]	K14496|1|2e-07|53.1|gmx:100788199|abscisic acid receptor PYR/PYL family	GO:0044464//cell part	-	GO:0006950//response to stress
Araip.3A81Q.1	585	35.4533	43.572	2.32091	6.17072	-3.2182	down	0.892905	unknown [Lotus japonicus]	-	-	-	-
Araip.MS7L3.1	829	49.3416	61.0267	6.38739	5.44311	-3.22174	down	0.897547	unknown [Lotus japonicus]	-	GO:0009532//plastid stroma;GO:0005576//extracellular region	GO:0046914//transition metal ion binding	GO:0006952//defense response
Araip.H5MKA.1	1013	23.4598	21.0752	2.27852	2.41812	-3.24524	down	0.88061	unknown [Lotus japonicus]	-	GO:0009532//plastid stroma;GO:0009534//chloroplast thylakoid	GO:0005515//protein binding	-
Araip.9DV72.1	1425	33.5562	41.2229	4.19229	3.07608	-3.36293	down	0.895736	unknown [Lotus japonicus]	-	GO:0009534//chloroplast thylakoid	-	-
Araip.B8ZXU.1	1612	9.02414	7.14368	0.673811	0.879755	-3.37947	down	0.830621	unknown [Lotus japonicus]	-	GO:0009528//plastid inner membrane	-	-
Araip.43UMC.1	312	4.15468	10.3677	0.43517	0.826436	-3.52495	down	0.824587	unknown [Lotus japonicus]	-	-	-	-
Araip.1UW0G.1	725	2757.61	2425.37	167.984	256.781	-3.60905	down	0.917624	unknown [Lotus japonicus]	-	-	-	-
Araip.S5ATW.1	738	6.04999	4.03245	0.367948	0.174694	-4.2157	down	0.809817	unknown [Lotus japonicus]	K09286|1|7e-08|55.8|rcu:RCOM_0295580|EREBP-like factor	-	-	GO:0044238//primary metabolic process;GO:0044237//cellular metabolic process
Araip.L5XNA.1	720	54.4109	79.9696	3.01718	3.2231	-4.42857	down	0.934238	unknown [Lotus japonicus]	-	-	-	-
Araip.1TT3T.1	2774	20.0415	20.2433	0.538393	0.511234	-5.26229	down	0.941017	unknown [Lotus japonicus]	K15893|1|1e-178|625|vvi:100262344|hydroxypyruvate reductase 1	GO:0005576//extracellular region;GO:0042579//microbody;GO:0009536//plastid	GO:0016616//oxidoreductase activity, acting on the CH-OH group of donors, NAD or NADP as acceptor;GO:0008187//poly-pyrimidine tract binding;GO:0000166//nucleotide binding	GO:0009853//photorespiration
Araip.8E70L.1	1052	285.32	250.414	4.3881	8.94625	-5.3283	down	0.971463	unknown [Lotus japonicus]	K02698|1|1e-52|202|vvi:100261762|photosystem I subunit X	GO:0009521;GO:0031224//intrinsic to membrane;GO:0009534//chloroplast thylakoid	-	GO:0044237//cellular metabolic process
Araip.6H8MY.1	1560	197.855	204.617	1.56661	2.14873	-6.75925	down	0.994451	unknown [Lotus japonicus]	K01602|1|5e-85|311|rcu:RCOM_1158790|ribulose-bisphosphate carboxylase small chain [EC:4.1.1.39]	GO:0009536//plastid	GO:0016491//oxidoreductase activity;GO:0016831//carboxy-lyase activity	GO:0043094;GO:0015977//carbon fixation
Araip.327XS.1	495	92.5276	86.5207	0	1.56272	-6.83095	down	0.990876	unknown [Lotus japonicus]	K02639|1|2e-54|209|gmx:100813636|ferredoxin	GO:0009536//plastid	GO:0051536//iron-sulfur cluster binding	-
Araip.J7KW7.1	546	470.864	502.626	4.47603	4.01412	-6.84123	down	0.996473	unknown [Lotus japonicus]	K01602|1|5e-85|311|rcu:RCOM_1158790|ribulose-bisphosphate carboxylase small chain [EC:4.1.1.39]	GO:0009536//plastid	GO:0016491//oxidoreductase activity;GO:0016831//carboxy-lyase activity	GO:0043094;GO:0015977//carbon fixation
Araip.X7VQF.1	588	3.42926	3.08069	0	0	-8.3465	down	0.821545	unknown [Lotus japonicus]	K01802|1|5e-23|105|osa:4328090|peptidylprolyl isomerase [EC:5.2.1.8];K14826|4|6e-16|81.6|sbi:SORBI_06g018020|FK506-binding nuclear protein [EC:5.2.1.8]	GO:0009534//chloroplast thylakoid	GO:0016859//cis-trans isomerase activity;GO:0005527//macrolide binding	GO:0044267//cellular protein metabolic process
Araip.7J18V.1	1195	5.30315	3.78964	0	0	-8.82858	down	0.867716	unknown [Lotus japonicus]	K05279|1|4e-66|249|aly:ARALYDRAFT_495497|flavonol 3-O-methyltransferase [EC:2.1.1.76];K13066|5|4e-62|236|pop:POPTR_824484|caffeic acid 3-O-methyltransferase [EC:2.1.1.68]	-	GO:0016740//transferase activity	-
Araip.JN8X7.1	1077	36.1075	35.8012	11.5981	15.3224	-1.41746	down	0.829181	unknown [Glycine max]	-	GO:0009526//plastid envelope;GO:0009532//plastid stroma;GO:0009534//chloroplast thylakoid	-	GO:0006950//response to stress
Araip.GA8VL.1	534	49.8976	51.8525	17.798	15.4516	-1.61363	down	0.850552	unknown [Glycine max]	-	-	-	-
Araip.4D1A3.1	1222	35.7126	46.4826	10.5552	11.8163	-1.87739	down	0.861391	unknown [Glycine max]	K02636|1|6e-98|354|vvi:100258879|cytochrome b6-f complex iron-sulfur subunit [EC:1.10.9.1]	GO:0034357;GO:0031224//intrinsic to membrane;GO:0009534//chloroplast thylakoid	GO:0016679//oxidoreductase activity, acting on diphenols and related substances as donors;GO:0043169//cation binding;GO:0051536//iron-sulfur cluster binding;GO:0015078//hydrogen ion transmembrane transporter activity	GO:0051234//establishment of localization;GO:0006091//generation of precursor metabolites and energy
Araip.6V5T5.1	1429	15.5217	15.0305	1.61521	4.96209	-2.21571	down	0.83968	unknown [Glycine max]	K01206|1|4e-19|93.6|ath:AT1G67830|alpha-L-fucosidase [EC:3.2.1.51];K00514|3|4e-17|87.0|rcu:RCOM_1428040|zeta-carotene desaturase [EC:1.3.5.6]	-	GO:0016788//hydrolase activity, acting on ester bonds	-
Araip.A0XQU.1	852	19.9477	21.5648	3.34652	3.17771	-2.66967	down	0.865111	unknown [Glycine max]	K13070|1|8e-40|162|osa:4335093|momilactone-A synthase [EC:1.1.1.295];K09841|2|7e-39|159|gmx:100786658|xanthoxin dehydrogenase [EC:1.1.1.288]	-	GO:0016491//oxidoreductase activity	GO:0008152//metabolic process
Araip.9A6FH.1	1100	60.3612	47.9916	1.60459	3.1645	-4.50588	down	0.934368	unknown [Glycine max]	K02636|1|5e-97|351|vvi:100258879|cytochrome b6-f complex iron-sulfur subunit [EC:1.10.9.1]	GO:0034357;GO:0031224//intrinsic to membrane;GO:0009534//chloroplast thylakoid	GO:0016679//oxidoreductase activity, acting on diphenols and related substances as donors;GO:0043169//cation binding;GO:0051536//iron-sulfur cluster binding;GO:0015078//hydrogen ion transmembrane transporter activity	GO:0051234//establishment of localization;GO:0006091//generation of precursor metabolites and energy
Araip.9L4U4.1	489	39.7626	22.4909	10.2732	6.85486	-1.86179	down	0.854159	unknow protein [Oryza sativa Japonica Group]	-	GO:0009536//plastid	-	-
Araip.RQ6E9.1	3224	21.3095	18.4211	6.52755	7.67786	-1.48381	down	0.814702	uncharacterized protein sll1770-like [Glycine max]	K08869|1|5e-32|135|osa:4346513|aarF domain-containing kinase;K13457|4|3e-14|76.6|vvi:100252764|disease resistance protein RPM1	-	-	-
Araip.73IW9.1	1086	30.9012	30.6197	12.6271	12.7025	-1.28025	down	0.815738	uncharacterized protein LOC778100 [Glycine max]	-	GO:0043231//intracellular membrane-bounded organelle	-	-
Araip.G3UJ6.1	2782	11.3898	10.139	2.00097	2.22443	-2.34911	down	0.822128	uncharacterized protein LOC101304164 [Fragaria vesca subsp. vesca]	-	GO:0030312//external encapsulating structure	GO:0004553//hydrolase activity, hydrolyzing O-glycosyl compounds	GO:0008152//metabolic process
Araip.NFP9Z.1	714	649.945	800.617	351.222	348.492	-1.05177	down	0.815996	uncharacterized protein LOC101261588 [Solanum lycopersicum]	-	GO:0009534//chloroplast thylakoid;GO:0005576//extracellular region	GO:0005488//binding	GO:0010876//lipid localization
Araip.R6L9D.1	438	12.8245	12.1118	0.929952	1.17739	-3.56475	down	0.863817	uncharacterized protein LOC101224769 [Cucumis sativus]	-	-	-	-
Araip.2P2KT.1	1748	85.1155	86.4567	35.8074	33.9274	-1.29887	down	0.838483	uncharacterized protein LOC100819698 precursor [Glycine max]	K00924|1|1e-20|99.0|ath:AT5G22850|[EC:2.7.1.-]	GO:0005618//cell wall	GO:0004175//endopeptidase activity	GO:0019538//protein metabolic process
Araip.A1DLA.1	1877	27.931	30.3999	8.46321	12.0201	-1.50981	down	0.834633	uncharacterized protein LOC100819425 [Glycine max]	-	GO:0016020//membrane	-	-
Araip.AH1XI.1	777	59.6876	70.9391	1.7474	4.97776	-4.27974	down	0.929045	uncharacterized protein LOC100819144 [Glycine max]	-	-	-	-
Araip.S98FB.1	1044	12.6922	11.65	2.73107	3.33424	-2.0048	down	0.817582	uncharacterized protein LOC100818604 [Glycine max]	K12135|1|3e-16|82.4|aly:ARALYDRAFT_488429|zinc finger protein CONSTANS	GO:0044464//cell part	GO:0046914//transition metal ion binding;GO:0001071//nucleic acid binding transcription factor activity	GO:0006351//transcription, DNA-dependent
Araip.MSL5F.1	699	246.23	299.131	73.228	91.1137	-1.73051	down	0.870579	uncharacterized protein LOC100818298 [Glycine max]	-	-	-	-
Araip.8S6C1.1	897	52.1844	36.7828	9.68726	9.91723	-2.18209	down	0.872958	uncharacterized protein LOC100818111 [Glycine max]	-	-	GO:0005488//binding	-
Araip.IE00Z.1	1127	7.79571	10.5624	0	1.02956	-4.14237	down	0.864157	uncharacterized protein LOC100817605 [Glycine max]	K07088|1|1e-96|351|pop:POPTR_853491|	-	-	-
Araip.INA6H.1	1435	20.1741	20.1071	2.08154	2.42575	-3.15978	down	0.874931	uncharacterized protein LOC100816458 [Glycine max]	-	-	-	-
Araip.ZE4M6.1	435	36.09	23.4982	5.93031	2.37102	-2.84361	down	0.879461	uncharacterized protein LOC100816211 [Glycine max]	-	-	-	-
Araip.9019J.1	417	32.4669	43.4399	8.79105	16.386	-1.59212	down	0.844582	uncharacterized protein LOC100816015 [Glycine max]	-	-	-	-
Araip.37CQI.1	1379	31.7511	24.9583	10.9288	10.3775	-1.41231	down	0.821384	uncharacterized protein LOC100815870 [Glycine max]	-	-	-	-
Araip.Y2HKR.1	1132	1754.81	1806.19	55.4126	87.8096	-4.63595	down	0.949882	uncharacterized protein LOC100815789 [Glycine max]	K08913|1|2e-149|525|gmx:100815789|light-harvesting complex II chlorophyll a/b binding protein 2	GO:0031224//intrinsic to membrane;GO:0009521;GO:0009526//plastid envelope;GO:0009534//chloroplast thylakoid;GO:0009570//chloroplast stroma	GO:0043169//cation binding;GO:0046906//tetrapyrrole binding	GO:0006091//generation of precursor metabolites and energy;GO:0009639//response to red or far red light;GO:0006464//cellular protein modification process
Araip.7PD4P.1	1386	43.9569	37.8085	10.9716	11.1623	-1.88524	down	0.861552	uncharacterized protein LOC100814842 [Glycine max]	-	-	-	-
Araip.D3FMV.1	711	61.582	85.3494	14.1311	24.6606	-1.92132	down	0.869884	uncharacterized protein LOC100814789 [Glycine max]	-	-	-	-
Araip.AS7FB.1	2047	33.9843	36.1556	1.52554	3.8419	-3.70793	down	0.902692	uncharacterized protein LOC100814727 [Glycine max]	K12135|1|6e-15|79.0|aly:ARALYDRAFT_488429|zinc finger protein CONSTANS	GO:0044464//cell part	GO:0046914//transition metal ion binding	-
Araip.HB95A.1	1323	27.1075	32.9585	9.33888	10.5244	-1.59644	down	0.838273	uncharacterized protein LOC100814342 [Glycine max]	-	-	-	-
Araip.N95XR.1	1254	283.463	324.401	114.876	109.287	-1.4392	down	0.85754	uncharacterized protein LOC100813910 [Glycine max]	-	GO:0005618//cell wall	-	GO:0009628//response to abiotic stimulus
Araip.FUN0B.1	894	8.86084	9.9864	0.151871	0.865262	-4.21177	down	0.868331	uncharacterized protein LOC100812913 [Glycine max]	-	-	-	-
Araip.0B12L.1	1554	25.395	23.8962	1.04844	1.16148	-4.47927	down	0.920309	uncharacterized protein LOC100812847 [Glycine max]	K02945|1|0.0|671|gmx:100812847|small subunit ribosomal protein S1	GO:0009532//plastid stroma;GO:0030529//ribonucleoprotein complex	GO:0003676//nucleic acid binding;GO:0005198//structural molecule activity	GO:0010467//gene expression
Araip.56NJW.1	1161	123.312	135.519	16.0214	21.3208	-2.79313	down	0.896124	uncharacterized protein LOC100812502 [Glycine max]	K00799|1|9e-102|367|gmx:100812502|glutathione S-transferase [EC:2.5.1.18]	-	GO:0003824//catalytic activity	-
Araip.9E9BV.1	669	34.2311	34.0396	14.0035	11.9481	-1.39544	down	0.82711	uncharacterized protein LOC100812464 [Glycine max]	-	GO:0009536//plastid	-	-
Araip.X2DNI.1	822	41.7018	43.9167	8.42387	6.27368	-2.54235	down	0.88069	uncharacterized protein LOC100812204 [Glycine max]	K00366|1|5e-07|51.6|ota:Ot10g00930|ferredoxin-nitrite reductase [EC:1.7.7.1]	-	GO:0043169//cation binding	-
Araip.4W8TG.1	972	46.676	48.4543	2.51431	5.57079	-3.55657	down	0.90342	uncharacterized protein LOC100811815 [Glycine max]	-	-	-	-
Araip.1Y3CQ.1	1322	22.0074	25.0557	7.4973	10.7274	-1.3687	down	0.811467	uncharacterized protein LOC100811617 [Glycine max]	-	GO:0043231//intracellular membrane-bounded organelle	-	-
Araip.K4YB2.1	2572	18.3676	14.8405	6.6514	4.56147	-1.56638	down	0.811774	uncharacterized protein LOC100811495 [Glycine max]	-	GO:0016020//membrane	-	-
Araip.6JY95.1	2385	237.512	175.557	113.628	87.8413	-1.03582	down	0.811321	uncharacterized protein LOC100810300 [Glycine max]	-	GO:0016020//membrane	-	-
Araip.J75KM.1	1425	29.109	39.4977	11.1477	15.3804	-1.37083	down	0.824684	uncharacterized protein LOC100809668 [Glycine max]	K07119|1|8e-162|567|gmx:100809668|;K08070|5|1e-135|480|aly:ARALYDRAFT_671051|2-alkenal reductase [EC:1.3.1.74]	-	GO:0016628//oxidoreductase activity, acting on the CH-CH group of donors, NAD or NADP as acceptor;GO:0046914//transition metal ion binding	GO:0008152//metabolic process
Araip.C9ENU.1	2097	5.97545	6.84892	0.258985	0.860723	-3.51769	down	0.812227	uncharacterized protein LOC100809618 [Glycine max]	-	GO:0031224//intrinsic to membrane	-	-
Araip.K3I8J.1	650	56.282	81.6146	8.35526	10.3139	-2.88486	down	0.892905	uncharacterized protein LOC100809200 isoform 1 [Glycine max]	-	-	-	-
Araip.B96WX.1	936	19.2346	17.8325	4.64181	4.82088	-1.96982	down	0.841023	uncharacterized protein LOC100808829 [Glycine max]	K07213|1|5e-09|59.7|bdi:100843688|copper chaperone	-	GO:0043169//cation binding	GO:0006812//cation transport
Araip.Q3W10.1	1770	19.0411	17.0326	1.38074	2.25799	-3.30944	down	0.87498	uncharacterized protein LOC100808799 [Glycine max]	-	-	-	-
Araip.AV4TD.1	759	15.3707	14.3197	3.75656	3.39721	-2.05322	down	0.830556	uncharacterized protein LOC100808330 [Glycine max]	-	GO:0043231//intracellular membrane-bounded organelle	GO:0016740//transferase activity	-
Araip.RV06T.1	726	69.237	74.6749	5.61045	8.5239	-3.34791	down	0.903582	uncharacterized protein LOC100808269 [Glycine max]	K09838|1|4e-06|48.9|rcu:RCOM_1408430|zeaxanthin epoxidase [EC:1.14.13.90]	GO:0009534//chloroplast thylakoid;GO:0009532//plastid stroma	-	-
Araip.ADD0N.1	3386	38.8784	30.5321	8.98203	9.29045	-1.92548	down	0.860598	uncharacterized protein LOC100808151 [Glycine max]	-	-	-	-
Araip.RG0VV.1	2903	8.2855	6.8639	1.07571	0.71057	-3.08423	down	0.815705	uncharacterized protein LOC100808151 [Glycine max]	-	-	-	-
Araip.CM2L7.1	1348	38.3578	35.4188	1.4101	0.669487	-5.14879	down	0.951338	uncharacterized protein LOC100807586 [Glycine max]	-	-	-	-
Araip.PIX7S.1	585	32.745	38.2638	4.17763	2.42421	-3.42706	down	0.896205	uncharacterized protein LOC100807544 [Glycine max]	K07213|1|8e-11|64.3|bdi:100823139|copper chaperone	-	GO:0043169//cation binding	GO:0006812//cation transport
Araip.H63QD.1	591	43.623	45.9758	10.5678	16.3609	-1.73433	down	0.854871	uncharacterized protein LOC100806234 [Glycine max]	-	-	-	-
Araip.EBV9X.1	465	6.81427	4.73035	0.291985	0.277256	-4.34204	down	0.829747	uncharacterized protein LOC100806234 [Glycine max]	-	-	-	-
Araip.14NBL.1	1451	37.2232	39.1466	15.2522	16.9707	-1.24491	down	0.819038	uncharacterized protein LOC100806138 [Glycine max]	-	-	-	-
Araip.YK7C2.1	1212	35.2942	33.8418	1.90441	1.80834	-4.21888	down	0.919015	uncharacterized protein LOC100806024 [Glycine max]	-	-	-	-
Araip.E27FI.1	465	21.0623	23.3735	6.42367	9.98122	-1.4376	down	0.818277	uncharacterized protein LOC100805832 [Glycine max]	-	GO:0044464//cell part	GO:0046914//transition metal ion binding;GO:0001071//nucleic acid binding transcription factor activity	GO:0006351//transcription, DNA-dependent
Araip.B0A7Q.1	683	11.1765	10.6088	1.98789	1.88761	-2.49089	down	0.82813	uncharacterized protein LOC100805317 [Glycine max]	-	GO:0009534//chloroplast thylakoid	-	GO:0019684//photosynthesis, light reaction
Araip.BUW0U.1	4230	24.3794	14.9883	3.72332	4.41938	-2.27343	down	0.853205	uncharacterized protein LOC100805117 [Glycine max]	-	-	-	GO:0006950//response to stress
Araip.YX3P0.1	1099	36.04	39.2052	13.9603	11.4964	-1.56355	down	0.843272	uncharacterized protein LOC100804460 isoform 1 [Glycine max]	-	GO:0009534//chloroplast thylakoid	-	GO:0009416//response to light stimulus
Araip.E35YU.1	3913	61.2113	47.5165	25.4683	22.5691	-1.17849	down	0.824409	uncharacterized protein LOC100804285 [Glycine max]	K02357|1|1e-158|558|gmx:100797166|elongation factor Ts	GO:0009526//plastid envelope;GO:0009532//plastid stroma	GO:0008135//translation factor activity, nucleic acid binding	GO:0003006//developmental process involved in reproduction;GO:0006412//translation;GO:0010038//response to metal ion
Araip.4U3RJ.1	453	11.7639	12.8532	1.4986	2.2768	-2.70496	down	0.841379	uncharacterized protein LOC100802572 [Glycine max]	K14488|1|1e-07|53.5|sbi:SORBI_06g001800|SAUR family protein	-	-	-
Araip.Z1KYK.1	1544	66.9772	89.0806	41.066	34.903	-1.0386	down	0.802343	uncharacterized protein LOC100802542 isoform 1 [Glycine max]	-	-	-	-
Araip.QU94D.1	2114	135.172	153.382	35.9021	33.9081	-2.04733	down	0.879137	uncharacterized protein LOC100802532 [Glycine max]	-	-	-	-
Araip.CG3RW.1	726	23.608	34.7532	2.24418	5.14986	-2.98058	down	0.882163	uncharacterized protein LOC100802418 [Glycine max]	K07213|1|6e-12|67.4|mtr:MTR_7g013660|copper chaperone	-	GO:0043169//cation binding	GO:0000041//transition metal ion transport
Araip.JUJ0V.1	1347	36.6755	54.5605	0.403186	0.382848	-6.85887	down	0.984567	uncharacterized protein LOC100801917 [Glycine max]	-	GO:0005618//cell wall	-	GO:0009628//response to abiotic stimulus
Araip.8551R.1	5641	50.8863	37.8923	12.7806	11.2217	-1.88704	down	0.862863	uncharacterized protein LOC100801625 [Glycine max]	K03255|1|7e-93|341|ppp:PHYPADRAFT_203627|protein TIF31	-	-	-
Araip.L2XTS.1	817	13.0455	13.7783	0.33237	1.42022	-3.93595	down	0.879542	uncharacterized protein LOC100801516 [Glycine max]	-	GO:0043234//protein complex;GO:0009532//plastid stroma	-	GO:0043623//cellular protein complex assembly
Araip.FXS1L.1	2171	47.9654	42.2555	4.81553	4.51323	-3.2737	down	0.896221	uncharacterized protein LOC100801140 [Glycine max]	-	GO:0009526//plastid envelope;GO:0009534//chloroplast thylakoid;GO:0000229	-	-
Araip.49S7T.1	1308	13.3238	14.8382	2.38744	2.26701	-2.59706	down	0.846184	uncharacterized protein LOC100800767 [Glycine max]	-	-	-	-
Araip.0N4BX.1	819	46.7786	54.3465	21.8828	24.8718	-1.11296	down	0.809542	uncharacterized protein LOC100800753 [Glycine max]	K01599|1|2e-144|509|gmx:100800753|uroporphyrinogen decarboxylase [EC:4.1.1.37]	GO:0009526//plastid envelope;GO:0009532//plastid stroma	GO:0016831//carboxy-lyase activity	GO:0006779//porphyrin-containing compound biosynthetic process
Araip.B6Q3S.1	1498	30.5749	48.9743	1.45018	3.3565	-4.04874	down	0.915181	uncharacterized protein LOC100800635 precursor [Glycine max]	K00514|1|2e-26|117|rcu:RCOM_1428040|zeta-carotene desaturase [EC:1.3.5.6];K01206|2|1e-24|112|ath:AT1G67830|alpha-L-fucosidase [EC:3.2.1.51]	-	GO:0016787//hydrolase activity	GO:0044238//primary metabolic process
Araip.L31PU.1	1022	29.1722	33.8032	9.43237	13.1195	-1.48154	down	0.832611	uncharacterized protein LOC100800538 [Glycine max]	-	-	GO:0005488//binding	-
Araip.JW7D2.1	543	24.1374	21.2074	4.25072	4.74858	-2.33305	down	0.859174	uncharacterized protein LOC100800524 [Glycine max]	-	GO:0009534//chloroplast thylakoid	-	-
Araip.HB8ML.1	1579	89.4821	63.5883	38.522	22.8618	-1.31827	down	0.837901	uncharacterized protein LOC100800187 [Glycine max]	-	GO:0044464//cell part	GO:0046914//transition metal ion binding	-
Araip.AN5V8.1	659	28.6309	33.378	5.56278	12.5207	-1.77781	down	0.850584	uncharacterized protein LOC100799875 [Glycine max]	K14484|1|4e-19|92.0|aly:ARALYDRAFT_887587|auxin-responsive protein IAA	-	-	-
Araip.HF59E.1	1194	8.4439	9.42784	0.568563	0.863813	-3.6412	down	0.8451	uncharacterized protein LOC100799768 [Glycine max]	-	GO:0009536//plastid	-	-
Araip.U3EQS.1	1479	158.928	181.18	50.9493	53.3479	-1.70529	down	0.867247	uncharacterized protein LOC100799284 [Glycine max]	-	-	-	-
Araip.JYC2D.1	2798	31.4516	34.0814	1.64985	1.75093	-4.26828	down	0.919808	uncharacterized protein LOC100799062 [Glycine max]	-	GO:0005773//vacuole;GO:0031224//intrinsic to membrane;GO:0031090//organelle membrane	GO:0046872//metal ion binding	GO:0006810//transport
Araip.GK787.1	724	12.5329	13.4036	0.187532	0.890359	-4.5887	down	0.900411	uncharacterized protein LOC100798808 [Glycine max]	-	GO:0009534//chloroplast thylakoid;GO:0009532//plastid stroma	-	-
Araip.V7U9F.1	1115	31.7768	33.6527	4.01839	7.16887	-2.54808	down	0.876096	uncharacterized protein LOC100798757 [Glycine max]	K07305|1|2e-60|229|bdi:100824054|peptide-methionine (R)-S-oxide reductase [EC:1.8.4.12]	-	GO:0016671//oxidoreductase activity, acting on a sulfur group of donors, disulfide as acceptor	GO:0008152//metabolic process
Araip.06TDY.1	1533	66.5182	73.9366	15.1449	15.3061	-2.20555	down	0.879267	uncharacterized protein LOC100798341 [Glycine max]	K00001|1|1e-73|274|osa:4330090|alcohol dehydrogenase [EC:1.1.1.1];K00121|2|2e-73|274|osa:4331893|S-(hydroxymethyl)glutathione dehydrogenase / alcohol dehydrogenase [EC:1.1.1.284 1.1.1.1]	-	GO:0005488//binding	-
Araip.LA8G5.1	950	23.3478	23.1538	3.14422	1.76422	-3.24395	down	0.88171	uncharacterized protein LOC100798036 [Glycine max]	-	GO:0009534//chloroplast thylakoid	GO:0005515//protein binding	-
Araip.MI2NC.1	750	60.8762	42.9571	15.0255	15.8147	-1.75138	down	0.860824	uncharacterized protein LOC100797452 [Glycine max]	-	GO:0043231//intracellular membrane-bounded organelle	-	-
Araip.F5BPJ.1	984	15.6617	15.6477	4.13942	4.45469	-1.86517	down	0.826544	uncharacterized protein LOC100797246 [Glycine max]	-	-	-	-
Araip.6EG6G.1	2684	61.926	47.3398	24.4836	18.7814	-1.33657	down	0.834196	uncharacterized protein LOC100797203 [Glycine max]	-	-	-	-
Araip.V7S84.1	1216	11.726	14.3647	2.45642	3.60478	-2.10586	down	0.826107	uncharacterized protein LOC100796368 [Glycine max]	-	-	-	-
Araip.G8R0L.1	338	12.7836	14.1639	2.00848	1.52573	-2.93069	down	0.852105	uncharacterized protein LOC100796184 [Glycine max]	-	GO:0009534//chloroplast thylakoid	-	-
Araip.6Y440.1	1721	332.831	332.457	151.315	140.311	-1.18986	down	0.840748	uncharacterized protein LOC100796094 precursor [Glycine max]	-	GO:0030312//external encapsulating structure	-	-
Araip.4IY9H.1	1772	60.5539	57.3196	13.8685	29.9028	-1.42918	down	0.844242	uncharacterized protein LOC100795779 [Glycine max]	-	-	-	-
Araip.IPD6U.1	1751	83.8181	80.4709	23.3396	29.157	-1.64594	down	0.857912	uncharacterized protein LOC100795779 [Glycine max]	-	-	-	-
Araip.ZN0SC.1	907	23.8195	21.3984	1.19756	1.56358	-4.03356	down	0.902563	uncharacterized protein LOC100795181 [Glycine max]	-	-	-	-
Araip.Z32DA.1	2252	17.5239	14.9383	0.783769	1.66021	-3.73146	down	0.881548	uncharacterized protein LOC100794293 [Glycine max]	-	-	-	-
Araip.5V8J3.1	1305	10.2641	8.32849	1.24849	0.987924	-3.05547	down	0.831899	uncharacterized protein LOC100793319 [Glycine max]	K11294|1|4e-23|106|smo:SELMODRAFT_15428|nucleolin;K13126|2|3e-18|90.1|ath:AT4G34110|polyadenylate-binding protein	GO:0032991//macromolecular complex;GO:0009532//plastid stroma	GO:0003676//nucleic acid binding	-
Araip.60YE7.1	1389	18.1462	18.0716	6.25592	6.77571	-1.47468	down	0.808199	uncharacterized protein LOC100792451 [Glycine max]	K09285|1|9e-58|222|gmx:100787611|AP2-like factor, ANT lineage	-	-	-
Araip.M86M0.1	684	30.5324	45.3996	9.92492	15.8328	-1.55971	down	0.84345	uncharacterized protein LOC100792385 [Glycine max]	-	-	-	-
Araip.1R7C8.1	603	15.0478	13.5183	3.15227	4.9175	-1.8237	down	0.818649	uncharacterized protein LOC100792385 [Glycine max]	-	-	-	-
Araip.1ML5W.1	1125	30.3421	19.8972	7.72397	7.67814	-1.70569	down	0.838127	uncharacterized protein LOC100791734 [Glycine max]	K13993|1|3e-46|182|pop:POPTR_769024|HSP20 family protein	-	-	-
Araip.8Z8G7.1	1596	179.856	176.248	85.7513	92.0078	-1.00237	down	0.807487	uncharacterized protein LOC100791609 [Glycine max]	K07088|1|1e-121|434|pop:POPTR_853491|	GO:0044464//cell part	-	GO:0060918//auxin transport
Araip.2JP01.1	949	109.122	129.525	18.8852	25.1327	-2.43872	down	0.888698	uncharacterized protein LOC100791447 [Glycine max]	K09872|1|2e-147|519|osa:4330248|aquaporin PIP	GO:0031224//intrinsic to membrane	-	GO:0050896//response to stimulus;GO:0006810//transport
Araip.GE5YY.1	1583	38.8505	29.0982	4.71732	3.74637	-3.00509	down	0.885997	uncharacterized protein LOC100791076 [Glycine max]	-	GO:0009526//plastid envelope;GO:0042579//microbody;GO:0009570//chloroplast stroma;GO:0030529//ribonucleoprotein complex;GO:0005576//extracellular region	GO:0048037//cofactor binding	GO:0006952//defense response;GO:0048511//rhythmic process;GO:0042254//ribosome biogenesis;GO:0009657//plastid organization;GO:0008152//metabolic process
Araip.A2PFN.1	1584	26.0961	19.6861	8.31438	9.68558	-1.34679	down	0.809768	uncharacterized protein LOC100791021 [Glycine max]	-	GO:0009526//plastid envelope;GO:0009534//chloroplast thylakoid	-	-
Araip.I4FRD.1	921	422.078	368.358	172.923	105.267	-1.50658	down	0.864011	uncharacterized protein LOC100790840 [Glycine max]	K09338|1|1e-69|261|ath:AT1G69780|homeobox-leucine zipper protein	-	-	-
Araip.FB87S.1	3209	8.88679	8.66894	1.01544	1.60703	-2.74294	down	0.819458	uncharacterized protein LOC100790583 [Glycine max]	-	-	-	GO:0048646//anatomical structure formation involved in morphogenesis;GO:0010074//maintenance of meristem identity;GO:0009791//post-embryonic development;GO:0003006//developmental process involved in reproduction;GO:0048367//shoot system development;GO:000
Araip.7JN11.1	1765	30.601	44.4981	15.0004	16.6542	-1.24638	down	0.820542	uncharacterized protein LOC100790013 precursor [Glycine max]	K08235|1|4e-156|548|gmx:100790013|xyloglucan:xyloglucosyl transferase [EC:2.4.1.207]	GO:0005576//extracellular region;GO:0030312//external encapsulating structure	GO:0016798//hydrolase activity, acting on glycosyl bonds;GO:0016758//transferase activity, transferring hexosyl groups	GO:0044042//glucan metabolic process
Araip.ZWF74.1	282	109.809	112.871	21.1844	28.8022	-2.15536	down	0.881726	uncharacterized protein LOC100788940 [Glycine max]	-	GO:0009526//plastid envelope;GO:0009534//chloroplast thylakoid	-	-
Araip.1QN92.1	2099	27.9961	27.4928	3.62234	6.51069	-2.45313	down	0.869172	uncharacterized protein LOC100788436 [Glycine max]	-	-	-	-
Araip.24KTL.1	1680	27.0054	28.2653	7.83927	8.5182	-1.75657	down	0.846685	uncharacterized protein LOC100788294 [Glycine max]	K03183|1|2e-09|62.0|smo:SELMODRAFT_96041|ubiquinone/menaquinone biosynthesis methyltransferase [EC:2.1.1.163 2.1.1.201]	-	GO:0016741	GO:0006730//one-carbon metabolic process
Araip.RBA5R.1	684	34.5332	34.4281	0.793994	4.71214	-3.64668	down	0.900848	uncharacterized protein LOC100788147 [Glycine max]	-	GO:0043231//intracellular membrane-bounded organelle	-	-
Araip.56TWT.1	2351	65.0611	48.7617	24.9485	17.5481	-1.42137	down	0.838693	uncharacterized protein LOC100788121 [Glycine max]	-	GO:0043231//intracellular membrane-bounded organelle	-	-
Araip.CF54H.1	2939	41.2141	42.7921	16.1689	14.7392	-1.44251	down	0.838629	uncharacterized protein LOC100788041 [Glycine max]	K01240|1|1e-08|60.8|ppp:PHYPADRAFT_137777|uridine nucleosidase [EC:3.2.2.3]	-	GO:0003824//catalytic activity	-
Araip.EUC7E.1	1969	13.825	12.7483	0.620598	0.8512	-4.17433	down	0.887339	uncharacterized protein LOC100787147 isoform 2 [Glycine max]	-	GO:0009536//plastid	-	-
Araip.B3AHS.1	1212	19.0137	18.0419	1.23226	1.27648	-3.88466	down	0.891174	uncharacterized protein LOC100785369 [Glycine max]	K00366|1|1e-07|55.1|ota:Ot10g00930|ferredoxin-nitrite reductase [EC:1.7.7.1]	GO:0009526//plastid envelope;GO:0009534//chloroplast thylakoid	-	-
Araip.EAZ0R.1	725	25.8259	21.5946	7.30365	8.35783	-1.59829	down	0.829893	uncharacterized protein LOC100784496 [Glycine max]	K09264|1|8e-80|293|gmx:100784496|MADS-box transcription factor, plant	-	GO:0003677//DNA binding	GO:0006351//transcription, DNA-dependent
Araip.VD8CQ.1	947	29.8096	32.6547	0.143372	0.272279	-7.23152	down	0.980555	uncharacterized protein LOC100784418 [Glycine max]	-	-	GO:0001071//nucleic acid binding transcription factor activity	GO:0006351//transcription, DNA-dependent;GO:0006952//defense response
Araip.9K787.1	1272	8.03935	7.62907	0.320219	0.405422	-4.43246	down	0.86228	uncharacterized protein LOC100784044 [Glycine max]	-	GO:0044464//cell part	-	-
Araip.646Z6.1	1108	8.57934	9.6925	0.367616	0.698145	-4.09967	down	0.862345	uncharacterized protein LOC100783218 [Glycine max]	K07735|1|1e-117|420|gmx:100783218|putative transcriptional regulator	GO:0009536//plastid	-	-
Araip.EZ6WD.1	743	20.7417	25.9475	2.74104	2.60277	-3.12715	down	0.879267	uncharacterized protein LOC100781416 [Glycine max]	K14826|1|2e-10|63.9|smo:SELMODRAFT_428238|FK506-binding nuclear protein [EC:5.2.1.8];K01802|3|5e-08|56.2|aly:ARALYDRAFT_660356|peptidylprolyl isomerase [EC:5.2.1.8]	GO:0009534//chloroplast thylakoid	GO:0016859//cis-trans isomerase activity;GO:0005527//macrolide binding	GO:0044267//cellular protein metabolic process
Araip.GN3MY.1	1149	116.702	152.024	5.43564	5.94689	-4.56124	down	0.943039	uncharacterized protein LOC100780674 [Glycine max]	-	-	-	-
Araip.H3FLV.1	309	11.1867	20.0993	3.07576	4.1723	-2.10985	down	0.836526	uncharacterized protein LOC100779858 [Glycine max]	-	-	-	-
Araip.AE2G2.1	1385	47.3163	50.6345	14.3125	17.5932	-1.61824	down	0.850002	uncharacterized protein LOC100779755 [Glycine max]	-	-	GO:0016787//hydrolase activity	-
Araip.Q5RTY.1	258	16.7475	16.5498	1.57876	6.99588	-1.95726	down	0.835021	uncharacterized protein LOC100779505 [Glycine max]	-	GO:0044464//cell part	-	-
Araip.L6QC9.1	1592	33.5645	39.4994	4.09366	6.07368	-2.84522	down	0.88378	uncharacterized protein LOC100779277 [Glycine max]	-	-	-	-
Araip.T0U7W.1	874	18.4568	27.2398	3.10693	3.09772	-2.88066	down	0.873038	uncharacterized protein LOC100779101 [Glycine max]	-	-	-	-
Araip.T1M6D.1	1242	98.4545	88.4471	17.8188	17.5428	-2.40202	down	0.885916	uncharacterized protein LOC100778483 [Glycine max]	-	-	-	-
Araip.ACF2M.1	1220	21.1321	27.5747	1.66934	3.48729	-3.23962	down	0.883052	uncharacterized protein LOC100777968 [Glycine max]	K15406|1|2e-19|94.7|ath:AT5G37300|wax-ester synthase / diacylglycerol O-acyltransferase [EC:2.3.1.75 2.3.1.20]	-	-	-
Araip.HDD5U.1	513	39.0254	44.3908	15.8799	13.0683	-1.52685	down	0.845132	uncharacterized protein LOC100776171 [Glycine max]	-	-	-	-
Araip.IQ7SY.1	3092	6.61452	7.19758	0.790399	0.792224	-3.12554	down	0.807762	uncharacterized protein LOC100775984 [Glycine max]	-	-	-	-
Araip.BV0MU.1	1959	34.2611	29.3916	14.0001	14.2152	-1.17374	down	0.809719	uncharacterized protein LOC100775860 [Glycine max]	-	-	-	GO:0050896//response to stimulus
Araip.W0DHY.1	972	41.9343	64.4283	8.8001	17.7735	-2.00093	down	0.869059	uncharacterized protein LOC100527661 precursor [Glycine max]	-	GO:0031224//intrinsic to membrane	GO:0046914//transition metal ion binding	-
Araip.50B92.1	483	8.0513	17.6805	3.09214	4.5377	-1.75383	down	0.810092	uncharacterized protein LOC100527609 [Glycine max]	-	-	-	-
Araip.TZ5IL.1	958	12.9295	14.0464	3.68486	3.90271	-1.82996	down	0.815252	uncharacterized protein LOC100527606 [Glycine max]	-	GO:0009536//plastid	-	-
Araip.NVE0S.1	847	79.5815	77.2973	37.1893	37.1399	-1.07765	down	0.815107	uncharacterized protein LOC100527478 [Glycine max]	-	-	-	-
Araip.N2LA6.1	651	27.4341	31.8007	10.8452	8.31768	-1.62813	down	0.838499	uncharacterized protein LOC100527456 [Glycine max]	K03239|1|1e-13|74.3|aly:ARALYDRAFT_682509|translation initiation factor eIF-2B subunit alpha	-	-	-
Araip.Y561F.1	997	320.273	292.78	16.2056	9.6984	-4.56476	down	0.945983	uncharacterized protein LOC100527240 [Glycine max]	K02699|1|3e-90|328|gmx:100527240|photosystem I subunit XI	GO:0009526//plastid envelope;GO:0031224//intrinsic to membrane;GO:0009570//chloroplast stroma;GO:0009534//chloroplast thylakoid;GO:0009522//photosystem I	-	GO:0006091//generation of precursor metabolites and energy
Araip.QZX58.1	1108	21.3184	22.7715	4.04378	6.74873	-2.03042	down	0.848481	uncharacterized protein LOC100527109 [Glycine max]	-	GO:0009536//plastid	-	-
Araip.842WX.1	1177	23.1278	19.6777	6.45989	7.55799	-1.61053	down	0.82656	uncharacterized protein LOC100526969 [Glycine max]	-	-	-	-
Araip.HRR7W.1	1172	11.0602	8.72161	1.27432	1.54005	-2.81329	down	0.830233	uncharacterized protein LOC100526956 [Glycine max]	-	GO:0034357	-	GO:0009767//photosynthetic electron transport chain
Araip.VXL8F.1	549	7.87043	12.0197	0.494619	1.17417	-3.57518	down	0.850827	uncharacterized protein LOC100526934 [Glycine max]	-	GO:0009532//plastid stroma;GO:0009534//chloroplast thylakoid	-	GO:0043623//cellular protein complex assembly
Araip.A6YRG.1	1070	8.07638	8.22285	0.126891	1.08441	-3.75018	down	0.841411	uncharacterized protein LOC100500575 [Glycine max]	K00366|1|5e-08|53.9|ota:Ot10g00930|ferredoxin-nitrite reductase [EC:1.7.7.1]	-	GO:0043169//cation binding	-
Araip.74GJN.1	1164	22.7674	20.7867	0.933147	2.32595	-3.74027	down	0.892403	uncharacterized protein LOC100500559 [Glycine max]	-	-	-	-
Araip.86URV.1	1609	20.9464	19.0585	4.47232	4.88774	-2.09559	down	0.84764	uncharacterized protein LOC100500352 [Glycine max]	-	GO:0044436;GO:0009534//chloroplast thylakoid	GO:0005488//binding	-
Araip.IW1QB.1	653	39.2605	35.8643	7.69311	7.6999	-2.28702	down	0.872262	uncharacterized protein LOC100500282 [Glycine max]	-	-	-	-
Araip.5660E.1	1074	34.8673	30.7208	5.30956	5.04172	-2.66363	down	0.878248	uncharacterized protein LOC100500269 [Glycine max]	-	GO:0009534//chloroplast thylakoid	-	GO:0009628//response to abiotic stimulus
Araip.BBV0C.1	1012	26.0447	24.1645	4.82987	7.00674	-2.0847	down	0.855615	uncharacterized protein LOC100499940 [Glycine max]	-	GO:0043231//intracellular membrane-bounded organelle	-	-
Araip.B5UAJ.1	444	13.3	16.6107	1.52897	1.16148	-3.47474	down	0.871566	uncharacterized protein LOC100499876 [Glycine max]	-	GO:0009536//plastid	-	-
Araip.E7A3H.1	1711	12.7951	15.3512	2.698	3.91821	-2.08887	down	0.830216	uncharacterized protein LOC100306569 [Glycine max]	-	-	-	-
Araip.87BU7.1	468	65.2438	82.1122	30.1718	30.3027	-1.28491	down	0.834876	uncharacterized protein LOC100306483 precursor [Glycine max]	-	-	-	-
Araip.64KG6.1	651	97.1255	97.9858	19.3961	17.4275	-2.40559	down	0.886417	uncharacterized protein LOC100306332 [Glycine max]	K13464|1|4e-27|119|vvi:100254231|jasmonate ZIM domain-containing protein	-	-	-
Araip.0KJ6A.1	1476	13.8564	19.2856	2.94359	5.85224	-1.91377	down	0.831219	uncharacterized protein LOC100306249 isoform 1 [Glycine max]	-	-	-	-
Araip.N0XTL.1	514	28.5816	29.9558	11.8867	13.5445	-1.20275	down	0.807778	uncharacterized protein LOC100306150 [Glycine max]	-	-	-	-
Araip.J8XTW.1	1153	6.62058	9.87531	0.706537	0.447265	-3.83764	down	0.845666	uncharacterized protein LOC100306108 [Glycine max]	K08081|1|3e-107|385|gmx:100786456|tropine dehydrogenase [EC:1.1.1.206]	-	GO:0016491//oxidoreductase activity	GO:0008152//metabolic process
Araip.7EN61.1	767	187.782	176.624	9.02793	9.41297	-4.30456	down	0.936277	uncharacterized protein LOC100306036 [Glycine max]	K02701|1|1e-42|168|rcu:RCOM_1463130|photosystem I subunit PsaN	GO:0009534//chloroplast thylakoid;GO:0009522//photosystem I	GO:0005515//protein binding	GO:0009767//photosynthetic electron transport chain
Araip.PR7LI.1	1295	521.618	529.845	23.0657	36.7359	-4.13607	down	0.933138	uncharacterized protein LOC100306034 [Glycine max]	K08901|1|2e-79|293|gmx:100306034|photosystem II oxygen-evolving enhancer protein 3	GO:0009523//photosystem II;GO:0009532//plastid stroma;GO:0009534//chloroplast thylakoid;GO:0005576//extracellular region	-	-
Araip.2EE1I.1	1054	27.6033	25.043	4.37977	5.50435	-2.41315	down	0.866422	uncharacterized protein LOC100305918 [Glycine max]	K02717|1|3e-110|395|gmx:100305918|photosystem II oxygen-evolving enhancer protein 2	GO:0009523//photosystem II;GO:0009534//chloroplast thylakoid	GO:0046872//metal ion binding	GO:0044237//cellular metabolic process
Araip.66VDA.1	1344	11.8952	21.8536	2.62656	4.98813	-2.14798	down	0.842981	uncharacterized protein LOC100305781 [Glycine max]	K08234|1|3e-06|50.4|aly:ARALYDRAFT_495796|glyoxylase I family protein	-	-	-
Araip.UGN58.1	1087	55.3855	45.7087	17.6118	23.128	-1.31119	down	0.831284	uncharacterized protein LOC100305498 [Glycine max]	K00588|1|2e-95|346|aly:ARALYDRAFT_912997|caffeoyl-CoA O-methyltransferase [EC:2.1.1.104]	GO:0044444//cytoplasmic part	GO:0043169//cation binding;GO:0008171//O-methyltransferase activity	GO:0009699//phenylpropanoid biosynthetic process;GO:0006730//one-carbon metabolic process
Araip.9I7A7.1	1079	95.8413	171.479	10.4441	10.6341	-3.66475	down	0.914582	uncharacterized protein LOC100305480 precursor [Glycine max]	-	-	-	-
Araip.Z058I.1	707	14.6677	12.0787	3.84082	3.82943	-1.802	down	0.813829	uncharacterized protein LOC100266403 [Vitis vinifera]	-	-	-	-
Araip.VE0EE.1	2249	599.747	600.862	16.3	26.3122	-4.81636	down	0.955851	uncharacterized protein LOC100259123 [Vitis vinifera]	-	-	-	-
Araip.PA31L.1	1209	36.6922	30.1801	11.6794	12.2632	-1.48183	down	0.834309	uncharacterized protein LOC100255332 [Vitis vinifera]	-	GO:0009534//chloroplast thylakoid	-	-
Araip.2Q4DM.1	3682	36.1441	33.8759	16.188	10.9246	-1.3688	down	0.825153	uncharacterized protein LOC100252162 [Vitis vinifera]	-	-	-	GO:0044249//cellular biosynthetic process
Araip.47DVE.1	1711	199.418	184.139	14.4422	8.89131	-4.03896	down	0.927557	uncharacterized protein LOC100245206 [Vitis vinifera]	-	-	-	-
Araip.9QY96.1	1239	8.8347	8.14555	1.53416	1.56082	-2.45586	down	0.807746	uncharacterized protein LOC100101835 [Glycine max]	K09422|1|4e-124|442|gmx:100101835|myb proto-oncogene protein, plant	-	-	GO:0010038//response to metal ion;GO:0009725//response to hormone stimulus;GO:0032989;GO:0006970//response to osmotic stress
Araip.E5BJJ.1	877	52.2248	82.9152	5.41853	10.8784	-3.05178	down	0.89593	uncharacterized protein At5g22580-like [Glycine max]	-	-	-	-
Araip.FN9H2.1	1980	35.2798	35.68	11.1773	11.4599	-1.64831	down	0.844631	uncharacterized protein At4g01050, chloroplastic-like [Glycine max]	-	GO:0009534//chloroplast thylakoid	GO:0005488//binding	GO:0006952//defense response;GO:0009767//photosynthetic electron transport chain
Araip.NA12S.1	588	10.2878	11.4426	4.38722	1.75407	-1.8231	down	0.80032	uncharacterized protein At1g08160-like [Glycine max]	K08488|1|1e-07|54.7|aly:ARALYDRAFT_680966|syntaxin 7	-	-	-
Araip.PJC0D.1	1320	39.2806	25.0936	3.60004	3.2231	-3.23797	down	0.890106	uncharacterized oxidoreductase At4g09670-like [Glycine max]	-	-	-	-
Araip.N5EVR.1	1357	28.9756	39.2839	4.50242	7.88555	-2.46209	down	0.874365	uncharacterized GPI-anchored protein At1g27950-like [Glycine max]	-	GO:0031225//anchored to membrane	GO:0005488//binding	GO:0051234//establishment of localization;GO:0010876//lipid localization
Araip.HES22.1	1771	92.224	81.9731	29.5159	50.2301	-1.12724	down	0.818585	UDP-glycosyltransferase 85A2-like [Glycine max]	K13030|1|2e-106|384|sbi:SORBI_01g001220|cyanohydrin beta-glucosyltransferase [EC:2.4.1.85];K13068|2|1e-68|259|aly:ARALYDRAFT_479675|sinapate 1-glucosyltransferase [EC:2.4.1.120];K13691|4|1e-64|245|vvi:100249215|pathogen-inducible salicylic acid glucosyltr	-	-	-
Araip.20T4P.1	1957	25.6117	26.6447	1.17943	1.77872	-4.14284	down	0.910651	UDP-glycosyltransferase 83A1-like [Glycine max]	K13692|1|1e-58|225|vvi:100252177|UDP-glucose:(indol-3-yl)acetate beta-D-glucosyltransferase [EC:2.4.1.121];K13691|2|4e-56|217|pop:POPTR_810275|pathogen-inducible salicylic acid glucosyltransferase [EC:2.4.1.-]	-	GO:0016757//transferase activity, transferring glycosyl groups	-
Araip.C7YB2.1	1356	52.6831	68.7021	13.5172	21.8676	-1.77839	down	0.863429	UDP-glycosyltransferase 74E2-like [Glycine max]	K13691|1|4e-170|595|mtr:MTR_7g080935|pathogen-inducible salicylic acid glucosyltransferase [EC:2.4.1.-]	-	GO:0016758//transferase activity, transferring hexosyl groups	-
Araip.FW1VE.1	1615	142.424	159.833	7.06188	4.31077	-4.73214	down	0.949995	UDP-glycosyltransferase 74E2-like [Glycine max]	K13691|1|2e-172|603|gmx:100787483|pathogen-inducible salicylic acid glucosyltransferase [EC:2.4.1.-]	-	GO:0016757//transferase activity, transferring glycosyl groups	-
Araip.H41HP.1	1567	4.6876	3.63313	0	0.246823	-5.01786	down	0.815446	UDP-glycosyltransferase 73C2-like [Glycine max]	K13496|1|2e-148|523|ath:AT2G36780|UDP-glucosyl transferase 73C [EC:2.4.1.-]	-	GO:0016758//transferase activity, transferring hexosyl groups	-
Araip.QS5NG.1	759	12.714	11.0807	0.357768	2.03832	-3.31189	down	0.855195	UDP-glucuronate 4-epimerase 6 [Vitis vinifera]	K08679|1|2e-135|479|vvi:100241904|UDP-glucuronate 4-epimerase [EC:5.1.3.6]	-	GO:0048037//cofactor binding;GO:0016857//racemase and epimerase activity, acting on carbohydrates and derivatives	GO:0006139//nucleobase-containing compound metabolic process
Araip.WGE5V.1	2003	14.0218	11.9506	3.9993	2.38152	-2.02516	down	0.822289	tyrosine aminotransferase [Glycine max]	K00815|1|0.0|702|gmx:732650|tyrosine aminotransferase [EC:2.6.1.5]	-	GO:0070547;GO:0048037//cofactor binding;GO:0016846//carbon-sulfur lyase activity	GO:0008652//cellular amino acid biosynthetic process;GO:0042360//vitamin E metabolic process
Araip.HB4AE.1	2484	166.584	139.703	51.4341	51.0714	-1.57918	down	0.861455	two-component response regulator-like APRR2-like [Glycine max]	K14491|1|3e-21|101|aly:ARALYDRAFT_474061|two-component response regulator ARR-B family	GO:0043231//intracellular membrane-bounded organelle	GO:0005488//binding	GO:0050794//regulation of cellular process
Araip.3U8S3.1	1329	15.4975	12.5592	3.4735	4.46238	-1.82188	down	0.817404	tubby-like F-box protein 5-like [Glycine max]	-	-	-	-
Araip.PIE3L.1	1512	15.2411	17.1149	1.07756	1.96115	-3.41251	down	0.873297	tryptophan aminotransferase 1-like [Glycine max]	K14548|1|8e-63|239|rcu:RCOM_0962120|U3 small nucleolar RNA-associated protein 4	-	GO:0016846//carbon-sulfur lyase activity	-
Araip.K809W.1	645	20.0971	25.276	2.10501	3.398	-3.04354	down	0.876193	triptychon and cpc, [Ricinus communis]	K09422|1|5e-13|70.5|sbi:SORBI_03g028170|myb proto-oncogene protein, plant	GO:0043231//intracellular membrane-bounded organelle	GO:0003676//nucleic acid binding	-
Araip.G9XAZ.1	1677	230.773	175.142	30.3607	19.2194	-3.03334	down	0.902627	triose phosphate/phosphate translocator, chloroplastic-like [Glycine max]	K15283|1|0.0|752|gmx:100794336|solute carrier family 35, member E1	GO:0009941//chloroplast envelope;GO:0031224//intrinsic to membrane	GO:0005342//organic acid transmembrane transporter activity;GO:0015145//monosaccharide transmembrane transporter activity	GO:0015717//triose phosphate transport;GO:0009642//response to light intensity;GO:0015711//organic anion transport
Araip.QYZ6U.1	2633	166.183	131.404	70.1812	62.1362	-1.16931	down	0.835959	transketolase, chloroplastic-like [Glycine max]	K00615|1|0.0|1306|gmx:100805786|transketolase [EC:2.2.1.1]	GO:0009534//chloroplast thylakoid	GO:0043169//cation binding;GO:0016744	-
Araip.RA8PB.1	252	18.8609	14.3766	5.38782	6.13924	-1.52779	down	0.810286	Transcriptional factor TINY, [Ricinus communis]	K09286|1|1e-16|82.4|aly:ARALYDRAFT_470149|EREBP-like factor	GO:0009536//plastid	GO:0003676//nucleic acid binding;GO:0001071//nucleic acid binding transcription factor activity	GO:0006351//transcription, DNA-dependent
Araip.DN6WY.1	905	21.3258	24.0192	3.60061	4.84356	-2.42492	down	0.861941	transcription repressor MYB4 [Glycine max]	K09422|1|6e-57|219|pop:POPTR_834662|myb proto-oncogene protein, plant	GO:0043231//intracellular membrane-bounded organelle	GO:0003676//nucleic acid binding	-
Araip.SUR5V.1	1486	9.78931	9.49085	1.55326	1.30139	-2.75573	down	0.827029	transcription factor MYB21-like [Glycine max]	K09422|1|8e-113|404|pop:POPTR_646666|myb proto-oncogene protein, plant	GO:0043231//intracellular membrane-bounded organelle	-	-
Araip.VKG2P.1	968	48.3568	50.1249	0.561045	3.46284	-4.6132	down	0.936794	transcription factor MYB113-like [Glycine max]	K09422|1|3e-51|199|vvi:100265568|myb proto-oncogene protein, plant	-	-	-
Araip.CFK5T.1	807	115.294	121.212	21.1988	22.0465	-2.45127	down	0.888731	transcription factor Homeobox [Lotus japonicus]	K09338|1|9e-66|248|ath:AT3G01470|homeobox-leucine zipper protein	-	GO:0042802//identical protein binding;GO:0003677//DNA binding	GO:0009416//response to light stimulus;GO:0006355//regulation of transcription, DNA-dependent;GO:0009887//organ morphogenesis;GO:0006970//response to osmotic stress
Araip.IA4XE.1	1725	31.8951	32.2535	8.89411	8.89389	-1.85051	down	0.854936	Transcription factor bZIP48 [Medicago truncatula]	-	GO:0043231//intracellular membrane-bounded organelle	GO:0003676//nucleic acid binding	-
Araip.DHX2R.1	1731	98.1826	86.2593	42.5908	49.5289	-1.00158	down	0.801356	transcription factor bHLH93-like [Glycine max]	K13422|1|4e-11|67.0|pop:POPTR_676550|transcription factor MYC2	-	-	-
Araip.60UY0.1	345	2.50485	5.25057	0	0	-8.59906	down	0.84696	transcription factor bHLH87-like [Cucumis sativus]	K10863|1|8e-29|122|aly:ARALYDRAFT_486946|aprataxin [EC:3.-.-.-];K12126|3|1e-06|49.7|ath:AT1G09530|phytochrome-interacting factor 3;K13422|5|2e-06|48.5|mtr:MTR_8g067280|transcription factor MYC2	GO:0009536//plastid	GO:0001071//nucleic acid binding transcription factor activity;GO:0016819	GO:0006351//transcription, DNA-dependent;GO:0006163//purine nucleotide metabolic process
Araip.G8G7Y.1	816	8.64879	9.5139	1.16472	2.21193	-2.42731	down	0.812858	transcription factor bHLH25-like [Glycine max]	K13422|1|2e-15|80.9|vvi:100250607|transcription factor MYC2	-	-	-
Araip.007DK.1	836	6.89133	7.27426	0.974447	1.07951	-2.78591	down	0.800822	transcription factor bHLH25-like [Glycine max]	K13422|1|2e-11|67.0|bdi:100836477|transcription factor MYC2	-	-	-
Araip.13D8C.1	1518	281.89	295.685	50.9819	109.73	-1.84553	down	0.877617	transcription factor bHLH18-like [Glycine max]	K13422|1|6e-12|69.7|rcu:RCOM_0864470|transcription factor MYC2	-	-	-
Araip.EIG37.1	177	34.9901	43.8607	5.36955	10.1974	-2.34064	down	0.873653	transcription factor bHLH135-like [Glycine max]	-	GO:0009536//plastid	-	GO:0009314//response to radiation
Araip.6G3IU.1	246	230.095	281.921	43.05	57.649	-2.34614	down	0.889685	transcription factor bHLH135-like [Fragaria vesca subsp. vesca]	-	GO:0009536//plastid	-	GO:0009314//response to radiation
Araip.03YVC.1	717	17.6772	24.001	9.27877	7.19242	-1.33935	down	0.804446	transcription factor bHLH126-like [Glycine max]	-	-	-	-
Araip.9P0YM.1	1075	43.1417	39.238	5.68352	8.03527	-2.58613	down	0.880529	transcription factor [Glycine max]	K13425|1|2e-11|68.2|rcu:RCOM_1616660|WRKY transcription factor 22	-	-	-
Araip.Q9PAY.1	1840	16.0467	14.6266	3.32053	3.0129	-2.27592	down	0.841832	transcription activator GLK1-like [Glycine max]	K14491|1|3e-18|91.3|sbi:SORBI_10g005580|two-component response regulator ARR-B family	-	-	-
Araip.ISI3L.1	1292	15.9413	17.7259	5.35946	4.09124	-1.83285	down	0.828049	tocopherol O-methyltransferase, chloroplastic-like [Glycine max]	K05928|1|2e-149|526|gmx:100792443|tocopherol O-methyltransferase [EC:2.1.1.95]	-	GO:0016741	GO:0006730//one-carbon metabolic process
Araip.1JL7K.1	528	34.3705	36.0231	3.08575	3.17427	-3.49121	down	0.897434	thylakoid membrane phosphoprotein 14 kDa, chloroplastic-like [Glycine max]	-	GO:0009526//plastid envelope;GO:0009534//chloroplast thylakoid;GO:0009522//photosystem I;GO:0000229	-	GO:0009725//response to hormone stimulus;GO:0009767//photosynthetic electron transport chain
Araip.SX1UB.1	778	72.0144	70.0164	1.57064	3.14853	-4.91153	down	0.951241	thylakoid membrane phosphoprotein 14 kDa, chloroplastic-like [Fragaria vesca subsp. vesca]	-	GO:0009526//plastid envelope;GO:0009534//chloroplast thylakoid;GO:0009522//photosystem I;GO:0000229	-	GO:0009725//response to hormone stimulus;GO:0009767//photosynthetic electron transport chain
Araip.GJ5XT.1	1499	18.6402	19.335	1.90209	2.15017	-3.22826	down	0.87443	thylakoid lumenal protein At1g12250, chloroplastic-like [Glycine max]	-	GO:0043231//intracellular membrane-bounded organelle	-	-
Araip.G0SAF.1	516	108.301	96.5402	2.63126	1.99882	-5.46732	down	0.971236	thylakoid lumenal protein At1g03610, chloroplastic-like [Glycine max]	K08902|1|9e-50|193|gmx:100787080|photosystem II Psb27 protein	GO:0009523//photosystem II;GO:0009534//chloroplast thylakoid	-	GO:0009765//photosynthesis, light harvesting
Araip.Y8L0P.1	966	35.7836	38.8435	1.12441	1.735	-4.70591	down	0.936907	thylakoid lumenal 19 kDa protein, chloroplastic-like [Glycine max]	-	GO:0043231//intracellular membrane-bounded organelle;GO:0009523//photosystem II	GO:0046872//metal ion binding	GO:0044237//cellular metabolic process
Araip.9KS8L.1	757	15.221	17.2633	6.09812	5.27958	-1.51353	down	0.808393	thylakoid lumenal 17.9 kDa protein, chloroplastic-like [Glycine max]	-	GO:0044436;GO:0009534//chloroplast thylakoid	-	-
Araip.BN4Y0.1	1262	43.7108	48.0851	9.35994	15.2216	-1.90085	down	0.863429	Thioredoxin-like protein [Medicago truncatula]	K03671|1|3e-21|98.2|ppp:PHYPADRAFT_185663|thioredoxin 1	GO:0044444//cytoplasmic part	-	GO:0006457//protein folding;GO:0006464//cellular protein modification process
Araip.V09WE.1	400	7.92159	10.9981	0.339432	1.61155	-3.27761	down	0.839567	thioredoxin H2-like [Glycine max]	K03671|1|8e-45|176|gmx:100820138|thioredoxin 1	-	-	-
Araip.LZ3BL.1	1036	177.951	240.793	47.0487	62.4709	-1.93488	down	0.879445	thiazole biosynthetic enzyme, chloroplastic-like [Glycine max]	K03146|1|2e-138|489|gmx:100794288|thiamine biosynthetic enzyme	GO:0043231//intracellular membrane-bounded organelle	-	GO:0006772//thiamine metabolic process
Araip.4K5WD.1	549	93.6581	99.9288	0.989238	3.99218	-5.28028	down	0.965477	tetrapyrrole-binding protein, chloroplastic-like [Glycine max]	-	GO:0043231//intracellular membrane-bounded organelle	-	-
Araip.JS32F.1	569	180.226	157.359	55.5977	52.1134	-1.64808	down	0.8633	temperature-induced lipocalin [Solanum lycopersicum]	K03098|1|8e-87|317|rcu:RCOM_0700620|outer membrane lipoprotein Blc	GO:0031090//organelle membrane;GO:0043231//intracellular membrane-bounded organelle	-	GO:0051234//establishment of localization;GO:0009314//response to radiation;GO:0006972//hyperosmotic response
Araip.UXF8P.1	2435	15.6746	12.7529	4.68375	3.97097	-1.71573	down	0.811273	sulfate transporter 3.1-like [Glycine max]	-	GO:0031224//intrinsic to membrane	GO:0015291//secondary active transmembrane transporter activity;GO:0015103//inorganic anion transmembrane transporter activity	GO:0015698//inorganic anion transport
Araip.J68AX.1	1903	44.2758	66.6323	4.35215	4.33586	-3.67419	down	0.908063	Sugar transporter ERD6-like protein [Medicago truncatula]	K08145|1|1e-110|398|ppp:PHYPADRAFT_187073|MFS transporter, SP family, solute carrier family 2 (facilitated glucose transporter), member 8	GO:0031224//intrinsic to membrane	GO:0022891//substrate-specific transmembrane transporter activity;GO:0016491//oxidoreductase activity	GO:0006810//transport
Araip.NX2DL.1	2944	80.3802	55.8166	22.4597	18.6992	-1.72641	down	0.860808	sucrose transport protein [Vicia faba]	K15378|1|0.0|754|gmx:547679|solute carrier family 45, member 1/2/4	GO:0016021//integral to membrane	GO:0015154	GO:0015766
Araip.F0VSY.1	2635	211.698	135.773	88.626	59.0555	-1.2344	down	0.838952	subtilisin-like protease-like [Glycine max]	K08653|1|4e-07|55.5|bdi:100822086|membrane-bound transcription factor site-1 protease [EC:3.4.21.112]	-	-	-
Araip.0P466.1	2237	106.299	100.932	23.1245	39.0749	-1.73627	down	0.868622	squalene monooxygenase-like [Glycine max]	K00511|1|0.0|909|gmx:100800329|squalene monooxygenase [EC:1.14.13.132]	GO:0031224//intrinsic to membrane	GO:0004497//monooxygenase activity;GO:0050662//coenzyme binding	GO:0008152//metabolic process
Araip.97HCD.1	660	13.53	19.9965	0	0.976697	-5.08655	down	0.92898	Solute carrier family 35 member F1 [Medicago truncatula]	K15287|1|9e-51|196|mtr:MTR_7g104290|solute carrier family 35, member F1/2	GO:0031410//cytoplasmic vesicle	-	-
Araip.G2WXB.1	829	7.64448	5.61882	0.491338	1.08862	-3.06948	down	0.802375	sigma factor sigB regulation protein rsbQ-like [Glycine max]	-	-	GO:0004091//carboxylesterase activity	-
Araip.WD7HC.1	2299	75.4914	60.4453	29.4696	28.0952	-1.23967	down	0.830491	Sieve element-occluding protein [Medicago truncatula]	-	-	-	-
Araip.5G5MC.1	1861	104.558	112.077	11.0895	9.14453	-3.42041	down	0.908047	Sieve element-occluding protein [Medicago truncatula]	-	-	-	-
Araip.1117E.1	1981	10.106	8.88284	1.02806	1.49685	-2.91085	down	0.829521	serine-pyruvate aminotransferase, [Ricinus communis]	K00830|1|0.0|768|rcu:RCOM_0063050|alanine-glyoxylate transaminase / serine-glyoxylate transaminase / serine-pyruvate transaminase [EC:2.6.1.44 2.6.1.45 2.6.1.51]	-	GO:0048037//cofactor binding;GO:0008483//transaminase activity	-
Araip.7T2ZY.1	3631	29.1548	26.1914	11.7787	12.5338	-1.18679	down	0.805352	Serine/threonine protein kinase [Medicago truncatula]	K04733|1|2e-61|235|smo:SELMODRAFT_159261|interleukin-1 receptor-associated kinase 4 [EC:2.7.11.1];K13430|3|6e-58|224|zma:100283091|serine/threonine-protein kinase PBS1 [EC:2.7.11.1]	-	GO:0004672//protein kinase activity;GO:0000166//nucleotide binding	GO:0009987//cellular process
Araip.8H742.1	677	3247.78	3457.38	938.578	1398.17	-1.52077	down	0.865241	serine protease inhibitor [Arachis hypogaea]	-	-	-	-
Araip.7C7U5.1	721	2105.9	2205.71	496.202	682.886	-1.87056	down	0.879299	serine protease inhibitor [Arachis hypogaea]	-	-	-	-
Araip.I4ZZA.1	1440	16.0032	14.9157	1.32001	2.41733	-3.0484	down	0.862264	Serine hydroxymethyltransferase [Medicago truncatula]	K00600|1|0.0|926|mtr:MTR_5g030950|glycine hydroxymethyltransferase [EC:2.1.2.1]	GO:0005840//ribosome;GO:0009526//plastid envelope;GO:0044429//mitochondrial part;GO:0005576//extracellular region;GO:0016020//membrane	GO:0008187//poly-pyrimidine tract binding;GO:0016742//hydroxymethyl-, formyl- and related transferase activity;GO:0048037//cofactor binding	GO:0010038//response to metal ion;GO:0033554//cellular response to stress;GO:0006730//one-carbon metabolic process;GO:0006546//glycine catabolic process;GO:0043094
Araip.NKJ54.1	1320	72.2327	87.4356	3.18861	2.83242	-4.72892	down	0.946048	serine carboxypeptidase-like 50-like [Glycine max]	K09645|1|5e-162|568|gmx:100777834|vitellogenic carboxypeptidase-like protein [EC:3.4.16.-]	GO:0043231//intracellular membrane-bounded organelle	GO:0004180//carboxypeptidase activity	-
Araip.KJ84C.1	1791	98.2709	107.571	38.6623	41.9669	-1.35216	down	0.842511	serine carboxypeptidase-like 29-like isoform 1 [Fragaria vesca subsp. vesca]	K13289|1|0.0|716|rcu:RCOM_1406210|cathepsin A (carboxypeptidase C) [EC:3.4.16.5];K08249|3|1e-161|567|pop:POPTR_1084309|hydroxymandelonitrile lyase [EC:4.1.2.11]	GO:0031410//cytoplasmic vesicle;GO:0043231//intracellular membrane-bounded organelle	GO:0004180//carboxypeptidase activity	GO:0019538//protein metabolic process
Araip.7P6A7.1	1893	28.4558	33.5605	5.59445	8.03647	-2.18576	down	0.865985	serine carboxypeptidase-like 12-like [Glycine max]	K13289|1|4e-162|569|mtr:MTR_4g021500|cathepsin A (carboxypeptidase C) [EC:3.4.16.5];K09756|3|2e-133|474|ath:AT5G09640|serine carboxypeptidase-like 19 [EC:3.4.16.- 2.3.1.91]	-	GO:0004180//carboxypeptidase activity	-
Araip.N002B.1	1447	33.9418	46.8554	7.0373	11.7609	-2.10371	down	0.868056	serine carboxypeptidase 1-like [Cucumis sativus]	K13289|1|1e-112|404|gmx:100790895|cathepsin A (carboxypeptidase C) [EC:3.4.16.5]	-	-	-
Araip.Z7SA4.1	1473	59.0587	76.2455	31.708	33.6971	-1.04873	down	0.800741	serine carboxypeptidase [Pisum sativum]	K13289|1|0.0|671|mtr:MTR_3g034290|cathepsin A (carboxypeptidase C) [EC:3.4.16.5]	-	GO:0004180//carboxypeptidase activity	GO:0019538//protein metabolic process
Araip.WC0WL.1	1510	19.8397	13.9672	5.39495	6.83041	-1.46744	down	0.804349	Septum-promoting GTP-binding protein [Medicago truncatula]	K06883|1|3e-72|269|ath:AT5G54840|;K07890|4|1e-14|77.8|osa:4338469|Ras-related protein Rab-21;K07893|5|8e-12|68.9|aly:ARALYDRAFT_903887|Ras-related protein Rab-6A	GO:0044463	GO:0032561//guanyl ribonucleotide binding	GO:0035556//intracellular signal transduction
Araip.TQ3UR.1	1160	5.58733	5.13094	0.234091	0.111141	-4.95636	down	0.844275	Septum-promoting GTP-binding protein [Medicago truncatula]	K06883|1|1e-68|257|ath:AT5G54840|;K07890|4|7e-19|92.4|osa:4338469|Ras-related protein Rab-21	GO:0044463	GO:0032561//guanyl ribonucleotide binding	GO:0035556//intracellular signal transduction
Araip.P5P82.1	1647	55.1805	56.0136	0.824365	2.81801	-4.93206	down	0.949688	sedoheptulose-1,7-bisphosphatase, chloroplastic-like isoform 1 [Glycine max]	K01100|1|4e-177|618|gmx:100786122|sedoheptulose-bisphosphatase [EC:3.1.3.37]	GO:0009532//plastid stroma;GO:0009526//plastid envelope;GO:0005576//extracellular region	GO:0005488//binding;GO:0019203//carbohydrate phosphatase activity	GO:0006952//defense response;GO:0005982//starch metabolic process;GO:0005985//sucrose metabolic process;GO:0015977//carbon fixation
Araip.KV1LB.1	1656	29.8321	24.6902	10.0026	12.69	-1.26462	down	0.810561	scarecrow-like protein 13-like [Glycine max]	K14494|1|5e-60|230|pop:POPTR_645273|DELLA protein	-	-	GO:0006351//transcription, DNA-dependent;GO:0009743//response to carbohydrate stimulus
Araip.P77MW.1	1107	31.7462	28.7531	12.1423	13.2767	-1.25101	down	0.813505	salt tolerance protein-like isoform 1 [Glycine max]	K12135|1|2e-14|77.8|aly:ARALYDRAFT_488429|zinc finger protein CONSTANS	GO:0044464//cell part	GO:0046914//transition metal ion binding	-
Araip.24S3M.1	1059	25.0248	16.25	8.58998	6.81751	-1.42163	down	0.808911	S-adenosylmethionine decarboxylase proenzyme-like [Glycine max]	K01611|1|2e-158|556|gmx:100800410|S-adenosylmethionine decarboxylase [EC:4.1.1.50]	-	GO:0016831//carboxy-lyase activity	GO:0006596//polyamine biosynthetic process
Araip.Y58G9.1	1939	168.69	157.883	4.48142	10.7714	-4.42026	down	0.93969	rubisco activase [Glycine max]	K03064|1|4e-06|51.2|smo:SELMODRAFT_157152|26S proteasome regulatory subunit T4	GO:0009532//plastid stroma	GO:0032559	-
Araip.48T01.1	486	8.89067	14.1103	1.11747	2.12221	-2.82777	down	0.840295	rps14 gene product (chloroplast) [Silene conica]	K02954|1|5e-25|111|aly:ARALYDRAFT_893966|small subunit ribosomal protein S14	GO:0000314//organellar small ribosomal subunit;GO:0009536//plastid	GO:0003723//RNA binding;GO:0005198//structural molecule activity	GO:0010467//gene expression
Araip.51YTT.1	2627	18.1475	14.2343	1.86061	1.6686	-3.19776	down	0.86804	root phototropism protein 2 [Glycine max]	-	GO:0043231//intracellular membrane-bounded organelle	GO:0005488//binding;GO:0060089	GO:0023052//signaling;GO:0009314//response to radiation;GO:0009606//tropism
Araip.MRS42.1	1876	16.8904	15.4494	1.30273	1.44318	-3.55796	down	0.876873	RNA polymerase sigma factor rpoD-like [Glycine max]	K03093|1|0.0|722|gmx:100776369|RNA polymerase sigma factor	-	GO:0034062//RNA polymerase activity;GO:0001071//nucleic acid binding transcription factor activity;GO:0000996	GO:0006351//transcription, DNA-dependent;GO:0009639//response to red or far red light
Araip.VC2I3.1	696	30.6268	27.3278	9.36365	8.15037	-1.72641	down	0.844372	Ring finger protein [Medicago truncatula]	K05283|1|6e-13|72.4|aly:ARALYDRAFT_354960|phosphatidylinositol glycan, class W [EC:2.3.-.-];K11982|2|2e-09|60.8|sbi:SORBI_03g011120|E3 ubiquitin-protein ligase RNF115/126 [EC:6.3.2.19];K15692|3|6e-09|58.9|ppp:PHYPADRAFT_16563|E3 ubiquitin-protein ligase R	-	GO:0046872//metal ion binding	-
Araip.H1H6W.1	1137	19.7612	11.1523	2.74651	2.83474	-2.46958	down	0.847656	ribulose-1,5-bisphosphate carboxylase/oxygenase large subunit, partial (chloroplast) [Arachis hypogaea]	K01601|1|0.0|723|gmx:3989271|ribulose-bisphosphate carboxylase large chain [EC:4.1.1.39]	GO:0009536//plastid	GO:0046872//metal ion binding;GO:0016831//carboxy-lyase activity	GO:0044237//cellular metabolic process;GO:0071704
Araip.IJD1N.1	2260	98.972	82.8433	2.76352	3.99322	-4.75	down	0.947844	ribulose bisphosphate carboxylase/oxygenase activase 1, chloroplastic-like [Glycine max]	K03064|1|9e-06|50.1|smo:SELMODRAFT_157152|26S proteasome regulatory subunit T4	GO:0009532//plastid stroma	GO:0032559	-
Araip.S1MYM.1	1917	185.577	156.522	4.24954	5.78376	-5.09155	down	0.9625	ribulose bisphosphate carboxylase/oxygenase activase 1, chloroplastic-like [Glycine max]	K03064|1|9e-06|49.7|smo:SELMODRAFT_157152|26S proteasome regulatory subunit T4	GO:0009532//plastid stroma	GO:0032559	-
Araip.805EH.1	1216	130.526	133.007	2.79138	5.61922	-4.96963	down	0.957372	ribulose bisphosphate carboxylase small chain 1, chloroplastic-like [Glycine max]	K01602|1|6e-91|330|gmx:100794277|ribulose-bisphosphate carboxylase small chain [EC:4.1.1.39]	GO:0009536//plastid	GO:0016491//oxidoreductase activity;GO:0016831//carboxy-lyase activity	GO:0043094;GO:0015977//carbon fixation
Araip.E972C.1	638	31.1536	38.1272	1.06405	2.4249	-4.31159	down	0.921927	ribosomal-protein-alanine acetyltransferase-like [Glycine max]	K00676|1|6e-15|78.6|ppp:PHYPADRAFT_104139|ribosomal-protein-alanine N-acetyltransferase [EC:2.3.1.128]	-	-	-
Araip.QYK5M.1	1375	5.23741	4.23455	0	0.187526	-5.58355	down	0.849694	Rhodanese-like family protein-like protein [Medicago truncatula]	-	GO:0009536//plastid	-	-
Araip.8Z7ED.1	911	16.1262	17.1856	5.06727	6.65141	-1.50722	down	0.809784	rho GDP-dissociation inhibitor 1-like [Glycine max]	K12462|1|1e-81|300|gmx:100780525|Rho GDP-dissociation inhibitor	GO:0044424//intracellular part	GO:0005488//binding;GO:0005092//GDP-dissociation inhibitor activity	GO:0009826//unidimensional cell growth;GO:0009913//epidermal cell differentiation
Araip.VR1QG.1	1269	19.2946	21.106	4.92164	5.58772	-1.9427	down	0.843336	retinol dehydrogenase 14-like [Glycine max]	K00100|1|2e-27|121|olu:OSTLU_36252|[EC:1.1.1.-];K00218|2|3e-21|100|ppp:PHYPADRAFT_134131|protochlorophyllide reductase [EC:1.3.1.33]	-	GO:0016628//oxidoreductase activity, acting on the CH-CH group of donors, NAD or NADP as acceptor	GO:0008152//metabolic process
Araip.J5N6U.1	1291	7.80947	14.6327	0.946519	1.59782	-3.14085	down	0.846653	retinol dehydrogenase 12-like isoform 1 [Glycine max]	K00100|1|1e-20|98.6|olu:OSTLU_36252|[EC:1.1.1.-];K00218|2|8e-15|79.3|ath:AT1G03630|protochlorophyllide reductase [EC:1.3.1.33]	-	GO:0003824//catalytic activity	GO:0008152//metabolic process
Araip.I4CPS.1	1605	65.6879	60.3009	14.7193	9.88016	-2.3566	down	0.880513	reticuline oxidase-like protein-like [Glycine max]	-	-	GO:0016491//oxidoreductase activity	-
Araip.E7HBP.1	1752	90.9223	90.6905	36.1131	31.2008	-1.43189	down	0.849727	Reticuline oxidase [Medicago truncatula]	-	-	GO:0003824//catalytic activity	-
Araip.U5BCP.1	1357	9.97694	13.2536	0	0	-10.1818	down	0.948426	rd22-c [Vitis vinifera]	-	-	-	-
Araip.Y5YXN.1	1144	38.6511	43.3182	4.39126	11.9458	-2.32694	down	0.874252	random slug protein 5-like [Glycine max]	-	-	-	GO:0051234//establishment of localization
Araip.EW2ZU.1	3229	28.7255	25.1645	11.5211	12.1777	-1.1852	down	0.804316	raffionse synthase 3 [Glycine max]	K06617|1|0.0|1089|rcu:RCOM_1095590|raffinose synthase [EC:2.4.1.82]	-	GO:0016757//transferase activity, transferring glycosyl groups	-
Araip.P3SU7.1	1844	19.761	19.4364	1.03081	1.88772	-3.74744	down	0.889135	quinone oxidoreductase-like protein At1g23740, chloroplastic-like [Glycine max]	K00344|1|9e-16|82.8|osa:4331066|NADPH2:quinone reductase [EC:1.6.5.5];K07119|2|3e-13|74.3|sbi:SORBI_02g026720|	GO:0009526//plastid envelope;GO:0009532//plastid stroma;GO:0005576//extracellular region	GO:0046914//transition metal ion binding;GO:0016655//oxidoreductase activity, acting on NAD(P)H, quinone or similar compound as acceptor	GO:0006950//response to stress;GO:0008152//metabolic process
Araip.G03BG.1	1005	177.707	192.217	70.5209	83.512	-1.26399	down	0.84256	Purple acid phosphatase [Medicago truncatula]	K01078|1|5e-123|438|rcu:RCOM_1150260|acid phosphatase [EC:3.1.3.2]	GO:0043231//intracellular membrane-bounded organelle	GO:0016791//phosphatase activity	-
Araip.V1MAW.1	2578	18.0455	16.412	2.3173	4.50084	-2.33737	down	0.849322	psbB mRNA maturation factor Mbb1, chloroplastic-like [Glycine max]	K12855|1|3e-14|79.0|smo:SELMODRAFT_172051|pre-mRNA-processing factor 6	GO:0009526//plastid envelope;GO:0031090//organelle membrane	-	GO:0006412//translation;GO:0006996//organelle organization
Araip.KA3SR.1	894	12.083	6.80233	2.73368	1.15368	-2.2804	down	0.810609	PsaB, partial (chloroplast) [Linum usitatissimum]	K02690|1|5e-94|342|vvi:4025090|photosystem I P700 chlorophyll a apoprotein A2	GO:0009521;GO:0031224//intrinsic to membrane;GO:0009534//chloroplast thylakoid	GO:0046906//tetrapyrrole binding;GO:0046872//metal ion binding;GO:0051536//iron-sulfur cluster binding	GO:0051234//establishment of localization;GO:0006464//cellular protein modification process;GO:0006091//generation of precursor metabolites and energy
Araip.H8W0G.1	843	22.5526	25.7857	3.86542	7.95261	-2.03218	down	0.851781	proto-oncogene protein [Arabidopsis thaliana]	K09422|1|3e-38|156|ath:AT1G08810|myb proto-oncogene protein, plant	GO:0043231//intracellular membrane-bounded organelle	GO:0003676//nucleic acid binding	GO:0009725//response to hormone stimulus;GO:0009314//response to radiation;GO:0006950//response to stress;GO:0009987//cellular process
Araip.T22BQ.1	1278	39.4445	42.3197	20.3978	14.8293	-1.21478	down	0.819426	Proton-coupled amino acid transporter [Medicago truncatula]	K14209|1|0.0|644|mtr:MTR_5g024300|solute carrier family 36 (proton-coupled amino acid transporter)	GO:0031224//intrinsic to membrane	GO:0005275//amine transmembrane transporter activity	-
Araip.1JY90.1	2797	123.122	118.009	8.44637	10.2328	-3.69032	down	0.914777	protochlorophyllide reductase, chloroplastic-like [Glycine max]	K00218|1|0.0|636|rcu:RCOM_0252880|protochlorophyllide reductase [EC:1.3.1.33]	GO:0009536//plastid	GO:0016628//oxidoreductase activity, acting on the CH-CH group of donors, NAD or NADP as acceptor	GO:0009725//response to hormone stimulus;GO:0006779//porphyrin-containing compound biosynthetic process
Araip.93Z7C.1	1559	291.384	296.956	6.96718	6.11955	-5.49047	down	0.975976	protochlorophyllide reductase, chloroplastic-like [Glycine max]	K00218|1|0.0|670|rcu:RCOM_0252880|protochlorophyllide reductase [EC:1.3.1.33]	GO:0009536//plastid	GO:0016628//oxidoreductase activity, acting on the CH-CH group of donors, NAD or NADP as acceptor	GO:0006779//porphyrin-containing compound biosynthetic process
Araip.2D5S2.1	2519	22.5849	23.4225	3.39567	3.73619	-2.68952	down	0.869156	protein WAX2-like [Glycine max]	K15404|1|2e-102|371|sbi:SORBI_01g019590|aldehyde decarbonylase [EC:4.1.99.5]	GO:0031224//intrinsic to membrane	GO:0046914//transition metal ion binding;GO:0003824//catalytic activity	GO:0006633//fatty acid biosynthetic process;GO:0007275//multicellular organismal development;GO:0003006//developmental process involved in reproduction
Araip.SGD3T.1	1840	12.6025	12.306	1.32821	1.05101	-3.38808	down	0.859579	protein WAX2-like [Glycine max]	K15404|1|0.0|761|pop:POPTR_732680|aldehyde decarbonylase [EC:4.1.99.5]	GO:0016020//membrane	-	GO:0008152//metabolic process
Araip.UC596.1	1747	5.02906	3.55505	0.0777178	0.147595	-5.25167	down	0.827272	protein TRANSPARENT TESTA 12-like [Glycine max]	K03327|1|1e-178|624|gmx:100783627|multidrug resistance protein, MATE family	GO:0031090//organelle membrane;GO:0009536//plastid	GO:0016778;GO:0015291//secondary active transmembrane transporter activity	GO:0009725//response to hormone stimulus;GO:0006950//response to stress;GO:0006810//transport
Araip.00P1B.1	2007	67.3857	56.0234	1.01475	1.67017	-5.52243	down	0.968551	protein TRANSPARENT TESTA 12-like [Glycine max]	K03327|1|0.0|741|gmx:100799559|multidrug resistance protein, MATE family	GO:0031090//organelle membrane	GO:0015291//secondary active transmembrane transporter activity	GO:0015893//drug transport;GO:0009698//phenylpropanoid metabolic process;GO:0009900;GO:0048229//gametophyte development
Araip.SDL5P.1	1158	117.163	130.171	52.4098	54.9987	-1.20336	down	0.835151	protein TIFY 6B-like [Glycine max]	K13464|1|4e-81|299|vvi:100262965|jasmonate ZIM domain-containing protein	-	-	-
Araip.JF5B7.1	5678	8.47229	6.79076	0.621715	0.88553	-3.34006	down	0.824587	protein TIF31 homolog [Glycine max]	K03255|1|2e-102|372|ppp:PHYPADRAFT_203627|protein TIF31	-	GO:0005488//binding	-
Araip.47TXA.1	2082	23.5206	18.3332	0.652128	1.98154	-3.99021	down	0.898761	Protein TIC 62, chloroplastic; AltName: Full=Translocon at the inner envelope membrane of chloroplasts 62; Short=PsTIC62; Flags: Precursor	-	GO:0043231//intracellular membrane-bounded organelle	-	-
Araip.F3J69.1	3662	13.3724	13.5678	2.26165	3.09812	-2.32952	down	0.835733	protein SUPPRESSOR OF PHYA-105 1-like [Glycine max]	K10143|1|2e-175|614|ppp:PHYPADRAFT_126406|E3 ubiquitin-protein ligase RFWD2 [EC:6.3.2.19]	GO:0043231//intracellular membrane-bounded organelle	GO:0005515//protein binding;GO:0003824//catalytic activity	GO:0048573//photoperiodism, flowering;GO:0048572;GO:0009640//photomorphogenesis;GO:0007602//phototransduction
Araip.LWJ5V.1	1668	232.19	209.598	32.7223	32.0764	-2.76932	down	0.898243	protein SRG1-like [Glycine max]	K05278|1|5e-57|219|rcu:RCOM_1031440|flavonol synthase [EC:1.14.11.23];K06892|2|8e-54|209|pop:POPTR_550478|	-	GO:0016491//oxidoreductase activity	GO:0008152//metabolic process
Araip.37QBR.1	2799	15.1284	13.4058	2.23135	1.65819	-2.87502	down	0.853997	protein SPA1-RELATED 3-like [Glycine max]	K10143|1|0.0|1485|gmx:100811457|E3 ubiquitin-protein ligase RFWD2 [EC:6.3.2.19]	GO:0031234//extrinsic to internal side of plasma membrane;GO:0031461//cullin-RING ubiquitin ligase complex	GO:0016491//oxidoreductase activity;GO:0005515//protein binding	GO:0008152//metabolic process
Araip.G0MKK.1	1503	26.0651	25.3957	10.0271	11.3227	-1.26925	down	0.808943	protein SHORT-ROOT-like [Glycine max]	K14494|1|3e-38|157|gmx:547718|DELLA protein	GO:0043231//intracellular membrane-bounded organelle	GO:0003677//DNA binding;GO:0001071//nucleic acid binding transcription factor activity	GO:0003002//regionalization;GO:0055080//cation homeostasis;GO:0048827//phyllome development;GO:0010467//gene expression;GO:0051301//cell division
Araip.LR314.1	2430	34.9107	27.8479	9.94551	7.85216	-1.81812	down	0.851862	Protein SCARECROW; AltName: Full=PsSCR	K14494|1|6e-61|234|pop:POPTR_645273|DELLA protein	GO:0043231//intracellular membrane-bounded organelle	GO:0042802//identical protein binding;GO:0003677//DNA binding;GO:0001071//nucleic acid binding transcription factor activity	GO:0003002//regionalization;GO:0072595;GO:0051301//cell division
Araip.5E7AX.1	522	25.1085	31.7276	8.06314	5.68056	-2.04804	down	0.857233	protein RKD5-like [Glycine max]	-	-	-	-
Araip.I6YVE.1	2293	4.52249	6.03778	0.118424	0.11245	-5.5154	down	0.86008	protein phosphatase 2C 65-like [Glycine max]	K04345|1|2e-28|125|ath:AT2G20050|protein kinase A [EC:2.7.11.11]	-	GO:0004721//phosphoprotein phosphatase activity	-
Araip.1217A.1	2017	8.78312	11.611	1.75017	2.49283	-2.265	down	0.816207	protein phosphatase 2C 57-like [Glycine max]	K01090|1|6e-31|133|ppp:PHYPADRAFT_139554|protein phosphatase [EC:3.1.3.16]	GO:0043234//protein complex;GO:0031981//nuclear lumen;GO:0009532//plastid stroma	GO:0043169//cation binding;GO:0004721//phosphoprotein phosphatase activity	GO:0022900//electron transport chain;GO:0006796//phosphate-containing compound metabolic process;GO:0010109//regulation of photosynthesis;GO:0006464//cellular protein modification process
Araip.CL2BR.1	2668	38.6524	34.8206	11.7046	13.6269	-1.53628	down	0.842269	protein phosphatase 2C 33-like [Glycine max]	K04345|1|5e-31|134|ath:AT2G20050|protein kinase A [EC:2.7.11.11]	-	GO:0004721//phosphoprotein phosphatase activity	-
Araip.F3TE1.1	489	31.5155	49.48	17.4922	17.6644	-1.20404	down	0.818423	protein PAM68, chloroplastic-like [Glycine max]	-	GO:0043231//intracellular membrane-bounded organelle	-	-
Araip.M9BAR.1	928	7.91538	6.69253	1.02415	0.972487	-2.87111	down	0.806371	protein LURP-one-related 15-like [Glycine max]	-	GO:0009536//plastid	-	-
Araip.17KGH.1	2169	167.801	120.143	40.1873	36.793	-1.90323	down	0.875222	protein LHY [Glycine max]	K12134|1|2e-69|262|ath:AT2G46830|circadian clock associated 1;K12133|3|3e-48|191|ath:AT1G01060|LATE ELONGATED HYPOCOTYL	-	-	-
Araip.43FZ8.1	1155	26.5612	20.9487	7.17069	7.47871	-1.69738	down	0.835943	protein kinase PINOID-like [Glycine max]	K08282|1|2e-72|271|ath:AT3G45780|non-specific serine/threonine protein kinase [EC:2.7.11.1];K08286|3|1e-66|251|cme:CMT328C|protein-serine/threonine kinase [EC:2.7.11.-]	GO:0044464//cell part	GO:0004674//protein serine/threonine kinase activity;GO:0005515//protein binding	GO:0060918//auxin transport;GO:0048588//developmental cell growth;GO:0009755//hormone-mediated signaling pathway;GO:0009630//gravitropism;GO:0009793//embryo development ending in seed dormancy;GO:0000904//cell morphogenesis involved in differentiation
Araip.26SH8.1	1461	14.8859	12.2215	1.39397	1.94136	-3.02279	down	0.854661	protein IQ-DOMAIN 1-like [Glycine max]	-	-	-	-
Araip.HJG5F.1	762	7.37156	6.96187	0.890899	0.845958	-3.04483	down	0.80938	protein IQ-DOMAIN 1-like [Glycine max]	-	-	-	-
Araip.V208D.1	1413	66.5611	77.7433	24.0221	20.5293	-1.69557	down	0.860501	protein IQ-DOMAIN 14-like [Glycine max]	-	GO:0016020//membrane	-	-
Araip.CU8YZ.1	940	14.7093	16.3801	3.89986	7.26912	-1.47693	down	0.800773	protein HVA22-like [Glycine max]	-	-	-	-
Araip.AV0UY.1	1554	15.0146	14.321	2.00951	1.49333	-3.06606	down	0.860113	protein DA1-related 1-like isoform 1 [Glycine max]	-	GO:0016020//membrane	GO:0046872//metal ion binding	-
Araip.B594V.1	1348	15.8133	18.1413	1.91371	6.3123	-2.04534	down	0.837998	protein CHLOROPLAST IMPORT APPARATUS 2-like isoform 1 [Glycine max]	K12131|1|3e-09|61.2|aly:ARALYDRAFT_496148|pseudo-response regulator 3;K12129|2|6e-09|60.1|vvi:100246836|pseudo-response regulator 7;K12135|4|3e-08|58.2|aly:ARALYDRAFT_488429|zinc finger protein CONSTANS;K12127|5|4e-08|57.4|ath:AT5G61380|pseudo-response re	-	-	-
Araip.Y1FMZ.1	2836	35.8041	31.7085	15.3678	12.3651	-1.28356	down	0.818941	Protein AUXIN SIGNALING F-BOX [Medicago truncatula]	K14485|1|0.0|697|vvi:100233127|transport inhibitor response 1	-	GO:0043178//alcohol binding	GO:0009755//hormone-mediated signaling pathway
Araip.S972K.1	1486	41.4834	43.2748	10.9642	12.4933	-1.8533	down	0.86118	prostaglandin G/H synthase 2-like [Glycine max]	K10529|1|8e-131|464|rcu:RCOM_0851850|alpha-dioxygenase [EC:1.-.-.-]	-	GO:0005506//iron ion binding;GO:0016209//antioxidant activity;GO:0050664//oxidoreductase activity, acting on NAD(P)H, oxygen as acceptor	GO:0008152//metabolic process;GO:0006950//response to stress
Araip.0W11Z.1	852	43.1072	53.4565	9.40212	12.8621	-2.11675	down	0.871016	prostaglandin G/H synthase 2-like [Glycine max]	K10529|1|3e-96|348|vvi:100254380|alpha-dioxygenase [EC:1.-.-.-]	-	GO:0016209//antioxidant activity;GO:0005506//iron ion binding;GO:0016702//oxidoreductase activity, acting on single donors with incorporation of molecular oxygen, incorporation of two atoms of oxygen	GO:0009062//fatty acid catabolic process;GO:0009607//response to biotic stimulus;GO:0010033//response to organic substance;GO:0006950//response to stress
Araip.YN96J.1	1669	12.6856	15.8151	2.68455	3.08985	-2.30325	down	0.838176	prostaglandin G/H synthase 2-like [Glycine max]	K10529|1|1e-124|444|rcu:RCOM_0851850|alpha-dioxygenase [EC:1.-.-.-]	-	GO:0050664//oxidoreductase activity, acting on NAD(P)H, oxygen as acceptor;GO:0016209//antioxidant activity;GO:0005506//iron ion binding;GO:0016702//oxidoreductase activity, acting on single donors with incorporation of molecular oxygen, incorporation of	GO:0009062//fatty acid catabolic process;GO:0009607//response to biotic stimulus;GO:0010033//response to organic substance;GO:0006950//response to stress
Araip.J1P18.1	1743	95.4408	85.1458	33.8848	31.9536	-1.45569	down	0.850099	predicted protein [Populus trichocarpa]	K02358|1|0.0|687|pop:POPTR_1067026|elongation factor Tu	GO:0031981//nuclear lumen;GO:0009532//plastid stroma;GO:0043232;GO:0009526//plastid envelope;GO:0009534//chloroplast thylakoid;GO:0005576//extracellular region	GO:0017111//nucleoside-triphosphatase activity;GO:0008135//translation factor activity, nucleic acid binding;GO:0032561//guanyl ribonucleotide binding	GO:0006412//translation;GO:0009207
Araip.J1GQC.1	282	32.1767	32.5767	6.25904	11.8866	-1.83533	down	0.853108	predicted protein [Populus trichocarpa]	-	-	GO:0046872//metal ion binding	-
Araip.E9T3U.1	453	57.548	28.2771	10.7899	5.69201	-2.38051	down	0.875546	predicted protein [Populus trichocarpa]	-	GO:0009536//plastid	-	-
Araip.79LYX.1	738	16.7839	14.5519	1.65577	3.14449	-2.70663	down	0.854839	predicted protein [Populus trichocarpa]	K13424|1|7e-15|79.0|pop:POPTR_577093|WRKY transcription factor 33	-	-	-
Araip.B24BJ.1	2580	11.8908	12.1365	1.263	1.74897	-2.99589	down	0.847316	predicted protein [Populus trichocarpa]	K00574|1|0.0|1210|ath:AT3G23510|cyclopropane-fatty-acyl-phospholipid synthase [EC:2.1.1.79];K05928|4|6e-07|54.7|cme:CMT560C|tocopherol O-methyltransferase [EC:2.1.1.95]	GO:0044464//cell part	GO:0008757//S-adenosylmethionine-dependent methyltransferase activity	GO:0006730//one-carbon metabolic process;GO:0006629//lipid metabolic process
Araip.CNQ48.1	582	13.8584	14.2283	1.16643	1.77215	-3.2567	down	0.862717	predicted protein [Populus trichocarpa]	-	-	-	-
Araip.MHR6K.1	1734	33.5569	31.5637	0.939605	1.48701	-4.7461	down	0.936034	predicted protein [Populus trichocarpa]	K13422|1|4e-15|81.3|osa:4349484|transcription factor MYC2	-	GO:0005488//binding	GO:0009962//regulation of flavonoid biosynthetic process;GO:0009913//epidermal cell differentiation
Araip.W01F9.1	1508	20.9167	18.1042	3.51137	5.38608	-2.13278	down	0.847348	porphobilinogen deaminase, chloroplastic-like [Glycine max]	K01749|1|3e-176|615|gmx:100810357|hydroxymethylbilane synthase [EC:2.5.1.61]	GO:0009532//plastid stroma;GO:0005576//extracellular region	GO:0016765//transferase activity, transferring alkyl or aryl (other than methyl) groups	GO:0006952//defense response;GO:0006779//porphyrin-containing compound biosynthetic process;GO:0018065//protein-cofactor linkage
Araip.MW584.1	2027	65.8682	51.896	16.7456	13.7383	-1.94978	down	0.869593	polygalacturonase non-catalytic subunit JP650-like [Glycine max]	-	-	-	-
Araip.AB8FX.1	2168	413.95	343.764	97.8843	72.7279	-2.15093	down	0.886984	polygalacturonase non-catalytic subunit JP650-like [Glycine max]	-	-	-	-
Araip.AA2WE.1	1008	400.652	409.989	164.867	149.9	-1.36478	down	0.850309	polygalacturonase inhibitor-like [Glycine max]	K13428|1|4e-28|123|aly:ARALYDRAFT_488953|LRR receptor-like serine/threonine-protein kinase EFR [EC:2.7.11.1];K13420|4|5e-28|123|sbi:SORBI_06g028760|LRR receptor-like serine/threonine-protein kinase FLS2 [EC:2.7.11.1]	-	-	-
Araip.Q0UU1.1	5426	23.412	23.1069	7.70698	11.9753	-1.24092	down	0.801226	pleiotropic drug resistance protein 1-like [Glycine max]	K05681|1|3e-48|192|olu:OSTLU_38326|ATP-binding cassette, subfamily G (WHITE), member 2;K12843|5|5e-42|172|vvi:100248403|U4/U6 small nuclear ribonucleoprotein PRP3	GO:0044464//cell part	GO:0042626//ATPase activity, coupled to transmembrane movement of substances;GO:0015604//organic phosphonate transmembrane transporter activity;GO:0032559	GO:0009207
Araip.5KE6X.1	4758	14.3787	11.8294	1.598	1.38191	-3.13667	down	0.855567	pleiotropic drug resistance protein 1-like [Glycine max]	K05681|1|3e-49|196|cme:CMS467C|ATP-binding cassette, subfamily G (WHITE), member 2;K12843|5|7e-41|168|vvi:100248403|U4/U6 small nuclear ribonucleoprotein PRP3	GO:0016020//membrane	GO:0017111//nucleoside-triphosphatase activity;GO:0032559	GO:0009207
Araip.YKA6D.1	513	392.78	373.538	4.4993	11.5604	-5.57642	down	0.978743	Plastocyanin, chloroplastic; Flags: Precursor	K02638|1|2e-62|235|rcu:RCOM_1599580|plastocyanin	GO:0009507//chloroplast;GO:0009579//thylakoid	GO:0046872//metal ion binding	-
Araip.222KU.1	2792	18.3647	17.6566	2.23695	3.27851	-2.7073	down	0.860436	plastidic glucose transporter 4-like [Glycine max]	K08150|1|3e-49|194|mtr:MTR_7g005910|MFS transporter, SP family, solute carrier family 2 (myo-inositol transporter), member 13	GO:0009526//plastid envelope;GO:0016020//membrane	GO:0022891//substrate-specific transmembrane transporter activity	GO:0006810//transport
Araip.EM3T8.1	3638	39.6297	31.2625	14.5924	15.203	-1.25054	down	0.819022	plasma membrane ATPase 4-like isoform 1 [Glycine max]	K01535|1|0.0|1700|gmx:100791692|H+-transporting ATPase [EC:3.6.3.6]	GO:0031224//intrinsic to membrane	GO:0042625//ATPase activity, coupled to transmembrane movement of ions;GO:0032559	GO:0009206;GO:0006811//ion transport;GO:0009207
Araip.K9JYU.1	3220	95.4974	56.899	36.684	33.9126	-1.11016	down	0.816158	plasma membrane ATPase 4 isoform 1 [Glycine max]	K01535|1|0.0|1702|mtr:MTR_3g108800|H+-transporting ATPase [EC:3.6.3.6]	GO:0031224//intrinsic to membrane	GO:0042625//ATPase activity, coupled to transmembrane movement of ions;GO:0032559	GO:0009206;GO:0006811//ion transport;GO:0009207
Araip.D3XQ7.1	1081	16.9211	24.5372	6.78237	9.42183	-1.35529	down	0.804866	phytosulfokines 6-like precursor [Glycine max]	-	GO:0044464//cell part	GO:0005102//receptor binding	-
Araip.TF3XU.1	899	19.5456	22.8841	1.51027	2.29453	-3.47918	down	0.884783	phytosulfokines 3-like [Glycine max]	-	GO:0005576//extracellular region	-	-
Araip.4M6WV.1	2517	21.0006	19.2259	4.90876	5.73679	-1.9179	down	0.840667	phytoene synthase, chloroplastic-like [Glycine max]	K02291|1|0.0|747|gmx:100786911|phytoene synthase [EC:2.5.1.32]	GO:0009536//plastid	GO:0004337//geranyltranstransferase activity	GO:0016109
Araip.87NLG.1	951	6.6638	5.44223	0.428306	0.271134	-4.11338	down	0.826269	Phytochrome A-associated F-box protein, [Ricinus communis]	-	GO:0043231//intracellular membrane-bounded organelle	GO:0005488//binding	GO:0009648//photoperiodism;GO:0048827//phyllome development;GO:0009640//photomorphogenesis
Araip.0FZ4V.1	1706	19.1644	18.0507	2.38757	2.26713	-2.99913	down	0.868444	photosystem II stability/assembly factor HCF136, chloroplastic-like [Glycine max]	-	GO:0009532//plastid stroma;GO:0044436;GO:0009534//chloroplast thylakoid	-	GO:0065003;GO:0006996//organelle organization;GO:0010038//response to metal ion
Araip.Q8I1A.1	375	15.7472	10.3511	3.62061	1.37519	-2.38517	down	0.834973	photosystem II CP43 chlorophyll apoprotein, partial [Pandanus utilis]	K02705|1|2e-20|94.7|gmx:3989283|photosystem II CP43 chlorophyll apoprotein	GO:0009521;GO:0031224//intrinsic to membrane;GO:0009534//chloroplast thylakoid	GO:0046906//tetrapyrrole binding;GO:0009055//electron carrier activity	GO:0006464//cellular protein modification process;GO:0009767//photosynthetic electron transport chain
Araip.PA84Q.1	462	30.2398	19.6044	4.99597	3.34868	-2.5785	down	0.869172	Photosystem II CP43 chlorophyll apoprotein [Medicago truncatula]	K02706|1|2e-27|119|vvi:4025083|photosystem II P680 reaction center D2 protein	GO:0009521;GO:0031224//intrinsic to membrane;GO:0042716;GO:0009536//plastid	GO:0046914//transition metal ion binding;GO:0009055//electron carrier activity	GO:0051234//establishment of localization;GO:0009767//photosynthetic electron transport chain
Araip.YCD9D.1	922	450.988	447.388	9.42459	16.3602	-5.12273	down	0.965849	Photosystem II 22 kDa protein [Medicago truncatula]	K03542|1|1e-92|337|rcu:RCOM_1030930|photosystem II 22kDa protein	GO:0034357;GO:0009507//chloroplast;GO:0044425//membrane part	-	-
Araip.65K58.1	829	86.6953	89.2768	4.42204	2.95483	-4.57619	down	0.941195	Photosystem I reaction center subunit IV A [Medicago truncatula]	K02693|1|2e-27|119|mtr:MTR_7g099390|photosystem I subunit IV	GO:0043231//intracellular membrane-bounded organelle;GO:0009522//photosystem I	-	GO:0044237//cellular metabolic process
Araip.S2EYP.1	456	197.092	198.623	3.57297	6.78548	-5.25558	down	0.96847	Photosystem I reaction center subunit IV A [Medicago truncatula]	K02693|1|6e-30|127|mtr:MTR_7g099390|photosystem I subunit IV	GO:0009534//chloroplast thylakoid;GO:0009522//photosystem I	-	GO:0044237//cellular metabolic process
Araip.RSA74.1	941	310.864	317.904	14.14	10.1386	-4.69477	down	0.951014	photosystem I reaction center subunit III, chloroplastic-like [Fragaria vesca subsp. vesca]	K02694|1|5e-79|291|vvi:100247987|photosystem I subunit III	GO:0009526//plastid envelope;GO:0009570//chloroplast stroma;GO:0009534//chloroplast thylakoid;GO:0009522//photosystem I	-	GO:0044237//cellular metabolic process
Araip.MX0X9.1	1752	198.944	205.014	11.7794	10.7437	-4.16473	down	0.932135	photosystem I psaH protein [Arachis hypogaea]	K02695|1|2e-49|192|pop:POPTR_712066|photosystem I subunit VI	GO:0009522//photosystem I	-	GO:0044237//cellular metabolic process
Araip.4E8PI.1	1057	80.3945	77.8537	1.02761	3.78112	-5.04039	down	0.956353	phosphoribulokinase, chloroplastic-like [Glycine max]	K00855|1|2e-158|555|gmx:100777515|phosphoribulokinase [EC:2.7.1.19]	GO:0009536//plastid	GO:0016301//kinase activity;GO:0032559	GO:0015977//carbon fixation;GO:0006796//phosphate-containing compound metabolic process;GO:0044238//primary metabolic process
Araip.XQC5M.1	1788	156.192	138.435	32.1967	39.8021	-2.03285	down	0.879057	phospholipase A1-Igamma2, chloroplastic-like [Glycine max]	K01058|1|2e-67|254|rcu:RCOM_1607830|phospholipase A1 [EC:3.1.1.32]	GO:0009536//plastid	GO:0004091//carboxylesterase activity	GO:0044238//primary metabolic process
Araip.DM3HR.1	1496	21.277	22.7469	1.72439	2.41302	-3.41149	down	0.884233	phosphoglycolate phosphatase-like [Glycine max]	K01091|1|6e-160|561|gmx:100798113|phosphoglycolate phosphatase [EC:3.1.3.18]	GO:0009532//plastid stroma;GO:0005576//extracellular region	GO:0016791//phosphatase activity	GO:0006796//phosphate-containing compound metabolic process
Araip.IB6M8.1	2045	170.158	140.272	66.1271	59.1348	-1.30932	down	0.843773	phosphoglycerate kinase, [Ricinus communis]	K00927|1|0.0|769|rcu:RCOM_1574580|phosphoglycerate kinase [EC:2.7.2.3]	GO:0009532//plastid stroma	GO:0016301//kinase activity;GO:0032559	GO:0006007//glucose catabolic process;GO:0010038//response to metal ion;GO:0006796//phosphate-containing compound metabolic process;GO:0015977//carbon fixation
Araip.1IN9X.1	3397	47.4019	29.6715	16.7468	14.3839	-1.30789	down	0.824878	phosphoenolpyruvate carboxylase [Arachis hypogaea]	K01595|1|0.0|1805|gmx:547755|phosphoenolpyruvate carboxylase [EC:4.1.1.31]	-	GO:0046872//metal ion binding;GO:0004611//phosphoenolpyruvate carboxykinase activity	GO:0071704;GO:0009060//aerobic respiration;GO:0043648//dicarboxylic acid metabolic process
Araip.3R01Q.1	1835	30.0616	24.8201	9.84076	8.57152	-1.57566	down	0.834681	pheophorbide a oxygenase, chloroplastic-like [Glycine max]	K13071|1|1e-43|175|ppp:PHYPADRAFT_134389|pheophorbide a oxygenase [EC:1.14.12.20]	GO:0009526//plastid envelope	GO:0016709//oxidoreductase activity, acting on paired donors, with incorporation or reduction of molecular oxygen, NAD(P)H as one donor, and incorporation of one atom of oxygen;GO:0016703;GO:0043169//cation binding;GO:0051536//iron-sulfur cluster binding	GO:0006605//protein targeting;GO:0008152//metabolic process
Araip.QB2F1.1	1908	44.3108	36.7552	3.84263	6.68946	-2.9443	down	0.887291	pheophorbide a oxygenase, chloroplastic-like [Glycine max]	K13071|1|2e-73|275|vvi:100256831|pheophorbide a oxygenase [EC:1.14.12.20]	GO:0009526//plastid envelope	GO:0016703;GO:0043169//cation binding;GO:0051536//iron-sulfur cluster binding	GO:0008152//metabolic process
Araip.AC35D.1	1210	71.6573	68.9718	25.9203	30.7926	-1.31015	down	0.836154	pheophorbidase-like [Glycine max]	K13544|1|4e-59|226|aly:ARALYDRAFT_493208|pheophorbidase [EC:3.1.1.82];K08233|3|7e-41|165|ath:AT2G23610|polyneuridine-aldehyde esterase [EC:3.1.1.78]	-	-	-
Araip.Y73CN.1	1470	44.0905	40.9292	2.86324	4.47288	-3.53471	down	0.901301	PGR5-like protein 1A, chloroplastic-like [Glycine max]	-	GO:0009534//chloroplast thylakoid	-	GO:0009767//photosynthetic electron transport chain
Araip.S6Q95.1	1822	29.0904	26.1335	0.372593	0.283039	-6.39626	down	0.973113	peroxisomal (S)-2-hydroxy-acid oxidase GLO1-like [Glycine max]	K11517|1|0.0|707|gmx:100777153|(S)-2-hydroxy-acid oxidase [EC:1.1.3.15]	GO:0005840//ribosome;GO:0009532//plastid stroma;GO:0005576//extracellular region;GO:0042579//microbody	GO:0003973//(S)-2-hydroxy-acid oxidase activity;GO:0000166//nucleotide binding	GO:0008152//metabolic process
Araip.NFR0E.1	1026	13.336	16.016	0	0.251314	-6.81153	down	0.956482	Peroxiredoxin Q, chloroplastic; AltName: Full=Thioredoxin reductase; Flags: Precursor	K03564|1|6e-86|314|rcu:RCOM_0709690|peroxiredoxin Q/BCP [EC:1.11.1.15]	GO:0031976	GO:0016209//antioxidant activity;GO:0016705//oxidoreductase activity, acting on paired donors, with incorporation or reduction of molecular oxygen	GO:0008152//metabolic process;GO:0019725//cellular homeostasis
Araip.IU3P3.1	540	10.6688	8.62593	2.76575	1.67124	-2.12056	down	0.805352	peroxidase1C [Medicago sativa]	K00430|1|4e-47|184|mtr:MTR_2g029800|peroxidase [EC:1.11.1.7]	-	-	-
Araip.7I0KV.1	1031	60.3496	84.837	31.8691	36.6389	-1.08356	down	0.81399	Peroxidase [Medicago truncatula]	K00430|1|4e-139|492|mtr:MTR_5g074970|peroxidase [EC:1.11.1.7]	-	GO:0005506//iron ion binding;GO:0003824//catalytic activity;GO:0016209//antioxidant activity	GO:0008152//metabolic process;GO:0006950//response to stress
Araip.HUI6H.1	2046	15.0646	14.6717	5.1761	3.4657	-1.78282	down	0.819701	peptide transporter PTR3-A-like [Glycine max]	K14638|1|4e-136|483|sbi:SORBI_01g009890|solute carrier family 15 (peptide/histidine transporter), member 3/4	GO:0044464//cell part	GO:0015198//oligopeptide transporter activity	GO:0009725//response to hormone stimulus;GO:0043200//response to amino acid stimulus;GO:0006952//defense response;GO:0006857//oligopeptide transport;GO:0006972//hyperosmotic response
Araip.JN2ZB.1	1596	58.8389	59.9113	29.8598	23.5876	-1.15174	down	0.823212	Pentatricopeptide repeat-containing protein [Medicago truncatula]	K03798|1|7e-45|180|rcu:RCOM_0340700|cell division protease FtsH [EC:3.4.24.-];K15078|3|1e-44|179|vvi:100250139|structure-specific endonuclease subunit SLX1 [EC:3.6.1.-];K15271|5|2e-44|178|rcu:RCOM_1095670|ATP-dependent DNA helicase HFM1/MER3 [EC:3.6.4.12]	-	-	-
Araip.E9XPB.1	1826	34.3902	36.9177	2.37937	4.23628	-3.43011	down	0.896253	pectinesterase/pectinesterase inhibitor PPE8B-like [Glycine max]	K01051|1|0.0|728|gmx:100777500|pectinesterase [EC:3.1.1.11]	GO:0005618//cell wall	GO:0004091//carboxylesterase activity	GO:0071555//cell wall organization
Araip.H48JL.1	2061	14.2561	12.1165	2.17395	2.68983	-2.43889	down	0.838402	pectinesterase/pectinesterase inhibitor 12-like [Glycine max]	K01051|1|7e-103|372|rcu:RCOM_1179070|pectinesterase [EC:3.1.1.11]	GO:0005618//cell wall	GO:0004091//carboxylesterase activity	-
Araip.ZGL25.1	2182	22.3106	22.4741	7.34244	6.0267	-1.7441	down	0.839082	pectinesterase 3-like [Glycine max]	K01051|1|2e-115|414|bdi:100831935|pectinesterase [EC:3.1.1.11]	GO:0005618//cell wall;GO:0031090//organelle membrane	GO:0004091//carboxylesterase activity;GO:0004857//enzyme inhibitor activity	GO:0045229//external encapsulating structure organization;GO:0071555//cell wall organization
Araip.CE0DR.1	1448	29.7408	47.6273	12.9397	16.0265	-1.41737	down	0.831219	pectate lyase 5-like [Glycine max]	K01728|1|1e-179|627|vvi:100242302|pectate lyase [EC:4.2.2.2]	GO:0044464//cell part	GO:0016837	-
Araip.ZMZ04.1	2080	105.944	109.11	44.5831	40.9086	-1.33084	down	0.841719	pectate lyase 15-like [Glycine max]	K01728|1|0.0|764|gmx:100808253|pectate lyase [EC:4.2.2.2]	GO:0044464//cell part	GO:0016837	-
Araip.N5J1U.1	1267	28.7603	25.6327	4.28644	2.23862	-3.05936	down	0.882033	Pectate lyase [Medicago truncatula]	K01728|1|0.0|665|mtr:MTR_6g021950|pectate lyase [EC:4.2.2.2]	-	-	-
Araip.4B6XP.1	744	19.7459	22.4344	0.729962	2.42599	-3.74042	down	0.891254	pathogen-related protein-like [Glycine max]	-	-	-	-
Araip.62MB6.1	1182	3.5337	2.84612	0	0	-8.31737	down	0.818698	oxygen-evolving enhancer protein 3-1, chloroplastic-like [Glycine max]	K08901|1|9e-82|300|gmx:100814163|photosystem II oxygen-evolving enhancer protein 3	GO:0043234//protein complex;GO:0034357;GO:0009534//chloroplast thylakoid;GO:0044425//membrane part	GO:0009055//electron carrier activity	GO:0022900//electron transport chain
Araip.N6ZTJ.1	1636	245.712	256.959	11.8677	17.6522	-4.08986	down	0.930453	oxygen-evolving enhancer protein 2, chloroplastic-like [Glycine max]	K02717|1|6e-132|469|gmx:100802315|photosystem II oxygen-evolving enhancer protein 2	GO:0009523//photosystem II;GO:0009534//chloroplast thylakoid	GO:0046872//metal ion binding	GO:0044237//cellular metabolic process
Araip.IGH4N.1	1368	179.51	165.425	8.53543	12.6285	-4.02664	down	0.926894	oxygen-evolving enhancer protein 1, chloroplastic-like [Glycine max]	K02716|1|1e-151|533|gmx:100792252|photosystem II oxygen-evolving enhancer protein 1	GO:0009523//photosystem II;GO:0009534//chloroplast thylakoid	GO:0046872//metal ion binding	GO:0042548//regulation of photosynthesis, light reaction
Araip.GD4T5.1	1473	189.985	180.073	10.6922	10.2404	-4.14393	down	0.931132	oxygen-evolving enhancer protein 1, chloroplastic-like [Glycine max]	K02716|1|2e-162|569|gmx:100792252|photosystem II oxygen-evolving enhancer protein 1	GO:0009523//photosystem II;GO:0009534//chloroplast thylakoid	GO:0046872//metal ion binding	GO:0042548//regulation of photosynthesis, light reaction
Araip.EKB65.1	612	48.951	101.693	15.5296	33.0737	-1.63202	down	0.856165	Organ-specific protein S2 [Medicago truncatula]	-	-	-	-
Araip.STV39.1	609	277.415	149.785	54.1754	48.4788	-2.05712	down	0.881208	ORF124 [Pinus koraiensis]	-	GO:0009536//plastid	-	-
Araip.92Q2X.1	2278	42.8672	51.233	9.8939	12.2246	-2.08895	down	0.870175	omega-3 fatty acid desaturase, chloroplastic-like [Glycine max]	K10257|1|7e-174|608|gmx:100799517|omega-3 fatty acid desaturase (delta-15 desaturase) [EC:1.14.19.-]	GO:0009536//plastid	GO:0016705//oxidoreductase activity, acting on paired donors, with incorporation or reduction of molecular oxygen	GO:0006629//lipid metabolic process
Araip.BGM89.1	1630	9.54302	9.04929	0.832963	2.21465	-2.60896	down	0.819911	O-acyltransferase WSD1-like [Glycine max]	K15406|1|5e-39|160|aly:ARALYDRAFT_330267|wax-ester synthase / diacylglycerol O-acyltransferase [EC:2.3.1.75 2.3.1.20]	-	-	-
Araip.AR6ID.1	624	39.2386	55.3636	1.74068	7.64453	-3.33341	down	0.898534	O-acyltransferase WSD1 [Medicago truncatula]	K15406|1|3e-10|62.8|ath:AT5G37300|wax-ester synthase / diacylglycerol O-acyltransferase [EC:2.3.1.75 2.3.1.20]	-	-	-
Araip.P54NA.1	1051	68.3829	104.274	2.97124	11.7761	-3.54938	down	0.909373	O-acyltransferase WSD1 [Medicago truncatula]	K15406|1|7e-13|72.4|aly:ARALYDRAFT_330267|wax-ester synthase / diacylglycerol O-acyltransferase [EC:2.3.1.75 2.3.1.20]	-	-	-
Araip.FIV2R.1	645	162.116	282.249	7.57803	19.7883	-4.02127	down	0.927686	Non-specific lipid-transfer protein 3; Short=LTP 3; Flags: Precursor	-	-	-	-
Araip.0E4ZE.1	883	275.824	353.292	16.6064	39.1298	-3.49664	down	0.914146	non-specific lipid-transfer protein 1-like isoform 1 [Glycine max]	-	-	-	-
Araip.653FM.1	2373	14.6882	14.1221	3.77624	4.18338	-1.85581	down	0.821917	nitrite transporter At1g68570-like [Glycine max]	K14638|1|8e-135|478|ppp:PHYPADRAFT_134814|solute carrier family 15 (peptide/histidine transporter), member 3/4	GO:0044464//cell part	-	GO:0015833//peptide transport
Araip.M8LL8.1	951	15.5993	18.5036	2.99814	3.93144	-2.29906	down	0.847979	nifU-like protein 3, chloroplastic-like [Glycine max]	-	GO:0009536//plastid	GO:0046914//transition metal ion binding;GO:0051540	GO:0031163;GO:0009657//plastid organization
Araip.GD26H.1	3701	10.0015	8.9499	1.7609	2.12493	-2.28601	down	0.810949	NBS-containing resistance-like protein [Medicago truncatula]	K13457|1|4e-17|89.4|vvi:100252764|disease resistance protein RPM1;K03013|2|4e-15|82.4|vvi:100258335|DNA-directed RNA polymerases I, II, and III subunit RPABC1	-	-	-
Araip.4V6B3.1	2249	175.665	153.15	15.9981	28.9492	-2.87097	down	0.898631	NADP-dependent glyceraldehyde-3-phosphate dehydrogenase-like [Glycine max]	K00131|1|0.0|955|gmx:100789100|glyceraldehyde-3-phosphate dehydrogenase (NADP) [EC:1.2.1.9]	GO:0044424//intracellular part	-	GO:0008152//metabolic process
Araip.94SGJ.1	2234	105.475	133.907	43.8193	53.4394	-1.29941	down	0.84167	NADP-dependent D-sorbitol-6-phosphate dehydrogenase [Medicago truncatula]	K00085|1|5e-151|533|ath:AT2G21260|aldose-6-phosphate reductase (NADPH2) [EC:1.1.1.200];K00002|3|3e-70|264|cme:CMM296C|alcohol dehydrogenase (NADP+) [EC:1.1.1.2];K00011|5|2e-60|231|ath:AT2G37790|aldehyde reductase [EC:1.1.1.21]	-	GO:0016616//oxidoreductase activity, acting on the CH-OH group of donors, NAD or NADP as acceptor	GO:0008152//metabolic process;GO:0010038//response to metal ion
Araip.V7ZDG.1	486	13.6324	20.7661	3.91116	7.16245	-1.63522	down	0.815948	NADH-plastoquinone oxidoreductase subunit 2 [Albizia julibrissin]	K05573|1|4e-09|58.5|pop:Poptr_cp094|NAD(P)H-quinone oxidoreductase subunit 2 [EC:1.6.5.3]	-	-	-
Araip.G27IP.1	1215	10.3132	11.9272	0.782231	0.848883	-3.76925	down	0.863623	NAD(P)H-quinone oxidoreductase subunit N [Medicago truncatula]	-	GO:0043234//protein complex;GO:0009526//plastid envelope;GO:0009534//chloroplast thylakoid	GO:0016651//oxidoreductase activity, acting on NAD(P)H	GO:0010257;GO:0008152//metabolic process;GO:0050832//defense response to fungus
Araip.V9UEK.1	1196	8.55021	7.7893	0.794658	0.53898	-3.61493	down	0.837448	NAD(P)H-quinone oxidoreductase subunit M, chloroplastic-like isoform 1 [Glycine max]	-	GO:0043234//protein complex;GO:0009534//chloroplast thylakoid	GO:0016651//oxidoreductase activity, acting on NAD(P)H	GO:0010257;GO:0008152//metabolic process
Araip.CC7W1.1	1383	26.2439	21.3309	5.3995	4.1017	-2.32402	down	0.860792	NAC domain-containing protein 43-like [Glycine max]	-	-	-	-
Araip.A49CU.1	1147	14.6917	13.1984	0.118372	0.337203	-5.93592	down	0.944511	myb-related protein 308-like [Glycine max]	K09422|1|2e-49|193|vvi:100233136|myb proto-oncogene protein, plant	GO:0043231//intracellular membrane-bounded organelle	GO:0003676//nucleic acid binding	-
Araip.MJ3JY.1	1168	23.676	19.0539	6.04469	7.17471	-1.69259	down	0.832061	myb-related protein 306-like [Glycine max]	K09422|1|5e-79|292|pop:POPTR_663179|myb proto-oncogene protein, plant	-	GO:0001071//nucleic acid binding transcription factor activity	GO:0009725//response to hormone stimulus;GO:0006351//transcription, DNA-dependent;GO:0009314//response to radiation;GO:0006950//response to stress
Araip.0H351.1	1277	24.9259	18.2381	6.37931	10.0959	-1.38954	down	0.808797	MYB transcription factor MYB138 [Glycine max]	-	-	GO:0003676//nucleic acid binding;GO:0046872//metal ion binding	GO:0010038//response to metal ion;GO:0009725//response to hormone stimulus;GO:0006970//response to osmotic stress
Araip.KEX5D.1	1179	6.7189	7.02366	0.460638	0.218701	-4.33838	down	0.847737	MYB transcription factor ML2 [Thalictrum thalictroides]	K09422|1|9e-49|189|gmx:100101835|myb proto-oncogene protein, plant	GO:0043231//intracellular membrane-bounded organelle	GO:0003676//nucleic acid binding	-
Araip.SV2MR.1	1105	42.3614	45.0812	5.03773	8.28381	-2.71458	down	0.883877	MYB family transcription factor-like protein [Medicago truncatula]	K09422|1|6e-77|285|vvi:100257755|myb proto-oncogene protein, plant	-	-	-
Araip.FK78K.1	1275	11.8612	10.4526	0.532443	0.808935	-4.05615	down	0.873281	MRNA-binding protein [Medicago truncatula]	-	GO:0009526//plastid envelope;GO:0009570//chloroplast stroma;GO:0005576//extracellular region	GO:0048037//cofactor binding;GO:0008187//poly-pyrimidine tract binding	GO:0042254//ribosome biogenesis;GO:0008152//metabolic process
Araip.FP9ME.1	691	17.5086	22.8444	1.5719	1.86576	-3.55317	down	0.884897	MOSC domain-containing protein [Medicago truncatula]	K15631|1|8e-11|64.7|smo:SELMODRAFT_173762|molybdenum cofactor sulfurtransferase [EC:2.8.1.9]	-	GO:0046914//transition metal ion binding;GO:0003824//catalytic activity;GO:0048037//cofactor binding	-
Araip.D5CVZ.1	1408	86.0286	99.7067	5.01434	6.40958	-4.02312	down	0.923335	momilactone A synthase-like [Glycine max]	K09841|1|3e-53|206|bdi:100827045|xanthoxin dehydrogenase [EC:1.1.1.288];K13070|5|1e-52|204|osa:4335093|momilactone-A synthase [EC:1.1.1.295]	-	GO:0016491//oxidoreductase activity	GO:0008152//metabolic process
Araip.T0HNQ.1	915	3349.5	4542.19	936.908	1859.18	-1.49692	down	0.861261	MLP-like protein 34-like [Glycine max]	-	-	-	GO:0050896//response to stimulus
Araip.ESD8Q.1	868	422.794	555.866	112.623	192.495	-1.68144	down	0.870774	MLP-like protein 34-like [Glycine max]	-	-	-	GO:0006950//response to stress
Araip.I6R1R.1	665	30.5384	56.4253	2.24587	5.42838	-3.50232	down	0.900896	MLP-like protein 34-like [Glycine max]	-	-	-	-
Araip.PHL6K.1	591	67.5059	104.431	3.44601	5.88993	-4.20294	down	0.928835	MLP-like protein 34-like [Glycine max]	-	-	-	GO:0050896//response to stimulus
Araip.A70M4.1	849	6.78581	8.9917	0.159921	0.303708	-5.08875	down	0.886709	MLP-like protein 34-like [Glycine max]	-	-	-	-
Araip.ZNN15.1	769	148.898	154.459	0.353116	1.50886	-7.34804	down	0.995794	MLP-like protein 34-like [Glycine max]	-	-	-	GO:0050896//response to stimulus
Araip.7RY60.1	1016	54.2943	82.269	10.0226	26.9015	-1.88694	down	0.868929	MLP-like protein [Medicago truncatula]	-	-	-	-
Araip.3R647.1	567	26.418	54.996	0.718375	1.1369	-5.45557	down	0.962015	MLP-like protein [Medicago truncatula]	-	-	-	-
Araip.Y7IQI.1	2397	74.508	70.8752	36.9878	29.0442	-1.13862	down	0.816579	mitogen-activated protein kinase 16-like [Glycine max]	K00924|1|5e-174|608|ath:AT2G01450|[EC:2.7.1.-];K04371|2|1e-94|345|smo:SELMODRAFT_449420|extracellular signal-regulated kinase 1/2 [EC:2.7.11.24];K14512|3|2e-94|344|pop:POPTR_718188|mitogen-activated protein kinase 6 [EC:2.7.11.24]	GO:0043231//intracellular membrane-bounded organelle;GO:0016020//membrane	GO:0004702//receptor signaling protein serine/threonine kinase activity;GO:0032559	GO:0006464//cellular protein modification process;GO:0023052//signaling
Araip.LU9H5.1	982	10.2668	9.61853	0.82957	0.787723	-3.62005	down	0.852024	methylsterol monooxygenase 1-2-like [Cucumis sativus]	K14423|1|3e-68|254|ath:AT4G22756|4,4-dimethyl-9beta,19-cyclopropylsterol-4alpha-methyl oxidase [EC:1.14.13.72]	GO:0043231//intracellular membrane-bounded organelle;GO:0031224//intrinsic to membrane	GO:0046914//transition metal ion binding;GO:0000254//C-4 methylsterol oxidase activity	GO:0006694//steroid biosynthetic process;GO:0006631//fatty acid metabolic process
Araip.93ESC.1	3971	192.885	207.394	64.7922	67.8548	-1.59341	down	0.863008	methylmalonate-semialdehyde dehydrogenase [acylating], mitochondrial-like [Glycine max]	K00140|1|0.0|974|gmx:100811544|malonate-semialdehyde dehydrogenase (acetylating) / methylmalonate-semialdehyde dehydrogenase [EC:1.2.1.18 1.2.1.27]	GO:0043231//intracellular membrane-bounded organelle	GO:0046914//transition metal ion binding;GO:0016620//oxidoreductase activity, acting on the aldehyde or oxo group of donors, NAD or NADP as acceptor	GO:0008152//metabolic process;GO:0006950//response to stress
Araip.I5L5E.1	1881	31.011	24.7634	7.93994	12.6799	-1.43557	down	0.826334	metal-nicotianamine transporter YSL1-like [Glycine max]	-	GO:0016020//membrane	GO:0015197//peptide transporter activity;GO:0015603	GO:0022414//reproductive process;GO:0009791//post-embryonic development;GO:0010038//response to metal ion
Araip.UK85B.1	1822	27.5884	24.3581	3.05526	4.0333	-2.87346	down	0.876565	medium-chain-fatty-acid--CoA ligase-like [Glycine max]	K00666|1|3e-143|506|sbi:SORBI_10g012080|fatty-acyl-CoA synthase [EC:6.2.1.-];K01904|3|1e-42|172|bdi:100845934|4-coumarate--CoA ligase [EC:6.2.1.12];K10526|5|4e-41|167|vvi:100243654|OPC-8:0 CoA ligase 1 [EC:6.2.1.-]	-	GO:0003824//catalytic activity	-
Araip.BV0ZS.1	1467	565.316	419.478	124.482	75.4913	-2.30002	down	0.890462	Mannose/glucose-binding lectin precursor [Arachis hypogaea]	K10082|1|3e-45|181|mtr:MTR_5g031140|lectin, mannose-binding 2	-	GO:0030246//carbohydrate binding	-
Araip.WT1Z7.1	1824	58.8276	70.5113	20.1724	22.4769	-1.60056	down	0.853787	mannitol dehydrogenase 1; AltName: Full=NAD-dependent mannitol dehydrogenase 1	K00083|1|1e-146|517|vvi:100245522|cinnamyl-alcohol dehydrogenase [EC:1.1.1.195]	GO:0005576//extracellular region	GO:0046914//transition metal ion binding;GO:0016616//oxidoreductase activity, acting on the CH-OH group of donors, NAD or NADP as acceptor	GO:0009699//phenylpropanoid biosynthetic process
Araip.866FF.1	2033	40.4528	36.9774	7.94736	9.19527	-2.17531	down	0.870838	malate dehydrogenase [NADP], chloroplastic-like [Glycine max]	K00051|1|0.0|807|gmx:100782567|malate dehydrogenase (NADP+) [EC:1.1.1.82]	GO:0009532//plastid stroma;GO:0009526//plastid envelope;GO:0005576//extracellular region	GO:0016615//malate dehydrogenase activity	GO:0006007//glucose catabolic process;GO:0043648//dicarboxylic acid metabolic process;GO:0009060//aerobic respiration
Araip.NB53C.1	1720	47.8142	43.8568	18.6293	21.1375	-1.2049	down	0.821756	Malate dehydrogenase [Medicago truncatula]	K00026|1|2e-180|629|mtr:MTR_4g092690|malate dehydrogenase [EC:1.1.1.37]	GO:0005777//peroxisome	GO:0016615//malate dehydrogenase activity	GO:0009060//aerobic respiration;GO:0044262//cellular carbohydrate metabolic process;GO:0043648//dicarboxylic acid metabolic process
Araip.UI4ZB.1	1688	19.8808	22.1525	4.18258	4.65899	-2.24916	down	0.855373	magnesium-protoporphyrin O-methyltransferase-like [Glycine max]	K03428|1|4e-140|495|gmx:100817017|magnesium-protoporphyrin O-methyltransferase [EC:2.1.1.11]	GO:0009526//plastid envelope	GO:0008171//O-methyltransferase activity	GO:0006779//porphyrin-containing compound biosynthetic process
Araip.PJ399.1	4096	181.161	112.015	15.9772	21.7182	-2.95931	down	0.899958	magnesium-chelatase subunit H-like [Glycine max]	K03403|1|0.0|2643|gmx:100806079|magnesium chelatase subunit H [EC:6.6.1.1]	-	GO:0051003	GO:0006779//porphyrin-containing compound biosynthetic process
Araip.2NV9I.1	1659	42.8874	45.2355	3.35545	3.34161	-3.71792	down	0.906413	magnesium-chelatase subunit chlI, chloroplastic-like [Glycine max]	K03405|1|0.0|648|vvi:100267459|magnesium chelatase subunit I [EC:6.6.1.1]	GO:0009532//plastid stroma	GO:0051003;GO:0016462//pyrophosphatase activity;GO:0032559	GO:0006779//porphyrin-containing compound biosynthetic process
Araip.VWQ90.1	2478	14.3564	14.6724	1.36978	1.82096	-3.18552	down	0.862572	lycopene epsilon cyclase, chloroplastic-like [Glycine max]	K06444|1|0.0|727|vvi:100259482|lycopene epsilon-cyclase [EC:5.5.1.18]	-	GO:0009975//cyclase activity;GO:0016491//oxidoreductase activity;GO:0016860//intramolecular oxidoreductase activity	GO:0016117//carotenoid biosynthetic process;GO:0006091//generation of precursor metabolites and energy
Araip.W0AKY.1	497	13.0408	16.4014	1.36593	0.778214	-3.77942	down	0.879396	lycopene epsilon cyclase, chloroplastic-like [Glycine max]	K06444|1|3e-22|100|vvi:100259482|lycopene epsilon-cyclase [EC:5.5.1.18]	GO:0009536//plastid	GO:0016491//oxidoreductase activity	GO:0016109
Araip.4W2MM.1	2735	15.5351	16.3688	4.12035	5.32666	-1.7558	down	0.822856	Low affinity sulfate transporter 3	-	GO:0031224//intrinsic to membrane	GO:0015291//secondary active transmembrane transporter activity	GO:0015698//inorganic anion transport
Araip.81VCU.1	789	21.3579	13.4473	5.33455	5.22886	-1.72023	down	0.822775	lon protease 2-like [Glycine max]	-	GO:0009536//plastid	GO:0042623//ATPase activity, coupled	GO:0019538//protein metabolic process
Araip.VT6L5.1	548	7.88479	4.95834	0.743283	0	-4.09166	down	0.831494	Limonene synthase [Medicago truncatula]	K07385|1|2e-20|95.5|aly:ARALYDRAFT_664366|1,8-cineole synthase [EC:4.2.3.-];K12467|4|4e-19|90.9|ath:AT2G24210|myrcene/ocimene synthase [EC:4.2.3.15]	-	-	-
Araip.0BG2F.1	1116	17.2938	16.3475	4.13645	6.35378	-1.68119	down	0.819701	Lil3 protein [Arachis hypogaea]	-	-	-	-
Araip.C36LC.1	3277	151.94	98.631	55.8505	43.1583	-1.33959	down	0.843854	LHY protein [Phaseolus vulgaris]	K12134|1|1e-32|135|ath:AT2G46830|circadian clock associated 1;K12133|3|1e-32|135|ath:AT1G01060|LATE ELONGATED HYPOCOTYL	GO:0043231//intracellular membrane-bounded organelle	GO:0003676//nucleic acid binding	-
Araip.M7BCB.1	3452	10.1805	14.843	0.747302	1.19512	-3.68735	down	0.867425	leucine-rich repeat receptor-like serine/threonine-protein kinase At3g14840-like [Glycine max]	K04733|1|3e-68|258|smo:SELMODRAFT_159261|interleukin-1 receptor-associated kinase 4 [EC:2.7.11.1];K13416|2|9e-67|253|ath:AT4G33430|brassinosteroid insensitive 1-associated receptor kinase 1 [EC:2.7.10.1 2.7.11.1];K13418|5|2e-65|248|rcu:RCOM_0186340|somati	-	GO:0016491//oxidoreductase activity;GO:0004672//protein kinase activity;GO:0000166//nucleotide binding	GO:0008152//metabolic process
Araip.FYP1G.1	1404	657.773	576.813	55.3149	61.3399	-3.40371	down	0.912706	lectin-related polypeptide [Robinia pseudoacacia]	K10082|1|7e-29|126|mtr:MTR_5g031140|lectin, mannose-binding 2	-	-	-
Araip.VC3BC.1	1998	17.517	16.1251	0.883408	1.48411	-3.82882	down	0.886142	lecithin-cholesterol acyltransferase-like 1-like [Glycine max]	K06129|1|0.0|655|gmx:100804027|lysophospholipase III [EC:3.1.1.5]	GO:0031090//organelle membrane;GO:0043231//intracellular membrane-bounded organelle	GO:0008374//O-acyltransferase activity	GO:0044238//primary metabolic process
Araip.9A6T0.1	580	1753.68	1222.06	653.349	806.22	-1.0277	down	0.815268	lea protein 3 [Arachis hypogaea]	-	-	-	-
Araip.H879K.1	1073	2934.13	2466.83	348.606	665.767	-2.41263	down	0.893196	late embryogenesis abundant protein group 9 protein [Arachis hypogaea]	-	-	-	-
Araip.02X1R.1	294	169.993	157.555	66.501	88.1419	-1.08277	down	0.822403	late embryogenesis abundant protein group 6 protein [Arachis hypogaea]	-	-	-	-
Araip.BIZ4B.1	216	12.6692	13.7775	2.51431	2.98435	-2.26594	down	0.833501	late embryogenesis abundant protein group 3 protein [Arachis hypogaea]	-	-	-	-
Araip.TE0TX.1	865	14.3196	13.1633	1.56963	1.78854	-3.03279	down	0.855502	Knotted-1 homeobox protein [Medicago truncatula]	-	-	GO:0003677//DNA binding;GO:0001071//nucleic acid binding transcription factor activity	GO:0006351//transcription, DNA-dependent;GO:0032502//developmental process
Araip.QU1CY.1	1440	17.0034	17.791	4.80863	7.52057	-1.49678	down	0.807891	isoflavonoid glucosyltransferase [Glycyrrhiza echinata]	K13496|1|6e-96|349|ath:AT2G36770|UDP-glucosyl transferase 73C [EC:2.4.1.-]	-	GO:0016757//transferase activity, transferring glycosyl groups	-
Araip.94GCY.1	1147	30.2624	45.1226	11.6005	9.8913	-1.81049	down	0.856586	Isoflavone 7-O-methyltransferase; AltName: Full=Daidzein 7-O-methyltransferase	K16040|1|1e-78|291|vvi:100233030|trans-resveratrol di-O-methyltransferase [EC:2.1.1.240];K13230|2|8e-41|166|zma:100147731|2,4,7-trihydroxy-1,4-benzoxazin-3-one-glucoside 7-O-methyltransferase [EC:2.1.1.241];K05279|3|4e-33|140|ath:AT5G54160|flavonol 3-O-me	-	GO:0008171//O-methyltransferase activity	-
Araip.P0HV6.1	1916	24.5811	30.9291	7.86576	5.6522	-2.03788	down	0.85657	Isoflavone 7-O-methyltransferase; AltName: Full=Daidzein 7-O-methyltransferase	K16040|1|6e-77|286|vvi:100233030|trans-resveratrol di-O-methyltransferase [EC:2.1.1.240];K13230|3|2e-35|149|zma:100147731|2,4,7-trihydroxy-1,4-benzoxazin-3-one-glucoside 7-O-methyltransferase [EC:2.1.1.241];K05279|4|2e-33|142|aly:ARALYDRAFT_495497|flavono	-	GO:0008171//O-methyltransferase activity	-
Araip.J7V7Q.1	1053	45.1372	69.1795	13.6676	11.6313	-2.17589	down	0.87663	Isoflavone 7-O-methyltransferase; AltName: Full=Daidzein 7-O-methyltransferase	K16040|1|1e-55|214|vvi:100233030|trans-resveratrol di-O-methyltransferase [EC:2.1.1.240];K13230|2|2e-24|111|zma:100147731|2,4,7-trihydroxy-1,4-benzoxazin-3-one-glucoside 7-O-methyltransferase [EC:2.1.1.241];K05279|3|3e-16|84.0|pop:POPTR_834247|flavonol 3-	-	GO:0016740//transferase activity	-
Araip.7I2JX.1	1651	32.5395	29.5455	6.66118	7.49649	-2.13266	down	0.86283	isoflavone 2'-hydroxylase-like [Glycine max]	K00517|1|9e-129|458|ath:AT4G37370|[EC:1.14.-.-]	-	GO:0046872//metal ion binding;GO:0016491//oxidoreductase activity	-
Araip.F3W88.1	1563	5.43679	5.96034	0	0.082485	-6.94524	down	0.890348	isoflavone 2'-hydroxylase-like [Glycine max]	K00517|1|3e-141|499|ath:AT4G37370|[EC:1.14.-.-]	-	GO:0005506//iron ion binding;GO:0004497//monooxygenase activity	-
Araip.BP9MY.1	2386	1658.32	1351.48	660.143	530.609	-1.3378	down	0.850988	inositol-3-phosphate synthase-like [Glycine max]	K01858|1|1e-46|182|gmx:100800820|myo-inositol-1-phosphate synthase [EC:5.5.1.4]	GO:0044424//intracellular part	GO:0016872//intramolecular lyase activity	GO:0006644//phospholipid metabolic process;GO:0006020//inositol metabolic process
Araip.JP12S.1	1655	32.809	40.8103	11.6494	16.0473	-1.41037	down	0.829666	inorganic pyrophosphatase 2-like [Glycine max]	K13248|1|2e-29|125|gmx:100785878|pyridoxal phosphate phosphatase PHOSPHO2 [EC:3.1.3.74]	-	GO:0042578//phosphoric ester hydrolase activity	GO:0006796//phosphate-containing compound metabolic process
Araip.W3YFG.1	793	71.9236	74.7291	6.50614	16.9081	-2.64695	down	0.888892	inorganic pyrophosphatase 2-like [Glycine max]	K13248|1|5e-103|371|gmx:100785357|pyridoxal phosphate phosphatase PHOSPHO2 [EC:3.1.3.74]	-	-	-
Araip.76SLC.1	2229	18.9325	12.2481	2.55831	1.9087	-2.80327	down	0.856942	inorganic phosphate transporter 2-1, chloroplastic-like [Glycine max]	K14640|1|0.0|731|gmx:100787349|solute carrier family 20 (sodium-dependent phosphate transporter)	GO:0009526//plastid envelope	-	GO:0015698//inorganic anion transport
Araip.1R458.1	1821	17.1632	18.1898	2.46047	3.68152	-2.52506	down	0.856408	indole-3-acetic acid-amido synthetase GH3.5-like [Glycine max]	K14487|1|0.0|868|rcu:RCOM_1176020|auxin responsive GH3 gene family	GO:0009536//plastid	-	GO:0009725//response to hormone stimulus;GO:0009314//response to radiation
Araip.EJV19.1	315	42.5228	19.3057	13.3618	6.13924	-1.66472	down	0.844356	hypothetical protein VITISV_006174 [Vitis vinifera]	-	-	-	-
Araip.VS29P.1	447	16.755	13.3152	1.82246	2.01894	-2.96863	down	0.859061	hypothetical protein VITISV_006174 [Vitis vinifera]	-	-	-	-
Araip.LA152.1	2047	28.3555	27.7488	9.88284	11.2738	-1.407	down	0.820898	hypothetical protein VITISV_005010 [Vitis vinifera]	K03841|1|0.0|645|rcu:RCOM_0454000|fructose-1,6-bisphosphatase I [EC:3.1.3.11]	GO:0044424//intracellular part	GO:0016628//oxidoreductase activity, acting on the CH-CH group of donors, NAD or NADP as acceptor;GO:0019203//carbohydrate phosphatase activity;GO:0043169//cation binding	GO:0005975//carbohydrate metabolic process
Araip.Y07A4.1	2336	24.1076	26.7529	9.2414	10.4861	-1.36634	down	0.814233	hypothetical protein VITISV_001337 [Vitis vinifera]	K09284|1|1e-40|162|gmx:100788303|AP2-like factor, euAP2 lineage	GO:0043231//intracellular membrane-bounded organelle	GO:0003676//nucleic acid binding;GO:0001071//nucleic acid binding transcription factor activity;GO:0016628//oxidoreductase activity, acting on the CH-CH group of donors, NAD or NADP as acceptor	GO:0006351//transcription, DNA-dependent
Araip.A9BPK.1	1454	83.3069	56.4186	0.653652	0.975354	-6.42246	down	0.98565	hypothetical protein PRUPE_ppa020423mg, partial [Prunus persica]	K00924|1|1e-15|82.4|ath:AT5G22850|[EC:2.7.1.-]	-	-	-
Araip.UQ6JK.1	1795	12.9987	12.7587	0.302558	0.143648	-5.85113	down	0.938622	hypothetical protein PRUPE_ppa018129mg [Prunus persica]	K00924|1|8e-21|99.8|aly:ARALYDRAFT_489138|[EC:2.7.1.-];K08245|3|2e-07|55.5|mtr:MTR_7g111530|phytepsin [EC:3.4.23.40]	-	-	-
Araip.I1NK2.1	784	51.8063	61.3938	0	0.493332	-7.81315	down	0.98976	hypothetical protein PRUPE_ppa014004mg [Prunus persica]	-	GO:0043231//intracellular membrane-bounded organelle	-	-
Araip.ISM2C.1	803	712.79	913.78	121.57	226.219	-2.22555	down	0.889151	hypothetical protein PRUPE_ppa013476mg [Prunus persica]	K03671|1|8e-47|182|gmx:100499879|thioredoxin 1	GO:0044424//intracellular part	GO:0015036//disulfide oxidoreductase activity	GO:0018904;GO:0051234//establishment of localization;GO:0006091//generation of precursor metabolites and energy;GO:0019725//cellular homeostasis
Araip.TW00R.1	722	54.2602	46.0567	21.4378	18.9279	-1.31336	down	0.831122	hypothetical protein PRUPE_ppa011909mg [Prunus persica]	-	GO:0009534//chloroplast thylakoid	-	-
Araip.RPB7A.1	600	6.72135	5.8225	0	0	-9.29276	down	0.903517	hypothetical protein PRUPE_ppa005715mg [Prunus persica]	K13065|1|5e-11|65.5|pop:POPTR_784746|shikimate O-hydroxycinnamoyltransferase [EC:2.3.1.133];K15400|5|1e-08|57.4|osa:4350569|omega-hydroxypalmitate O-feruloyl transferase [EC:2.3.1.188]	-	GO:0016747//transferase activity, transferring acyl groups other than amino-acyl groups	-
Araip.4Z02U.1	1784	38.187	35.6835	1.82654	1.87894	-4.31727	down	0.923221	hypothetical protein PRUPE_ppa005598mg [Prunus persica]	K05298|1|3e-178|622|ath:AT1G42970|glyceraldehyde-3-phosphate dehydrogenase (NADP+) (phosphorylating) [EC:1.2.1.13]	GO:0009532//plastid stroma;GO:0009526//plastid envelope;GO:0009534//chloroplast thylakoid;GO:0005576//extracellular region	GO:0000166//nucleotide binding	GO:0009314//response to radiation;GO:0006007//glucose catabolic process;GO:0010038//response to metal ion;GO:0015977//carbon fixation;GO:0034285;GO:0006950//response to stress
Araip.NCY17.1	2010	23.9332	23.7535	5.33635	4.68232	-2.2509	down	0.859935	hypothetical protein PRUPE_ppa005373mg [Prunus persica]	K00485|1|3e-100|363|ath:AT1G12200|dimethylaniline monooxygenase (N-oxide forming) [EC:1.14.13.8];K11816|4|3e-09|61.2|gmx:100799546|YUCCA family monooxygenase [EC:1.14.13.-]	-	GO:0016709//oxidoreductase activity, acting on paired donors, with incorporation or reduction of molecular oxygen, NAD(P)H as one donor, and incorporation of one atom of oxygen;GO:0050662//coenzyme binding;GO:0000166//nucleotide binding	GO:0008152//metabolic process
Araip.C7PDJ.1	372	26.3279	15.3041	8.75955	4.85198	-1.61286	down	0.825606	hypothetical protein PhapfoPp091 [Phalaenopsis aphrodite subsp. formosana]	-	GO:0009536//plastid	-	-
Araip.P7LXV.1	258	35.1698	22.5678	7.36752	6.99588	-2.00712	down	0.856877	hypothetical protein PhapfoPp091 [Phalaenopsis aphrodite subsp. formosana]	-	GO:0009536//plastid	-	-
Araip.JK6P2.1	1181	12.8053	18.5154	2.75915	3.71162	-2.27511	down	0.843061	hypothetical protein MtrDRAFT_AC140550g31v2 [Medicago truncatula]	-	-	-	-
Araip.98APD.1	941	8.26521	7.56259	0.865715	0.959052	-3.11668	down	0.821028	hypothetical protein MTR_8g106520 [Medicago truncatula]	-	-	-	-
Araip.YB61P.1	602	21.0541	25.5769	0	0	-11.1871	down	0.975798	hypothetical protein MTR_8g092340 [Medicago truncatula]	-	-	-	-
Araip.HP7FW.1	858	258.849	312.313	108.713	95.7163	-1.4823	down	0.85877	hypothetical protein MTR_8g027100 [Medicago truncatula]	-	-	-	-
Araip.W2R6A.1	1129	105.63	116.324	10.2221	15.0735	-3.1333	down	0.901592	hypothetical protein MTR_8g027100 [Medicago truncatula]	-	-	-	-
Araip.4K0TJ.1	734	10.3999	14.4549	0.55493	0.702583	-4.30488	down	0.888019	hypothetical protein MTR_7g034710 [Medicago truncatula]	-	-	-	-
Araip.IU9JC.1	910	15.1943	18.7685	2.23802	3.68354	-2.5199	down	0.854855	hypothetical protein MTR_5g043580 [Medicago truncatula]	-	-	-	-
Araip.JQ4T7.1	1041	7.05617	8.57622	0.391277	1.23846	-3.26182	down	0.824053	hypothetical protein MTR_5g042420 [Medicago truncatula]	-	GO:0009534//chloroplast thylakoid	-	GO:0006950//response to stress
Araip.12YZL.1	947	6.84403	7.37804	0.716858	0.272279	-3.84582	down	0.833064	hypothetical protein MTR_5g017580 [Medicago truncatula]	-	-	-	-
Araip.X3V04.1	2372	11.9012	12.4916	0.286199	1.0327	-4.20905	down	0.88378	hypothetical protein MTR_5g007040 [Medicago truncatula]	-	-	-	-
Araip.ZJ1XI.1	492	241.805	146.746	49.3971	38.782	-2.13959	down	0.883198	hypothetical protein MTR_4g129340 [Medicago truncatula]	-	GO:0043231//intracellular membrane-bounded organelle	-	-
Araip.M4ML9.1	504	50.01	83.9488	9.42868	14.5807	-2.48012	down	0.885107	hypothetical protein MTR_4g128520 [Medicago truncatula]	-	GO:0031224//intrinsic to membrane	-	-
Araip.S78WF.1	1956	30.3374	32.678	13.258	12.1937	-1.30794	down	0.818811	hypothetical protein MTR_4g121570 [Medicago truncatula]	-	-	-	GO:0006629//lipid metabolic process;GO:0003002//regionalization
Araip.0D3YW.1	1024	10.9709	15.2891	0.132591	1.00722	-4.52601	down	0.898664	hypothetical protein MTR_4g010140 [Medicago truncatula]	-	GO:0009532//plastid stroma	-	GO:0022904//respiratory electron transport chain
Araip.781N3.1	1246	17.8013	23.3648	7.51873	7.96722	-1.4105	down	0.808506	hypothetical protein MTR_3g118430 [Medicago truncatula]	-	GO:0009536//plastid	-	-
Araip.BW6Q6.1	546	50.3837	40.049	14.4228	12.7507	-1.73464	down	0.854984	hypothetical protein MTR_3g088010 [Medicago truncatula]	-	-	-	-
Araip.M2HHN.1	1034	11.9792	10.1359	1.18178	0.997478	-3.34312	down	0.851571	hypothetical protein MTR_3g080840 [Medicago truncatula]	-	-	-	-
Araip.5D0B3.1	504	17.4321	6.4181	2.69391	3.06962	-2.04898	down	0.817485	hypothetical protein MTR_3g073060 [Medicago truncatula]	-	-	-	-
Araip.ZP1N0.1	423	27.9205	14.6824	7.70343	4.57177	-1.79521	down	0.838079	hypothetical protein MTR_3g035650 [Medicago truncatula]	-	-	-	-
Araip.2C3K4.1	819	27.9616	25.5934	5.47071	7.7134	-2.02222	down	0.855162	hypothetical protein MTR_2g086680 [Medicago truncatula]	-	-	-	-
Araip.9ZT6A.1	549	41.1886	45.2508	4.94619	11.9766	-2.35273	down	0.875222	hypothetical protein MTR_1g086180 [Medicago truncatula]	-	GO:0043231//intracellular membrane-bounded organelle	GO:0003676//nucleic acid binding	-
Araip.K62H9.1	240	13.8028	8.62593	3.96004	1.07437	-2.15545	down	0.81907	hypothetical protein [Zea mays]	-	-	-	-
Araip.34WP9.1	1378	198.484	202.722	87.0996	90.2843	-1.17747	down	0.837885	hydroxycinnamoyl-Coenzyme A shikimate/quinate hydroxycinnamoyltransferase-like [Glycine max]	K13065|1|4e-70|263|vvi:100265530|shikimate O-hydroxycinnamoyltransferase [EC:2.3.1.133]	-	-	-
Araip.868JW.1	453	46.4199	46.2716	0.899159	2.2768	-4.86717	down	0.945482	hydroxycinnamoyl-Coenzyme A shikimate/quinate hydroxycinnamoyltransferase-like [Glycine max]	-	GO:0009534//chloroplast thylakoid	GO:0016740//transferase activity	-
Araip.M81B9.1	402	80.6132	119.089	0	0	-13.2856	down	0.994856	hybrid proline-rich protein [Gossypium hirsutum]	-	-	-	GO:0010876//lipid localization
Araip.K5ASW.1	1344	11.4666	18.6767	2.12145	3.7411	-2.36224	down	0.842463	homogentisate phytyltransferase 1, chloroplastic-like [Glycine max]	K09833|1|9e-75|278|gmx:100819685|homogenitisate phytyltransferase	-	-	-
Araip.TM8D8.1	2188	9.87401	7.68765	1.48928	1.47308	-2.56761	down	0.814654	homeobox-leucine zipper protein ROC3-like [Glycine max]	K09338|1|2e-141|501|ath:AT4G17710|homeobox-leucine zipper protein	GO:0043231//intracellular membrane-bounded organelle	GO:0001071//nucleic acid binding transcription factor activity;GO:0003677//DNA binding	GO:0009755//hormone-mediated signaling pathway;GO:0006351//transcription, DNA-dependent;GO:0006950//response to stress
Araip.Z68LQ.1	1179	14.5373	14.0473	2.30319	2.73376	-2.50462	down	0.844614	homeobox-leucine zipper protein HOX27-like [Glycine max]	K09338|1|7e-46|182|aly:ARALYDRAFT_908602|homeobox-leucine zipper protein	-	GO:0003677//DNA binding	GO:0006351//transcription, DNA-dependent
Araip.I17XL.1	778	43.8751	40.7459	4.5374	4.1428	-3.28522	down	0.895849	homeobox protein knotted-1-like 2-like, partial [Glycine max]	-	-	-	-
Araip.IS0RZ.1	732	98.7739	98.9861	2.41127	3.69864	-5.01646	down	0.957372	homeobox protein knotted-1-like 2-like [Glycine max]	-	GO:0043231//intracellular membrane-bounded organelle	GO:0003677//DNA binding;GO:0001071//nucleic acid binding transcription factor activity	GO:0006351//transcription, DNA-dependent
Araip.E8KHR.1	1522	27.5377	31.8797	11.0617	13.9767	-1.24675	down	0.812745	Histidine decarboxylase [Medicago truncatula]	K01590|1|0.0|670|mtr:MTR_2g008120|histidine decarboxylase [EC:4.1.1.22]	-	GO:0016831//carboxy-lyase activity;GO:0048037//cofactor binding	GO:0043436
Araip.XD6TC.1	991	33.8635	44.2612	15.7557	16.1318	-1.29279	down	0.823778	heterogeneous nuclear ribonucleoprotein A1, A2/B1 homolog [Glycine max]	K14411|1|6e-14|75.9|pop:POPTR_550162|RNA-binding protein Musashi	GO:0043231//intracellular membrane-bounded organelle	GO:0005488//binding	-
Araip.71G28.1	786	29.6853	24.3633	3.45478	11.1537	-1.88745	down	0.850859	Heme-binding-like protein [Medicago truncatula]	-	GO:0016020//membrane;GO:0043231//intracellular membrane-bounded organelle	-	GO:0007165//signal transduction
Araip.I35QI.1	886	57.2214	49.2145	7.66213	18.9166	-2.00164	down	0.869091	heme-binding protein 2-like [Glycine max]	-	GO:0031090//organelle membrane;GO:0043231//intracellular membrane-bounded organelle	-	-
Araip.24AK5.1	909	30.4219	34.7315	1.04556	3.54577	-3.82686	down	0.90541	heat stress transcription factor A-6b-like [Glycine max]	-	GO:0043231//intracellular membrane-bounded organelle	GO:0003677//DNA binding;GO:0001071//nucleic acid binding transcription factor activity	GO:0006351//transcription, DNA-dependent;GO:0050896//response to stimulus
Araip.9BD0E.1	2148	63.3647	71.0194	18.2674	18.6064	-1.8657	down	0.867894	GMP synthase [glutamine-hydrolyzing]-like [Glycine max]	K01246|1|8e-162|567|gmx:100791725|DNA-3-methyladenine glycosylase I [EC:3.2.2.20]	-	GO:0003905//alkylbase DNA N-glycosylase activity	GO:0006281//DNA repair
Araip.Y2TM4.1	1574	130.029	126.676	54.6025	72.9805	-1.00867	down	0.805254	glycosyltransferase GT14A05 [Pueraria montana var. lobata]	K13496|1|5e-88|323|ath:AT2G36780|UDP-glucosyl transferase 73C [EC:2.4.1.-]	-	GO:0016740//transferase activity	-
Araip.X4RTI.1	1395	187.289	157.122	35.6222	38.2613	-2.22081	down	0.885867	glycosyltransferase [Clitoria ternatea]	K08237|1|4e-174|608|pop:POPTR_731288|hydroquinone glucosyltransferase [EC:2.4.1.218]	-	GO:0035251//UDP-glucosyltransferase activity	GO:0006970//response to osmotic stress;GO:0006805//xenobiotic metabolic process
Araip.SRA93.1	1539	14.693	13.5358	1.05866	0.335085	-4.34013	down	0.896302	glycogenin-2-like [Glycine max]	K00750|1|5e-15|80.1|rcu:RCOM_0138290|glycogenin glucosyltransferase [EC:2.4.1.186]	-	GO:0016757//transferase activity, transferring glycosyl groups	GO:0005975//carbohydrate metabolic process;GO:0000302//response to reactive oxygen species;GO:0009642//response to light intensity
Araip.40N3F.1	1407	5.93722	6.52922	0.192996	0.0916305	-5.45283	down	0.876323	glycogenin-2-like [Glycine max]	K00750|1|2e-15|81.3|rcu:RCOM_0138290|glycogenin glucosyltransferase [EC:2.4.1.186]	-	GO:0016757//transferase activity, transferring glycosyl groups	GO:0005975//carbohydrate metabolic process;GO:0000302//response to reactive oxygen species;GO:0009642//response to light intensity
Araip.93H02.1	1145	28.3026	29.4939	3.08305	2.81494	-3.29269	down	0.889135	glycine cleavage system H protein, mitochondrial-like [Cucumis sativus]	K02437|1|2e-75|278|gmx:100785811|glycine cleavage system H protein	GO:0043234//protein complex;GO:0043231//intracellular membrane-bounded organelle	GO:0008168//methyltransferase activity	GO:0006546//glycine catabolic process
Araip.A6CT4.1	1162	5.20586	3.67456	0.233688	0.11095	-4.68747	down	0.811742	glyceraldehyde-3-phosphate dehydrogenase B subunit [Glycine max]	K05298|1|2e-99|358|gmx:732571|glyceraldehyde-3-phosphate dehydrogenase (NADP+) (phosphorylating) [EC:1.2.1.13]	GO:0009536//plastid	GO:0000166//nucleotide binding	GO:0015977//carbon fixation;GO:0019318//hexose metabolic process
Araip.U6VQA.1	1227	381.377	312.98	18.9219	25.1123	-3.97898	down	0.927201	glyceraldehyde-3-phosphate dehydrogenase [Arachis hypogaea]	K05298|1|0.0|679|gmx:100815649|glyceraldehyde-3-phosphate dehydrogenase (NADP+) (phosphorylating) [EC:1.2.1.13]	GO:0009536//plastid	GO:0000166//nucleotide binding	GO:0015977//carbon fixation;GO:0019318//hexose metabolic process
Araip.D6VSK.1	582	72.7568	101.377	8.8649	18.3861	-2.67582	down	0.891125	glutathione s-transferase, [Ricinus communis]	K00799|1|1e-48|188|rcu:RCOM_0699100|glutathione S-transferase [EC:2.5.1.18]	-	GO:0016846//carbon-sulfur lyase activity	-
Araip.V9X08.1	1073	36.5106	29.423	11.6413	5.76734	-1.92121	down	0.856974	glutathione S-transferase [Arachis hypogaea]	K00799|1|1e-99|360|rcu:RCOM_1599790|glutathione S-transferase [EC:2.5.1.18]	-	GO:0016765//transferase activity, transferring alkyl or aryl (other than methyl) groups	-
Araip.EEN8Y.1	300	28.3257	34.5037	14.4824	13.3222	-1.17612	down	0.809299	glutaredoxin-C9-like [Glycine max]	-	-	-	-
Araip.816XH.1	2292	64.5993	55.7186	5.92378	6.29995	-3.29909	down	0.900573	glutamyl-tRNA reductase 1, chloroplastic-like [Glycine max]	K02492|1|0.0|884|gmx:100815985|glutamyl-tRNA reductase [EC:1.2.1.70]	GO:0009536//plastid	GO:0016620//oxidoreductase activity, acting on the aldehyde or oxo group of donors, NAD or NADP as acceptor;GO:0016616//oxidoreductase activity, acting on the CH-OH group of donors, NAD or NADP as acceptor;GO:0000166//nucleotide binding	GO:0009314//response to radiation;GO:0006779//porphyrin-containing compound biosynthetic process
Araip.UL2GU.1	2099	86.3899	89.5675	43.2093	40.354	-1.07428	down	0.816304	glutamine synthetase leaf isozyme, chloroplastic-like [Glycine max]	K01915|1|0.0|768|gmx:100780873|glutamine synthetase [EC:6.3.1.2]	GO:0009536//plastid	GO:0016211;GO:0032559	GO:0006541//glutamine metabolic process;GO:0071941
Araip.L7MAN.1	1884	18.8063	19.0238	1.65753	3.28469	-2.9363	down	0.867457	glutamine amidotransferase-like protein RP404-like [Glycine max]	-	-	GO:0003824//catalytic activity	GO:0009064//glutamine family amino acid metabolic process
Araip.V7E0G.1	1662	19.4118	13.624	3.34939	4.80944	-2.0176	down	0.836008	glutamate decarboxylase-like [Glycine max]	K01580|1|0.0|822|gmx:100796475|glutamate decarboxylase [EC:4.1.1.15]	-	GO:0016831//carboxy-lyase activity;GO:0048037//cofactor binding;GO:0005515//protein binding	GO:0009064//glutamine family amino acid metabolic process
Araip.SXQ7X.1	2688	40.0795	35.1391	0.151532	0.383703	-7.13477	down	0.983224	Glucosyltransferase [Medicago truncatula]	K13496|1|6e-26|118|ath:AT2G36780|UDP-glucosyl transferase 73C [EC:2.4.1.-]	-	GO:0016757//transferase activity, transferring glycosyl groups	-
Araip.2I50M.1	1416	191.123	228.715	27.519	31.5937	-2.8283	down	0.898874	glucan 1,3-beta-glucosidase A-like [Glycine max]	-	-	GO:0003824//catalytic activity;GO:0005488//binding	-
Araip.B4LS2.1	797	369.379	631.685	83.1333	119.865	-2.30199	down	0.890478	gibberellin-regulated protein [Arachis hypogaea]	-	-	-	-
Araip.I99VF.1	751	23.0139	35.8361	4.51974	2.74672	-3.01772	down	0.883214	gibberellin-regulated protein [Arachis hypogaea]	-	-	-	-
Araip.YX116.1	724	28.0498	22.6967	6.56361	6.23252	-1.9876	down	0.852703	Gibberellin 2-oxidase [Medicago truncatula]	K04125|1|9e-53|204|pop:POPTR_822902|gibberellin 2-oxidase [EC:1.14.11.13]	-	GO:0016491//oxidoreductase activity	GO:0008152//metabolic process
Araip.520RW.1	1898	88.6331	92.5765	14.3785	15.1476	-2.6176	down	0.889912	geranylgeranyl diphosphate reductase, chloroplastic-like [Glycine max]	K10960|1|0.0|848|gmx:100814603|geranylgeranyl reductase [EC:1.3.1.83]	GO:0009534//chloroplast thylakoid	GO:0016627//oxidoreductase activity, acting on the CH-CH group of donors;GO:0050662//coenzyme binding	GO:0042360//vitamin E metabolic process;GO:0006399//tRNA metabolic process;GO:0006779//porphyrin-containing compound biosynthetic process;GO:0008654//phospholipid biosynthetic process
Araip.2GC5J.1	1934	9.08558	7.69376	0.280813	0.933266	-3.78875	down	0.845197	geranylgeranyl diphosphate reductase, chloroplastic-like [Glycine max]	K10960|1|7e-158|554|gmx:100814603|geranylgeranyl reductase [EC:1.3.1.83]	GO:0009534//chloroplast thylakoid	GO:0016627//oxidoreductase activity, acting on the CH-CH group of donors;GO:0050662//coenzyme binding	GO:0042360//vitamin E metabolic process;GO:0006399//tRNA metabolic process;GO:0006779//porphyrin-containing compound biosynthetic process;GO:0008654//phospholipid biosynthetic process
Araip.A2AJ6.1	1184	15.0841	21.6377	0.917385	4.35554	-2.79996	down	0.863688	GDSL esterase/lipase EXL3-like [Glycine max]	K00514|1|6e-19|93.6|rcu:RCOM_1428040|zeta-carotene desaturase [EC:1.3.5.6];K01206|2|7e-12|69.7|aly:ARALYDRAFT_475890|alpha-L-fucosidase [EC:3.2.1.51]	-	-	-
Araip.UAQ6C.1	1267	29.215	52.0824	2.03606	2.44213	-4.18222	down	0.920148	GDSL esterase/lipase At5g45950-like [Glycine max]	K01206|1|9e-25|112|aly:ARALYDRAFT_475890|alpha-L-fucosidase [EC:3.2.1.51];K00514|3|2e-20|98.2|rcu:RCOM_1428040|zeta-carotene desaturase [EC:1.3.5.6]	-	GO:0016787//hydrolase activity	GO:0044238//primary metabolic process
Araip.785T1.1	1331	53.0234	69.6037	0.102008	0.678038	-7.2965	down	0.989663	GDSL esterase/lipase At5g33370-like [Glycine max]	K00514|1|2e-09|60.8|rcu:RCOM_1428040|zeta-carotene desaturase [EC:1.3.5.6];K01206|2|8e-06|49.3|ath:AT1G67830|alpha-L-fucosidase [EC:3.2.1.51]	-	GO:0016787//hydrolase activity	GO:0044238//primary metabolic process
Araip.LSW6W.1	1546	12.6701	12.4702	1.40515	2.33498	-2.74884	down	0.844242	GDSL esterase/lipase At3g48460-like [Glycine max]	K00514|1|3e-42|170|rcu:RCOM_1428040|zeta-carotene desaturase [EC:1.3.5.6];K01206|2|9e-32|135|aly:ARALYDRAFT_475890|alpha-L-fucosidase [EC:3.2.1.51]	GO:0031410//cytoplasmic vesicle	GO:0016787//hydrolase activity	GO:0044238//primary metabolic process
Araip.EXQ89.1	1747	47.5699	54.3626	5.28481	12.2504	-2.53929	down	0.883133	GDSL esterase/lipase APG-like [Glycine max]	K01206|1|1e-26|118|ath:AT1G67830|alpha-L-fucosidase [EC:3.2.1.51];K00514|3|3e-25|114|rcu:RCOM_1428040|zeta-carotene desaturase [EC:1.3.5.6]	GO:0005576//extracellular region	GO:0016787//hydrolase activity;GO:0005488//binding	GO:0044238//primary metabolic process
Araip.1791U.1	1594	29.0046	26.2999	9.36953	13.8306	-1.25326	down	0.81035	GDSL esterase/lipase [Medicago truncatula]	K00514|1|2e-47|187|rcu:RCOM_1428040|zeta-carotene desaturase [EC:1.3.5.6];K01206|2|2e-31|135|aly:ARALYDRAFT_475890|alpha-L-fucosidase [EC:3.2.1.51]	GO:0043231//intracellular membrane-bounded organelle	GO:0016788//hydrolase activity, acting on ester bonds	-
Araip.RVY5J.1	1616	49.3762	69.0181	1.68036	5.82392	-3.97974	down	0.917883	GDSL esterase/lipase [Medicago truncatula]	K00514|1|1e-25|115|rcu:RCOM_1428040|zeta-carotene desaturase [EC:1.3.5.6];K01206|2|5e-18|90.1|ath:AT1G67830|alpha-L-fucosidase [EC:3.2.1.51]	-	GO:0016787//hydrolase activity	GO:0044238//primary metabolic process
Araip.QC09Z.1	1195	42.6663	40.0619	8.18046	6.47317	-2.49712	down	0.878749	GATA transcription factor 9-like [Glycine max]	-	-	-	-
Araip.HCQ42.1	645	13.398	13.4404	1.68401	4.99706	-2.00615	down	0.823567	gamma-interferon-inducible lysosomal thiol reductase-like [Glycine max]	K08059|1|2e-39|159|aly:ARALYDRAFT_659982|interferon, gamma-inducible protein 30	-	-	-
Araip.4L98G.1	3581	42.0302	38.9865	15.0522	14.9049	-1.43532	down	0.837707	galacturonosyltransferase 6-like [Glycine max]	K13648|1|0.0|836|gmx:100793193|alpha-1,4-galacturonosyltransferase [EC:2.4.1.43]	-	GO:0016740//transferase activity	-
Araip.X8GX1.1	1459	23.6922	22.2595	0.465295	0.618553	-5.40589	down	0.949461	fructose-1,6-bisphosphatase, chloroplastic-like [Glycine max]	K03841|1|0.0|710|gmx:100799873|fructose-1,6-bisphosphatase I [EC:3.1.3.11]	GO:0009532//plastid stroma	GO:0043169//cation binding;GO:0019203//carbohydrate phosphatase activity;GO:0016628//oxidoreductase activity, acting on the CH-CH group of donors, NAD or NADP as acceptor	GO:0005975//carbohydrate metabolic process;GO:0015977//carbon fixation
Araip.GJ91G.1	2289	151.076	140.299	7.41443	13.4613	-3.80298	down	0.919306	fructose bisphosphate aldolase [Medicago sativa]	K01623|1|4e-160|563|gmx:100818383|fructose-bisphosphate aldolase, class I [EC:4.1.2.13]	-	GO:0016832//aldehyde-lyase activity	GO:0006007//glucose catabolic process
Araip.4F7TS.1	1275	35.6966	24.7615	4.89848	1.11229	-3.33032	down	0.891303	flavonol synthase/flavanone 3-hydroxylase-like [Glycine max]	K06892|1|4e-58|223|pop:POPTR_550478|;K05278|2|8e-50|195|mtr:MTR_3g072820|flavonol synthase [EC:1.14.11.23]	-	GO:0016491//oxidoreductase activity	-
Araip.I128H.1	1240	9.52449	5.63468	0	0.103971	-7.05538	down	0.91785	flavonol synthase/flavanone 3-hydroxylase-like [Glycine max]	K06892|1|4e-132|469|pop:POPTR_550478|;K05278|3|2e-61|234|ath:AT5G08640|flavonol synthase [EC:1.14.11.23]	-	GO:0046914//transition metal ion binding;GO:0016706//oxidoreductase activity, acting on paired donors, with incorporation or reduction of molecular oxygen, 2-oxoglutarate as one donor, and incorporation of one atom each of oxygen into both donors	GO:0008152//metabolic process
Araip.A9FKU.1	2213	7.74489	7.7762	0.429467	0.291288	-4.42858	down	0.861779	flavonoid 3'-monooxygenase-like [Glycine max]	K09755|1|9e-114|409|rcu:RCOM_0193830|ferulate-5-hydroxylase [EC:1.14.-.-];K05280|2|6e-111|399|vvi:100263810|flavonoid 3'-monooxygenase [EC:1.14.13.21]	-	GO:0016709//oxidoreductase activity, acting on paired donors, with incorporation or reduction of molecular oxygen, NAD(P)H as one donor, and incorporation of one atom of oxygen;GO:0005506//iron ion binding	GO:0008152//metabolic process
Araip.NIV47.1	1161	485.431	549.318	66.3077	91.5016	-2.71303	down	0.89855	flavanone-3-hydroxylase [Gossypium hirsutum]	K00475|1|2e-176|615|mtr:MTR_8g075890|naringenin 3-dioxygenase [EC:1.14.11.9]	-	GO:0016706//oxidoreductase activity, acting on paired donors, with incorporation or reduction of molecular oxygen, 2-oxoglutarate as one donor, and incorporation of one atom each of oxygen into both donors	GO:0008152//metabolic process
Araip.37TH3.1	1423	41.2957	35.2796	13.4533	12.231	-1.57599	down	0.844631	Feruloyl esterase A [Medicago truncatula]	K01058|1|5e-31|133|gmx:100800549|phospholipase A1 [EC:3.1.1.32]	GO:0009536//plastid	GO:0004091//carboxylesterase activity	GO:0044238//primary metabolic process
Araip.SRG8N.1	1475	53.7057	53.8609	5.70707	9.61467	-2.81158	down	0.888812	ferredoxin--NADP reductase, leaf isozyme, chloroplastic-like isoform 1 [Glycine max]	K02641|1|4e-176|615|gmx:100802032|ferredoxin--NADP+ reductase [EC:1.18.1.2]	GO:0034357;GO:0009532//plastid stroma;GO:0009534//chloroplast thylakoid	GO:0008937//ferredoxin-NAD(P) reductase activity;GO:0050662//coenzyme binding;GO:0000166//nucleotide binding	GO:0051234//establishment of localization;GO:0006091//generation of precursor metabolites and energy
Araip.78TK0.1	2061	57.3739	59.4524	4.28202	6.25541	-3.47077	down	0.903938	ferredoxin--NADP reductase, leaf isozyme, chloroplastic-like isoform 1 [Glycine max]	K02641|1|0.0|656|gmx:100798467|ferredoxin--NADP+ reductase [EC:1.18.1.2]	GO:0034357;GO:0009532//plastid stroma;GO:0009534//chloroplast thylakoid	GO:0008937//ferredoxin-NAD(P) reductase activity;GO:0050662//coenzyme binding;GO:0000166//nucleotide binding	GO:0051234//establishment of localization;GO:0006091//generation of precursor metabolites and energy
Araip.C2X2S.1	1684	22.0662	19.2086	2.01563	3.13889	-3.00135	down	0.872213	F-box/LRR-repeat protein At3g14710-like [Glycine max]	-	-	-	-
Araip.PDZ35.1	1080	32.6732	29.9512	11.4401	7.63994	-1.71466	down	0.845488	F-box/kelch-repeat protein At1g80440-like [Glycine max]	-	-	-	-
Araip.21BTV.1	1986	143.014	139.487	3.34989	4.3494	-5.19739	down	0.965299	F3'H [Arachis hypogaea]	K05280|1|0.0|803|gmx:547475|flavonoid 3'-monooxygenase [EC:1.14.13.21]	-	GO:0016491//oxidoreductase activity;GO:0005506//iron ion binding	GO:0008152//metabolic process
Araip.MKC7R.1	2377	17.2689	24.4952	4.96939	6.99672	-1.80331	down	0.837513	extended synaptotagmin-1-like [Glycine max]	-	-	-	-
Araip.RXA31.1	872	80.273	119.447	5.91671	6.65319	-3.98994	down	0.922607	expansin-A8-like [Glycine max]	-	GO:0044464//cell part	-	-
Araip.K5EKQ.1	3101	12.6333	10.6399	1.40108	1.24725	-3.13551	down	0.84895	Expansin-A7 [Medicago truncatula]	-	GO:0044464//cell part	-	GO:0000902//cell morphogenesis;GO:0009827//plant-type cell wall modification
Araip.T7KEI.1	1604	10.7752	11.132	1.43899	2.49167	-2.47856	down	0.828453	expansin precursor [Glycine max]	-	GO:0030312//external encapsulating structure	-	GO:0000902//cell morphogenesis;GO:0009827//plant-type cell wall modification
Araip.IN0BK.1	794	146.931	174.528	3.24898	9.58	-4.64716	down	0.947342	expansin precursor [Glycine max]	-	GO:0030312//external encapsulating structure	-	GO:0000902//cell morphogenesis;GO:0009827//plant-type cell wall modification
Araip.ICE1V.1	372	13.1639	17.391	4.74475	5.89169	-1.52239	down	0.805093	ethylene-responsive transcription factor RAP2-7-like [Glycine max]	K09284|1|2e-20|95.1|gmx:100777102|AP2-like factor, euAP2 lineage	-	-	-
Araip.L8K4F.1	1659	91.1575	77.6802	21.524	27.8986	-1.7724	down	0.867037	ethylene-responsive transcription factor RAP2-7-like [Glycine max]	K09284|1|4e-127|453|gmx:100812898|AP2-like factor, euAP2 lineage	-	-	-
Araip.RM0UB.1	864	33.6734	25.6082	8.48581	7.75932	-1.86758	down	0.852736	epoxide hydrolase 2-like [Glycine max]	-	-	GO:0003824//catalytic activity	-
Araip.6D2Y5.1	2136	180.98	243.15	60.8944	100.254	-1.39611	down	0.85039	Endochitinase [Medicago truncatula]	K01183|1|2e-104|378|gmx:547572|chitinase [EC:3.2.1.14]	-	GO:0016798//hydrolase activity, acting on glycosyl bonds	GO:0000272//polysaccharide catabolic process
Araip.3H7G0.1	971	105.166	142.181	27.8258	44.6122	-1.77172	down	0.870321	embryo-abundant protein EMB [Arachis hypogaea]	-	GO:0043231//intracellular membrane-bounded organelle	GO:0016741	GO:0006730//one-carbon metabolic process;GO:0010038//response to metal ion
Araip.KKX96.1	2010	41.2023	34.89	21.6831	14.1111	-1.08802	down	0.800612	EIN3-binding F-box protein 1-like isoform 1 [Glycine max]	K14515|1|0.0|859|pop:POPTR_561896|EIN3-binding F-box protein	-	-	-
Araip.T7GHK.1	790	56.5177	54.0486	21.8268	21.2153	-1.36109	down	0.835005	Early nodulin-like protein [Medicago truncatula]	-	-	-	-
Araip.Y4DBT.1	1350	216.577	249.865	30.7752	63.0295	-2.31396	down	0.888892	early light induced protein [Arachis hypogaea]	-	GO:0016020//membrane;GO:0009507//chloroplast	-	-
Araip.PB2Q2.1	1282	21.9077	16.8549	5.61308	8.04518	-1.50489	down	0.814249	dof zinc finger protein DOF5.6 [Glycine max]	-	-	-	-
Araip.VQ3Z6.1	1039	32.5763	39.1031	16.0732	14.3938	-1.23431	down	0.81653	dof zinc finger protein DOF3.6-like [Glycine max]	-	-	-	-
Araip.T3G5J.1	552	43.8349	40.7857	12.0523	12.3786	-1.7923	down	0.858187	dof zinc finger protein DOF1.4-like [Vitis vinifera]	-	-	GO:0003676//nucleic acid binding;GO:0046914//transition metal ion binding	-
Araip.XKG1J.1	1436	14.443	12.5244	3.68743	4.21966	-1.77	down	0.813359	dnaJ homolog subfamily B member 13 isoform 2 [Vitis vinifera]	K09510|1|3e-147|519|rcu:RCOM_1673240|DnaJ homolog subfamily B member 4	-	GO:0005515//protein binding	GO:0044267//cellular protein metabolic process;GO:0050896//response to stimulus
Araip.I1FHG.1	1259	4.80478	4.72748	0.431368	0.102402	-4.15853	down	0.800967	DnaJ domain family [Medicago truncatula]	-	GO:0009534//chloroplast thylakoid	-	-
Araip.KAF3M.1	1044	159.756	155.539	8.4533	8.76782	-4.19445	down	0.931973	DNA-damage-repair/toleration protein DRT100-like precursor [Glycine max]	K13420|1|2e-40|164|ath:AT5G46330|LRR receptor-like serine/threonine-protein kinase FLS2 [EC:2.7.11.1]	GO:0005576//extracellular region;GO:0030312//external encapsulating structure;GO:0009536//plastid	GO:0016628//oxidoreductase activity, acting on the CH-CH group of donors, NAD or NADP as acceptor;GO:0016772//transferase activity, transferring phosphorus-containing groups	GO:0006796//phosphate-containing compound metabolic process;GO:0023052//signaling
Araip.C5TMY.1	3011	14.9721	12.5049	3.20155	2.09807	-2.37426	down	0.837367	DNA-binding protein SMUBP-2-like [Glycine max]	K14326|1|8e-56|217|olu:OSTLU_443|regulator of nonsense transcripts 1 [EC:3.6.4.-]	GO:0009526//plastid envelope	GO:0003676//nucleic acid binding;GO:0016462//pyrophosphatase activity;GO:0032559	-
Araip.8K7GD.1	545	329.549	266.613	2.24212	32.645	-4.09494	down	0.930841	disease resistance response protein [Arachis hypogaea]	-	-	-	GO:0006952//defense response
Araip.J49VC.1	1524	37.3303	33.7057	9.08717	10.7437	-1.8408	down	0.855534	Dihydrofolate reductase [Medicago truncatula]	-	-	GO:0046872//metal ion binding	-
Araip.M91DZ.1	1157	47.1797	46.6337	17.8371	19.2773	-1.33782	down	0.831656	dihydroflavonol-4-reductase-like [Glycine max]	K13082|1|9e-72|268|gmx:548087|bifunctional dihydroflavonol 4-reductase/flavanone 4-reductase [EC:1.1.1.219 1.1.1.234]	-	GO:0005488//binding	GO:0008152//metabolic process
Araip.S7EMI.1	1403	234.47	248.08	13.8386	12.0378	-4.22097	down	0.934675	DFR [Arachis hypogaea]	K13082|1|3e-141|499|gmx:548087|bifunctional dihydroflavonol 4-reductase/flavanone 4-reductase [EC:1.1.1.219 1.1.1.234]	-	GO:0048037//cofactor binding	GO:0008152//metabolic process
Araip.RCC8J.1	1271	19.2643	19.2404	4.70024	5.98467	-1.84946	down	0.837707	Desacetoxyvindoline 4-hydroxylase, [Ricinus communis]	K13229|1|1e-39|161|zma:541977|2,4-dihydroxy-1,4-benzoxazin-3-one-glucoside dioxygenase [EC:1.14.20.2];K06892|2|4e-33|140|pop:POPTR_550478|;K05278|4|1e-25|115|vvi:100232939|flavonol synthase [EC:1.14.11.23]	-	GO:0016491//oxidoreductase activity	-
Araip.JR3WW.1	996	133.762	115.359	27.9452	45.5635	-1.76086	down	0.870304	dehydration-responsive protein RD22-like [Glycine max]	-	-	-	-
Araip.S0T1A.1	1002	15.5241	16.1413	2.98104	5.79	-1.85209	down	0.826997	dehydration-responsive protein RD22-like [Glycine max]	-	-	-	-
Araip.213GN.1	641	14.3804	3.63339	0.211814	2.41355	-2.77851	down	0.8225	defensin 2.1 precursor [Medicago sativa]	-	-	-	GO:0006950//response to stress
Araip.SB04G.1	1284	24.9022	28.8203	9.09383	11.9486	-1.35223	down	0.815624	cytokinin hydroxylase-like [Glycine max]	K10717|1|1e-69|261|gmx:100812567|cytokinin trans-hydroxylase	-	GO:0016491//oxidoreductase activity;GO:0005506//iron ion binding	-
Araip.A7YPK.1	2266	95.4048	83.7089	37.6282	36.8111	-1.26674	down	0.837027	cytochrome P450 reductase [Lotus japonicus]	K00327|1|0.0|1133|gmx:100815844|NADPH-ferrihemoprotein reductase [EC:1.6.2.4]	-	GO:0016653//oxidoreductase activity, acting on NAD(P)H, heme protein as acceptor;GO:0046914//transition metal ion binding;GO:0000166//nucleotide binding	GO:0008152//metabolic process
Araip.71DTU.1	1663	11.9519	6.53558	2.61259	1.47297	-2.17794	down	0.806015	cytochrome P450 monooxygenase CYP84A16 [Glycine max]	K09755|1|4e-125|445|gmx:100783430|ferulate-5-hydroxylase [EC:1.14.-.-]	-	-	-
Araip.39H92.1	1621	8.44093	9.17935	0.418794	0	-5.36081	down	0.90363	cytochrome P450 87A3-like [Glycine max]	K00030|1|7e-123|438|vvi:100242228|isocitrate dehydrogenase (NAD+) [EC:1.1.1.41];K09588|2|2e-82|304|gmx:100795125|cytochrome P450, family 90, subfamily A, polypeptide 1 [EC:1.14.-.-];K09587|4|1e-80|298|gmx:100789515|cytochrome P450, family 90, subfamily B,	GO:0031410//cytoplasmic vesicle	GO:0016709//oxidoreductase activity, acting on paired donors, with incorporation or reduction of molecular oxygen, NAD(P)H as one donor, and incorporation of one atom of oxygen;GO:0005506//iron ion binding	GO:0008152//metabolic process
Araip.E07MK.1	1422	17.5225	20.6549	0.0954803	0.543983	-5.89971	down	0.955609	cytochrome P450 86B1-like [Glycine max]	K00517|1|2e-114|410|ath:AT5G52320|[EC:1.14.-.-];K15405|3|1e-111|401|aly:ARALYDRAFT_474859|cytochrome P450, family 96, subfamily A, polypeptide 15 (midchain alkane hydroxylase);K15402|4|1e-100|365|rcu:RCOM_1376710|cytochrome P450, family 86, subfamily B, p	-	GO:0046872//metal ion binding;GO:0016491//oxidoreductase activity	-
Araip.6EI7F.1	2012	261.786	297.106	92.6522	110.342	-1.46113	down	0.857427	cytochrome P450 82C2-like [Glycine max]	K00517|1|4e-120|429|ath:AT4G31940|[EC:1.14.-.-];K05280|2|3e-87|320|aly:ARALYDRAFT_487632|flavonoid 3'-monooxygenase [EC:1.14.13.21];K09755|5|2e-79|294|rcu:RCOM_0193830|ferulate-5-hydroxylase [EC:1.14.-.-]	-	GO:0005506//iron ion binding;GO:0004497//monooxygenase activity	-
Araip.9603U.1	1928	17.9289	21.2069	4.99994	7.75684	-1.61723	down	0.822467	cytochrome P450 82C2-like [Glycine max]	K00517|1|8e-116|415|ath:AT4G31940|[EC:1.14.-.-];K05280|2|2e-84|311|ath:AT5G07990|flavonoid 3'-monooxygenase [EC:1.14.13.21]	-	GO:0005506//iron ion binding;GO:0004497//monooxygenase activity	-
Araip.TGF7T.1	1932	167.512	165.955	58.329	93.3565	-1.13646	down	0.824813	cytochrome P450 734A1-like [Glycine max]	K10717|1|2e-95|348|vvi:100258332|cytokinin trans-hydroxylase	GO:0031410//cytoplasmic vesicle	GO:0016491//oxidoreductase activity;GO:0005506//iron ion binding	-
Araip.RCM7K.1	3079	16.6997	18.9524	3.17494	3.26602	-2.46864	down	0.854386	cytochrome P450 71D10-like [Glycine max]	K13267|1|6e-175|613|gmx:100814284|cytochrome P450, family 71, subfamily D, polypeptide 9 (flavonoid 6-hydroxylase) [EC:1.14.13.-];K00517|3|2e-106|385|ath:AT5G25180|[EC:1.14.-.-]	-	-	-
Araip.645FR.1	4646	8.55617	8.49411	1.78264	1.74822	-2.2717	down	0.801841	cytochrome P450 71D10 [Glycine max]	K13267|1|2e-126|452|gmx:100814284|cytochrome P450, family 71, subfamily D, polypeptide 9 (flavonoid 6-hydroxylase) [EC:1.14.13.-];K00517|5|6e-98|357|ath:AT3G26300|[EC:1.14.-.-]	-	GO:0016491//oxidoreductase activity;GO:0005506//iron ion binding	-
Araip.FIG1J.1	1656	23.309	22.8931	3.68948	4.90472	-2.42652	down	0.863251	cytochrome P450 71A26-like [Glycine max]	K00517|1|2e-128|457|ath:AT5G24950|[EC:1.14.-.-];K11868|4|2e-122|437|ath:AT2G30770|cytochrome P450, family 71, subfamily A, polypeptide 13 (indoleacetaldoxime dehydratase) [EC:4.99.1.6]	-	GO:0004497//monooxygenase activity;GO:0005506//iron ion binding	-
Araip.91DWG.1	1951	32.3345	28.5836	5.21936	4.62567	-2.6294	down	0.875481	cytochrome P450 [Trifolium pratense]	K00517|1|5e-80|296|osa:4348172|[EC:1.14.-.-];K13083|2|6e-67|253|gmx:547705|cytochrome P450, family 75, subfamily A (flavonoid 3',5'-hydroxylase) [EC:1.14.13.88];K16084|3|3e-66|251|osa:4329723|cytochrome P450, family 76, subfamily M, polypeptide 7 (ent-cas	-	-	-
Araip.CV94V.1	4852	24.3709	28.1072	10.0459	13.3919	-1.16288	down	0.800434	Cytochrome P450 [Medicago truncatula]	K13267|1|4e-138|491|gmx:100814284|cytochrome P450, family 71, subfamily D, polypeptide 9 (flavonoid 6-hydroxylase) [EC:1.14.13.-]	-	GO:0004497//monooxygenase activity;GO:0005506//iron ion binding	GO:0008152//metabolic process
Araip.1S7CN.1	558	49.0421	54.7237	3.89313	5.77617	-3.42378	down	0.901382	cytochrome p450 [Cucumis melo subsp. melo]	-	GO:0043231//intracellular membrane-bounded organelle	GO:0005488//binding	GO:0006810//transport
Araip.SXW5Q.1	237	32.209	18.5621	6.3017	9.24772	-1.70715	down	0.838499	Cytochrome c biogenesis protein ccsA [Medicago truncatula]	-	GO:0016020//membrane;GO:0009536//plastid	-	GO:0006461//protein complex assembly
Araip.5V59L.1	282	3196.21	4172.11	1486.76	2097.53	-1.03965	down	0.816029	Cysteine proteinase inhibitor [Medicago truncatula]	-	-	-	-
Araip.DI6YG.1	1496	43.4205	48.0019	5.62695	4.91221	-3.11679	down	0.892872	Cysteine proteinase [Medicago truncatula]	K01365|1|3e-99|360|smo:SELMODRAFT_183539|cathepsin L [EC:3.4.22.15];K01376|2|4e-99|359|ath:AT1G47128|[EC:3.4.22.-]	-	GO:0016628//oxidoreductase activity, acting on the CH-CH group of donors, NAD or NADP as acceptor;GO:0004175//endopeptidase activity	GO:0019538//protein metabolic process
Araip.JR7JD.1	1936	11.3824	12.8988	1.61301	3.39624	-2.27718	down	0.828243	crt homolog 1-like [Glycine max]	-	GO:0043231//intracellular membrane-bounded organelle;GO:0031224//intrinsic to membrane	-	GO:0042939//tripeptide transport;GO:0010038//response to metal ion
Araip.WAG63.1	330	164.106	209.767	6.99436	8.98562	-4.54821	down	0.944349	CP12 [Pisum sativum]	-	GO:0009532//plastid stroma	GO:0005488//binding	GO:0009314//response to radiation;GO:0018149//peptide cross-linking;GO:0015977//carbon fixation;GO:0034285;GO:0009890//negative regulation of biosynthetic process
Araip.3X84U.1	1327	2086.3	2060.77	875.516	796.376	-1.31061	down	0.849435	copper chaperone homolog CCH [Glycine max]	K07213|1|1e-41|165|gmx:547569|copper chaperone	GO:0009536//plastid;GO:0016020//membrane	GO:0035091//phosphatidylinositol binding;GO:0043565//sequence-specific DNA binding;GO:0005507//copper ion binding;GO:0016279//protein-lysine N-methyltransferase activity	GO:0009908//flower development;GO:0006351//transcription, DNA-dependent;GO:0030003//cellular cation homeostasis;GO:0034755//iron ion transmembrane transport;GO:0006970//response to osmotic stress;GO:0034968//histone lysine methylation;GO:0006979//response
Araip.P7GZ6.1	1332	24.4373	21.1763	0.61159	0.387159	-5.5132	down	0.951904	CONSTANS-like zinc finger protein [Medicago truncatula]	K12135|1|4e-09|60.8|aly:ARALYDRAFT_488429|zinc finger protein CONSTANS;K12131|4|2e-08|58.2|ath:AT5G60100|pseudo-response regulator 3	-	-	-
Araip.UDU3B.1	213	13.5238	15.794	5.73689	3.63166	-1.64588	down	0.807681	conserved hypothetical protein [Ricinus communis]	-	GO:0031224//intrinsic to membrane	-	-
Araip.APV6M.1	1617	19.952	19.2843	6.29745	5.97978	-1.67621	down	0.828081	conserved hypothetical protein [Ricinus communis]	-	-	-	-
Araip.3JF99.1	934	8.94398	11.3596	1.74441	2.34658	-2.31121	down	0.816951	conserved hypothetical protein [Ricinus communis]	-	GO:0009534//chloroplast thylakoid	GO:0005488//binding	GO:0008152//metabolic process
Araip.H56DJ.1	1658	55.7699	57.2027	2.70236	3.88794	-4.09949	down	0.921555	conserved hypothetical protein [Ricinus communis]	K03671|1|5e-11|66.6|pop:POPTR_219472|thioredoxin 1	GO:0009526//plastid envelope;GO:0031976;GO:0009532//plastid stroma	GO:0005488//binding;GO:0015036//disulfide oxidoreductase activity	GO:0018904;GO:0006950//response to stress;GO:0019725//cellular homeostasis
Araip.L12RP.1	1352	46.5537	39.3335	21.089	15.0666	-1.24823	down	0.824279	class I KNOX homeobox transcription factor STM-like 2 [Prunus persica]	-	GO:0043231//intracellular membrane-bounded organelle	GO:0003677//DNA binding;GO:0001071//nucleic acid binding transcription factor activity	GO:0006351//transcription, DNA-dependent
Araip.41SX1.1	1240	64.1161	72.3117	2.40888	3.43104	-4.54605	down	0.938137	chloroplast RNA binding protein [Phaseolus vulgaris]	K11294|1|2e-33|140|smo:SELMODRAFT_15428|nucleolin;K13195|4|2e-16|84.3|pop:POPTR_712972|cold-inducible RNA-binding protein;K13201|5|6e-15|79.3|smo:SELMODRAFT_44478|nucleolysin TIA-1/TIAR	-	GO:0005488//binding	-
Araip.T8ZUZ.1	390	5.90888	9.953	0.348136	0.991723	-3.56541	down	0.834067	chloroplast protein 12 [Stylosanthes guianensis]	-	-	-	-
Araip.YC0K3.1	1184	198.77	245.774	13.8754	22.6488	-3.6054	down	0.915925	chloroplast photosystem II 10 kDa protein [Arachis hypogaea]	K03541|1|3e-52|201|vvi:100243967|photosystem II 10kDa protein	GO:0009523//photosystem II;GO:0009534//chloroplast thylakoid	-	GO:0044237//cellular metabolic process
Araip.J5SXF.1	2058	38.7716	31.247	4.28826	5.13692	-2.89315	down	0.88412	chlorophyllide a oxygenase, chloroplastic-like [Glycine max]	K13600|1|0.0|834|rcu:RCOM_1030770|chlorophyllide a oxygenase [EC:1.14.13.122]	GO:0034357;GO:0009528//plastid inner membrane	GO:0051536//iron-sulfur cluster binding;GO:0046914//transition metal ion binding;GO:0016703	GO:0006779//porphyrin-containing compound biosynthetic process
Araip.JG35V.1	1404	325.501	307.068	11.6045	14.5085	-4.59838	down	0.947649	chlorophyll a-b binding protein CP26, chloroplastic-like [Glycine max]	K08916|1|9e-122|434|rcu:RCOM_0868050|light-harvesting complex II chlorophyll a/b binding protein 5	GO:0009503;GO:0009523//photosystem II;GO:0009570//chloroplast stroma	GO:0046906//tetrapyrrole binding	GO:0044237//cellular metabolic process;GO:0009639//response to red or far red light
Araip.3047C.1	1860	230.678	230.257	19.563	15.0411	-3.73555	down	0.919258	chlorophyll a-b binding protein 7, chloroplastic-like isoform 2 [Glycine max]	K08908|1|1e-135|480|gmx:100797886|light-harvesting complex I chlorophyll a/b binding protein 2	GO:0009521;GO:0031224//intrinsic to membrane;GO:0009534//chloroplast thylakoid	GO:0046906//tetrapyrrole binding;GO:0043169//cation binding	GO:0006464//cellular protein modification process;GO:0006091//generation of precursor metabolites and energy
Araip.AW9T2.1	1287	11.0791	10.6567	0.949461	1.70296	-3.0347	down	0.841848	chlorophyll a-b binding protein 7, chloroplastic-like isoform 1 [Glycine max]	K08908|1|4e-126|448|gmx:100784089|light-harvesting complex I chlorophyll a/b binding protein 2	GO:0009521;GO:0031224//intrinsic to membrane;GO:0009534//chloroplast thylakoid	GO:0046906//tetrapyrrole binding;GO:0043169//cation binding	GO:0006464//cellular protein modification process;GO:0006091//generation of precursor metabolites and energy
Araip.H3LLI.1	1973	249.295	212.216	10.7352	15.6173	-4.13035	down	0.931537	chlorophyll a-b binding protein 3, chloroplastic-like [Glycine max]	K08909|1|7e-112|401|vvi:100232927|light-harvesting complex I chlorophyll a/b binding protein 3	GO:0009521;GO:0031224//intrinsic to membrane;GO:0009534//chloroplast thylakoid	GO:0046906//tetrapyrrole binding;GO:0043169//cation binding	GO:0006464//cellular protein modification process;GO:0006091//generation of precursor metabolites and energy
Araip.MTL36.1	1521	1633.37	1598.43	34.3673	71.7092	-4.92916	down	0.959961	chlorophyll a-b binding protein 21, chloroplastic-like [Glycine max]	K08912|1|3e-147|520|gmx:100799813|light-harvesting complex II chlorophyll a/b binding protein 1	GO:0009536//plastid	-	GO:0006091//generation of precursor metabolites and energy
Araip.8AC2X.1	1341	135.114	129.389	3.54366	6.9221	-4.65954	down	0.946824	chlorophyll a-b binding protein 13, chloroplastic-like [Vitis vinifera]	K08914|1|2e-143|506|vvi:100260599|light-harvesting complex II chlorophyll a/b binding protein 3	GO:0009521;GO:0031224//intrinsic to membrane;GO:0009534//chloroplast thylakoid	GO:0046906//tetrapyrrole binding;GO:0043169//cation binding	GO:0006464//cellular protein modification process;GO:0006091//generation of precursor metabolites and energy
Araip.ZJU71.1	1171	272.806	288.169	6.49299	9.35828	-5.14527	down	0.966011	chlorophyll a-b binding protein 13, chloroplastic-like [Vitis vinifera]	K08914|1|3e-145|511|vvi:100260599|light-harvesting complex II chlorophyll a/b binding protein 3	GO:0009536//plastid	-	GO:0006091//generation of precursor metabolites and energy
Araip.G8B8H.1	1255	16.1817	15.9803	0.649114	1.13001	-4.17612	down	0.896108	chlorophyll a/b-binding protein CP24 precursor [Vigna radiata]	K08917|1|1e-126|450|pop:POPTR_813709|light-harvesting complex II chlorophyll a/b binding protein 6	GO:0009521;GO:0031224//intrinsic to membrane;GO:0009534//chloroplast thylakoid	GO:0046906//tetrapyrrole binding	GO:0006464//cellular protein modification process;GO:0006091//generation of precursor metabolites and energy
Araip.N2TWA.1	1098	651.409	558.918	14.344	32.2897	-4.69788	down	0.951953	chlorophyll A/B binding protein, [Ricinus communis]	K08910|1|1e-132|470|rcu:RCOM_1471590|light-harvesting complex I chlorophyll a/b binding protein 4	GO:0009521;GO:0009526//plastid envelope;GO:0031224//intrinsic to membrane;GO:0009570//chloroplast stroma;GO:0009534//chloroplast thylakoid	GO:0046906//tetrapyrrole binding;GO:0043169//cation binding	GO:0006464//cellular protein modification process;GO:0009628//response to abiotic stimulus;GO:0006091//generation of precursor metabolites and energy
Araip.287GB.1	1522	285.124	303.835	7.58259	10.1648	-5.05248	down	0.962905	chlorophyll A/B binding protein, [Ricinus communis]	K08915|1|2e-142|502|rcu:RCOM_0644360|light-harvesting complex II chlorophyll a/b binding protein 4	GO:0043234//protein complex;GO:0009570//chloroplast stroma;GO:0009534//chloroplast thylakoid	GO:0046906//tetrapyrrole binding	GO:0009639//response to red or far red light;GO:0006091//generation of precursor metabolites and energy
Araip.9I2KK.1	498	43.9606	33.2566	14.1771	18.1219	-1.25744	down	0.822063	chitinase homologue [Sesbania rostrata]	K01183|1|8e-36|147|gmx:100785900|chitinase [EC:3.2.1.14]	-	GO:0004553//hydrolase activity, hydrolyzing O-glycosyl compounds	GO:0008152//metabolic process
Araip.4BJ8N.1	1306	1057.72	864.608	279.551	371.668	-1.56164	down	0.865564	chitinase homologue [Sesbania rostrata]	K01183|1|2e-79|293|gmx:100785900|chitinase [EC:3.2.1.14]	-	GO:0004553//hydrolase activity, hydrolyzing O-glycosyl compounds	GO:0008152//metabolic process
Araip.8C3IU.1	552	1266.25	989.169	312.868	443.994	-1.5753	down	0.866422	chitinase homologue [Sesbania rostrata]	K01183|1|3e-45|179|gmx:100785900|chitinase [EC:3.2.1.14]	-	GO:0004553//hydrolase activity, hydrolyzing O-glycosyl compounds;GO:0043167//ion binding	GO:0044238//primary metabolic process
Araip.CD04I.1	1360	1213.23	942.637	277.835	354.92	-1.76855	down	0.876177	chitinase homologue [Sesbania rostrata]	K01183|1|9e-77|285|rcu:RCOM_1581410|chitinase [EC:3.2.1.14]	-	GO:0004553//hydrolase activity, hydrolyzing O-glycosyl compounds	GO:0008152//metabolic process
Araip.IA0U9.1	1715	199.541	239.464	3.56256	5.11186	-5.66133	down	0.97981	chalcone synthase 1 [Astragalus membranaceus]	K00660|1|0.0|708|mtr:MTR_3g083910|chalcone synthase [EC:2.3.1.74]	-	GO:0016747//transferase activity, transferring acyl groups other than amino-acyl groups	GO:0009699//phenylpropanoid biosynthetic process
Araip.B8TJ0.1	1470	7.05447	7.39366	0.36945	0.0877034	-4.98206	down	0.875756	chalcone synthase [Arachis hypogaea]	K00660|1|0.0|743|mtr:MTR_3g083910|chalcone synthase [EC:2.3.1.74]	-	GO:0016747//transferase activity, transferring acyl groups other than amino-acyl groups	GO:0009699//phenylpropanoid biosynthetic process
Araip.RPE5K.1	1178	95.734	106.433	28.3533	35.0218	-1.67356	down	0.863413	chalcone isomerase [Arachis hypogaea]	K01859|1|3e-07|53.5|rcu:RCOM_0714220|chalcone isomerase [EC:5.5.1.6]	-	GO:0016853//isomerase activity	-
Araip.LLH7Y.1	2303	646.535	616.494	260.993	361.973	-1.01966	down	0.814104	Cellulose synthase [Medicago truncatula]	K10999|1|9e-86|316|vvi:100248512|cellulose synthase A [EC:2.4.1.12]	-	-	-
Araip.GL9W5.1	750	67.0214	65.5571	8.50844	23.8939	-2.03268	down	0.872553	CDGSH iron-sulfur domain-containing protein 2-like [Glycine max]	-	GO:0009532//plastid stroma	GO:0005488//binding	-
Araip.E4G9U.1	2212	111.082	102.423	52.9711	40.3908	-1.19337	down	0.833646	CCT domain protein [Arachis hypogaea]	K12135|1|3e-59|226|aly:ARALYDRAFT_488429|zinc finger protein CONSTANS;K12127|3|2e-08|58.5|smo:SELMODRAFT_438647|pseudo-response regulator 1;K12129|4|2e-08|58.2|zma:100280240|pseudo-response regulator 7	GO:0044464//cell part	GO:0046914//transition metal ion binding	GO:0006351//transcription, DNA-dependent
Araip.VKG16.1	1288	45.8477	39.5802	23.191	16.0154	-1.12362	down	0.805805	Cbs domain protein [Medicago truncatula]	-	-	GO:0046914//transition metal ion binding	GO:0006970//response to osmotic stress
Araip.I6C5W.1	1591	58.209	69.5334	16.2996	17.4222	-1.92149	down	0.868153	CBL-interacting serine/threonine-protein kinase 1-like [Glycine max]	K00924|1|6e-121|432|osa:4342410|[EC:2.7.1.-];K07198|3|2e-76|284|aly:ARALYDRAFT_317081|5'-AMP-activated protein kinase, catalytic alpha subunit [EC:2.7.11.11]	GO:0016020//membrane	GO:0004674//protein serine/threonine kinase activity;GO:0032559	GO:0009725//response to hormone stimulus;GO:0006464//cellular protein modification process;GO:0006970//response to osmotic stress;GO:0023052//signaling
Araip.93CKA.1	1989	2889.48	2256.34	1387.83	827.214	-1.21606	down	0.843806	catalase 1 [Eriobotrya japonica]	K03781|1|0.0|872|vvi:100244516|catalase [EC:1.11.1.6]	-	GO:0005506//iron ion binding;GO:0004601//peroxidase activity	GO:0042743//hydrogen peroxide metabolic process;GO:0006950//response to stress
Araip.HN8MY.1	1221	19.8172	15.4716	3.55834	4.43473	-2.14239	down	0.843611	CASP-like protein GSVIVT00013502001-like [Glycine max]	-	GO:0016020//membrane	-	-
Araip.W3BYK.1	3286	14.6834	13.2697	3.05758	3.64879	-2.0594	down	0.827515	CASP-like protein 7-like [Glycine max]	-	GO:0016020//membrane	-	-
Araip.UE9MA.1	956	27.4197	34.9188	3.2665	4.31545	-3.03948	down	0.884751	CASP-like protein 6 [Glycine max]	-	GO:0031224//intrinsic to membrane	-	-
Araip.VYV1M.1	1332	19.4634	21.662	3.05795	4.7427	-2.39836	down	0.858042	CASP-like protein 10-like [Glycine max]	-	GO:0031224//intrinsic to membrane	-	GO:0009628//response to abiotic stimulus
Araip.U0CS0.1	1206	40.4857	27.4657	13.3972	12.6145	-1.38535	down	0.825428	calcium sensing receptor, chloroplastic-like [Glycine max]	-	GO:0009534//chloroplast thylakoid	-	GO:0010119//regulation of stomatal movement;GO:0051592//response to calcium ion
Araip.TGC2W.1	2359	171.809	214.076	104.348	87.4978	-1.00822	down	0.808361	Caffeic acid 3-O-methyltransferase [Medicago truncatula]	K05279|1|5e-61|234|rcu:RCOM_0596300|flavonol 3-O-methyltransferase [EC:2.1.1.76]	-	GO:0008171//O-methyltransferase activity	-
Araip.U1RD3.1	1212	21.8658	23.5932	9.29798	9.0417	-1.3096	down	0.806597	bZIP transcription factor bZIP36 [Glycine max]	K10999|1|4e-42|169|vvi:100254408|cellulose synthase A [EC:2.4.1.12]	-	GO:0046872//metal ion binding;GO:0003677//DNA binding	GO:0006351//transcription, DNA-dependent
Araip.X5C2D.1	1998	14.6336	13.4052	2.44636	2.90369	-2.3898	down	0.838952	BTB/POZ domain-containing protein At5g67385-like [Glycine max]	-	-	GO:0060089	GO:0009314//response to radiation
Araip.QJT7Y.1	2262	81.056	70.529	13.4452	12.596	-2.54126	down	0.887614	BTB/POZ domain-containing protein At5g67385-like [Glycine max]	-	-	GO:0060089	GO:0009314//response to radiation;GO:0023052//signaling
Araip.TL3KQ.1	1451	17.4701	17.4778	4.11717	5.41996	-1.87358	down	0.832853	Bile acid Na+ symporter family protein [Medicago truncatula]	K03453|1|7e-119|424|mtr:MTR_4g113090|bile acid:Na+ symporter, BASS family	GO:0009526//plastid envelope	-	GO:0006811//ion transport
Araip.S4KSY.1	1338	27.2342	30.5582	11.3652	11.0809	-1.36442	down	0.818585	bidirectional sugar transporter SWEET1-like [Glycine max]	K15382|1|1e-65|247|gmx:100800304|solute carrier family 50 (sugar transporter)	GO:0016021//integral to membrane	GO:0015144//carbohydrate transmembrane transporter activity	GO:0006810//transport
Araip.VI7E7.1	1966	167.692	196.19	5.31766	11.7383	-4.41512	down	0.940192	Beta-glucosidase D4 [Medicago truncatula]	K01188|1|0.0|634|sbi:SORBI_06g019840|beta-glucosidase [EC:3.2.1.21]	-	-	-
Araip.D00MK.1	1953	1754.53	1774.48	462.518	459.915	-1.93575	down	0.882373	Beta-glucosidase [Medicago truncatula]	K01188|1|3e-157|553|rcu:RCOM_1769070|beta-glucosidase [EC:3.2.1.21]	-	GO:0043167//ion binding;GO:0008422//beta-glucosidase activity	GO:0005975//carbohydrate metabolic process
Araip.RXZ9L.1	1696	8.49227	8.23939	0.480329	0.608132	-3.94222	down	0.850018	Beta-glucosidase [Medicago truncatula]	K01188|1|5e-92|336|osa:4338560|beta-glucosidase [EC:3.2.1.21];K05350|4|1e-79|295|smo:SELMODRAFT_185578|beta-glucosidase [EC:3.2.1.21]	-	GO:0016798//hydrolase activity, acting on glycosyl bonds	-
Araip.T49YB.1	2617	72.152	94.1865	30.4542	48.0817	-1.0827	down	0.815786	beta-galactosidase [Cicer arietinum]	K12309|1|0.0|884|ath:AT3G52840|beta-galactosidase [EC:3.2.1.23];K01190|3|1e-56|219|cme:CMP078C|beta-galactosidase [EC:3.2.1.23]	-	GO:0030246//carbohydrate binding;GO:0015925;GO:0043167//ion binding	GO:0044238//primary metabolic process
Araip.AP70G.1	1584	26.0052	29.2432	5.82864	5.53462	-2.28156	down	0.864788	beta-1,3-galactosyltransferase 2-like isoform 1 [Glycine max]	K14413|1|1e-09|62.4|vvi:100242374|beta-1,3-galactosyltransferase [EC:2.4.1.-]	GO:0043231//intracellular membrane-bounded organelle;GO:0031224//intrinsic to membrane	GO:0016758//transferase activity, transferring hexosyl groups	GO:0006464//cellular protein modification process
Araip.1C7B4.1	1278	37.4159	58.8224	21.2477	19.9741	-1.2232	down	0.823729	basic 7S globulin-like [Glycine max]	-	-	-	-
Araip.9EY2A.1	1233	32.5905	25.8148	14.4252	10.7698	-1.21296	down	0.808506	BAHD acyltransferase DCR-like [Glycine max]	K13065|1|1e-26|119|aly:ARALYDRAFT_892660|shikimate O-hydroxycinnamoyltransferase [EC:2.3.1.133]	-	GO:0016747//transferase activity, transferring acyl groups other than amino-acyl groups	-
Araip.1ML5Q.1	1085	358.678	406.651	128.89	148.292	-1.46524	down	0.858446	auxin-responsive protein IAA14-like [Glycine max]	K14484|1|5e-90|328|ath:AT3G23050|auxin-responsive protein IAA	GO:0043231//intracellular membrane-bounded organelle	GO:0005515//protein binding	GO:0010101;GO:0009755//hormone-mediated signaling pathway
Araip.XVL9X.1	756	120.024	168.925	58.9068	60.7103	-1.27239	down	0.841379	auxin-induced protein AUX22 [Glycine max]	K14484|1|3e-65|245|rcu:RCOM_0895040|auxin-responsive protein IAA	GO:0043231//intracellular membrane-bounded organelle	GO:0005515//protein binding	GO:0009755//hormone-mediated signaling pathway
Araip.NY2EL.1	435	9.93302	10.1132	1.56061	1.77826	-2.5859	down	0.82491	auxin-induced protein 6B-like [Glycine max]	K14488|1|7e-29|123|gmx:100794278|SAUR family protein	-	-	-
Araip.3J1CL.1	1124	195.157	194.659	50.8545	51.1567	-1.93406	down	0.879137	auxin-induced protein 5NG4-like [Glycine max]	-	GO:0000325//plant-type vacuole;GO:0031090//organelle membrane	-	GO:0009850//auxin metabolic process;GO:0000902//cell morphogenesis;GO:0006568//tryptophan metabolic process;GO:0009832//plant-type cell wall biogenesis
Araip.N4GPP.1	1713	282.172	261.044	46.7636	44.0284	-2.58089	down	0.89538	auxin-induced protein 5NG4-like [Glycine max]	-	-	-	-
Araip.EVC5Q.1	1658	31.2729	29.9671	1.80157	1.47742	-4.22315	down	0.917025	auxin-induced protein 5NG4-like [Glycine max]	-	-	-	-
Araip.Q6F18.1	927	34.9585	32.6613	14.793	13.7686	-1.24337	down	0.815268	Auxin-induced protein 5NG4 [Medicago truncatula]	-	-	-	-
Araip.RLU58.1	1287	130.04	122.653	21.8376	27.1472	-2.36698	down	0.88645	auxin transporter-like protein 3-like [Glycine max]	K13946|1|0.0|747|gmx:100815243|auxin influx carrier (AUX1 LAX family)	GO:0031224//intrinsic to membrane	GO:0005275//amine transmembrane transporter activity;GO:0080161//auxin transmembrane transporter activity;GO:0015291//secondary active transmembrane transporter activity	GO:0060918//auxin transport;GO:0010102//lateral root morphogenesis;GO:0009755//hormone-mediated signaling pathway;GO:0015837//amine transport
Araip.E2SK1.1	2484	52.9961	57.5583	20.6064	18.8403	-1.48678	down	0.845488	auxin response factor 3-like [Glycine max]	K14486|1|0.0|1071|gmx:100789906|auxin response factor	-	-	-
Araip.6YN2V.1	2803	28.9291	26.5887	8.86424	7.22122	-1.78719	down	0.847316	auxin response factor 3-like [Glycine max]	K14486|1|0.0|959|gmx:100796970|auxin response factor	-	-	-
Araip.2Z1C1.1	3094	67.5455	61.9344	13.823	11.959	-2.32829	down	0.88048	auxin efflux carrier component 3-like [Glycine max]	K13947|1|2e-50|196|gmx:100802247|auxin efflux carrier family	GO:0031224//intrinsic to membrane	-	GO:0006810//transport
Araip.YBJ1A.1	2090	81.5934	63.023	33.5859	26.8952	-1.25767	down	0.83397	auxin efflux carrier component [Populus trichocarpa]	K13947|1|0.0|1056|pop:POPTR_728847|auxin efflux carrier family	GO:0031224//intrinsic to membrane	-	GO:0006810//transport
Araip.72QD7.1	3724	15.4317	14.8707	0.692719	0.865494	-4.28147	down	0.897483	autoinhibited H+ ATPase [Populus trichocarpa]	K01535|1|6e-144|508|pop:POPTR_826518|H+-transporting ATPase [EC:3.6.3.6]	GO:0009536//plastid;GO:0031224//intrinsic to membrane	GO:0032559;GO:0015662//ATPase activity, coupled to transmembrane movement of ions, phosphorylative mechanism;GO:0008324//cation transmembrane transporter activity	GO:0009813//flavonoid biosynthetic process;GO:0009207;GO:0006996//organelle organization;GO:0051452//intracellular pH reduction;GO:0006811//ion transport;GO:0009206
Araip.6WM6B.1	2493	10.8614	6.12431	0.435693	1.96515	-2.82271	down	0.818795	ATP-dependent zinc metalloprotease FTSH 6, chloroplastic-like [Glycine max]	K03798|1|0.0|1137|gmx:100788601|cell division protease FtsH [EC:3.4.24.-]	GO:0009536//plastid	GO:0004175//endopeptidase activity;GO:0046914//transition metal ion binding;GO:0042623//ATPase activity, coupled;GO:0032559	GO:0006915//apoptotic process;GO:0044257//cellular protein catabolic process
Araip.ZS4AK.1	1298	243.451	258.18	81.0663	142.432	-1.16636	down	0.839066	ATP-citrate synthase alpha chain protein 1-like [Glycine max]	K01648|1|0.0|725|gmx:100817228|ATP citrate (pro-S)-lyase [EC:2.3.3.8]	-	GO:0004774//succinate-CoA ligase activity;GO:0032559	-
Araip.1942F.1	1128	51.8402	44.7356	2.76842	4.91466	-3.6519	down	0.905911	ATP synthase gamma chain, chloroplastic-like isoform 1 [Glycine max]	K02115|1|0.0|646|gmx:100797290|F-type H+-transporting ATPase subunit gamma [EC:3.6.3.14]	GO:0009526//plastid envelope;GO:0009535//chloroplast thylakoid membrane;GO:0033178//proton-transporting two-sector ATPase complex, catalytic domain	GO:0015078//hydrogen ion transmembrane transporter activity;GO:0019829//cation-transporting ATPase activity;GO:0032559	GO:0006818//hydrogen transport;GO:0009767//photosynthetic electron transport chain;GO:0019222//regulation of metabolic process;GO:0006754//ATP biosynthetic process
Araip.S985N.1	1634	17.9816	21.1425	4.98554	7.41668	-1.65746	down	0.827466	aspartate aminotransferase, mitochondrial [Glycine max]	K14455|1|0.0|822|gmx:547813|aspartate aminotransferase, mitochondrial [EC:2.6.1.1]	-	GO:0046914//transition metal ion binding;GO:0008483//transaminase activity;GO:0048037//cofactor binding	GO:0019752//carboxylic acid metabolic process;GO:0010038//response to metal ion
Araip.A03F3.1	1609	83.2485	77.6816	23.2898	26.6021	-1.68956	down	0.861649	aspartate aminotransferase [Medicago sativa]	K00811|1|0.0|750|gmx:547792|aspartate aminotransferase, chloroplastic [EC:2.6.1.1]	GO:0044429//mitochondrial part	GO:0008483//transaminase activity;GO:0048037//cofactor binding	GO:0009064//glutamine family amino acid metabolic process;GO:0009066//aspartate family amino acid metabolic process;GO:0043648//dicarboxylic acid metabolic process
Araip.R6G70.1	2270	43.9066	43.3197	23.9846	14.3123	-1.18754	down	0.81996	asparagine synthetase [Securigera parviflora]	K01953|1|0.0|1067|gmx:100797022|asparagine synthase (glutamine-hydrolysing) [EC:6.3.5.4]	-	GO:0016884//carbon-nitrogen ligase activity, with glutamine as amido-N-donor;GO:0032559	GO:0009064//glutamine family amino acid metabolic process;GO:0006528//asparagine metabolic process
Araip.8K7MC.1	1432	38.5217	32.799	11.2828	15.6654	-1.40413	down	0.828485	aryl-alcohol dehydrogenase C977.14c-like [Glycine max]	K14521|1|2e-07|55.1|vcn:VOLCADRAFT_98273|N-acetyltransferase 10 [EC:2.3.1.-]	GO:0009526//plastid envelope;GO:0005618//cell wall;GO:0009532//plastid stroma	GO:0003824//catalytic activity	GO:0008152//metabolic process
Araip.U5J78.1	747	466.6	579.566	163.037	157.919	-1.70466	down	0.871049	Aquaporin [Medicago truncatula]	K09873|1|6e-80|295|ath:AT3G16240|aquaporin TIP;K09866|2|3e-77|285|sbi:SORBI_10g019360|aquaporin-4	GO:0016020//membrane	-	GO:0006810//transport
Araip.6Z8LI.1	414	29.5711	11.5638	4.91931	4.04834	-2.19756	down	0.852817	Apocytochrome f [Medicago truncatula]	-	GO:0031224//intrinsic to membrane;GO:0009528//plastid inner membrane	GO:0015077//monovalent inorganic cation transmembrane transporter activity	GO:0006818//hydrogen transport
Araip.5L3EX.1	1524	340.131	404.213	145.484	215.804	-1.04282	down	0.814071	anthocyanin 3'-O-beta-glucosyltransferase-like [Glycine max]	K13496|1|1e-89|328|ath:AT2G36800|UDP-glucosyl transferase 73C [EC:2.4.1.-]	-	GO:0016757//transferase activity, transferring glycosyl groups	-
Araip.L3Q4J.1	1277	318.849	369.118	10.4195	15.5476	-4.72758	down	0.952519	anthocyanidin synthase 2 [Glycine max]	K05277|1|1e-171|600|gmx:547615|leucoanthocyanidin dioxygenase [EC:1.14.11.19]	-	GO:0016701//oxidoreductase activity, acting on single donors with incorporation of molecular oxygen;GO:0016706//oxidoreductase activity, acting on paired donors, with incorporation or reduction of molecular oxygen, 2-oxoglutarate as one donor, and incorpo	GO:0008152//metabolic process
Araip.8TB4E.1	1466	81.9373	105.206	5.83472	6.85953	-3.88189	down	0.919128	anthocyanidin reductase [Onobrychis viciifolia]	K08695|1|2e-165|580|gmx:100805127|anthocyanidin reductase [EC:1.3.1.77]	-	GO:0048037//cofactor binding	GO:0008152//metabolic process
Araip.56ELE.1	669	11.1951	13.5385	1.01475	0.770846	-3.79199	down	0.870094	anthocyanidin 3-O-glucosyltransferase 5-like [Glycine max]	K12356|1|7e-41|165|pop:POPTR_563103|coniferyl-alcohol glucosyltransferase [EC:2.4.1.111]	-	GO:0016757//transferase activity, transferring glycosyl groups	-
Araip.S2CW5.1	849	56.3222	59.589	23.1885	29.6115	-1.13441	down	0.812874	Anthocyanidin 3-O-glucosyltransferase [Medicago truncatula]	K08237|1|1e-28|125|ath:AT4G01070|hydroquinone glucosyltransferase [EC:2.4.1.218];K13691|3|9e-28|122|mtr:MTR_8g088560|pathogen-inducible salicylic acid glucosyltransferase [EC:2.4.1.-]	-	GO:0016757//transferase activity, transferring glycosyl groups	-
Araip.21M98.1	2052	38.534	41.9316	15.4167	15.4558	-1.38205	down	0.830103	Alpha-L-fucosidase [Medicago truncatula]	K01206|1|0.0|793|mtr:MTR_1g102230|alpha-L-fucosidase [EC:3.2.1.51]	GO:0031410//cytoplasmic vesicle	GO:0043167//ion binding;GO:0015928//fucosidase activity	GO:0044238//primary metabolic process;GO:0009987//cellular process
Araip.VT0TG.1	844	27.9867	30.9675	8.04342	10.2345	-1.68949	down	0.843531	Alpha-galactosidase; AltName: Full=Alpha-D-galactoside galactohydrolase; AltName: Full=Melibiase; Flags: Precursor	K07407|1|2e-48|189|pop:POPTR_786149|alpha-galactosidase [EC:3.2.1.22]	GO:0005618//cell wall	GO:0043167//ion binding;GO:0015925	GO:0009887//organ morphogenesis;GO:0009908//flower development;GO:0044238//primary metabolic process
Araip.SE39K.1	1274	162.569	294.426	15.1332	22.7692	-3.59182	down	0.915359	Alpha-expansin [Medicago truncatula]	-	GO:0044464//cell part	-	-
Araip.0Y594.1	1161	47.8856	36.4429	8.53697	7.44006	-2.40002	down	0.876727	Alliin lyase [Medicago truncatula]	K14548|1|6e-68|255|rcu:RCOM_0962120|U3 small nucleolar RNA-associated protein 4	-	GO:0070529;GO:0016846//carbon-sulfur lyase activity	GO:0009888//tissue development;GO:0009683;GO:0009725//response to hormone stimulus;GO:0010051//xylem and phloem pattern formation;GO:0010015//root morphogenesis;GO:0009630//gravitropism;GO:0048438//floral whorl development;GO:0009793//embryo development e
Araip.PR57R.1	1449	49.7988	58.9349	21.4576	25.7136	-1.20482	down	0.825088	aldo-keto reductase family 4 member C10-like [Fragaria vesca subsp. vesca]	K00011|1|5e-121|432|ath:AT2G37790|aldehyde reductase [EC:1.1.1.21];K00002|2|2e-110|396|osa:4338987|alcohol dehydrogenase (NADP+) [EC:1.1.1.2];K08243|4|4e-55|213|gmx:547911|6'-deoxychalcone synthase [EC:2.3.1.170];K00085|5|6e-54|209|ath:AT2G21260|aldose-6-	-	GO:0004033//aldo-keto reductase (NADP) activity	GO:0008152//metabolic process
Araip.H8KV6.1	1539	18.998	17.151	0.0882215	0.251314	-6.73425	down	0.96352	aldehyde dehydrogenase family 3 member F1-like [Glycine max]	K00128|1|5e-163|571|gmx:100798020|aldehyde dehydrogenase (NAD+) [EC:1.2.1.3]	GO:0043231//intracellular membrane-bounded organelle	GO:0004030//aldehyde dehydrogenase [NAD(P)+] activity;GO:0005488//binding	GO:0044237//cellular metabolic process
Araip.Y8KWK.1	1724	42.273	49.1588	12.9158	21.5372	-1.40807	down	0.834892	aldehyde dehydrogenase family 2 member C4-like [Glycine max]	K12355|1|0.0|726|rcu:RCOM_1053330|coniferyl-aldehyde dehydrogenase [EC:1.2.1.68]	-	GO:0016620//oxidoreductase activity, acting on the aldehyde or oxo group of donors, NAD or NADP as acceptor	GO:0008152//metabolic process
Araip.S195L.1	2896	29.2434	28.1475	7.26685	8.77004	-1.83943	down	0.84971	acyltransferase-like protein At1g54570, chloroplastic-like [Glycine max]	-	GO:0009570//chloroplast stroma	GO:0016747//transferase activity, transferring acyl groups other than amino-acyl groups	-
Araip.292V4.1	737	22.6694	26.1587	1.65801	1.22452	-4.0823	down	0.906526	acyl carrier protein 4 [Arachis hypogaea]	K03955|1|3e-09|58.5|vvi:100854213|NADH dehydrogenase (ubiquinone) 1 alpha/beta subcomplex 1 [EC:1.6.5.3 1.6.99.3]	-	GO:0019842//vitamin binding;GO:0022892;GO:0003824//catalytic activity	GO:0006631//fatty acid metabolic process
Araip.P6G60.1	1120	175.664	280.035	43.5201	80.2322	-1.88062	down	0.877309	acid phosphatase 1-like [Glycine max]	K02866|1|4e-20|96.3|osa:4332737|large subunit ribosomal protein L10e	GO:0005618//cell wall;GO:0031090//organelle membrane;GO:0043231//intracellular membrane-bounded organelle	GO:0016791//phosphatase activity	-
Araip.C0RMG.1	974	112.088	123.278	23.6975	21.5756	-2.37818	down	0.886191	ACC oxidase [Vigna radiata]	K05933|1|4e-136|482|gmx:100808025|aminocyclopropanecarboxylate oxidase [EC:1.14.17.4]	-	GO:0005488//binding;GO:0016491//oxidoreductase activity	GO:0008152//metabolic process
Araip.WGR7G.1	630	40.6939	44.9781	21.3358	17.5992	-1.13776	down	0.806678	abscisic acid receptor PYR1-like [Glycine max]	K14496|1|8e-91|330|gmx:100788576|abscisic acid receptor PYR/PYL family	-	-	-
Araip.PPF36.1	2115	24.7879	21.779	4.94303	4.75465	-2.26359	down	0.859304	ABC transporter G family member 21-like [Glycine max]	K05681|1|9e-79|292|cme:CMS467C|ATP-binding cassette, subfamily G (WHITE), member 2;K12843|2|3e-57|221|vvi:100248403|U4/U6 small nuclear ribonucleoprotein PRP3;K05641|4|6e-16|84.3|ota:Ot18g01460|ATP-binding cassette, subfamily A (ABC1), member 1	GO:0044464//cell part	GO:0017111//nucleoside-triphosphatase activity;GO:0015604//organic phosphonate transmembrane transporter activity;GO:0032559	GO:0009207
Araip.X4RBZ.1	1990	16.2847	17.8154	1.9786	2.46187	-2.94099	down	0.86372	ABC transporter G family member 11-like [Glycine max]	K05681|1|3e-58|224|cme:CMS467C|ATP-binding cassette, subfamily G (WHITE), member 2;K12843|2|3e-56|218|vvi:100248403|U4/U6 small nuclear ribonucleoprotein PRP3;K05663|4|2e-11|68.9|sbi:SORBI_01g036355|mitochondrial ABC transporter ATM;K05658|5|3e-10|65.5|vv	GO:0044464//cell part	GO:0017111//nucleoside-triphosphatase activity;GO:0015604//organic phosphonate transmembrane transporter activity;GO:0032559	GO:0009207
Araip.J06IE.1	3952	9.07469	7.95585	0.790177	1.20703	-3.09207	down	0.826075	ABC transporter B family member 2-like [Glycine max]	K05658|1|0.0|2103|gmx:100810688|ATP-binding cassette, subfamily B (MDR/TAP), member 1	GO:0031224//intrinsic to membrane	GO:0017111//nucleoside-triphosphatase activity;GO:0015405;GO:0032559	GO:0006810//transport;GO:0009207
Araip.XRT0H.1	1349	83.4919	103.972	1.81165	4.7785	-4.83015	down	0.95061	8-hydroxyquercetin 8-O-methyltransferase-like isoform 1 [Glycine max]	K16040|1|3e-127|452|vvi:100233030|trans-resveratrol di-O-methyltransferase [EC:2.1.1.240];K13230|2|3e-51|200|zma:100147731|2,4,7-trihydroxy-1,4-benzoxazin-3-one-glucoside 7-O-methyltransferase [EC:2.1.1.241];K13066|3|2e-43|174|pop:POPTR_824484|caffeic aci	-	GO:0005515//protein binding;GO:0008171//O-methyltransferase activity	GO:0006730//one-carbon metabolic process
Araip.7FJ61.1	1591	15.2991	17.3223	2.73082	2.75513	-2.57201	down	0.85369	7-ethoxycoumarin O-deethylase-like [Glycine max]	K00517|1|3e-108|390|osa:4348172|[EC:1.14.-.-];K16084|3|3e-93|340|osa:4329723|cytochrome P450, family 76, subfamily M, polypeptide 7 (ent-cassa-12,15-diene 11-hydroxylase) [EC:1.14.13.145];K13261|4|3e-91|333|gmx:100776878|cytochrome P450, family 93, subfam	-	GO:0016491//oxidoreductase activity;GO:0005506//iron ion binding	-
Araip.J8U2G.1	1886	60.5593	51.8654	23.4687	22.9684	-1.27561	down	0.830896	6-phosphogluconolactonase 4, chloroplastic-like [Glycine max]	K01057|1|6e-98|356|gmx:100803687|6-phosphogluconolactonase [EC:3.1.1.31]	-	-	-
Araip.8R09G.1	896	27.6484	34.2245	11.0619	13.8133	-1.3146	down	0.81831	60S ribosomal protein L10-like [Glycine max]	K02866|1|5e-91|331|gmx:100815571|large subunit ribosomal protein L10e	GO:0030529//ribonucleoprotein complex	-	-
Araip.ARJ2W.1	1079	66.0744	77.7053	27.0539	30.9466	-1.30972	down	0.836445	50S ribosomal protein L3-1, chloroplastic-like [Glycine max]	K02906|1|1e-97|353|gmx:100802392|large subunit ribosomal protein L3	GO:0009532//plastid stroma;GO:0030529//ribonucleoprotein complex	GO:0003723//RNA binding;GO:0005198//structural molecule activity	GO:0010467//gene expression
Araip.I7WTL.1	780	29.1751	30.8543	10.7922	14.0494	-1.27291	down	0.814557	50S ribosomal protein L3 [Medicago truncatula]	K02906|1|3e-96|348|mtr:MTR_3g118210|large subunit ribosomal protein L3	GO:0009532//plastid stroma;GO:0030529//ribonucleoprotein complex	GO:0003723//RNA binding;GO:0005198//structural molecule activity	GO:0010467//gene expression
Araip.R1GHV.1	725	19.4687	23.2008	7.49092	8.00218	-1.46158	down	0.816773	50S ribosomal protein L27, chloroplastic-like [Glycine max]	K02899|1|8e-60|227|gmx:100801145|large subunit ribosomal protein L27	GO:0009532//plastid stroma;GO:0030529//ribonucleoprotein complex	GO:0005198//structural molecule activity	GO:0010467//gene expression
Araip.6TL19.1	746	21.2375	23.5883	6.91605	6.91282	-1.69665	down	0.833856	50S ribosomal protein L27, chloroplastic-like [Glycine max]	K02899|1|2e-62|235|gmx:100801145|large subunit ribosomal protein L27	GO:0009532//plastid stroma;GO:0030529//ribonucleoprotein complex	GO:0005198//structural molecule activity	GO:0010467//gene expression
Araip.PB8VM.1	540	26.1386	23.9609	8.29724	9.31118	-1.50853	down	0.829133	50S ribosomal protein L10 [Medicago truncatula]	K02864|1|3e-88|321|mtr:MTR_4g131540|large subunit ribosomal protein L10	GO:0030529//ribonucleoprotein complex;GO:0009536//plastid	GO:0003723//RNA binding	GO:0010467//gene expression;GO:0022613//ribonucleoprotein complex biogenesis
Araip.91ECR.1	1669	88.0224	78.1451	33.7602	36.7692	-1.23634	down	0.83308	50S ribosomal protein L1, chloroplastic-like [Glycine max]	K02863|1|7e-64|242|olu:OSTLU_12802|large subunit ribosomal protein L1	GO:0030529//ribonucleoprotein complex;GO:0009536//plastid	GO:0003723//RNA binding;GO:0005198//structural molecule activity	GO:0010467//gene expression
Araip.2U0RL.1	1137	25.7149	18.5492	6.80656	5.32931	-1.86686	down	0.842867	4-hydroxyphenylpyruvate dioxygenase-like [Fragaria vesca subsp. vesca]	K00457|1|9e-149|524|mtr:MTR_5g091060|4-hydroxyphenylpyruvate dioxygenase [EC:1.13.11.27]	GO:0009536//plastid	GO:0043169//cation binding;GO:0016702//oxidoreductase activity, acting on single donors with incorporation of molecular oxygen, incorporation of two atoms of oxygen;GO:0005515//protein binding	GO:0006558//L-phenylalanine metabolic process;GO:0045426//quinone cofactor biosynthetic process;GO:0042360//vitamin E metabolic process;GO:0006570//tyrosine metabolic process;GO:0016109
Araip.AYT0G.1	1731	16.5579	14.8001	1.9609	2.38334	-2.85166	down	0.858285	40S ribosomal protein S1-like [Glycine max]	K02945|1|5e-20|97.1|gmx:100806905|small subunit ribosomal protein S1	GO:0009532//plastid stroma	GO:0003676//nucleic acid binding	GO:0006950//response to stress
Araip.ZNM1G.1	1524	5.85944	6.02796	0.534539	0.422979	-3.63399	down	0.807228	3-ketodihydrosphingosine reductase-like [Glycine max]	K04708|1|4e-12|70.1|cre:CHLREDRAFT_55666|3-dehydrosphinganine reductase [EC:1.1.1.102]	-	GO:0003824//catalytic activity	GO:0008152//metabolic process
Araip.NT8KP.1	2260	43.9734	47.5762	6.36811	9.2985	-2.54686	down	0.881839	3-ketoacyl-CoA synthase 10-like [Glycine max]	K15397|1|0.0|1028|gmx:100778487|3-ketoacyl-CoA synthase [EC:2.3.1.-]	GO:0043231//intracellular membrane-bounded organelle	GO:0016747//transferase activity, transferring acyl groups other than amino-acyl groups	GO:0009314//response to radiation;GO:0008544//epidermis development;GO:0006950//response to stress;GO:0006631//fatty acid metabolic process
Araip.P3UEF.1	1754	11.9887	14.2372	3.0963	3.96916	-1.89214	down	0.817355	3-epi-6-deoxocathasterone 23-monooxygenase-like [Glycine max]	K12637|1|8e-155|545|pop:POPTR_802964|cytochrome P450, family 90, subfamily C, polypeptide 1 (3-epi-6-deoxocathasterone 23-monooxygenase) [EC:1.14.13.112]	-	GO:0004497//monooxygenase activity;GO:0005506//iron ion binding	GO:0048878//chemical homeostasis;GO:0009887//organ morphogenesis;GO:0009826//unidimensional cell growth;GO:0048827//phyllome development;GO:0048437//floral organ development
Araip.T6L7D.1	1611	13.4999	13.6537	3.9611	2.24077	-2.13037	down	0.829052	3-epi-6-deoxocathasterone 23-monooxygenase-like [Glycine max]	K12638|1|3e-175|613|ath:AT3G13730|cytochrome P450, family 90, subfamily D, polypeptide 1 (3-epi-6-deoxocathasterone 23-monooxygenase) [EC:1.14.13.112];K09589|3|7e-171|598|sbi:SORBI_03g002870|cytochrome P450, family 90, subfamily D, polypeptide 2 (steroid	-	GO:0004497//monooxygenase activity;GO:0005506//iron ion binding	GO:0016129;GO:0048827//phyllome development;GO:0048437//floral organ development
Araip.IIL5I.1	1001	12.2302	10.47	2.1702	2.44711	-2.29759	down	0.824635	39 kDa FK506-binding nuclear protein-like [Glycine max]	K09571|1|9e-13|72.0|smo:SELMODRAFT_443450|FK506-binding protein 4/5 [EC:5.2.1.8];K14826|2|1e-12|71.6|smo:SELMODRAFT_428238|FK506-binding nuclear protein [EC:5.2.1.8];K01802|4|6e-12|68.9|aly:ARALYDRAFT_494919|peptidylprolyl isomerase [EC:5.2.1.8]	GO:0009534//chloroplast thylakoid	GO:0016859//cis-trans isomerase activity;GO:0005527//macrolide binding	GO:0044267//cellular protein metabolic process
Araip.L7I3F.1	1728	6.25125	6.36462	0.235717	0.671479	-3.79768	down	0.819475	2-succinylbenzoate--CoA ligase, chloroplastic/peroxisomal-like isoform 1 [Glycine max]	K14760|1|1e-178|624|vvi:100250731|acyl-activating enzyme 14 [EC:6.2.1.26]	GO:0042579//microbody;GO:0009536//plastid	GO:0016405//CoA-ligase activity	GO:0042371//vitamin K biosynthetic process
Araip.AE7H5.1	1861	22.5988	22.3876	9.19258	8.31321	-1.36166	down	0.809331	2-oxoisovalerate dehydrogenase subunit alpha, mitochondrial-like [Glycine max]	K00166|1|0.0|734|gmx:100796766|2-oxoisovalerate dehydrogenase E1 component, alpha subunit [EC:1.2.4.4]	GO:0043231//intracellular membrane-bounded organelle	GO:0016903//oxidoreductase activity, acting on the aldehyde or oxo group of donors	-
Araip.K461S.1	2819	19.3639	19.966	6.16493	9.23826	-1.3524	down	0.801744	1-deoxy-D-xylulose-5-phosphate synthase, chloroplastic-like [Glycine max]	K01662|1|0.0|1199|gmx:100786607|1-deoxy-D-xylulose-5-phosphate synthase [EC:2.2.1.7]	-	GO:0016903//oxidoreductase activity, acting on the aldehyde or oxo group of donors;GO:0016744	GO:0006772//thiamine metabolic process;GO:0006721//terpenoid metabolic process
Araip.NL7BI.1	2568	54.7399	37.8392	11.473	9.63918	-2.13261	down	0.870499	1-deoxy-D-xylulose 5-phosphate synthase [Pueraria montana var. lobata]	K01662|1|0.0|1199|rcu:RCOM_0679170|1-deoxy-D-xylulose-5-phosphate synthase [EC:2.2.1.7]	GO:0009536//plastid	GO:0016903//oxidoreductase activity, acting on the aldehyde or oxo group of donors;GO:0016744	GO:0006772//thiamine metabolic process;GO:0006721//terpenoid metabolic process
Araip.2S9Y0.1	1834	12.7223	12.2757	1.70271	2.24949	-2.66108	down	0.841379	1-aminocyclopropane-1-carboxylic acid synthase [Vigna radiata]	K01762|1|0.0|800|mtr:MTR_5g015020|1-aminocyclopropane-1-carboxylate synthase [EC:4.4.1.14]	-	GO:0016740//transferase activity;GO:0048037//cofactor binding;GO:0016846//carbon-sulfur lyase activity	GO:0008652//cellular amino acid biosynthetic process;GO:0003006//developmental process involved in reproduction;GO:0009692
Araip.KV7WM.1	357	88.3538	101.482	38.7923	30.6962	-1.4499	down	0.85039	1-aminocyclopropane-1-carboxylic acid oxidase [Cicer arietinum]	K05933|1|2e-49|191|gmx:100796909|aminocyclopropanecarboxylate oxidase [EC:1.14.17.4]	-	GO:0043169//cation binding;GO:0019842//vitamin binding;GO:0016641//oxidoreductase activity, acting on the CH-NH2 group of donors, oxygen as acceptor	GO:0003006//developmental process involved in reproduction;GO:0009692
Araip.DT5CE.1	555	139.617	150.604	47.704	48.0852	-1.59922	down	0.861358	1-aminocyclopropane-1-carboxylic acid oxidase [Cicer arietinum]	K05933|1|4e-90|328|gmx:100790622|aminocyclopropanecarboxylate oxidase [EC:1.14.17.4]	-	GO:0016641//oxidoreductase activity, acting on the CH-NH2 group of donors, oxygen as acceptor	GO:0009692
Araip.X1JSV.1	766	18.0506	32.2628	2.30424	2.18801	-3.48543	down	0.890138	15.4 kDa class V heat shock protein-like [Glycine max]	K13993|1|1e-17|86.7|mtr:MTR_5g081530|HSP20 family protein	-	-	GO:0006950//response to stress
Araip.7EX46.1	375	101.78	128.009	0.724122	1.03139	-7.03227	down	0.993254	14 kDa proline-rich protein DC2.15 [Medicago truncatula]	-	-	-	GO:0010876//lipid localization
Araip.17941.1	1542	10.4612	11.9991	2.2893	2.67547	-2.17758	down	0.820672	12-oxophytodienoate reductase 2-like [Glycine max]	K05894|1|0.0|638|gmx:100803381|12-oxophytodienoic acid reductase [EC:1.3.1.42]	-	-	-
Araip.QP80U.1	2629	48.7583	55.2204	16.1647	18.9291	-1.567	down	0.849985	(R)-limonene synthase [Medicago truncatula]	K07385|1|3e-141|500|aly:ARALYDRAFT_664366|1,8-cineole synthase [EC:4.2.3.-];K12467|2|5e-139|492|ath:AT3G25810|myrcene/ocimene synthase [EC:4.2.3.15]	-	GO:0016829//lyase activity	-
Araip.E734B.1	2061	44.2359	64.7259	0.197632	0.437879	-7.42169	down	0.988724	(R)-limonene synthase [Medicago truncatula]	K12742|1|1e-133|475|pop:POPTR_1111628|isoprene synthase [EC:4.2.3.27];K12467|2|2e-131|468|ath:AT3G25810|myrcene/ocimene synthase [EC:4.2.3.15];K07385|4|8e-128|455|ath:AT3G25830|1,8-cineole synthase [EC:4.2.3.-]	-	-	-
Araip.7B9BY.1	1849	6.15375	8.67725	0.734305	1.11562	-3.00308	down	0.811806	(3S,6E)-nerolidol synthase 2, chloroplastic/mitochondrial-like [Glycine max]	K15086|1|8e-139|492|rcu:RCOM_0906740|(3S)-linalool synthase [EC:4.2.3.25]	-	-	-
Araip.LU0P7.1	616	2.10432	3.78085	0	0	-8.20094	down	0.805691	(-)-alpha-terpineol synthase-like [Cucumis sativus]	K12467|1|4e-14|73.9|aly:ARALYDRAFT_667687|myrcene/ocimene synthase [EC:4.2.3.15];K07385|2|2e-13|72.0|aly:ARALYDRAFT_664366|1,8-cineole synthase [EC:4.2.3.-]	-	-	GO:0016098//monoterpenoid metabolic process
Araip.R5EWB.1	273	53.813	67.3012	26.8562	25.9737	-1.19694	down	0.826625	-	-	-	-	-
Araip.Q5YJ3.1	198	18.1855	11.1092	4.11433	5.86018	-1.55432	down	0.803491	-	-	-	-	-
Araip.D0W13.1	483	82.6004	59.7386	23.3316	25.0908	-1.55558	down	0.853739	-	-	-	-	-
Araip.95AUD.1	620	38.5626	24.8343	10.9494	7.27797	-1.7983	down	0.851587	-	-	-	-	-
Araip.TVQ3P.1	1515	33.3691	35.3578	8.24496	11.233	-1.81903	down	0.854272	-	-	-	-	-
Araip.QJS08.1	381	207.16	202.743	49.1776	61.9241	-1.8834	down	0.876759	-	-	-	-	-
Araip.47ZE8.1	429	10.4077	9.953	1.89892	3.00522	-2.05371	down	0.806257	-	-	-	-	-
Araip.RR59I.1	420	20.2326	9.55014	3.23269	3.37658	-2.17191	down	0.837496	-	-	-	-	-
Araip.RL5AM.1	578	5.98044	12.7598	0.704704	3.12273	-2.29169	down	0.810237	-	-	-	-	-
Araip.LMJ06.1	258	96.5775	52.1568	11.5775	16.99	-2.38029	down	0.88247	-	-	-	-	-
Araip.W1EIB.1	1033	25.7941	27.8067	5.38886	4.11858	-2.49513	down	0.869463	-	-	-	-	-
Araip.GY473.1	249	4.62743	11.432	0.545273	2.07107	-2.61779	down	0.807665	-	-	-	-	-
Araip.Q8N00.1	198	10.9113	5.88132	1.37144	1.30226	-2.65091	down	0.812955	-	-	-	-	-
Araip.RLW9R.1	525	351.705	339.862	51.9816	57.7089	-2.65643	down	0.897531	-	-	-	-	-
Araip.YG8PG.1	223	5.81282	8.7033	1.21769	0.578135	-3.01493	down	0.810027	-	-	-	-	-
Araip.RD8ZG.1	2845	8.50504	6.23068	1.19308	0.543792	-3.08475	down	0.813262	-	-	-	-	-
Araip.J8CJC.1	2855	911.443	739.897	121.649	72.2517	-3.09025	down	0.905976	-	-	-	-	-
Araip.8IW1A.1	1158	8.33328	15.1959	0.468991	2.22667	-3.12574	down	0.849387	-	-	-	-	-
Araip.XH3R5.1	195	9.60192	20.5695	0.696272	1.98345	-3.49303	down	0.872537	-	-	-	-	-
Araip.4V5YD.1	228	85.912	98.1767	7.14595	7.91639	-3.61138	down	0.911347	-	-	-	-	-
Araip.CCZ0J.1	695	168.275	168.485	10.3539	13.5417	-3.81691	down	0.920601	-	-	-	-	-
Araip.K695M.1	579	365.918	315.763	20.6356	25.8293	-3.87488	down	0.924127	-	-	-	-	-
Araip.T0L2Q.1	760	17.2456	25.0266	1.78649	1.01782	-3.91399	down	0.896852	-	-	-	-	-
Araip.P03BP.1	735	720.34	804.148	22.7212	55.4286	-4.28594	down	0.93825	-	-	-	-	-
Araip.N7ZX3.1	627	4.36451	5.77814	0.216544	0.20562	-4.58649	down	0.823907	-	-	-	-	-
Araip.ZJJ7X.1	504	10.8593	10.269	0	0.511603	-5.34008	down	0.914469	-	-	-	-	-
Araip.XPK2V.1	584	279.672	242.826	3.25483	4.63597	-6.04911	down	0.987818	-	-	-	-	-
