# Supplementary material for: Comparative transcriptome analysis of basal and zygote-located tip regions of peanut ovaries provides insight into the mechanism of light regulation in peanut embryo and pod development
Source: BMC Genomics. 2016 Aug 11;17:606. doi: 10.1186/s12864-016-2857-1 (PMC4982202; doi:10.1186/s12864-016-2857-1)
Supplement: Additional file 8: Table S7. — Differentially expressed genes between S1-BR and S2-BR. (XLSX 145 kb) [file 12864_2016_2857_MOESM8_ESM.xlsx]

## Sheet: S2-BR vs S1-BR
	Table S7 Differentially expressed genes between S1-BR and S2-BR.
GeneID	Length	RPKM of S1-BR		RPKM of S2-BR		log2Ratio(S2-BR/S1-BR)	Expression trend	Probability	Blast nr	KEGG Orthology	GO Component	GO Function	GO Process
		Replication 1	Replication 2	Replication 1	Replication 2
Araip.16NHL.1	1942	10.2263	12.31	44.6551	28.5087	1.69888	up	0.853568	Zinc finger protein CONSTANS-like protein [Medicago truncatula]	K03539|1|2e-13|74.3|bdi:100830772|ribonuclease P/MRP protein subunit RPP1 [EC:3.1.26.5];K12129|3|5e-07|52.8|zma:100280240|pseudo-response regulator 7;K12135|5|8e-07|52.0|aly:ARALYDRAFT_488429|zinc finger protein CONSTANS	-	-	-
Araip.S5WT5.1	1479	1.25582	0.993296	9.48212	7.72878	2.93589	up	0.834473	zeatin O-glucosyltransferase-like [Glycine max]	K13495|1|1e-150|531|rcu:RCOM_1099970|cis-zeatin O-glucosyltransferase [EC:2.4.1.215]	-	GO:0016757//transferase activity, transferring glycosyl groups	-
Araip.35A56.1	1246	9.4026	9.6467	45.4805	24.5378	1.87799	up	0.857298	xyloglucan endotransglucosylase/hydrolase protein 32-like [Glycine max]	K08235|1|7e-115|411|gmx:100786503|xyloglucan:xyloglucosyl transferase [EC:2.4.1.207]	GO:0005576//extracellular region;GO:0030312//external encapsulating structure	GO:0004553//hydrolase activity, hydrolyzing O-glycosyl compounds;GO:0016758//transferase activity, transferring hexosyl groups	GO:0044042//glucan metabolic process
Araip.JZJ9I.1	876	0	0	2.94047	2.51546	8.09168	up	0.810629	xyloglucan endotransglucosylase/hydrolase protein 26-like [Glycine max]	K08235|1|7e-149|524|gmx:100805352|xyloglucan:xyloglucosyl transferase [EC:2.4.1.207]	GO:0005576//extracellular region;GO:0030312//external encapsulating structure	GO:0016798//hydrolase activity, acting on glycosyl bonds;GO:0016758//transferase activity, transferring hexosyl groups	GO:0044042//glucan metabolic process
Araip.V76CX.1	1053	5.56298	3.6781	16.9875	13.4713	1.72073	up	0.826963	WRKY17 protein [Glycine max]	K13424|1|6e-19|92.4|vvi:100243352|WRKY transcription factor 33	-	-	-
Araip.K88FU.1	1680	0.170088	0	3.66275	3.68896	5.35131	up	0.825533	WRKY transcription factor 72-like [Glycine max]	K13424|1|2e-10|65.9|osa:4327518|WRKY transcription factor 33	-	-	-
Araip.1E1WQ.1	1089	6.69105	2.82068	23.5219	40.2161	2.74438	up	0.879975	WRKY transcription factor 41-like [Glycine max]	K13425|1|1e-13|75.5|vvi:100256849|WRKY transcription factor 22;K13426|3|2e-13|75.1|vvi:100251862|WRKY transcription factor 29	-	-	-
Araip.RC4R7.1	2364	0.543935	0.451957	6.41662	4.36933	3.43702	up	0.805074	WRKY transcription factor 33-like [Glycine max]	K13424|1|3e-120|430|vvi:100243352|WRKY transcription factor 33	-	-	-
Araip.JH7RV.1	1851	2.46999	2.45317	14.6118	12.351	2.45331	up	0.847602	vacuolar cation/proton exchanger 3-like [Glycine max]	K07300|1|7e-165|578|mtr:MTR_7g068380|Ca2+:H+ antiporter	GO:0016020//membrane	-	GO:0006810//transport
Araip.VWS8G.1	879	1.30033	0.151938	14.4893	6.1105	3.82626	up	0.870148	unnamed protein product [Vitis vinifera]	K13449|1|2e-54|210|rcu:RCOM_1381930|pathogenesis-related protein 1	-	-	-
Araip.1R7GG.1	831	10.3158	3.85713	55.6223	50.3818	2.90291	up	0.890508	unnamed protein product [Vitis vinifera]	-	-	-	-
Araip.VEV8X.1	1008	3.26001	1.58992	15.7583	5.60176	2.13888	up	0.826026	unnamed protein product [Vitis vinifera]	K13449|1|1e-50|197|rcu:RCOM_1381930|pathogenesis-related protein 1	-	-	GO:0009725//response to hormone stimulus
Araip.P9U66.1	279	0	0	15.3874	6.41712	10.0904	up	0.957258	unknown [Trifolium repens]	-	-	-	-
Araip.0KX81.1	441	5.5076	3.6341	14.6023	11.5548	1.51667	up	0.800457	unknown [Populus trichocarpa]	-	-	-	-
Araip.JZS0F.1	147	0	0	2.92046	3.74752	8.38111	up	0.84333	unknown [Medicago truncatula]	K03809|1|7e-17|83.2|mtr:MTR_2g081810|Trp repressor binding protein	-	GO:0000166//nucleotide binding;GO:0003824//catalytic activity	-
Araip.EV8J4.1	948	4.06918	3.24022	30.7942	20.7744	2.81867	up	0.877592	unknown [Medicago truncatula]	K00469|1|1e-101|367|gmx:100809388|inositol oxygenase [EC:1.13.99.1]	GO:0044424//intracellular part	GO:0046914//transition metal ion binding;GO:0016701//oxidoreductase activity, acting on single donors with incorporation of molecular oxygen	GO:0006020//inositol metabolic process
Araip.ZTF4L.1	591	1.45049	0.677935	7.9905	6.99093	2.81532	up	0.819075	unknown [Medicago truncatula]	K03809|1|2e-86|316|gmx:100783867|Trp repressor binding protein	-	GO:0000166//nucleotide binding;GO:0003824//catalytic activity	-
Araip.KLQ2C.1	895	11.9726	7.01341	49.0866	20.7736	1.87953	up	0.857265	unknown [Medicago truncatula]	-	-	GO:0003824//catalytic activity	GO:0008152//metabolic process
Araip.FH9AI.1	2096	20.8585	20.8995	68.6155	48.4916	1.4877	up	0.844825	unknown [Medicago truncatula]	-	-	-	GO:0009628//response to abiotic stimulus
Araip.FWG89.1	1132	27.8932	22.2982	60.0475	63.6292	1.30106	up	0.831827	unknown [Medicago truncatula]	K13070|1|2e-69|260|osa:4335093|momilactone-A synthase [EC:1.1.1.295];K09841|2|1e-67|254|sbi:SORBI_01g003880|xanthoxin dehydrogenase [EC:1.1.1.288]	-	GO:0004312//fatty acid synthase activity	GO:0008152//metabolic process
Araip.JR3SU.1	693	2.474	1.54174	27.6706	15.6998	3.43297	up	0.887403	unknown [Lotus japonicus]	-	-	-	-
Araip.LL42G.1	297	1.92422	0.449674	9.15471	14.375	3.30915	up	0.862671	unknown [Lotus japonicus]	-	-	-	-
Araip.8GE3L.1	507	2.53622	2.63419	15.2417	25.5341	2.97937	up	0.875292	unknown [Lotus japonicus]	-	-	-	GO:0006952//defense response
Araip.NGD50.1	519	5.23044	1.54397	16.8194	24.413	2.60561	up	0.86719	unknown [Lotus japonicus]	-	-	GO:0003824//catalytic activity	-
Araip.SWD4L.1	1021	0.979545	2.22371	8.40956	10.2515	2.54242	up	0.829428	unknown [Lotus japonicus]	K00430|1|9e-141|497|mtr:MTR_4g133800|peroxidase [EC:1.11.1.7]	-	GO:0046872//metal ion binding;GO:0003824//catalytic activity	-
Araip.5HK6K.1	946	0.906175	2.54118	11.7992	8.15264	2.53296	up	0.833996	unknown [Lotus japonicus]	K00799|1|3e-101|365|gmx:547582|glutathione S-transferase [EC:2.5.1.18]	-	GO:0016765//transferase activity, transferring alkyl or aryl (other than methyl) groups	-
Araip.81KWU.1	432	2.31508	1.85491	14.244	7.96998	2.41335	up	0.836806	unknown [Lotus japonicus]	-	-	-	-
Araip.V8UA6.1	935	2.90331	2.71392	13.6215	6.03912	1.80738	up	0.802856	unknown [Lotus japonicus]	-	-	-	-
Araip.N0Y4L.1	1022	4.33374	3.26696	11.9019	14.1495	1.77715	up	0.820932	unknown [Lotus japonicus]	-	-	GO:0016787//hydrolase activity	GO:0044238//primary metabolic process
Araip.Y9MKL.1	690	16.7721	11.6133	33.8054	30.5382	1.18065	up	0.809544	unknown [Lotus japonicus]	K00799|1|4e-86|315|gmx:548031|glutathione S-transferase [EC:2.5.1.18]	-	GO:0016765//transferase activity, transferring alkyl or aryl (other than methyl) groups	-
Araip.80K4W.1	833	75.1244	64.9328	170.074	131.108	1.10462	up	0.824301	unknown [Lotus japonicus]	-	-	-	-
Araip.MP3RQ.1	300	0	0.445177	9.06317	7.80421	5.21166	up	0.907631	unknown [Glycine max]	-	-	-	-
Araip.Y0GXG.1	759	0.564718	0	10.9354	1.99596	4.49187	up	0.860174	unknown [Glycine max]	-	-	-	-
Araip.433VX.1	1306	84.2363	83.0361	231.967	200.255	1.36957	up	0.843527	unknown [Glycine max]	K00430|1|1e-154|543|gmx:100804620|peroxidase [EC:1.11.1.7]	GO:0044464//cell part	GO:0005506//iron ion binding;GO:0003824//catalytic activity;GO:0016209//antioxidant activity	GO:0008152//metabolic process;GO:0006950//response to stress
Araip.11VE0.1	1317	1501.42	1344.86	3058.94	3000.28	1.09005	up	0.81942	unknown [Glycine max]	-	-	-	-
Araip.RM081.1	761	6.00783	6.14239	17.8643	20.812	1.67047	up	0.831465	unknown [Arachis hypogaea]	-	GO:0043231//intracellular membrane-bounded organelle	-	-
Araip.NEM14.1	1209	8.9813	13.1454	25.9218	24.8331	1.19776	up	0.802987	uncharacterized protein R707-like isoform 1 [Glycine max]	K00750|1|1e-13|75.1|rcu:RCOM_0138290|glycogenin glucosyltransferase [EC:2.4.1.186]	-	GO:0016740//transferase activity	-
Araip.RET4S.1	1002	44.0598	40.1193	156.527	94.5631	1.57667	up	0.85692	uncharacterized protein LOC547691 [Glycine max]	-	GO:0016020//membrane	-	GO:0051707//response to other organism
Araip.96G7D.1	2428	3.0599	6.1056	19.7444	12.1953	1.80106	up	0.831679	uncharacterized protein LOC101265396 [Solanum lycopersicum]	K00083|1|1e-150|531|pop:POPTR_667694|cinnamyl-alcohol dehydrogenase [EC:1.1.1.195]	-	GO:0046872//metal ion binding;GO:0016491//oxidoreductase activity	GO:0008152//metabolic process
Araip.X10KJ.1	2541	44.4758	44.1498	234.224	241.568	2.42454	up	0.888487	uncharacterized protein LOC101208428 [Cucumis sativus]	-	-	-	-
Araip.HTP4Q.1	1907	14.16	14.847	37.6704	29.2486	1.20602	up	0.812173	uncharacterized protein LOC100818765 [Glycine max]	-	-	GO:0016787//hydrolase activity	-
Araip.R1LLI.1	2362	23.409	22.2777	49.8012	48.3949	1.10389	up	0.812699	uncharacterized protein LOC100818476 [Glycine max]	-	GO:0044464//cell part	-	-
Araip.SHV7N.1	1033	0	0	7.89627	3.59969	9.16691	up	0.912479	uncharacterized protein LOC100816056 precursor [Glycine max]	K00430|1|2e-99|360|gmx:100803637|peroxidase [EC:1.11.1.7]	-	GO:0046872//metal ion binding;GO:0003824//catalytic activity	-
Araip.RP1HV.1	1050	21.363	14.6273	52.8798	27.8066	1.16472	up	0.813176	uncharacterized protein LOC100814589 [Glycine max]	-	-	GO:0005488//binding	GO:0009725//response to hormone stimulus;GO:0050794//regulation of cellular process;GO:0006351//transcription, DNA-dependent;GO:0007275//multicellular organismal development;GO:0003006//developmental process involved in reproduction
Araip.GVP17.1	1227	4.30833	4.46266	18.6605	13.2446	1.86297	up	0.833421	uncharacterized protein LOC100812977 [Glycine max]	-	-	-	-
Araip.L9WSM.1	894	69.8387	70.9595	185.521	214.747	1.50734	up	0.853765	uncharacterized protein LOC100810770 [Glycine max]	-	GO:0005618//cell wall	-	-
Araip.33YRY.1	1187	28.8877	32.8539	78.7245	58.8245	1.15563	up	0.821622	uncharacterized protein LOC100807785 [Glycine max]	K14297|1|5e-27|119|mtr:MTR_1g066430|nuclear pore complex protein Nup98-Nup96;K15692|2|2e-09|61.6|ppp:PHYPADRAFT_16563|E3 ubiquitin-protein ligase RNF13 [EC:6.3.2.19];K11982|3|2e-09|61.2|gmx:100787523|E3 ubiquitin-protein ligase RNF115/126 [EC:6.3.2.19]	-	-	-
Araip.UGD2T.1	1680	8.84456	7.47262	19.7618	20.6582	1.30868	up	0.804269	uncharacterized protein LOC100807569 [Glycine max]	K09422|1|1e-89|327|gmx:100101837|myb proto-oncogene protein, plant	-	-	-
Araip.81HNQ.1	1171	74.426	63.7543	156.423	127.724	1.04009	up	0.803612	uncharacterized protein LOC100805802 [Glycine max]	-	-	-	-
Araip.DH2VM.1	1423	45.4826	35.2888	151.55	72.3932	1.47122	up	0.845877	uncharacterized protein LOC100801597 [Glycine max]	-	-	-	-
Araip.68YDH.1	1677	7.83803	5.57467	22.2718	22.1734	1.72843	up	0.841654	uncharacterized protein LOC100800231 [Glycine max]	-	-	-	-
Araip.A8NDA.1	8185	8.32629	8.20736	25.0014	20.3259	1.45498	up	0.818138	uncharacterized protein LOC100797322 [Glycine max]	K13459|1|2e-23|111|sbi:SORBI_03g036800|disease resistance protein RPS2	-	-	-
Araip.H5GBV.1	810	0	0	4.41675	1.87029	8.29624	up	0.83347	uncharacterized protein LOC100796879 [Glycine max]	-	-	-	-
Araip.KF0DD.1	1547	3.87892	4.05753	17.4831	8.01223	1.68367	up	0.816183	uncharacterized protein LOC100795221 precursor [Glycine max]	K01206|1|2e-25|115|aly:ARALYDRAFT_475890|alpha-L-fucosidase [EC:3.2.1.51];K00514|3|2e-21|101|rcu:RCOM_1428040|zeta-carotene desaturase [EC:1.3.5.6]	GO:0031410//cytoplasmic vesicle	GO:0016787//hydrolase activity	GO:0044238//primary metabolic process
Araip.YM3WQ.1	4299	16.2847	16.5893	46.3028	38.5389	1.36783	up	0.829592	uncharacterized protein LOC100792680 [Glycine max]	-	-	-	-
Araip.88RV1.1	1112	12.7199	10.0886	63.3152	52.1409	2.33971	up	0.8794	uncharacterized protein LOC100791980 [Glycine max]	-	-	-	-
Araip.MP018.1	2316	44.54	31.2547	73.2196	86.9975	1.07986	up	0.81053	uncharacterized protein LOC100791695 [Glycine max]	-	-	-	-
Araip.QSR4J.1	531	8.07195	10.312	40.4245	27.233	1.8798	up	0.856706	uncharacterized protein LOC100790453 [Glycine max]	-	-	-	-
Araip.M07D2.1	1239	27.7906	31.9062	64.1017	67.9158	1.145	up	0.820801	uncharacterized protein LOC100788977 [Glycine max]	-	GO:0031224//intrinsic to membrane	-	GO:0032502//developmental process
Araip.C7I2V.1	1553	5.24391	5.93379	16.7706	13.7455	1.44895	up	0.80141	uncharacterized protein LOC100788800 [Glycine max]	-	GO:0016020//membrane	-	-
Araip.56CGY.1	1892	26.5056	21.2471	64.0634	59.2522	1.3687	up	0.835294	uncharacterized protein LOC100788770 [Glycine max]	-	GO:0044464//cell part	-	-
Araip.778BR.1	1167	96.2285	128.861	197.548	257.269	1.01479	up	0.802987	uncharacterized protein LOC100784380 [Glycine max]	K13422|1|1e-09|61.6|gmx:100790854|transcription factor MYC2	-	-	-
Araip.P70A2.1	495	0.288634	2.15844	10.6966	4.4516	2.63002	up	0.81426	uncharacterized protein LOC100782725 [Glycine max]	-	-	-	-
Araip.W6PWH.1	522	0.547408	0	7.40186	8.70652	4.85293	up	0.891839	uncharacterized protein LOC100782212 [Glycine max]	-	-	-	-
Araip.AR4ND.1	306	0	0	7.48249	5.40084	9.33129	up	0.922207	uncharacterized protein LOC100780697 [Glycine max]	-	-	-	-
Araip.B9RXI.1	393	27.266	24.1279	171.869	145.08	2.62458	up	0.890903	uncharacterized protein LOC100777903 precursor [Glycine max]	-	-	-	-
Araip.V6S4N.1	1128	6.45971	9.35346	19.0296	26.9826	1.54089	up	0.830036	uncharacterized protein LOC100777850 [Glycine max]	K10712|1|2e-78|289|gmx:100777850|cysteamine dioxygenase [EC:1.13.11.19]	-	-	-
Araip.J4Y0Y.1	2026	1.62196	0.988795	7.55774	8.02128	2.57707	up	0.815476	uncharacterized protein LOC100776993 [Glycine max]	-	-	-	GO:0000741//karyogamy;GO:0009743//response to carbohydrate stimulus
Araip.65DGK.1	854	21.247	25.96	69.8756	39.994	1.21872	up	0.824334	uncharacterized protein LOC100776076 [Glycine max]	K00799|1|1e-58|224|gmx:100776076|glutathione S-transferase [EC:2.5.1.18]	-	-	-
Araip.E43K9.1	477	129.694	101.635	530.11	345.314	1.92003	up	0.876294	uncharacterized protein LOC100527778 precursor [Glycine max]	K13449|1|9e-51|196|vvi:100258414|pathogenesis-related protein 1	-	-	-
Araip.ZG28U.1	1215	4.35088	3.51745	15.6647	8.72802	1.63232	up	0.803875	uncharacterized protein LOC100527136 [Glycine max]	-	GO:0031224//intrinsic to membrane;GO:0009528//plastid inner membrane	-	-
Araip.T14K9.1	309	1149	1121.16	2692.55	2503.05	1.1945	up	0.833914	uncharacterized protein LOC100527120 precursor [Glycine max]	K02605|1|7e-07|50.1|smo:SELMODRAFT_418877|origin recognition complex subunit 3	-	-	-
Araip.UY6ZE.1	408	0.700361	0.982009	9.47003	5.06328	3.1108	up	0.825139	uncharacterized protein LOC100526916 precursor [Glycine max]	-	-	GO:0030247//polysaccharide binding	GO:0006952//defense response
Araip.DT2JA.1	915	2.0299	1.60556	14.0757	6.32163	2.48817	up	0.834128	uncharacterized protein LOC100500690 precursor [Glycine max]	-	-	-	-
Araip.RDM9N.1	549	15.0941	22.6238	47.1796	46.6597	1.31494	up	0.82808	uncharacterized protein LOC100500506 [Glycine max]	-	-	-	GO:0006950//response to stress
Araip.1Z65W.1	573	1.99474	0.699231	17.482	12.979	3.49915	up	0.877773	uncharacterized protein LOC100500092 [Glycine max]	K13448|1|4e-43|172|vvi:100263254|calcium-binding protein CML	-	GO:0016491//oxidoreductase activity	-
Araip.0F5SG.1	676	2.11351	2.37077	7.19747	12.4275	2.12974	up	0.819749	uncharacterized protein LOC100499904 [Glycine max]	K00759|1|3e-72|268|gmx:100499904|adenine phosphoribosyltransferase [EC:2.4.2.7]	-	GO:0016757//transferase activity, transferring glycosyl groups	GO:0055086//nucleobase-containing small molecule metabolic process
Araip.3Y5DK.1	2367	38.5704	35.5465	77.5064	76.9773	1.05958	up	0.808706	uncharacterized protein LOC100499671 [Glycine max]	-	-	GO:0003676//nucleic acid binding;GO:0003712//transcription cofactor activity	GO:0006351//transcription, DNA-dependent
Araip.541SF.1	753	2.08713	0.886808	37.2485	17.1923	4.19424	up	0.914221	uncharacterized protein LOC100306363 [Glycine max]	-	-	-	GO:0006950//response to stress
Araip.WK6DT.1	371	0	0	4.62866	1.11365	8.16549	up	0.818582	uncharacterized protein LOC100306300 isoform 1 [Glycine max]	-	-	-	-
Araip.KTY55.1	1352	5.81217	3.55615	11.5371	20.7804	1.78646	up	0.831827	uncharacterized protein LOC100306161 [Glycine max]	-	-	-	-
Araip.N7CHL.1	1699	4.37282	2.51542	21.9834	8.59238	2.15018	up	0.844365	uncharacterized protein LOC100305841 [Glycine max]	-	-	-	-
Araip.XZD1G.1	741	10.4118	12.2559	26.8438	24.9051	1.19089	up	0.803234	uncharacterized protein LOC100305614 [Glycine max]	-	GO:0009536//plastid	-	GO:0006952//defense response;GO:0003006//developmental process involved in reproduction
Araip.IT8N7.1	700	94.9089	115.81	205.659	249.276	1.11034	up	0.826716	uncharacterized protein LOC100305590 precursor [Glycine max]	-	-	-	-
Araip.5WS5K.1	596	3.35609	2.91307	12.9657	8.78089	1.79444	up	0.810103	uncharacterized protein At5g65660-like [Glycine max]	-	GO:0016020//membrane	-	-
Araip.HP15M.1	405	14.4637	11.2119	35.6873	32.9851	1.41933	up	0.829198	uncharacterized protein At5g65660-like [Glycine max]	-	-	-	-
Araip.4KB77.1	978	26.2958	23.6244	54.7243	53.9338	1.1221	up	0.81592	uncharacterized GPI-anchored protein At4g28100-like [Glycine max]	-	GO:0031225//anchored to membrane;GO:0031410//cytoplasmic vesicle	-	-
Araip.D75IG.1	5090	9.12258	8.84232	25.8934	19.373	1.33326	up	0.810267	UDP-glucosyltransferase HRA25 [Medicago truncatula]	K13692|1|1e-50|200|rcu:RCOM_1154190|UDP-glucose:(indol-3-yl)acetate beta-D-glucosyltransferase [EC:2.4.1.121]	-	GO:0016740//transferase activity	-
Araip.FT6S7.1	1337	1.06861	1.59824	6.85009	8.34363	2.51026	up	0.811533	UDP-arabinopyranose mutase 1-like [Glycine max]	K13379|1|0.0|701|gmx:100778357|reversibly glycosylated polypeptide / UDP-arabinopyranose mutase [EC:2.4.1.- 5.4.99.30]	GO:0005840//ribosome;GO:0030312//external encapsulating structure;GO:0044459//plasma membrane part;GO:0031985//Golgi cisterna;GO:0031090//organelle membrane	GO:0035251//UDP-glucosyltransferase activity;GO:0016759//cellulose synthase activity	GO:0010038//response to metal ion;GO:0045229//external encapsulating structure organization;GO:0009250//glucan biosynthetic process;GO:0006970//response to osmotic stress;GO:0042546//cell wall biogenesis
Araip.45253.1	780	10.4408	5.99277	45.1324	37.6085	2.33196	up	0.875522	transcription factor MYB48-like [Glycine max]	K09422|1|3e-39|159|pop:POPTR_565013|myb proto-oncogene protein, plant	-	-	-
Araip.E5CWX.1	1294	4.52691	6.29579	20.0167	10.5366	1.49727	up	0.807967	transcription factor MYB39 [Glycine max]	K09422|1|9e-59|225|pop:POPTR_562588|myb proto-oncogene protein, plant	GO:0043231//intracellular membrane-bounded organelle	GO:0003676//nucleic acid binding	-
Araip.B6R33.1	1202	17.354	18.9997	62.7413	52.8199	1.66848	up	0.856673	transcription factor bHLH96-like [Glycine max]	K13422|1|3e-06|50.4|gmx:100790168|transcription factor MYC2	-	GO:0001071//nucleic acid binding transcription factor activity	-
Araip.RAG9J.1	1224	76.8062	87.5079	207.522	181.716	1.2442	up	0.835557	transcription factor bHLH96-like [Glycine max]	K13422|1|1e-13|75.5|ppp:PHYPADRAFT_164647|transcription factor MYC2	-	-	-
Araip.93FBI.1	414	9.66295	12.2585	34.9115	48.901	1.93482	up	0.86415	Transcription factor bHLH93 [Medicago truncatula]	-	GO:0043231//intracellular membrane-bounded organelle	-	-
Araip.JIB5P.1	1383	2.9959	3.76614	23.0744	12.846	2.40927	up	0.857626	transcription factor bHLH25-like [Glycine max]	K13422|1|3e-19|94.7|bdi:100836477|transcription factor MYC2	GO:0043231//intracellular membrane-bounded organelle	-	-
Araip.SB6JF.1	1020	2.80144	1.83308	8.4178	9.45146	1.94699	up	0.803678	transcription factor bHLH25-like [Glycine max]	K13422|1|3e-19|94.0|pop:POPTR_676550|transcription factor MYC2	-	GO:0016491//oxidoreductase activity	-
Araip.46726.1	720	5.5562	8.53257	32.7944	33.6652	2.23793	up	0.869885	tonoplast intrinsic protein 1;2 [Mimosa pudica]	K09873|1|2e-71|265|ath:AT4G01470|aquaporin TIP	GO:0044464//cell part	GO:0005372//water transmembrane transporter activity;GO:0042887	GO:0015840//urea transport;GO:0042044//fluid transport
Araip.GD9LP.1	420	8.50438	12.7194	40.8865	44.5955	2.00994	up	0.86696	tonoplast intrinsic protein 1;2 [Mimosa pudica]	K09873|1|7e-32|133|ath:AT3G26520|aquaporin TIP	-	-	-
Araip.V205R.1	1019	2.10314	0.131063	31.1764	20.0027	4.51772	up	0.924984	thaumatin-like protein [Arachis diogoi]	-	-	GO:0016787//hydrolase activity	-
Araip.2I1EM.1	1350	13.1232	10.8821	26.7125	34.4813	1.35003	up	0.820965	syntaxin, [Ricinus communis]	K08486|1|1e-112|404|aly:ARALYDRAFT_897385|syntaxin 1B/2/3	GO:0044464//cell part	GO:0005515//protein binding	GO:0015031//protein transport
Araip.3F2C7.1	2721	0.682601	1.03073	14.4628	11.3376	3.91252	up	0.882933	SYMRK [Arachis hypogaea]	K13417|1|2e-69|261|aly:ARALYDRAFT_899604|somatic embryogenesis receptor kinase 4 [EC:2.7.10.1 2.7.11.1];K04733|2|4e-69|261|smo:SELMODRAFT_33807|interleukin-1 receptor-associated kinase 4 [EC:2.7.11.1];K13430|3|2e-68|258|rcu:RCOM_1078760|serine/threonine-p	GO:0031224//intrinsic to membrane	GO:0004672//protein kinase activity;GO:0032559	GO:0044403//symbiosis, encompassing mutualism through parasitism;GO:0006464//cellular protein modification process
Araip.NF9ZR.1	1770	7.34548	5.8854	25.3866	18.2072	1.72021	up	0.840783	sugar transport protein 5-like [Glycine max]	K08150|1|1e-32|139|gmx:100818416|MFS transporter, SP family, solute carrier family 2 (myo-inositol transporter), member 13;K08145|4|1e-30|132|smo:SELMODRAFT_437958|MFS transporter, SP family, solute carrier family 2 (facilitated glucose transporter), memb	GO:0031224//intrinsic to membrane	GO:0016628//oxidoreductase activity, acting on the CH-CH group of donors, NAD or NADP as acceptor;GO:0022891//substrate-specific transmembrane transporter activity	GO:0008152//metabolic process;GO:0071702
Araip.CYK8B.1	3340	3.76433	2.91898	17.3094	7.50457	1.89252	up	0.821836	subtilisin-type protease precursor [Glycine max]	-	GO:0005576//extracellular region	GO:0005515//protein binding;GO:0004175//endopeptidase activity	GO:0019538//protein metabolic process;GO:0044092//negative regulation of molecular function
Araip.JQ9KB.1	3024	15.3551	16.5617	67.6709	70.318	2.11216	up	0.877034	subtilisin-like protease-like [Glycine max]	-	GO:0005618//cell wall	GO:0070011//peptidase activity, acting on L-amino acid peptides	GO:0019538//protein metabolic process
Araip.PF5R6.1	1470	0.583158	0.635968	8.76139	11.9921	4.08943	up	0.879252	stilbene synthase [Arachis hypogaea]	K00660|1|0.0|630|gmx:732575|chalcone synthase [EC:2.3.1.74]	GO:0044424//intracellular part	GO:0016747//transferase activity, transferring acyl groups other than amino-acyl groups	GO:0050896//response to stimulus;GO:0009699//phenylpropanoid biosynthetic process
Araip.XP5YM.1	734	41.4606	46.5799	481.558	721.254	3.7721	up	0.917409	specific tissue protein 2 [Cicer arietinum]	-	-	-	-
Araip.Q0CU4.1	1783	3.76616	6.89114	27.6093	15.1393	2.00403	up	0.851201	siroheme synthase-like [Glycine max]	-	GO:0009536//plastid	GO:0008169//C-methyltransferase activity	GO:0006783//heme biosynthetic process;GO:0006730//one-carbon metabolic process
Araip.B2DCN.1	1777	15.5979	12.7015	29.4742	32.6284	1.13388	up	0.804992	secologanin synthase-like [Glycine max]	K15638|1|8e-49|191|aly:ARALYDRAFT_494050|cytochrome P450, family 72, subfamily C, polypeptide 1;K15639|3|4e-43|172|aly:ARALYDRAFT_901457|cytochrome P450, family 734, subfamily A, polypeptide 1 (PHYB activation tagged suppressor 1) [EC:1.14.-.-];K10717|5|3	-	GO:0046872//metal ion binding	-
Araip.73H5Y.1	1104	0.129414	0	4.27752	8.35809	6.50197	up	0.913334	resveratrol synthase 3 [Arachis hypogaea]	K00660|1|7e-165|578|mtr:MTR_3g083910|chalcone synthase [EC:2.3.1.74]	GO:0044424//intracellular part	GO:0016747//transferase activity, transferring acyl groups other than amino-acyl groups	GO:0008152//metabolic process;GO:0050896//response to stimulus
Araip.5S2PS.1	1035	0.138042	0.129037	3.87138	3.59273	4.80463	up	0.807704	resveratrol synthase [Arachis hypogaea]	K00660|1|2e-147|519|mtr:MTR_3g083910|chalcone synthase [EC:2.3.1.74]	GO:0044424//intracellular part	GO:0016747//transferase activity, transferring acyl groups other than amino-acyl groups	GO:0008152//metabolic process;GO:0050896//response to stimulus
Araip.QF4IK.1	2413	9.11833	7.85933	26.0941	21.403	1.4842	up	0.82062	receptor-like protein kinase At1g67000-like [Glycine max]	K13416|1|2e-54|212|ath:AT4G33430|brassinosteroid insensitive 1-associated receptor kinase 1 [EC:2.7.10.1 2.7.11.1];K04733|4|1e-53|209|smo:SELMODRAFT_159261|interleukin-1 receptor-associated kinase 4 [EC:2.7.11.1];K13417|5|2e-52|205|ath:AT2G13790|somatic e	-	GO:0016301//kinase activity	-
Araip.2K06N.1	448	1.27566	3.87543	9.90219	8.915	1.8691	up	0.801311	proteinase inhibitor type-2 CEVI57-like [Fragaria vesca subsp. vesca]	-	GO:0031410//cytoplasmic vesicle	-	GO:0006950//response to stress
Araip.KT1QG.1	765	13.4469	14.4901	45.082	48.4275	1.74294	up	0.858892	protein NDR1-like [Glycine max]	-	-	-	-
Araip.L82PP.1	891	0.641408	0.449674	5.94253	6.33734	3.49246	up	0.820784	protein LURP-one-related 15-like [Glycine max]	-	GO:0009536//plastid	-	-
Araip.U442X.1	1118	3.57823	3.94209	16.3838	11.7026	1.90101	up	0.831515	protein LURP-one-related 11-like [Glycine max]	K03239|1|4e-52|201|vvi:100244672|translation initiation factor eIF-2B subunit alpha	-	-	-
Araip.D52UU.1	564	34.4518	22.2589	97.1779	91.8142	1.73663	up	0.866073	protein GAST1-like isoform 2 [Glycine max]	-	-	-	-
Araip.YSG6K.1	1559	23.186	28.0128	58.2875	53.9754	1.1327	up	0.817711	Proline transporter [Medicago truncatula]	-	GO:0031224//intrinsic to membrane	GO:0015175//neutral amino acid transmembrane transporter activity	GO:0003333//amino acid transmembrane transport;GO:0015804//neutral amino acid transport
Araip.4S8L2.1	2388	20.2823	14.4291	96.0609	48.214	2.05534	up	0.875127	Primary amine oxidase [Medicago truncatula]	K00276|1|0.0|1259|mtr:MTR_3g077080|primary-amine oxidase [EC:1.4.3.21]	GO:0042579//microbody	GO:0046914//transition metal ion binding;GO:0016641//oxidoreductase activity, acting on the CH-NH2 group of donors, oxygen as acceptor;GO:0048037//cofactor binding	GO:0006807//nitrogen compound metabolic process
Araip.KX6TX.1	1407	1.62472	0.189841	14.2391	5.38356	3.43483	up	0.856476	predicted protein [Populus trichocarpa]	-	-	-	-
Araip.5J271.1	984	4.79149	4.47892	29.8131	26.3126	2.59796	up	0.8747	predicted protein [Populus trichocarpa]	K01183|1|9e-93|337|gmx:100776582|chitinase [EC:3.2.1.14]	-	GO:0016798//hydrolase activity, acting on glycosyl bonds	GO:0005975//carbohydrate metabolic process;GO:0043170;GO:0009056//catabolic process
Araip.M7SF9.1	536	6.66388	4.73416	37.9115	28.5206	2.5431	up	0.876919	predicted protein [Populus trichocarpa]	K09422|1|1e-13|72.8|sbi:SORBI_03g028170|myb proto-oncogene protein, plant	GO:0043231//intracellular membrane-bounded organelle	GO:0003676//nucleic acid binding	-
Araip.4G0SR.1	1758	2.51939	1.82325	22.4666	18.0181	3.22074	up	0.880304	polyphenol oxidase A1, chloroplastic-like [Glycine max]	K00422|1|7e-161|565|vvi:100256583|polyphenol oxidase [EC:1.10.3.1]	GO:0009507//chloroplast;GO:0009579//thylakoid	GO:0016491//oxidoreductase activity	GO:0008152//metabolic process
Araip.36N6E.1	1818	8.33036	9.32963	57.9337	44.089	2.53033	up	0.882949	polyphenol oxidase A1, chloroplastic-like [Glycine max]	K00422|1|2e-142|504|vvi:100256583|polyphenol oxidase [EC:1.10.3.1]	GO:0009536//plastid	-	-
Araip.JG8H2.1	2872	17.6105	13.8575	41.5057	36.3964	1.30778	up	0.824564	polygalacturonase-like [Glycine max]	K01184|1|1e-22|105|ath:AT5G17200|polygalacturonase [EC:3.2.1.15]	-	GO:0004553//hydrolase activity, hydrolyzing O-glycosyl compounds	GO:0044238//primary metabolic process;GO:0045229//external encapsulating structure organization
Araip.C1B8C.1	1853	7.32487	2.81089	39.6177	23.3376	2.63487	up	0.877132	polygalacturonase PG1 precursor [Glycine max]	K01184|1|7e-149|525|rcu:RCOM_1063390|polygalacturonase [EC:3.2.1.15]	-	GO:0004553//hydrolase activity, hydrolyzing O-glycosyl compounds	GO:0044238//primary metabolic process
Araip.QPF43.1	2149	30.1171	22.3107	125.456	84.7861	2.00365	up	0.875357	polygalacturonase At1g48100-like [Glycine max]	K01184|1|3e-132|470|rcu:RCOM_1063390|polygalacturonase [EC:3.2.1.15]	-	GO:0004553//hydrolase activity, hydrolyzing O-glycosyl compounds	GO:0044238//primary metabolic process;GO:0045229//external encapsulating structure organization
Araip.FI1A9.1	348	234.838	185.363	551.85	404.457	1.1864	up	0.833076	Polyadenylate-binding protein-interacting protein [Medicago truncatula]	-	-	-	-
Araip.BP4Q3.1	849	0.168285	0.471919	4.0453	7.94858	4.22762	up	0.84356	Pollen-specific protein C13 [Medicago truncatula]	K01834|1|5e-33|137|vvi:100245371|2,3-bisphosphoglycerate-dependent phosphoglycerate mutase [EC:5.4.2.1];K03036|2|1e-16|83.6|aly:ARALYDRAFT_336019|26S proteasome regulatory subunit N6	-	-	-
Araip.DN8BF.1	1152	535.28	449.815	1224.82	952.214	1.14403	up	0.830414	Pollen Ole e 1 allergen and extensin [Medicago truncatula]	-	-	-	-
Araip.KTN2S.1	824	2.94763	6.64524	58.0052	42.6201	3.39088	up	0.900598	plastid division protein PDV2-like [Glycine max]	-	GO:0034399//nuclear periphery	GO:0005506//iron ion binding;GO:0022892	GO:0050896//response to stimulus;GO:0071941;GO:0015669//gas transport
Araip.G0WVS.1	3186	6.14365	5.23985	14.9121	16.556	1.46695	up	0.803793	plasma membrane ATPase 4-like isoform 1 [Glycine max]	K01535|1|0.0|1645|gmx:100816905|H+-transporting ATPase [EC:3.6.3.6]	GO:0031224//intrinsic to membrane	GO:0015662//ATPase activity, coupled to transmembrane movement of ions, phosphorylative mechanism;GO:0032559	GO:0009206;GO:0006811//ion transport;GO:0009207
Araip.KW8S2.1	611	5.14438	2.18581	13.8184	11.9464	1.81348	up	0.821441	phytosulfokines 4-like [Glycine max]	-	-	-	-
Araip.4728W.1	1173	19.6101	11.9549	39.5271	28.4131	1.10594	up	0.805502	phosphoenolpyruvate-carboxylase kinase [Glycine max]	K13412|1|3e-48|189|pop:POPTR_206506|calcium-dependent protein kinase [EC:2.7.11.1]	-	GO:0004672//protein kinase activity;GO:0000166//nucleotide binding	-
Araip.DER8T.1	1044	0.957965	1.79094	19.19	32.1877	4.22421	up	0.914517	peroxidase 7-like [Glycine max]	K00430|1|2e-158|556|gmx:100798229|peroxidase [EC:1.11.1.7]	-	GO:0005506//iron ion binding;GO:0003824//catalytic activity;GO:0016209//antioxidant activity	GO:0008152//metabolic process;GO:0006950//response to stress
Araip.SR41M.1	1073	14.1143	13.9403	65.4831	87.1508	2.44377	up	0.88456	peroxidase 52-like isoform 1 [Glycine max]	K00430|1|4e-148|522|gmx:100803637|peroxidase [EC:1.11.1.7]	-	GO:0005506//iron ion binding;GO:0003824//catalytic activity;GO:0016209//antioxidant activity	GO:0008152//metabolic process;GO:0006950//response to stress
Araip.N95WX.1	1225	4.31537	4.90604	60.8624	50.7039	3.59677	up	0.906892	peroxidase 44-like [Glycine max]	K00430|1|7e-123|437|gmx:100820340|peroxidase [EC:1.11.1.7]	GO:0005618//cell wall	GO:0005506//iron ion binding;GO:0003824//catalytic activity;GO:0016209//antioxidant activity	GO:0008152//metabolic process;GO:0006950//response to stress
Araip.I0093.1	1553	5.7039	5.6758	56.9462	54.9821	3.29804	up	0.899694	peroxidase 3-like [Glycine max]	K00430|1|4e-124|442|mtr:MTR_2g088770|peroxidase [EC:1.11.1.7]	-	GO:0046872//metal ion binding;GO:0003824//catalytic activity;GO:0016209//antioxidant activity	-
Araip.JSZ6P.1	1286	4.33287	3.32325	41.9516	35.769	3.34361	up	0.896441	peroxidase 15-like [Glycine max]	K00430|1|8e-134|474|gmx:100783115|peroxidase [EC:1.11.1.7]	-	GO:0046872//metal ion binding;GO:0003824//catalytic activity;GO:0016209//antioxidant activity	-
Araip.G30W8.1	1461	5.96529	4.84485	51.8147	32.1444	2.9573	up	0.889177	Peroxidase [Medicago truncatula]	K00430|1|2e-84|310|pop:POPTR_832218|peroxidase [EC:1.11.1.7]	GO:0043231//intracellular membrane-bounded organelle	GO:0005506//iron ion binding;GO:0003824//catalytic activity;GO:0016209//antioxidant activity	GO:0008152//metabolic process;GO:0006950//response to stress
Araip.ZEN1Y.1	1448	15.7871	13.9272	72.7373	51.0748	2.05892	up	0.873632	Peroxidase [Medicago truncatula]	K00430|1|7e-155|544|gmx:100793330|peroxidase [EC:1.11.1.7]	GO:0044464//cell part	GO:0005506//iron ion binding;GO:0003824//catalytic activity;GO:0016209//antioxidant activity	GO:0008152//metabolic process;GO:0006950//response to stress
Araip.BJ6RI.1	909	10.0593	11.9008	36.6809	23.7869	1.46128	up	0.827094	Peroxidase [Medicago truncatula]	K00430|1|9e-122|434|mtr:MTR_5g017850|peroxidase [EC:1.11.1.7]	-	GO:0005506//iron ion binding;GO:0003824//catalytic activity;GO:0016209//antioxidant activity	GO:0008152//metabolic process;GO:0006950//response to stress
Araip.U4P9E.1	1919	0.967877	1.32231	13.2737	11.5545	3.43845	up	0.868538	pectinesterase/pectinesterase inhibitor 41-like [Glycine max]	K01051|1|0.0|898|gmx:100800971|pectinesterase [EC:3.1.1.11]	GO:0030312//external encapsulating structure	GO:0030234//enzyme regulator activity;GO:0004091//carboxylesterase activity	GO:0071555//cell wall organization
Araip.EK6VJ.1	2034	2.52874	1.77283	11.1865	7.71889	2.13586	up	0.81684	pectinesterase/pectinesterase inhibitor 33-like [Glycine max]	K01051|1|2e-146|517|vvi:100255703|pectinesterase [EC:3.1.1.11]	GO:0005618//cell wall	GO:0004091//carboxylesterase activity	-
Araip.J385S.1	1878	4.03211	4.19576	28.8034	38.2804	3.02737	up	0.887304	pectinesterase/pectinesterase inhibitor 24-like [Glycine max]	K01051|1|9e-115|412|pop:POPTR_572081|pectinesterase [EC:3.1.1.11]	GO:0005618//cell wall	GO:0016788//hydrolase activity, acting on ester bonds	-
Araip.EQZ9W.1	1816	614.53	669.825	1198.96	1586.53	1.11688	up	0.82882	pectinesterase/pectinesterase inhibitor 18-like, partial [Glycine max]	K01051|1|0.0|780|gmx:100815836|pectinesterase [EC:3.1.1.11]	GO:0030312//external encapsulating structure	GO:0030234//enzyme regulator activity;GO:0004091//carboxylesterase activity	GO:0071555//cell wall organization
Araip.30HVE.1	1391	9.44958	6.43283	36.0071	25.8413	1.96131	up	0.860486	pectinesterase 53-like [Glycine max]	K01051|1|1e-174|610|gmx:100793314|pectinesterase [EC:3.1.1.11]	GO:0044424//intracellular part;GO:0030312//external encapsulating structure	GO:0004091//carboxylesterase activity	GO:0071555//cell wall organization
Araip.1BL7S.1	1570	10.3743	10.1228	39.2849	38.1585	1.91772	up	0.862737	pectinesterase 53-like [Glycine max]	K01051|1|1e-157|553|mtr:MTR_8g102380|pectinesterase [EC:3.1.1.11]	GO:0044424//intracellular part;GO:0030312//external encapsulating structure	GO:0004091//carboxylesterase activity	GO:0071555//cell wall organization
Araip.XC3V5.1	1413	1.21336	2.93004	31.8006	26.8035	3.82211	up	0.903655	pectinesterase 2-like [Glycine max]	K01051|1|0.0|656|vvi:100255703|pectinesterase [EC:3.1.1.11]	-	GO:0016787//hydrolase activity	-
Araip.H0BWT.1	300	116.204	105.507	303.378	285.542	1.40939	up	0.846271	pathogenesis-related class 10 protein [Arachis hypogaea]	-	-	-	GO:0050896//response to stimulus
Araip.WKP3Y.1	1768	0.808109	0.377696	24.1202	10.2045	4.85531	up	0.927269	Patatin T5 precursor, [Ricinus communis]	-	GO:0043231//intracellular membrane-bounded organelle	-	-
Araip.YS6MJ.1	1396	0.307035	0.0956685	6.7656	2.46636	4.51885	up	0.824958	Patatin T5 precursor, [Ricinus communis]	-	-	-	-
Araip.37TY6.1	848	35.2129	41.4204	69.1888	97.2819	1.11922	up	0.821047	nudix hydrolase 4 [Glycine max]	-	GO:0044444//cytoplasmic part	GO:0003824//catalytic activity	-
Araip.GHH45.1	1585	4.05635	2.86486	317.173	117.128	5.97153	up	0.984816	Nucleoside-triphosphatase [Medicago truncatula]	K14641|1|5e-102|369|vvi:100267968|apyrase [EC:3.6.1.5]	-	-	-
Araip.86NLQ.1	1458	8.62337	9.34323	45.149	33.533	2.13072	up	0.870575	nuclease HARBI1-like [Glycine max]	K14861|1|1e-24|112|gmx:100777901|nucleolar pre-ribosomal-associated protein 1	-	GO:0016787//hydrolase activity	-
Araip.WS2K0.1	2408	0.0593329	0	5.46738	1.25825	6.59999	up	0.838137	nitrate transporter 1.5-like [Glycine max]	K14638|1|1e-125|448|ppp:PHYPADRAFT_134814|solute carrier family 15 (peptide/histidine transporter), member 3/4	GO:0016020//membrane	GO:0015103//inorganic anion transmembrane transporter activity	GO:0010035//response to inorganic substance;GO:0042126//nitrate metabolic process;GO:0015833//peptide transport;GO:0015698//inorganic anion transport
Araip.Y7S1I.1	2358	24.7817	29.6219	66.4535	52.799	1.13225	up	0.818467	nitrate transporter 1.2-like [Glycine max]	K14638|1|2e-97|355|smo:SELMODRAFT_97812|solute carrier family 15 (peptide/histidine transporter), member 3/4	GO:0016020//membrane	GO:0046872//metal ion binding	GO:0051707//response to other organism;GO:0015833//peptide transport
Araip.Q4NCY.1	2327	16.1477	11.7655	83.0204	49.3595	2.24566	up	0.879252	Nitrate transporter [Medicago truncatula]	K14638|1|4e-134|476|smo:SELMODRAFT_97812|solute carrier family 15 (peptide/histidine transporter), member 3/4	GO:0031224//intrinsic to membrane	-	GO:0015833//peptide transport
Araip.YBR8J.1	2706	0	0	14.1728	6.36185	10.0038	up	0.9543	nitrate reductase [NADH]-like [Vitis vinifera]	K00360|1|0.0|937|ppp:PHYPADRAFT_184973|nitrate reductase (NADH) [EC:1.7.1.1];K00387|4|2e-94|345|olu:OSTLU_3554|sulfite oxidase [EC:1.8.3.1]	-	GO:0008940//nitrate reductase activity;GO:0005506//iron ion binding;GO:0050662//coenzyme binding	GO:0042126//nitrate metabolic process
Araip.JAK31.1	1393	0	0.0958745	3.18462	3.36147	5.95021	up	0.823611	naringenin 8-dimethylallyltransferase [Sophora flavescens]	K09833|1|3e-43|173|gmx:100819685|homogenitisate phytyltransferase	-	-	-
Araip.PUS3S.1	920	13.8215	6.09699	40.4421	14.2212	1.45647	up	0.824482	MYB transcription factor MYB139 [Glycine max]	K09422|1|4e-54|209|vvi:100260318|myb proto-oncogene protein, plant	GO:0043231//intracellular membrane-bounded organelle	-	GO:0009725//response to hormone stimulus;GO:0006351//transcription, DNA-dependent;GO:0009743//response to carbohydrate stimulus;GO:0010038//response to metal ion
Araip.LD7F4.1	571	4.25368	1.87115	24.8111	21.9486	2.93253	up	0.877773	MLP-like protein 34-like [Glycine max]	-	-	-	GO:0050896//response to stimulus
Araip.IL3I2.1	2010	26.0869	27.1093	60.516	53.3071	1.0974	up	0.815394	mitogen-activated protein kinase 2 [Arachis hypogaea]	K04371|1|0.0|718|gmx:100801339|extracellular signal-regulated kinase 1/2 [EC:2.7.11.24]	-	GO:0004702//receptor signaling protein serine/threonine kinase activity;GO:0032559	GO:0006464//cellular protein modification process
Araip.12MTY.1	2153	4.1807	4.28015	13.6257	15.1602	1.76649	up	0.825648	medium-chain-fatty-acid--CoA ligase-like [Glycine max]	K00666|1|1e-131|468|sbi:SORBI_10g012080|fatty-acyl-CoA synthase [EC:6.2.1.-];K01904|2|5e-42|170|sbi:SORBI_03g000610|4-coumarate--CoA ligase [EC:6.2.1.12]	-	GO:0003824//catalytic activity	-
Araip.71U6H.1	1909	4.7899	4.82722	17.6911	16.0879	1.81245	up	0.834045	lysine histidine transporter 1-like [Glycine max]	K15015|1|1e-15|82.8|bdi:100822506|solute carrier family 32 (vesicular inhibitory amino acid transporter)	GO:0031224//intrinsic to membrane	GO:0005275//amine transmembrane transporter activity	GO:0009628//response to abiotic stimulus;GO:0006865//amino acid transport
Araip.GV48H.1	3051	1.59217	1.92604	15.3375	18.8233	3.27943	up	0.876458	lipoxygenase [Pisum sativum]	K15718|1|0.0|1357|gmx:100127399|linoleate 9S-lipoxygenase [EC:1.13.11.58]	GO:0044424//intracellular part	GO:0046914//transition metal ion binding;GO:0016702//oxidoreductase activity, acting on single donors with incorporation of molecular oxygen, incorporation of two atoms of oxygen	GO:0006633//fatty acid biosynthetic process
Araip.B9ZKV.1	1725	0.828253	0.619377	5.47523	7.82417	3.1996	up	0.819716	L-ascorbate oxidase homolog isoform 1 [Glycine max]	K00423|1|7e-153|538|aly:ARALYDRAFT_892557|L-ascorbate oxidase [EC:1.10.3.3]	-	GO:0046914//transition metal ion binding;GO:0016491//oxidoreductase activity;GO:0004091//carboxylesterase activity	-
Araip.2P1HN.1	2417	7.44811	5.2493	24.6892	10.5414	1.47229	up	0.809183	L-ascorbate oxidase homolog [Glycine max]	K00423|1|9e-163|571|ath:AT1G55570|L-ascorbate oxidase [EC:1.10.3.3]	GO:0005576//extracellular region;GO:0005618//cell wall	GO:0046914//transition metal ion binding;GO:0016682//oxidoreductase activity, acting on diphenols and related substances as donors, oxygen as acceptor	GO:0008152//metabolic process
Araip.L7P2A.1	2103	9.17163	7.62073	23.6123	26.5881	1.57989	up	0.83421	L-ascorbate oxidase [Glycine max]	K00423|1|1e-173|607|vvi:100251280|L-ascorbate oxidase [EC:1.10.3.3]	-	GO:0046914//transition metal ion binding;GO:0016682//oxidoreductase activity, acting on diphenols and related substances as donors, oxygen as acceptor	GO:0008152//metabolic process
Araip.8C4ZH.1	1179	439.648	373.02	1137.54	676.341	1.15834	up	0.831186	Kunitz-type trypsin inhibitor-like 2 protein; AltName: Full=Protease inhibitor from pea 2; Flags: Precursor	-	-	-	-
Araip.T873S.1	1101	24.9153	28.9911	46.4011	71.2999	1.1266	up	0.81827	Kiwellin [Medicago truncatula]	-	-	-	-
Araip.WDY6V.1	1346	4.88275	4.26656	12.8644	15.0409	1.6088	up	0.811368	isoflavone-7-O-methyltransferase 9 isoform 1 [Vitis vinifera]	K16040|1|1e-106|384|vvi:100233030|trans-resveratrol di-O-methyltransferase [EC:2.1.1.240];K13230|2|7e-56|216|zma:100147731|2,4,7-trihydroxy-1,4-benzoxazin-3-one-glucoside 7-O-methyltransferase [EC:2.1.1.241];K05279|3|4e-38|156|aly:ARALYDRAFT_495497|flavon	-	GO:0008171//O-methyltransferase activity	-
Araip.LR3B6.1	559	0.255588	0.238915	5.88794	2.95645	4.16071	up	0.805682	inositol oxygenase 1-like [Glycine max]	K00469|1|7e-34|139|gmx:100809388|inositol oxygenase [EC:1.13.99.1]	GO:0044424//intracellular part	GO:0046914//transition metal ion binding;GO:0016701//oxidoreductase activity, acting on single donors with incorporation of molecular oxygen	GO:0006020//inositol metabolic process
Araip.YC6L0.1	2001	8.35393	8.54313	24.2438	20.7855	1.41409	up	0.815263	inactive receptor kinase At4g23740-like [Glycine max]	K10576|1|3e-61|234|vvi:100250088|ubiquitin-conjugating enzyme E2 H [EC:6.3.2.19];K13415|2|5e-58|224|sbi:SORBI_03g032990|protein brassinosteroid insensitive 1 [EC:2.7.10.1 2.7.11.1]	GO:0016020//membrane	GO:0000166//nucleotide binding	-
Araip.Q4NNC.1	1925	7.94155	5.61964	49.9558	22.6078	2.41976	up	0.876245	IAA-amino acid hydrolase ILR1-like protein [Medicago truncatula]	K14664|1|0.0|725|pop:POPTR_551444|IAA-amino acid hydrolase [EC:3.5.1.-]	GO:0044464//cell part	GO:0016811//hydrolase activity, acting on carbon-nitrogen (but not peptide) bonds, in linear amides;GO:0070011//peptidase activity, acting on L-amino acid peptides	GO:0042445//hormone metabolic process;GO:0002831
Araip.3Y1VE.1	387	0	0	4.06752	1.42348	8.10092	up	0.81196	hypothetical protein VITISV_026723 [Vitis vinifera]	-	-	-	-
Araip.GP5B8.1	1235	0.578436	0.648842	5.09839	9.25576	3.54794	up	0.836346	hypothetical protein VITISV_000872 [Vitis vinifera]	K13229|1|5e-77|286|zma:541977|2,4-dihydroxy-1,4-benzoxazin-3-one-glucoside dioxygenase [EC:1.14.20.2];K06892|2|5e-47|186|pop:POPTR_550478|;K00475|3|2e-37|154|gmx:732548|naringenin 3-dioxygenase [EC:1.14.11.9]	-	GO:0005488//binding;GO:0016491//oxidoreductase activity	-
Araip.II7AN.1	1139	13.7982	12.3118	36.184	22.2482	1.16217	up	0.804647	hypothetical protein PRUPE_ppa025654mg [Prunus persica]	K08233|1|9e-59|224|ath:AT2G23610|polyneuridine-aldehyde esterase [EC:3.1.1.78]	-	-	-
Araip.1JY6A.1	796	3.23081	3.02005	19.2362	14.0144	2.41125	up	0.854734	hypothetical protein PRUPE_ppa025652mg, partial [Prunus persica]	-	-	-	-
Araip.75757.1	802	0	0	5.17453	7.04062	9.25446	up	0.917869	hypothetical protein PRUPE_ppa017696mg [Prunus persica]	-	-	-	-
Araip.C98N5.1	1118	27.4757	25.9222	79.9992	57.8972	1.36873	up	0.836625	hypothetical protein PRUPE_ppa012860mg [Prunus persica]	K09510|1|3e-09|58.9|ota:Ot12g00420|DnaJ homolog subfamily B member 4;K09517|2|4e-07|52.0|pop:POPTR_572634|DnaJ homolog subfamily B member 11	-	GO:0005515//protein binding	GO:0044267//cellular protein metabolic process
Araip.J8BGM.1	1182	30.9439	24.2927	63.803	51.6164	1.06319	up	0.805255	hypothetical protein MTR_7g093950 [Medicago truncatula]	K14493|1|5e-137|485|pop:POPTR_552633|gibberellin receptor GID1 [EC:3.-.-.-]	-	-	-
Araip.1S9ZE.1	336	18.7096	13.5143	42.5901	32.3809	1.2182	up	0.817202	hypothetical protein MTR_7g090560 [Medicago truncatula]	-	-	-	-
Araip.C6GB3.1	1216	0	0.21966	3.76586	4.41705	5.15504	up	0.833635	hypothetical protein MTR_7g024730 [Medicago truncatula]	-	-	-	GO:0009725//response to hormone stimulus;GO:0051707//response to other organism;GO:0006952//defense response;GO:0009628//response to abiotic stimulus
Araip.BN3HZ.1	768	0.5581	0.869487	9.13025	5.20041	3.32745	up	0.829839	hypothetical protein MTR_6g012830 [Medicago truncatula]	-	-	-	-
Araip.D83F2.1	495	10.3908	8.63374	31.8006	28.3789	1.66141	up	0.845351	hypothetical protein MTR_5g091100 [Medicago truncatula]	-	-	-	-
Araip.BV4V3.1	234	0	0	3.6693	1.76566	8.08612	up	0.809971	hypothetical protein MTR_5g026380 [Medicago truncatula]	-	-	-	-
Araip.1SK7V.1	740	7.52982	1.6243	25.7198	12.0971	2.04654	up	0.847455	hypothetical protein MTR_5g020060 [Medicago truncatula]	-	GO:0043231//intracellular membrane-bounded organelle	-	-
Araip.0D8F4.1	1356	4.21456	2.16679	11.9252	12.2893	1.92394	up	0.824087	hypothetical protein MTR_3g070230 [Medicago truncatula]	-	-	-	GO:0042742//defense response to bacterium;GO:0010033//response to organic substance
Araip.M3GGB.1	267	107.557	111.044	205.811	308.97	1.23566	up	0.83633	hypothetical protein MTR_2g103440 [Medicago truncatula]	-	-	-	-
Araip.19KXY.1	1566	3.01075	1.10868	7.49324	9.93775	2.08114	up	0.807112	hypothetical protein MTR_2g099520 [Medicago truncatula]	-	GO:0044464//cell part	-	-
Araip.83LG1.1	435	6.5689	4.9123	19.4093	27.2277	2.0222	up	0.854225	hypothetical protein MTR_1g108640 [Medicago truncatula]	-	-	-	-
Araip.W644X.1	261	0	0	4.38629	1.05534	8.08789	up	0.809971	hypothetical protein MTR_1g017990 [Medicago truncatula]	-	-	-	-
Araip.SD3NU.1	1102	44.0808	39.2661	96.2242	87.9817	1.14412	up	0.823923	homeobox protein knotted-1-like 3-like [Glycine max]	-	GO:0043231//intracellular membrane-bounded organelle;GO:0044444//cytoplasmic part	GO:0003677//DNA binding;GO:0001071//nucleic acid binding transcription factor activity	GO:0006351//transcription, DNA-dependent;GO:0009314//response to radiation
Araip.VD076.1	1169	13.8107	15.0804	41.621	31.6912	1.34343	up	0.825287	high-affinity nitrate transporter 3.1-like [Glycine max]	-	GO:0016020//membrane	GO:0015103//inorganic anion transmembrane transporter activity	GO:0006950//response to stress;GO:0015698//inorganic anion transport
Araip.K6VSE.1	2151	6.24366	5.46382	17.2974	18.1195	1.59701	up	0.821819	Heat-shock protein [Medicago truncatula]	K03283|1|0.0|764|gmx:100782173|heat shock 70kDa protein 1/8	-	GO:0016491//oxidoreductase activity;GO:0000166//nucleotide binding	-
Araip.EK9PX.1	1383	1.23968	2.89703	15.9348	21.7088	3.18585	up	0.877642	glycosyltransferase [Clitoria ternatea]	K08237|1|1e-147|521|pop:POPTR_731288|hydroquinone glucosyltransferase [EC:2.4.1.218]	-	GO:0008194//UDP-glycosyltransferase activity;GO:0016758//transferase activity, transferring hexosyl groups	GO:0006970//response to osmotic stress;GO:0006805//xenobiotic metabolic process
Araip.X067E.1	1283	10.1337	12.6995	42.6073	44.7621	1.936	up	0.866533	Glycoside hydrolase, family 17 [Medicago truncatula]	-	GO:0043231//intracellular membrane-bounded organelle	GO:0043167//ion binding;GO:0008422//beta-glucosidase activity	GO:0044238//primary metabolic process;GO:0006950//response to stress
Araip.L3NWH.1	1306	8.86123	11.2487	29.9135	24.465	1.43513	up	0.823874	glycogenin-1-like [Glycine max]	K00750|1|4e-12|70.1|rcu:RCOM_1590700|glycogenin glucosyltransferase [EC:2.4.1.186]	-	GO:0016740//transferase activity	-
Araip.91599.1	1077	37.0118	46.2538	85.1707	106.648	1.20395	up	0.82813	glutathione S-transferase-like [Glycine max]	K00799|1|5e-88|321|gmx:100799868|glutathione S-transferase [EC:2.5.1.18]	-	GO:0016765//transferase activity, transferring alkyl or aryl (other than methyl) groups	-
Araip.B1UDK.1	1972	5.36138	5.7566	14.4409	16.1327	1.45939	up	0.801903	glutamate decarboxylase [Glycine max]	K01580|1|0.0|930|gmx:547724|glutamate decarboxylase [EC:4.1.1.15]	-	GO:0005515//protein binding;GO:0016831//carboxy-lyase activity;GO:0048037//cofactor binding	GO:0009064//glutamine family amino acid metabolic process;GO:0010038//response to metal ion
Araip.VF4EA.1	1743	26.1484	27.1244	108.62	67.0038	1.72102	up	0.865416	glucose-6-phosphate/phosphate translocator 2, chloroplastic-like [Glycine max]	K15283|1|2e-163|573|gmx:100804205|solute carrier family 35, member E1	GO:0031224//intrinsic to membrane;GO:0031090//organelle membrane	GO:0015291//secondary active transmembrane transporter activity;GO:0015119;GO:0005342//organic acid transmembrane transporter activity	GO:0009642//response to light intensity;GO:0051707//response to other organism;GO:0009746;GO:0015712//hexose phosphate transport;GO:0015711//organic anion transport;GO:0015717//triose phosphate transport;GO:0019953//sexual reproduction;GO:0034285;GO:00159
Araip.HIE89.1	1759	135.482	131.731	509.442	231.284	1.47095	up	0.849213	glucose-1-phosphate adenylyltransferase large subunit 1-like [Glycine max]	K00975|1|0.0|929|gmx:100808791|glucose-1-phosphate adenylyltransferase [EC:2.7.7.27]	GO:0009536//plastid	GO:0070566//adenylyltransferase activity	GO:0005977//glycogen metabolic process
Araip.SGA37.1	1225	61.5814	43.3912	185.274	143.455	1.64689	up	0.86369	gibberellin 2-oxidase [Vigna angularis]	K04125|1|2e-128|456|pop:POPTR_550316|gibberellin 2-oxidase [EC:1.14.11.13]	-	GO:0046872//metal ion binding;GO:0016491//oxidoreductase activity	-
Araip.B0Q1D.1	1130	4.93104	6.73676	16.3365	17.5503	1.53819	up	0.818418	germin-like protein subfamily 1 member 1 precursor [Arachis hypogaea]	-	GO:0005576//extracellular region	GO:0046914//transition metal ion binding	-
Araip.KNT6A.1	2634	54.1336	57.1936	164.508	129.356	1.40034	up	0.844201	galactinol--sucrose galactosyltransferase 1-like [Glycine max]	K06617|1|0.0|1348|gmx:100785506|raffinose synthase [EC:2.4.1.82]	-	GO:0008378//galactosyltransferase activity	-
Araip.P8NX4.1	2328	1.47292	1.03263	10.9417	5.79755	2.74003	up	0.826585	ferric reductase defective 3a [Glycine max]	-	-	GO:0022857//transmembrane transporter activity	GO:0006810//transport
Araip.655BS.1	2008	3.05954	4.25668	61.8591	35.8021	3.73861	up	0.908782	Ferredoxin-nitrite reductase [Medicago truncatula]	K00366|1|0.0|940|gmx:732631|ferredoxin-nitrite reductase [EC:1.7.7.1]	-	GO:0051540;GO:0005506//iron ion binding;GO:0016664	GO:0008152//metabolic process
Araip.LH5A8.1	2570	25.1836	24.8918	56.4615	50.5335	1.09537	up	0.814293	F-box/LRR-repeat protein 3-like [Glycine max]	K10268|1|3e-43|174|aly:ARALYDRAFT_493343|F-box and leucine-rich repeat protein 2/20	-	-	GO:0019941//modification-dependent protein catabolic process
Araip.R7ESZ.1	1370	4.0672	3.89936	13.1613	14.9784	1.82058	up	0.826191	expansin-like A1-like [Glycine max]	-	-	-	GO:0000003//reproduction
Araip.78H4F.1	1128	2.02658	1.65758	20.2982	16.6047	3.32433	up	0.88032	expansin-A17-like [Glycine max]	-	GO:0044464//cell part	-	-
Araip.S2TBB.1	2859	6.19669	8.03468	27.0288	29.6253	1.99311	up	0.858974	exoglucanase xynX-like [Glycine max]	-	GO:0044464//cell part	GO:0004553//hydrolase activity, hydrolyzing O-glycosyl compounds;GO:0043167//ion binding	GO:0000272//polysaccharide catabolic process
Araip.H5Y6J.1	1911	13.308	11.0421	26.8083	31.4215	1.25784	up	0.812962	Exocyst complex component [Medicago truncatula]	K07195|1|8e-136|482|aly:ARALYDRAFT_470722|exocyst complex component 7	GO:0031988//membrane-bounded vesicle;GO:0044444//cytoplasmic part;GO:0016020//membrane	-	GO:0006887//exocytosis
Araip.IN0FT.1	1062	9.14822	4.27571	24.3894	20.749	1.74955	up	0.843166	ethylene-responsive transcription factor ERF086-like [Glycine max]	K09286|1|9e-25|112|ath:AT5G13910|EREBP-like factor	GO:0043231//intracellular membrane-bounded organelle	GO:0003676//nucleic acid binding;GO:0001071//nucleic acid binding transcription factor activity	GO:0048513//organ development;GO:0009791//post-embryonic development;GO:0006351//transcription, DNA-dependent;GO:0003006//developmental process involved in reproduction
Araip.TUL3I.1	1401	1.32574	0.476635	18.5901	11.3047	4.05193	up	0.893187	Endoglucanase; AltName: Full=Abscission cellulase; AltName: Full=Endo-1,4-beta-glucanase; Flags: Precursor	K01179|1|8e-108|388|pop:POPTR_802297|endoglucanase [EC:3.2.1.4]	-	GO:0004553//hydrolase activity, hydrolyzing O-glycosyl compounds	GO:0000272//polysaccharide catabolic process
Araip.9A4Q4.1	1515	40.5516	17.4545	98.9911	76.2694	1.59523	up	0.855293	endoglucanase 9-like [Glycine max]	K01179|1|7e-170|595|osa:4335944|endoglucanase [EC:3.2.1.4]	GO:0016020//membrane;GO:0005618//cell wall	GO:0004553//hydrolase activity, hydrolyzing O-glycosyl compounds;GO:0005488//binding	GO:0044238//primary metabolic process
Araip.E346T.1	2061	2.28764	3.56401	10.7622	14.8346	2.12905	up	0.836067	endoglucanase 5-like [Glycine max]	K01179|1|1e-111|402|pop:POPTR_802297|endoglucanase [EC:3.2.1.4]	GO:0031410//cytoplasmic vesicle	GO:0004553//hydrolase activity, hydrolyzing O-glycosyl compounds;GO:0005488//binding	GO:0044238//primary metabolic process
Araip.6D2Y5.1	2136	53.7783	82.6579	111.213	173.893	1.06327	up	0.813932	Endochitinase [Medicago truncatula]	K01183|1|2e-104|378|gmx:547572|chitinase [EC:3.2.1.14]	-	GO:0016798//hydrolase activity, acting on glycosyl bonds	GO:0000272//polysaccharide catabolic process
Araip.TUZ19.1	699	22.4837	16.8136	49.3387	40.7844	1.19747	up	0.818221	E3 ubiquitin-protein ligase RMA1H1-like [Glycine max]	K10666|1|2e-22|103|aly:ARALYDRAFT_889362|E3 ubiquitin-protein ligase RNF5 [EC:6.3.2.19]	GO:0043227//membrane-bounded organelle;GO:0016020//membrane	GO:0016874//ligase activity	GO:0006511//ubiquitin-dependent protein catabolic process;GO:0042221//response to chemical stimulus;GO:0006950//response to stress
Araip.HD55C.1	1047	15.1471	8.16371	22.142	47.8802	1.58681	up	0.842771	E3 ubiquitin-protein ligase RING1-like [Glycine max]	K11982|1|3e-28|124|ppp:PHYPADRAFT_169900|E3 ubiquitin-protein ligase RNF115/126 [EC:6.3.2.19]	-	-	-
Araip.QB1AT.1	576	11.9061	9.27453	34.0366	20.8017	1.37243	up	0.819371	disease resistance-responsive family protein [Arachis hypogaea]	-	-	-	-
Araip.7JP33.1	850	18.9938	20.1115	53.2005	38.0759	1.22288	up	0.821162	Disease resistance response protein Pi49 [Medicago truncatula]	-	-	-	GO:0050896//response to stimulus
Araip.B3YA3.1	891	12.8282	16.1883	34.2097	35.2418	1.25914	up	0.817514	disease resistance response protein 206-like [Glycine max]	-	-	-	-
Araip.8C6BV.1	1534	13.9707	15.7582	38.9941	28.7293	1.18779	up	0.8115	dihydroflavonol-4-reductase-like [Glycine max]	K13082|1|3e-66|250|vvi:100233141|bifunctional dihydroflavonol 4-reductase/flavanone 4-reductase [EC:1.1.1.219 1.1.1.234]	-	GO:0016616//oxidoreductase activity, acting on the CH-OH group of donors, NAD or NADP as acceptor;GO:0005488//binding	GO:0008152//metabolic process
Araip.LP1HW.1	2058	7.9837	6.61926	21.069	19.4737	1.47318	up	0.814786	cytochrome P450 716B2-like [Glycine max]	K09843|1|7e-68|256|aly:ARALYDRAFT_683506|(+)-abscisic acid 8'-hydroxylase [EC:1.14.13.93];K12639|4|6e-67|253|mtr:MTR_7g033040|cytochrome P450, family 724, subfamily B, polypeptide 1 [EC:1.14.13.-]	-	GO:0016709//oxidoreductase activity, acting on paired donors, with incorporation or reduction of molecular oxygen, NAD(P)H as one donor, and incorporation of one atom of oxygen;GO:0005506//iron ion binding	-
Araip.5Y3BS.1	1803	0.950906	1.11109	8.96872	4.96499	2.75647	up	0.811598	cytochrome P450 704C1-like [Glycine max]	K15398|1|6e-98|356|ppp:PHYPADRAFT_151187|cytochrome P450, family 86, subfamily A, polypeptide 2/4/7/8 (fatty acid omega-hydroxylase) [EC:1.14.-.-];K15402|2|6e-97|352|ppp:PHYPADRAFT_180507|cytochrome P450, family 86, subfamily B, polypeptide 1 (fatty acid	-	GO:0016712//oxidoreductase activity, acting on paired donors, with incorporation or reduction of molecular oxygen, reduced flavin or flavoprotein as one donor, and incorporation of one atom of oxygen;GO:0005506//iron ion binding	GO:0008152//metabolic process
Araip.26B5V.1	2429	118.581	122.777	170.085	354.594	1.12026	up	0.827292	copper amine oxidase [Pisum sativum]	K00276|1|4e-76|284|cme:CMI002C|primary-amine oxidase [EC:1.4.3.21]	-	GO:0046914//transition metal ion binding;GO:0016641//oxidoreductase activity, acting on the CH-NH2 group of donors, oxygen as acceptor;GO:0048037//cofactor binding	GO:0006807//nitrogen compound metabolic process
Araip.P4Q9N.1	924	5.10263	3.75799	36.7049	24.444	2.78685	up	0.880419	class-10 pathogenesis-related protein 1-like [Glycine max]	-	-	-	GO:0050896//response to stimulus
Araip.RMR7N.1	1145	60.3937	6.76514	435.807	126.896	3.06672	up	0.900878	chitinase (class II) [Arachis hypogaea]	K01183|1|4e-92|335|pop:POPTR_831333|chitinase [EC:3.2.1.14]	-	-	GO:0005975//carbohydrate metabolic process;GO:0043170;GO:0009056//catabolic process
Araip.80JA9.1	1166	92.7576	106.636	290.133	291.388	1.54421	up	0.858793	chalcone isomerase 2 [Pueraria montana var. lobata]	K01859|1|1e-62|237|pop:POPTR_724846|chalcone isomerase [EC:5.5.1.6]	-	GO:0016872//intramolecular lyase activity	GO:0009699//phenylpropanoid biosynthetic process;GO:0006575//cellular modified amino acid metabolic process
Araip.G5ZJQ.1	996	0.286895	1.74316	11.4942	11.8916	3.52604	up	0.868341	Cationic peroxidase 2; AltName: Full=PNPC2; Flags: Precursor	K00430|1|1e-140|497|gmx:100777336|peroxidase [EC:1.11.1.7]	-	GO:0016209//antioxidant activity;GO:0005506//iron ion binding;GO:0003824//catalytic activity	GO:0042743//hydrogen peroxide metabolic process;GO:0006950//response to stress
Araip.WY33Y.1	1019	0.14021	1.96595	5.61738	13.6505	3.19351	up	0.848884	Cationic peroxidase 1; AltName: Full=PNPC1; Flags: Precursor	K00430|1|6e-108|388|vvi:100257005|peroxidase [EC:1.11.1.7]	-	GO:0016209//antioxidant activity;GO:0005506//iron ion binding;GO:0003824//catalytic activity	GO:0042743//hydrogen peroxide metabolic process;GO:0006950//response to stress
Araip.VL81T.1	835	9.41084	5.43809	26.564	13.6897	1.43876	up	0.813357	CASP-like protein 7-like [Glycine max]	-	-	-	-
Araip.T85A3.1	1514	45.2024	28.9336	176.941	113.979	1.97238	up	0.87636	carbonic anhydrase, chloroplastic-like isoform 1 [Glycine max]	K01673|1|1e-125|446|mtr:MTR_5g034250|carbonic anhydrase [EC:4.2.1.1]	-	GO:0016836//hydro-lyase activity;GO:0046914//transition metal ion binding	-
Araip.3KL67.1	663	123.479	101.122	247.354	219.565	1.05581	up	0.815756	calcium-binding protein CML36-like [Glycine max]	K13448|1|2e-51|199|rcu:RCOM_0150470|calcium-binding protein CML	GO:0016020//membrane	GO:0046872//metal ion binding	-
Araip.2U42B.1	1720	82.983	62.506	352.349	313.556	2.19441	up	0.883097	Ca2+ antiporter/cation exchanger [Populus trichocarpa]	K07300|1|3e-100|363|pop:POPTR_653119|Ca2+:H+ antiporter	-	-	-
Araip.3H6ZY.1	234	1.22114	1.71222	12.8425	7.65118	2.80456	up	0.842541	BURP domain-containing protein 3-like [Glycine max]	-	-	-	-
Araip.H7FNG.1	2195	27.7285	34.2553	79.3421	89.7855	1.44815	up	0.843248	BTB/POZ domain-containing protein At1g50280-like [Glycine max]	-	-	-	GO:0050896//response to stimulus
Araip.QK072.1	1649	3.81227	3.64457	17.877	15.952	2.18162	up	0.848753	BTB/POZ domain-containing protein [Medicago truncatula]	-	-	GO:0060089	GO:0009314//response to radiation;GO:0023052//signaling
Araip.VZ5YU.1	633	223.903	208.031	424.108	458.853	1.03154	up	0.80565	brassinosteroid-regulated protein BRU1-like [Glycine max]	K08235|1|3e-85|312|mtr:MTR_3g084620|xyloglucan:xyloglucosyl transferase [EC:2.4.1.207]	GO:0005576//extracellular region;GO:0030312//external encapsulating structure	GO:0016798//hydrolase activity, acting on glycosyl bonds;GO:0016758//transferase activity, transferring hexosyl groups	GO:0044042//glucan metabolic process
Araip.RL9T9.1	1150	11.9268	12.6585	34.4691	31.7358	1.42914	up	0.82877	bifunctional monodehydroascorbate reductase and carbonic anhydrase nectarin-3-like [Glycine max]	K01674|1|3e-121|432|gmx:100797935|carbonic anhydrase [EC:4.2.1.1]	-	GO:0046914//transition metal ion binding;GO:0016836//hydro-lyase activity	GO:0044237//cellular metabolic process
Araip.XB3PS.1	1430	54.0522	16.6241	155.311	90.2412	1.79673	up	0.868916	basic 7S globulin-like [Glycine max]	-	-	-	-
Araip.1C7B4.1	1278	19.1169	16.0933	43.11	61.8561	1.57586	up	0.849509	basic 7S globulin-like [Glycine max]	-	-	-	-
Araip.9EY2A.1	1233	28.6211	39.4269	69.056	101.42	1.32495	up	0.837053	BAHD acyltransferase DCR-like [Glycine max]	K13065|1|1e-26|119|aly:ARALYDRAFT_892660|shikimate O-hydroxycinnamoyltransferase [EC:2.3.1.133]	-	GO:0016747//transferase activity, transferring acyl groups other than amino-acyl groups	-
Araip.3H5FF.1	832	484.774	368.234	1344.68	972.491	1.44173	up	0.84918	auxin-repressed protein [Arachis hypogaea]	-	-	-	GO:0009746;GO:0034285
Araip.AV3G9.1	1414	16.0657	6.13929	57.3827	25.0314	1.89201	up	0.860502	auxin-induced protein 5NG4-like [Glycine max]	-	GO:0044464//cell part	-	-
Araip.M95YN.1	3940	16.1005	15.1857	46.0544	38.9395	1.44183	up	0.834029	auxin response factor 4-like [Glycine max]	K14486|1|7e-128|456|vvi:100245251|auxin response factor	-	-	GO:0009791//post-embryonic development;GO:0001708//cell fate specification
Araip.CV8RV.1	1639	4.70724	1.62969	20.2561	16.3854	2.53162	up	0.861702	Asparagine synthetase [Medicago truncatula]	-	-	-	-
Araip.NB6VC.1	2186	3.85615	1.58846	35.5465	15.3724	3.2253	up	0.886318	asparagine synthetase [glutamine-hydrolyzing] 2-like [Glycine max]	K01953|1|0.0|1097|gmx:100798318|asparagine synthase (glutamine-hydrolysing) [EC:6.3.5.4]	-	GO:0016884//carbon-nitrogen ligase activity, with glutamine as amido-N-donor;GO:0032559	GO:0009064//glutamine family amino acid metabolic process;GO:0006528//asparagine metabolic process
Araip.E18N2.1	852	0.503076	0	13.2689	14.0631	5.73527	up	0.946331	Ara h 8 allergen isoform 3 [Arachis hypogaea]	-	-	-	-
Araip.I9KX3.1	626	1.82586	3.84019	29.2606	27.9403	3.33562	up	0.891297	Ara h 8 allergen isoform 3 [Arachis hypogaea]	-	-	-	-
Araip.IVG5H.1	1507	1781.42	1626.83	6284.27	4732.7	1.69262	up	0.869984	Ara h 8 allergen isoform [Arachis hypogaea]	-	-	-	GO:0050896//response to stimulus
Araip.Z7A9P.1	1583	5.86657	7.93051	32.1823	28.4491	2.1357	up	0.865629	apoptosis-inducing factor homolog A-like [Glycine max]	K03885|1|4e-08|57.0|ppp:PHYPADRAFT_183387|NADH dehydrogenase [EC:1.6.99.3];K01008|3|1e-05|49.3|olu:OSTLU_41986|selenide, water dikinase [EC:2.7.9.3]	GO:0016020//membrane	GO:0050662//coenzyme binding;GO:0003824//catalytic activity	GO:0008152//metabolic process
Araip.C4A9H.1	1281	18.8491	9.59164	31.0558	32.6833	1.16422	up	0.807309	anthocyanidin 3-O-glucosyltransferase 1-like [Glycine max]	K08237|1|2e-44|178|ath:AT1G01420|hydroquinone glucosyltransferase [EC:2.4.1.218];K12356|3|2e-38|157|ath:AT3G50740|coniferyl-alcohol glucosyltransferase [EC:2.4.1.111]	-	GO:0035251//UDP-glucosyltransferase activity	-
Araip.J5ICA.1	1126	0	0	13.8527	10.5187	10.251	up	0.961564	Alpha-expansin [Medicago truncatula]	-	GO:0044464//cell part	-	-
Araip.GGW4P.1	3585	13.6298	12.3681	35.9254	27.429	1.28505	up	0.818944	Alpha,alpha-trehalose-phosphate synthase [Medicago truncatula]	K16055|1|0.0|1527|mtr:MTR_8g105740|trehalose 6-phosphate synthase/phosphatase [EC:2.4.1.15 3.1.3.12]	-	GO:0019203//carbohydrate phosphatase activity;GO:0035251//UDP-glucosyltransferase activity	GO:0005991//trehalose metabolic process
Araip.R6DCQ.1	1977	6.57638	9.05217	22.2942	18.2514	1.37536	up	0.810218	aldehyde dehydrogenase family 2 member B4, mitochondrial-like [Glycine max]	K00128|1|0.0|847|vvi:100259296|aldehyde dehydrogenase (NAD+) [EC:1.2.1.3]	-	GO:0003824//catalytic activity	GO:0008152//metabolic process
Araip.QT4ZA.1	1110	1.54458	5.41432	13.2789	14.6406	2.00434	up	0.834621	Alcohol dehydrogenase-like protein [Medicago truncatula]	K00121|1|1e-146|517|mtr:MTR_3g099460|S-(hydroxymethyl)glutathione dehydrogenase / alcohol dehydrogenase [EC:1.1.1.284 1.1.1.1]	-	GO:0046872//metal ion binding;GO:0003824//catalytic activity	GO:0008152//metabolic process
Araip.GV8BT.1	501	2.56659	2.66573	7.42648	11.5455	1.85835	up	0.801788	ADP-ribosylation factor GTPase-activating protein AGD12-like [Glycine max]	K01115|1|3e-08|55.8|aly:ARALYDRAFT_491063|phospholipase D [EC:3.1.4.4]	GO:0043231//intracellular membrane-bounded organelle;GO:0016020//membrane	-	-
Araip.BJA2B.1	1374	0	0	4.99922	3.00702	8.64498	up	0.869557	acyltransferase [Lupinus angustifolius]	K15400|1|3e-47|187|ath:AT5G41040|omega-hydroxypalmitate O-feruloyl transferase [EC:2.3.1.188]	-	GO:0016410//N-acyltransferase activity	-
Araip.L9MEB.1	1374	45.8568	40.3381	120.919	84.3969	1.25217	up	0.833059	2-nitropropane dioxygenase-like protein [Medicago truncatula]	-	-	GO:0016703	GO:0009608//response to symbiont;GO:0008152//metabolic process;GO:0010038//response to metal ion
Araip.K557M.1	2007	7.97302	6.854	53.1911	28.1344	2.45548	up	0.878135	(R)-limonene synthase [Medicago truncatula]	K12467|1|1e-122|438|ath:AT3G25810|myrcene/ocimene synthase [EC:4.2.3.15];K07385|2|7e-121|432|aly:ARALYDRAFT_664366|1,8-cineole synthase [EC:4.2.3.-];K12742|5|8e-119|425|pop:POPTR_1111628|isoprene synthase [EC:4.2.3.27]	-	GO:0003824//catalytic activity	-
Araip.P7WQM.1	678	1.68582	1.37887	17.3074	8.12515	3.05286	up	0.8595	-	-	-	-	-
Araip.AJ2HG.1	213	1.34154	1.88103	14.1087	10.9918	2.96144	up	0.857216	-	-	-	-	-
Araip.ELG1V.1	330	0.865901	1.21412	5.63738	7.51207	2.66033	up	0.802675	-	-	-	-	-
Araip.425N3.1	652	185.385	89.9231	1033.32	685.016	2.6419	up	0.893368	-	-	-	-	-
Araip.0SL9L.1	1331	8.37276	5.81975	35.3725	38.802	2.38579	up	0.875604	-	-	-	-	-
Araip.QD2LS.1	3529	4.89875	0.794734	22.7083	6.63435	2.36561	up	0.84821	-	-	-	-	-
Araip.GMJ7H.1	390	23.0796	27.738	103.474	96.0518	1.97318	up	0.874897	-	-	-	-	-
Araip.243AX.1	327	699.076	487.653	2312.4	1373	1.63483	up	0.861242	-	-	-	-	-
Araip.XCL82.1	788	35.7184	28.4733	98.7917	60.9959	1.3157	up	0.836297	-	-	-	-	-
Araip.YTI0W.1	572	81.428	91.2925	25.7685	38.5234	-1.42573	down	0.843034	Zinc finger protein LSD1 [Medicago truncatula]	-	-	-	-
Araip.0L5SE.1	1093	217.644	205.279	103.432	106.221	-1.01239	down	0.802692	zinc finger protein CONSTANS-LIKE 4-like [Glycine max]	K12135|1|2e-57|221|aly:ARALYDRAFT_488429|zinc finger protein CONSTANS;K12130|5|4e-10|63.5|pop:POPTR_806314|pseudo-response regulator 5	-	-	-
Araip.IK2R0.1	1299	9.67889	15.6275	3.19475	5.51309	-1.53911	down	0.803135	zinc finger protein CONSTANS-LIKE 16-like [Glycine max]	K12135|1|2e-10|65.1|ath:AT5G15840|zinc finger protein CONSTANS	GO:0044464//cell part	-	-
Araip.A7X15.1	237	31.9506	20.8501	9.66094	11.6221	-1.31086	down	0.814178	Ycf68 [Medicago truncatula]	-	-	-	-
Araip.EY4XN.1	788	15.7741	15.2535	1.99763	2.44683	-2.80348	down	0.861521	WW domain containing protein expressed [Medicago truncatula]	-	-	-	-
Araip.IXI9R.1	1284	48.0696	51.3826	16.829	23.2753	-1.31024	down	0.829214	UPF0603 protein At1g54780, chloroplastic-like [Glycine max]	-	GO:0044436;GO:0009534//chloroplast thylakoid	-	GO:0009765//photosynthesis, light harvesting
Araip.6G7UA.1	942	8.34188	18.998	4.10167	2.77782	-1.99063	down	0.83347	unnamed protein product [Vitis vinifera]	K15287|1|5e-55|211|vvi:100256364|solute carrier family 35, member F1/2	GO:0031410//cytoplasmic vesicle	-	-
Araip.S75SQ.1	1198	33.8699	44.0347	9.0783	9.88651	-2.03838	down	0.865892	unnamed protein product [Vitis vinifera]	K00434|1|2e-145|513|gmx:100799504|L-ascorbate peroxidase [EC:1.11.1.11]	GO:0044436;GO:0009534//chloroplast thylakoid	GO:0016209//antioxidant activity;GO:0005506//iron ion binding	GO:0006950//response to stress;GO:0008152//metabolic process
Araip.X1GW0.1	3210	137.844	150.071	20.4178	37.026	-2.32542	down	0.884856	unnamed protein product [Vitis vinifera]	K01188|1|2e-180|631|sbi:SORBI_06g019840|beta-glucosidase [EC:3.2.1.21]	-	-	-
Araip.5EE81.1	1389	33.3269	44.71	13.4964	16.6574	-1.37182	down	0.828162	unknown protein DS12 from 2D-PAGE of leaf, chloroplastic-like [Glycine max]	-	GO:0009526//plastid envelope;GO:0009532//plastid stroma;GO:0009534//chloroplast thylakoid	-	GO:0006950//response to stress
Araip.A0SAY.1	273	332.325	191.769	95.9259	125.614	-1.24226	down	0.83633	unknown [Medicago truncatula]	-	-	-	-
Araip.F0TL2.1	1369	67.2101	73.5567	23.3104	34.8076	-1.27625	down	0.832714	unknown [Medicago truncatula]	K01376|1|4e-133|472|ath:AT5G43060|[EC:3.4.22.-];K01365|4|9e-117|418|smo:SELMODRAFT_428615|cathepsin L [EC:3.4.22.15]	-	GO:0016628//oxidoreductase activity, acting on the CH-CH group of donors, NAD or NADP as acceptor;GO:0004175//endopeptidase activity	GO:0019538//protein metabolic process
Araip.UTP9U.1	561	391.947	319.718	137.491	139.685	-1.3604	down	0.844316	unknown [Medicago truncatula]	-	-	-	-
Araip.XVM77.1	2104	44.614	48.8764	15.9834	20.3571	-1.36324	down	0.83135	unknown [Medicago truncatula]	-	-	-	-
Araip.K3Q3L.1	1330	29.2193	36.1497	8.39249	12.6331	-1.63646	down	0.84706	unknown [Medicago truncatula]	-	GO:0043231//intracellular membrane-bounded organelle	-	-
Araip.84K6K.1	1006	35.6474	40.0925	10.5264	13.5531	-1.65325	down	0.85015	unknown [Medicago truncatula]	-	GO:0009526//plastid envelope	-	-
Araip.IA0Z7.1	330	718.265	887.117	187.334	294.64	-1.73589	down	0.870559	unknown [Medicago truncatula]	-	GO:0044424//intracellular part	-	-
Araip.LD519.1	1002	41.7784	45.8506	9.56874	16.2187	-1.76474	down	0.858842	unknown [Medicago truncatula]	K15382|1|4e-79|292|gmx:100776607|solute carrier family 50 (sugar transporter)	-	-	-
Araip.J4ZFW.1	1193	52.9339	62.9144	13.6745	18.7015	-1.83924	down	0.863838	unknown [Medicago truncatula]	-	GO:0044436;GO:0009534//chloroplast thylakoid;GO:0009532//plastid stroma	-	-
Araip.PQA29.1	594	58.6888	56.2093	13.2502	18.0846	-1.87451	down	0.864479	unknown [Medicago truncatula]	K02693|1|6e-30|127|pop:POPTR_711610|photosystem I subunit IV	GO:0043231//intracellular membrane-bounded organelle;GO:0009522//photosystem I	-	GO:0044237//cellular metabolic process
Araip.RYT6F.1	657	10.4383	9.35076	1.96031	2.9347	-2.01532	down	0.813997	unknown [Medicago truncatula]	-	GO:0009536//plastid	-	-
Araip.CK5AT.1	978	7.88873	8.46656	2.34115	1.54901	-2.07186	down	0.801706	unknown [Medicago truncatula]	K03686|1|5e-11|66.2|ppp:PHYPADRAFT_186467|molecular chaperone DnaJ	GO:0009536//plastid	GO:0005515//protein binding	-
Araip.6BP0E.1	1570	19.4745	14.9716	3.19019	4.03515	-2.2532	down	0.851727	unknown [Medicago truncatula]	K00514|1|1e-22|105|rcu:RCOM_1428040|zeta-carotene desaturase [EC:1.3.5.6];K01206|2|1e-21|102|ath:AT1G67830|alpha-L-fucosidase [EC:3.2.1.51]	GO:0005576//extracellular region;GO:0030312//external encapsulating structure;GO:0009536//plastid	GO:0016787//hydrolase activity	GO:0044238//primary metabolic process
Araip.L5XNA.1	720	36.3137	52.3083	15.5028	25.2489	-1.12081	down	0.81219	unknown [Lotus japonicus]	-	-	-	-
Araip.NK573.1	1319	70.9494	77.2563	27.9913	39.8859	-1.1266	down	0.820948	unknown [Lotus japonicus]	-	-	-	-
Araip.L7AM8.1	824	52.7106	66.7766	25.0082	29.2491	-1.13897	down	0.818927	unknown [Lotus japonicus]	-	GO:0030529//ribonucleoprotein complex;GO:0009536//plastid	GO:0005198//structural molecule activity	GO:0010467//gene expression
Araip.CN7HI.1	1284	78.3357	86.7472	30.2031	37.3263	-1.2896	down	0.834834	unknown [Lotus japonicus]	K03386|1|1e-112|404|mtr:MTR_013s0002|peroxiredoxin (alkyl hydroperoxide reductase subunit C) [EC:1.11.1.15]	-	GO:0016705//oxidoreductase activity, acting on paired donors, with incorporation or reduction of molecular oxygen;GO:0016209//antioxidant activity	GO:0008152//metabolic process;GO:0019725//cellular homeostasis
Araip.LXR9M.1	1241	158.646	173.372	52.9284	80.5686	-1.31445	down	0.839287	unknown [Lotus japonicus]	K00430|1|5e-149|525|mtr:MTR_1g101830|peroxidase [EC:1.11.1.7]	GO:0044464//cell part	GO:0005506//iron ion binding;GO:0003824//catalytic activity;GO:0016209//antioxidant activity	GO:0008152//metabolic process;GO:0006950//response to stress
Araip.2F8VS.1	1385	59.0063	76.4677	26.4507	27.1465	-1.33778	down	0.834834	unknown [Lotus japonicus]	-	GO:0009528//plastid inner membrane	-	-
Araip.XMG6F.1	786	40.7172	42.9885	14.5652	17.8722	-1.36767	down	0.829313	unknown [Lotus japonicus]	-	GO:0009536//plastid	-	-
Araip.BQ8ZI.1	1453	47.2968	58.8259	19.5991	20.189	-1.41533	down	0.837299	unknown [Lotus japonicus]	K03768|1|3e-79|292|gmx:100785805|peptidyl-prolyl cis-trans isomerase B (cyclophilin B) [EC:5.2.1.8]	GO:0005840//ribosome;GO:0009532//plastid stroma;GO:0009526//plastid envelope;GO:0009534//chloroplast thylakoid;GO:0005576//extracellular region;GO:0044436	GO:0005488//binding;GO:0016859//cis-trans isomerase activity	GO:0006952//defense response;GO:0000097//sulfur amino acid biosynthetic process;GO:0009725//response to hormone stimulus;GO:0009416//response to light stimulus;GO:0009743//response to carbohydrate stimulus;GO:0006605//protein targeting;GO:0006970//respons
Araip.P4LPA.1	1327	206.612	204.607	72.5758	81.5742	-1.41557	down	0.847027	unknown [Lotus japonicus]	-	GO:0009526//plastid envelope;GO:0009570//chloroplast stroma;GO:0009534//chloroplast thylakoid	-	-
Araip.MS7L3.1	829	57.046	72.979	22.2681	26.2485	-1.42224	down	0.839665	unknown [Lotus japonicus]	-	GO:0009532//plastid stroma;GO:0005576//extracellular region	GO:0046914//transition metal ion binding	GO:0006952//defense response
Araip.NPF88.1	804	60.7746	57.8066	17.9768	24.6665	-1.47548	down	0.840191	unknown [Lotus japonicus]	K08903|1|3e-74|275|gmx:100306491|photosystem II 13kDa protein	GO:0009523//photosystem II;GO:0009532//plastid stroma;GO:0009534//chloroplast thylakoid	-	GO:0044237//cellular metabolic process
Araip.0V7N2.1	1546	369.845	381.396	119.314	138.968	-1.54033	down	0.859171	unknown [Lotus japonicus]	K04035|1|0.0|703|rcu:RCOM_1272340|magnesium-protoporphyrin IX monomethyl ester (oxidative) cyclase [EC:1.14.13.81]	GO:0009534//chloroplast thylakoid;GO:0009528//plastid inner membrane	GO:0016709//oxidoreductase activity, acting on paired donors, with incorporation or reduction of molecular oxygen, NAD(P)H as one donor, and incorporation of one atom of oxygen;GO:0003676//nucleic acid binding;GO:0046914//transition metal ion binding	GO:0006779//porphyrin-containing compound biosynthetic process
Araip.NS0VF.1	1103	33.5487	32.3288	10.3792	10.9877	-1.62441	down	0.842229	unknown [Lotus japonicus]	K01724|1|6e-21|98.6|pop:POPTR_887818|4a-hydroxytetrahydrobiopterin dehydratase [EC:4.2.1.96]	GO:0009536//plastid	GO:0016836//hydro-lyase activity	GO:0009108//coenzyme biosynthetic process
Araip.9DV72.1	1425	33.287	41.2375	9.03806	13.5305	-1.7234	down	0.854816	unknown [Lotus japonicus]	-	GO:0009534//chloroplast thylakoid	-	-
Araip.H5MKA.1	1013	24.3999	26.4997	6.21571	8.5651	-1.78393	down	0.847635	unknown [Lotus japonicus]	-	GO:0009532//plastid stroma;GO:0009534//chloroplast thylakoid	GO:0005515//protein binding	-
Araip.914CH.1	1285	67.045	56.955	15.2569	17.8984	-1.90303	down	0.868801	unknown [Lotus japonicus]	K01183|1|3e-97|353|pop:POPTR_717157|chitinase [EC:3.2.1.14]	-	GO:0016798//hydrolase activity, acting on glycosyl bonds	GO:0008152//metabolic process
Araip.1UW0G.1	725	4667.34	4800.73	951.781	1572.3	-1.90731	down	0.876968	unknown [Lotus japonicus]	-	-	-	-
Araip.5UN72.1	336	18.2844	15.5017	2.5554	6.14827	-1.95673	down	0.841966	unknown [Lotus japonicus]	-	-	-	-
Araip.S5ATW.1	738	15.2941	13.0296	3.2964	3.17244	-2.13043	down	0.841062	unknown [Lotus japonicus]	K09286|1|7e-08|55.8|rcu:RCOM_0295580|EREBP-like factor	-	-	GO:0044238//primary metabolic process;GO:0044237//cellular metabolic process
Araip.J7KW7.1	546	813.804	800.83	126.329	174.8	-2.42275	down	0.889506	unknown [Lotus japonicus]	K01602|1|5e-85|311|rcu:RCOM_1158790|ribulose-bisphosphate carboxylase small chain [EC:4.1.1.39]	GO:0009536//plastid	GO:0016491//oxidoreductase activity;GO:0016831//carboxy-lyase activity	GO:0043094;GO:0015977//carbon fixation
Araip.8E70L.1	1052	421.015	439.38	62.4374	95.3052	-2.44743	down	0.889342	unknown [Lotus japonicus]	K02698|1|1e-52|202|vvi:100261762|photosystem I subunit X	GO:0009521;GO:0031224//intrinsic to membrane;GO:0009534//chloroplast thylakoid	-	GO:0044237//cellular metabolic process
Araip.6H8MY.1	1560	421.843	405.711	61.4608	89.3423	-2.45619	down	0.889309	unknown [Lotus japonicus]	K01602|1|5e-85|311|rcu:RCOM_1158790|ribulose-bisphosphate carboxylase small chain [EC:4.1.1.39]	GO:0009536//plastid	GO:0016491//oxidoreductase activity;GO:0016831//carboxy-lyase activity	GO:0043094;GO:0015977//carbon fixation
Araip.X7VQF.1	588	5.34561	10.2209	0.730116	1.87376	-2.57971	down	0.815476	unknown [Lotus japonicus]	K01802|1|5e-23|105|osa:4328090|peptidylprolyl isomerase [EC:5.2.1.8];K14826|4|6e-16|81.6|sbi:SORBI_06g018020|FK506-binding nuclear protein [EC:5.2.1.8]	GO:0009534//chloroplast thylakoid	GO:0016859//cis-trans isomerase activity;GO:0005527//macrolide binding	GO:0044267//cellular protein metabolic process
Araip.B8ZXU.1	1612	10.813	15.3271	1.50915	2.81936	-2.59433	down	0.849969	unknown [Lotus japonicus]	-	GO:0009528//plastid inner membrane	-	-
Araip.X2EME.1	948	133.982	140.456	14.7933	22.9536	-2.86205	down	0.895258	unknown [Lotus japonicus]	K14496|1|2e-07|53.1|gmx:100788199|abscisic acid receptor PYR/PYL family	GO:0044464//cell part	-	GO:0006950//response to stress
Araip.PWT0C.1	1062	15.6058	24.8998	2.15597	3.11235	-2.9427	down	0.874421	unknown [Lotus japonicus]	K02717|1|7e-29|124|rcu:RCOM_0190110|photosystem II oxygen-evolving enhancer protein 2	GO:0009523//photosystem II;GO:0009534//chloroplast thylakoid	-	-
Araip.327XS.1	495	85.1469	97.6692	10.9857	12.5201	-2.95931	down	0.895898	unknown [Lotus japonicus]	K02639|1|2e-54|209|gmx:100813636|ferredoxin	GO:0009536//plastid	GO:0051536//iron-sulfur cluster binding	-
Araip.1TT3T.1	2774	42.5943	42.2228	3.92062	5.31225	-3.1995	down	0.894025	unknown [Lotus japonicus]	K15893|1|1e-178|625|vvi:100262344|hydroxypyruvate reductase 1	GO:0005576//extracellular region;GO:0042579//microbody;GO:0009536//plastid	GO:0016616//oxidoreductase activity, acting on the CH-OH group of donors, NAD or NADP as acceptor;GO:0008187//poly-pyrimidine tract binding;GO:0000166//nucleotide binding	GO:0009853//photorespiration
Araip.4D1A3.1	1222	46.5333	52.3502	20.9618	19.6101	-1.28525	down	0.828458	unknown [Glycine max]	K02636|1|6e-98|354|vvi:100258879|cytochrome b6-f complex iron-sulfur subunit [EC:1.10.9.1]	GO:0034357;GO:0031224//intrinsic to membrane;GO:0009534//chloroplast thylakoid	GO:0016679//oxidoreductase activity, acting on diphenols and related substances as donors;GO:0043169//cation binding;GO:0051536//iron-sulfur cluster binding;GO:0015078//hydrogen ion transmembrane transporter activity	GO:0051234//establishment of localization;GO:0006091//generation of precursor metabolites and energy
Araip.6V5T5.1	1429	34.9935	41.1221	12.1172	15.131	-1.48203	down	0.833339	unknown [Glycine max]	K01206|1|4e-19|93.6|ath:AT1G67830|alpha-L-fucosidase [EC:3.2.1.51];K00514|3|4e-17|87.0|rcu:RCOM_1428040|zeta-carotene desaturase [EC:1.3.5.6]	-	GO:0016788//hydrolase activity, acting on ester bonds	-
Araip.TP4A9.1	708	14.7313	7.73401	3.23396	3.69591	-1.6968	down	0.808246	unknown [Glycine max]	K00799|1|5e-65|244|gmx:100500477|glutathione S-transferase [EC:2.5.1.18]	-	GO:0016740//transferase activity	-
Araip.JN8X7.1	1077	37.2771	41.4176	10.2311	13.0432	-1.75753	down	0.85692	unknown [Glycine max]	-	GO:0009526//plastid envelope;GO:0009532//plastid stroma;GO:0009534//chloroplast thylakoid	-	GO:0006950//response to stress
Araip.9A6FH.1	1100	88.192	83.5315	16.0015	17.6534	-2.3512	down	0.882949	unknown [Glycine max]	K02636|1|5e-97|351|vvi:100258879|cytochrome b6-f complex iron-sulfur subunit [EC:1.10.9.1]	GO:0034357;GO:0031224//intrinsic to membrane;GO:0009534//chloroplast thylakoid	GO:0016679//oxidoreductase activity, acting on diphenols and related substances as donors;GO:0043169//cation binding;GO:0051536//iron-sulfur cluster binding;GO:0015078//hydrogen ion transmembrane transporter activity	GO:0051234//establishment of localization;GO:0006091//generation of precursor metabolites and energy
Araip.Y2H1R.1	357	77.2398	48.6328	8.01695	10.8017	-2.74173	down	0.888914	unknown [Glycine max]	-	-	-	-
Araip.HV6YT.1	813	28.8207	21.3554	4.75249	6.94536	-2.10076	down	0.860453	uncharacterized WD repeat-containing protein alr3466-like [Glycine max]	K14753|1|1e-07|54.7|osa:4339539|guanine nucleotide-binding protein subunit beta-2-like 1 protein;K14018|3|7e-07|52.4|sbi:SORBI_02g001920|phospholipase A-2-activating protein;K03070|4|9e-07|52.4|rcu:RCOM_0562390|preprotein translocase subunit SecA	GO:0044424//intracellular part	-	-
Araip.RQ6E9.1	3224	21.0942	24.8548	7.50135	8.92796	-1.48376	down	0.819535	uncharacterized protein sll1770-like [Glycine max]	K08869|1|5e-32|135|osa:4346513|aarF domain-containing kinase;K13457|4|3e-14|76.6|vvi:100252764|disease resistance protein RPM1	-	-	-
Araip.MFA9A.1	2611	52.0933	49.5134	22.8548	20.4657	-1.22988	down	0.824202	uncharacterized protein LOC778089 [Glycine max]	K12133|1|3e-27|121|ath:AT1G01060|LATE ELONGATED HYPOCOTYL;K12134|2|3e-26|118|ath:AT2G46830|circadian clock associated 1	-	-	-
Araip.S3PA3.1	855	6.85125	10.9342	0.167372	0.966465	-3.97141	down	0.866385	uncharacterized protein LOC101298395 [Fragaria vesca subsp. vesca]	-	-	GO:0043169//cation binding	GO:0006812//cation transport
Araip.AH1XI.1	777	32.1787	35.5798	1.84173	4.07669	-3.51712	down	0.898659	uncharacterized protein LOC100819144 [Glycine max]	-	-	-	-
Araip.K4TAP.1	651	46.3077	38.9787	16.7063	21.79	-1.1476	down	0.8138	uncharacterized protein LOC100818800 [Glycine max]	-	-	-	-
Araip.A7ZKA.1	1943	15.883	13.1972	5.30283	4.53637	-1.56343	down	0.81191	uncharacterized protein LOC100818397 isoform 1 [Glycine max]	-	-	-	-
Araip.INA6H.1	1435	29.0725	29.4096	12.4654	14.204	-1.13281	down	0.802987	uncharacterized protein LOC100816458 [Glycine max]	-	-	-	-
Araip.ZE4M6.1	435	44.3401	40.2195	12.5009	12.664	-1.74855	down	0.858218	uncharacterized protein LOC100816211 [Glycine max]	-	-	-	-
Araip.9019J.1	417	35.9754	46.4394	6.52026	13.2107	-2.06244	down	0.868702	uncharacterized protein LOC100816015 [Glycine max]	-	-	-	-
Araip.Y2HKR.1	1132	1886.01	1912.93	450.293	649.31	-1.78861	down	0.872301	uncharacterized protein LOC100815789 [Glycine max]	K08913|1|2e-149|525|gmx:100815789|light-harvesting complex II chlorophyll a/b binding protein 2	GO:0031224//intrinsic to membrane;GO:0009521;GO:0009526//plastid envelope;GO:0009534//chloroplast thylakoid;GO:0009570//chloroplast stroma	GO:0043169//cation binding;GO:0046906//tetrapyrrole binding	GO:0006091//generation of precursor metabolites and energy;GO:0009639//response to red or far red light;GO:0006464//cellular protein modification process
Araip.AS7FB.1	2047	42.6457	47.6277	8.59874	13.7923	-2.01138	down	0.86765	uncharacterized protein LOC100814727 [Glycine max]	K12135|1|6e-15|79.0|aly:ARALYDRAFT_488429|zinc finger protein CONSTANS	GO:0044464//cell part	GO:0046914//transition metal ion binding	-
Araip.N95XR.1	1254	194.03	208.424	73.2631	114.328	-1.10123	down	0.825369	uncharacterized protein LOC100813910 [Glycine max]	-	GO:0005618//cell wall	-	GO:0009628//response to abiotic stimulus
Araip.FUN0B.1	894	17.4197	17.0303	2.56112	4.77557	-2.2313	down	0.851596	uncharacterized protein LOC100812913 [Glycine max]	-	-	-	-
Araip.0B12L.1	1554	38.5225	48.2992	8.37988	9.92586	-2.24576	down	0.874339	uncharacterized protein LOC100812847 [Glycine max]	K02945|1|0.0|671|gmx:100812847|small subunit ribosomal protein S1	GO:0009532//plastid stroma;GO:0030529//ribonucleoprotein complex	GO:0003676//nucleic acid binding;GO:0005198//structural molecule activity	GO:0010467//gene expression
Araip.56NJW.1	1161	117.892	101.689	7.14897	6.64289	-3.99287	down	0.921238	uncharacterized protein LOC100812502 [Glycine max]	K00799|1|9e-102|367|gmx:100812502|glutathione S-transferase [EC:2.5.1.18]	-	GO:0003824//catalytic activity	-
Araip.9E9BV.1	669	26.9089	27.1498	10.4814	8.0286	-1.54623	down	0.835557	uncharacterized protein LOC100812464 [Glycine max]	-	GO:0009536//plastid	-	-
Araip.X2DNI.1	822	54.4032	61.09	14.7977	18.0948	-1.81198	down	0.863312	uncharacterized protein LOC100812204 [Glycine max]	K00366|1|5e-07|51.6|ota:Ot10g00930|ferredoxin-nitrite reductase [EC:1.7.7.1]	-	GO:0043169//cation binding	-
Araip.4W8TG.1	972	44.2438	43.2811	8.53905	14.4522	-1.92861	down	0.864742	uncharacterized protein LOC100811815 [Glycine max]	-	-	-	-
Araip.Q3W10.1	1770	27.6061	32.7469	7.51895	8.40333	-1.92238	down	0.857906	uncharacterized protein LOC100808799 [Glycine max]	-	-	-	-
Araip.AV4TD.1	759	29.3653	25.3382	8.67289	7.43949	-1.76346	down	0.849049	uncharacterized protein LOC100808330 [Glycine max]	-	GO:0043231//intracellular membrane-bounded organelle	GO:0016740//transferase activity	-
Araip.RV06T.1	726	67.1073	75.6066	14.5862	20.4875	-2.02466	down	0.873008	uncharacterized protein LOC100808269 [Glycine max]	K09838|1|4e-06|48.9|rcu:RCOM_1408430|zeaxanthin epoxidase [EC:1.14.13.90]	GO:0009534//chloroplast thylakoid;GO:0009532//plastid stroma	-	-
Araip.PIX7S.1	585	19.294	24.8843	5.38164	9.88768	-1.5327	down	0.828475	uncharacterized protein LOC100807544 [Glycine max]	K07213|1|8e-11|64.3|bdi:100823139|copper chaperone	-	GO:0043169//cation binding	GO:0006812//cation transport
Araip.B0A7Q.1	683	15.8981	21.7048	2.72377	5.64597	-2.16759	down	0.852614	uncharacterized protein LOC100805317 [Glycine max]	-	GO:0009534//chloroplast thylakoid	-	GO:0019684//photosynthesis, light reaction
Araip.K2W56.1	1399	12.7657	17.6607	4.09157	4.42992	-1.83615	down	0.830512	uncharacterized protein LOC100803722 [Glycine max]	K06892|1|5e-50|196|pop:POPTR_550478|;K05278|2|5e-41|166|pop:POPTR_665178|flavonol synthase [EC:1.14.11.23];K00475|3|1e-40|165|mtr:MTR_8g075890|naringenin 3-dioxygenase [EC:1.14.11.9]	-	GO:0016706//oxidoreductase activity, acting on paired donors, with incorporation or reduction of molecular oxygen, 2-oxoglutarate as one donor, and incorporation of one atom each of oxygen into both donors;GO:0016701//oxidoreductase activity, acting on si	GO:0051553;GO:0071241//cellular response to inorganic substance;GO:0010039//response to iron ion;GO:0009723//response to ethylene stimulus
Araip.8551R.1	5641	57.6965	59.0229	26.8143	22.6077	-1.23982	down	0.826569	uncharacterized protein LOC100801625 [Glycine max]	K03255|1|7e-93|341|ppp:PHYPADRAFT_203627|protein TIF31	-	-	-
Araip.L2XTS.1	817	12.7659	20.9239	5.07953	6.91135	-1.49037	down	0.812584	uncharacterized protein LOC100801516 [Glycine max]	-	GO:0043234//protein complex;GO:0009532//plastid stroma	-	GO:0043623//cellular protein complex assembly
Araip.FXS1L.1	2171	54.2933	60.1635	15.5561	20.2998	-1.67452	down	0.856542	uncharacterized protein LOC100801140 [Glycine max]	-	GO:0009526//plastid envelope;GO:0009534//chloroplast thylakoid;GO:0000229	-	-
Araip.B6Q3S.1	1498	21.3643	20.4163	3.15246	1.93067	-3.03904	down	0.877034	uncharacterized protein LOC100800635 precursor [Glycine max]	K00514|1|2e-26|117|rcu:RCOM_1428040|zeta-carotene desaturase [EC:1.3.5.6];K01206|2|1e-24|112|ath:AT1G67830|alpha-L-fucosidase [EC:3.2.1.51]	-	GO:0016787//hydrolase activity	GO:0044238//primary metabolic process
Araip.JW7D2.1	543	23.4176	27.3009	6.58852	9.63796	-1.64416	down	0.840602	uncharacterized protein LOC100800524 [Glycine max]	-	GO:0009534//chloroplast thylakoid	-	-
Araip.2IN9I.1	1488	255.502	210.292	58.472	75.3395	-1.79949	down	0.870822	uncharacterized protein LOC100799622 [Glycine max]	K01206|1|3e-16|84.3|aly:ARALYDRAFT_475890|alpha-L-fucosidase [EC:3.2.1.51];K00514|3|5e-15|80.1|rcu:RCOM_1428040|zeta-carotene desaturase [EC:1.3.5.6]	-	-	-
Araip.JYC2D.1	2798	32.4249	37.8512	11.5075	11.5178	-1.60981	down	0.843379	uncharacterized protein LOC100799062 [Glycine max]	-	GO:0005773//vacuole;GO:0031224//intrinsic to membrane;GO:0031090//organelle membrane	GO:0046872//metal ion binding	GO:0006810//transport
Araip.GK787.1	724	15.5898	10.1456	0.592967	1.52178	-3.6052	down	0.874421	uncharacterized protein LOC100798808 [Glycine max]	-	GO:0009534//chloroplast thylakoid;GO:0009532//plastid stroma	-	-
Araip.V7U9F.1	1115	31.9063	33.4182	8.08562	11.8576	-1.71173	down	0.852089	uncharacterized protein LOC100798757 [Glycine max]	K07305|1|2e-60|229|bdi:100824054|peptide-methionine (R)-S-oxide reductase [EC:1.8.4.12]	-	GO:0016671//oxidoreductase activity, acting on a sulfur group of donors, disulfide as acceptor	GO:0008152//metabolic process
Araip.9K3G2.1	1492	34.9523	38.7591	8.72811	16.3383	-1.55613	down	0.843297	uncharacterized protein LOC100798341 [Glycine max]	K00121|1|9e-72|268|sbi:SORBI_01g044580|S-(hydroxymethyl)glutathione dehydrogenase / alcohol dehydrogenase [EC:1.1.1.284 1.1.1.1]	-	GO:0005488//binding;GO:0003824//catalytic activity	-
Araip.06TDY.1	1533	41.0074	51.7486	11.6685	14.1045	-1.84758	down	0.86139	uncharacterized protein LOC100798341 [Glycine max]	K00001|1|1e-73|274|osa:4330090|alcohol dehydrogenase [EC:1.1.1.1];K00121|2|2e-73|274|osa:4331893|S-(hydroxymethyl)glutathione dehydrogenase / alcohol dehydrogenase [EC:1.1.1.284 1.1.1.1]	-	GO:0005488//binding	-
Araip.LA8G5.1	950	22.4086	24.8831	7.38108	6.81358	-1.73624	down	0.844119	uncharacterized protein LOC100798036 [Glycine max]	-	GO:0009534//chloroplast thylakoid	GO:0005515//protein binding	-
Araip.MI2NC.1	750	63.0549	56.2704	21.7516	21.3009	-1.47073	down	0.84006	uncharacterized protein LOC100797452 [Glycine max]	-	GO:0043231//intracellular membrane-bounded organelle	-	-
Araip.4IY9H.1	1772	81.9991	75.8208	37.4716	34.8967	-1.12485	down	0.820538	uncharacterized protein LOC100795779 [Glycine max]	-	-	-	-
Araip.IPD6U.1	1751	73.7623	81.9167	24.3544	31.6185	-1.47577	down	0.843198	uncharacterized protein LOC100795779 [Glycine max]	-	-	-	-
Araip.ZN0SC.1	907	14.4921	20.0256	2.52441	3.79607	-2.44923	down	0.857265	uncharacterized protein LOC100795181 [Glycine max]	-	-	-	-
Araip.5V8J3.1	1305	10.5102	10.848	1.5352	1.2664	-2.93047	down	0.848326	uncharacterized protein LOC100793319 [Glycine max]	K11294|1|4e-23|106|smo:SELMODRAFT_15428|nucleolin;K13126|2|3e-18|90.1|ath:AT4G34110|polyadenylate-binding protein	GO:0032991//macromolecular complex;GO:0009532//plastid stroma	GO:0003676//nucleic acid binding	-
Araip.8Z8G7.1	1596	315.647	365.263	150.634	177.502	-1.05317	down	0.806586	uncharacterized protein LOC100791609 [Glycine max]	K07088|1|1e-121|434|pop:POPTR_853491|	GO:0044464//cell part	-	GO:0060918//auxin transport
Araip.GE5YY.1	1583	75.9044	72.2183	14.3735	13.746	-2.39715	down	0.883508	uncharacterized protein LOC100791076 [Glycine max]	-	GO:0009526//plastid envelope;GO:0042579//microbody;GO:0009570//chloroplast stroma;GO:0030529//ribonucleoprotein complex;GO:0005576//extracellular region	GO:0048037//cofactor binding	GO:0006952//defense response;GO:0048511//rhythmic process;GO:0042254//ribosome biogenesis;GO:0009657//plastid organization;GO:0008152//metabolic process
Araip.A2PFN.1	1584	33.734	38.2785	13.7321	12.8679	-1.43682	down	0.830907	uncharacterized protein LOC100791021 [Glycine max]	-	GO:0009526//plastid envelope;GO:0009534//chloroplast thylakoid	-	-
Araip.I4FRD.1	921	326.236	349.762	142.326	188.414	-1.03132	down	0.805255	uncharacterized protein LOC100790840 [Glycine max]	K09338|1|1e-69|261|ath:AT1G69780|homeobox-leucine zipper protein	-	-	-
Araip.ZWF74.1	282	137.301	141.604	36.0294	78.1398	-1.2886	down	0.838384	uncharacterized protein LOC100788940 [Glycine max]	-	GO:0009526//plastid envelope;GO:0009534//chloroplast thylakoid	-	-
Araip.24KTL.1	1680	31.2111	30.3675	10.1364	9.67328	-1.63622	down	0.845548	uncharacterized protein LOC100788294 [Glycine max]	K03183|1|2e-09|62.0|smo:SELMODRAFT_96041|ubiquinone/menaquinone biosynthesis methyltransferase [EC:2.1.1.163 2.1.1.201]	-	GO:0016741	GO:0006730//one-carbon metabolic process
Araip.RBA5R.1	684	27.5721	39.8317	11.716	11.6781	-1.52668	down	0.840701	uncharacterized protein LOC100788147 [Glycine max]	-	GO:0043231//intracellular membrane-bounded organelle	-	-
Araip.B3AHS.1	1212	20.8652	22.3691	2.24336	3.40894	-2.93526	down	0.876179	uncharacterized protein LOC100785369 [Glycine max]	K00366|1|1e-07|55.1|ota:Ot10g00930|ferredoxin-nitrite reductase [EC:1.7.7.1]	GO:0009526//plastid envelope;GO:0009534//chloroplast thylakoid	-	-
Araip.VD8CQ.1	947	51.1448	57.1162	5.13779	15.4155	-2.39707	down	0.880484	uncharacterized protein LOC100784418 [Glycine max]	-	-	GO:0001071//nucleic acid binding transcription factor activity	GO:0006351//transcription, DNA-dependent;GO:0006952//defense response
Araip.9K787.1	1272	10.6706	9.7645	1.68753	2.38197	-2.32812	down	0.829165	uncharacterized protein LOC100784044 [Glycine max]	-	GO:0044464//cell part	-	-
Araip.I0CDT.1	1552	17.3069	13.9405	4.33365	3.72699	-1.95477	down	0.838712	uncharacterized protein LOC100782113 [Glycine max]	K13065|1|3e-10|64.7|pop:POPTR_784746|shikimate O-hydroxycinnamoyltransferase [EC:2.3.1.133]	-	-	-
Araip.HCG04.1	951	66.4039	46.6243	25.28	28.6738	-1.06689	down	0.805633	uncharacterized protein LOC100781783 [Glycine max]	K12135|1|1e-07|55.5|aly:ARALYDRAFT_488429|zinc finger protein CONSTANS	-	-	-
Araip.EZ6WD.1	743	44.6119	58.2385	18.1045	18.9066	-1.47452	down	0.838367	uncharacterized protein LOC100781416 [Glycine max]	K14826|1|2e-10|63.9|smo:SELMODRAFT_428238|FK506-binding nuclear protein [EC:5.2.1.8];K01802|3|5e-08|56.2|aly:ARALYDRAFT_660356|peptidylprolyl isomerase [EC:5.2.1.8]	GO:0009534//chloroplast thylakoid	GO:0016859//cis-trans isomerase activity;GO:0005527//macrolide binding	GO:0044267//cellular protein metabolic process
Araip.US2FW.1	1356	31.9253	35.7521	12.5584	10.4611	-1.55581	down	0.841489	uncharacterized protein LOC100780555 [Glycine max]	-	GO:0009534//chloroplast thylakoid	-	GO:0006351//transcription, DNA-dependent
Araip.WI5PK.1	1719	21.1942	25.1723	5.99383	8.49241	-1.6784	down	0.841752	uncharacterized protein LOC100779598 [Glycine max]	-	GO:0043231//intracellular membrane-bounded organelle	-	-
Araip.T1M6D.1	1242	84.4358	88.6054	26.0396	29.9394	-1.62816	down	0.855589	uncharacterized protein LOC100778483 [Glycine max]	-	-	-	-
Araip.ACF2M.1	1220	10.4227	14.0121	2.69784	3.83814	-1.90247	down	0.824301	uncharacterized protein LOC100777968 [Glycine max]	K15406|1|2e-19|94.7|ath:AT5G37300|wax-ester synthase / diacylglycerol O-acyltransferase [EC:2.3.1.75 2.3.1.20]	-	-	-
Araip.TQJ7V.1	1959	41.717	47.3811	18.7735	18.0676	-1.27408	down	0.824909	uncharacterized protein LOC100775540 [Glycine max]	-	GO:0009526//plastid envelope	-	-
Araip.Y561F.1	997	436.359	491.883	97.3155	127.085	-2.04843	down	0.878858	uncharacterized protein LOC100527240 [Glycine max]	K02699|1|3e-90|328|gmx:100527240|photosystem I subunit XI	GO:0009526//plastid envelope;GO:0031224//intrinsic to membrane;GO:0009570//chloroplast stroma;GO:0009534//chloroplast thylakoid;GO:0009522//photosystem I	-	GO:0006091//generation of precursor metabolites and energy
Araip.L7VH4.1	681	7.13319	11.9629	0.630408	0.404468	-4.20575	down	0.879236	uncharacterized protein LOC100527145 [Glycine max]	-	GO:0009534//chloroplast thylakoid	-	-
Araip.842WX.1	1177	20.029	20.6514	4.62014	4.09537	-2.22268	down	0.857413	uncharacterized protein LOC100526969 [Glycine max]	-	-	-	-
Araip.HRR7W.1	1172	21.6992	22.7907	7.57028	7.16809	-1.5939	down	0.830184	uncharacterized protein LOC100526956 [Glycine max]	-	GO:0034357	-	GO:0009767//photosynthetic electron transport chain
Araip.7C03S.1	634	24.1127	32.4404	7.89999	7.38569	-1.88743	down	0.852729	uncharacterized protein LOC100500669 [Glycine max]	K01528|1|3e-38|155|smo:SELMODRAFT_437242|dynamin GTPase [EC:3.6.5.5]	GO:0043234//protein complex;GO:0009534//chloroplast thylakoid;GO:0016020//membrane	GO:0016651//oxidoreductase activity, acting on NAD(P)H	GO:0010257;GO:0008152//metabolic process
Araip.H1403.1	2308	33.0565	34.2563	13.7646	16.1709	-1.16902	down	0.810267	uncharacterized protein LOC100500578 [Glycine max]	-	GO:0009536//plastid	-	-
Araip.A6YRG.1	1070	8.14513	5.49191	0.267482	1.1584	-3.2576	down	0.823841	uncharacterized protein LOC100500575 [Glycine max]	K00366|1|5e-08|53.9|ota:Ot10g00930|ferredoxin-nitrite reductase [EC:1.7.7.1]	-	GO:0043169//cation binding	-
Araip.74GJN.1	1164	32.8953	21.341	2.21293	8.28221	-2.36954	down	0.868045	uncharacterized protein LOC100500559 [Glycine max]	-	-	-	-
Araip.RK9EZ.1	639	7.15486	8.56914	1.11974	1.93974	-2.36161	down	0.808788	uncharacterized protein LOC100500430 [Glycine max]	-	-	-	-
Araip.86URV.1	1609	12.5203	19.5889	5.42527	5.64923	-1.53575	down	0.815986	uncharacterized protein LOC100500352 [Glycine max]	-	GO:0044436;GO:0009534//chloroplast thylakoid	GO:0005488//binding	-
Araip.IW1QB.1	653	34.1321	30.0648	11.8339	14.3416	-1.29429	down	0.81942	uncharacterized protein LOC100500282 [Glycine max]	-	-	-	-
Araip.5660E.1	1074	35.5189	38.9219	8.26105	12.3103	-1.85546	down	0.858169	uncharacterized protein LOC100500269 [Glycine max]	-	GO:0009534//chloroplast thylakoid	-	GO:0009628//response to abiotic stimulus
Araip.BBV0C.1	1012	21.8828	25.7341	6.36326	10.3427	-1.51111	down	0.826552	uncharacterized protein LOC100499940 [Glycine max]	-	GO:0043231//intracellular membrane-bounded organelle	-	-
Araip.B5UAJ.1	444	20.9162	20.4541	2.90073	5.89348	-2.23397	down	0.858465	uncharacterized protein LOC100499876 [Glycine max]	-	GO:0009536//plastid	-	-
Araip.4RI8H.1	1164	15.7112	11.7031	0.737643	0.828221	-4.1299	down	0.89276	uncharacterized protein LOC100306681 precursor [Glycine max]	-	-	-	-
Araip.YA4KW.1	701	42.8009	45.5338	16.5354	23.9686	-1.12492	down	0.81219	uncharacterized protein LOC100306609 precursor [Glycine max]	-	GO:0044464//cell part	-	-
Araip.87BU7.1	468	67.7734	69.0596	28.1313	32.0761	-1.1844	down	0.823545	uncharacterized protein LOC100306483 precursor [Glycine max]	-	-	-	-
Araip.64KG6.1	651	46.9661	62.1607	19.1243	22.4247	-1.39312	down	0.835771	uncharacterized protein LOC100306332 [Glycine max]	K13464|1|4e-27|119|vvi:100254231|jasmonate ZIM domain-containing protein	-	-	-
Araip.7RK50.1	1164	12.8881	8.4905	0	0	-10.062	down	0.956387	uncharacterized protein LOC100306319 precursor [Glycine max]	-	-	-	-
Araip.0KJ6A.1	1476	8.61501	12.7581	2.13297	4.01221	-1.79827	down	0.808969	uncharacterized protein LOC100306249 isoform 1 [Glycine max]	-	-	-	-
Araip.J8XTW.1	1153	18.9589	20.2704	5.21276	5.13618	-1.92245	down	0.845302	uncharacterized protein LOC100306108 [Glycine max]	K08081|1|3e-107|385|gmx:100786456|tropine dehydrogenase [EC:1.1.1.206]	-	GO:0016491//oxidoreductase activity	GO:0008152//metabolic process
Araip.7EN61.1	767	225.021	256.659	40.4867	63.3841	-2.21329	down	0.882801	uncharacterized protein LOC100306036 [Glycine max]	K02701|1|1e-42|168|rcu:RCOM_1463130|photosystem I subunit PsaN	GO:0009534//chloroplast thylakoid;GO:0009522//photosystem I	GO:0005515//protein binding	GO:0009767//photosynthetic electron transport chain
Araip.PR7LI.1	1295	635.925	663.847	131.389	191.427	-2.00947	down	0.878907	uncharacterized protein LOC100306034 [Glycine max]	K08901|1|2e-79|293|gmx:100306034|photosystem II oxygen-evolving enhancer protein 3	GO:0009523//photosystem II;GO:0009532//plastid stroma;GO:0009534//chloroplast thylakoid;GO:0005576//extracellular region	-	-
Araip.2EE1I.1	1054	26.5685	38.5201	9.77551	11.3679	-1.6222	down	0.841851	uncharacterized protein LOC100305918 [Glycine max]	K02717|1|3e-110|395|gmx:100305918|photosystem II oxygen-evolving enhancer protein 2	GO:0009523//photosystem II;GO:0009534//chloroplast thylakoid	GO:0046872//metal ion binding	GO:0044237//cellular metabolic process
Araip.E0H16.1	791	35.7636	38.4957	11.3976	17.0628	-1.38362	down	0.828721	uncharacterized protein LOC100305555 precursor [Glycine max]	-	GO:0031410//cytoplasmic vesicle	GO:0046914//transition metal ion binding	-
Araip.9I7A7.1	1079	102.488	98.2773	30.3712	49.5235	-1.32934	down	0.838466	uncharacterized protein LOC100305480 precursor [Glycine max]	-	-	-	-
Araip.767YL.1	2343	6.34181	7.29612	0.122153	0.17634	-5.51378	down	0.900385	uncharacterized protein LOC100264374 [Vitis vinifera]	K00514|1|3e-21|102|rcu:RCOM_1428040|zeta-carotene desaturase [EC:1.3.5.6];K01206|3|5e-21|100|ath:AT1G67830|alpha-L-fucosidase [EC:3.2.1.51]	-	GO:0016787//hydrolase activity	-
Araip.VE0EE.1	2249	44.3423	45.6064	8.33546	12.6148	-2.10214	down	0.871956	uncharacterized protein LOC100259123 [Vitis vinifera]	-	-	-	-
Araip.47DVE.1	1711	155.065	147.915	18.4837	18.9156	-3.01814	down	0.898692	uncharacterized protein LOC100245206 [Vitis vinifera]	-	-	-	-
Araip.FN9H2.1	1980	35.8627	39.7287	14.6716	16.6239	-1.27226	down	0.821819	uncharacterized protein At4g01050, chloroplastic-like [Glycine max]	-	GO:0009534//chloroplast thylakoid	GO:0005488//binding	GO:0006952//defense response;GO:0009767//photosynthetic electron transport chain
Araip.PJC0D.1	1320	40.5891	44.113	7.8056	15.2328	-1.87836	down	0.860765	uncharacterized oxidoreductase At4g09670-like [Glycine max]	-	-	-	-
Araip.F0LWE.1	918	29.1039	35.6433	8.72957	13.8021	-1.52286	down	0.835524	uncharacterized GPI-anchored protein At4g28100-like [Glycine max]	-	-	-	-
Araip.N5EVR.1	1357	37.5872	43.0087	10.1237	18.5726	-1.48984	down	0.839172	uncharacterized GPI-anchored protein At1g27950-like [Glycine max]	-	GO:0031225//anchored to membrane	GO:0005488//binding	GO:0051234//establishment of localization;GO:0010876//lipid localization
Araip.HES22.1	1771	69.8637	60.4798	18.2615	18.9746	-1.80754	down	0.86466	UDP-glycosyltransferase 85A2-like [Glycine max]	K13030|1|2e-106|384|sbi:SORBI_01g001220|cyanohydrin beta-glucosyltransferase [EC:2.4.1.85];K13068|2|1e-68|259|aly:ARALYDRAFT_479675|sinapate 1-glucosyltransferase [EC:2.4.1.120];K13691|4|1e-64|245|vvi:100249215|pathogen-inducible salicylic acid glucosyltr	-	-	-
Araip.FW1VE.1	1615	18.4011	24.0644	5.2279	4.51965	-2.12318	down	0.856378	UDP-glycosyltransferase 74E2-like [Glycine max]	K13691|1|2e-172|603|gmx:100787483|pathogen-inducible salicylic acid glucosyltransferase [EC:2.4.1.-]	-	GO:0016757//transferase activity, transferring glycosyl groups	-
Araip.HB4AE.1	2484	114.115	115.434	41.2486	64.8687	-1.11314	down	0.823627	two-component response regulator-like APRR2-like [Glycine max]	K14491|1|3e-21|101|aly:ARALYDRAFT_474061|two-component response regulator ARR-B family	GO:0043231//intracellular membrane-bounded organelle	GO:0005488//binding	GO:0050794//regulation of cellular process
Araip.PIE3L.1	1512	15.7804	19.1674	4.63759	6.46707	-1.65403	down	0.827324	tryptophan aminotransferase 1-like [Glycine max]	K14548|1|8e-63|239|rcu:RCOM_0962120|U3 small nucleolar RNA-associated protein 4	-	GO:0016846//carbon-sulfur lyase activity	-
Araip.G9XAZ.1	1677	247.324	281.282	89.6845	103.64	-1.45117	down	0.848063	triose phosphate/phosphate translocator, chloroplastic-like [Glycine max]	K15283|1|0.0|752|gmx:100794336|solute carrier family 35, member E1	GO:0009941//chloroplast envelope;GO:0031224//intrinsic to membrane	GO:0005342//organic acid transmembrane transporter activity;GO:0015145//monosaccharide transmembrane transporter activity	GO:0015717//triose phosphate transport;GO:0009642//response to light intensity;GO:0015711//organic anion transport
Araip.QYZ6U.1	2633	191.276	202.638	70.5459	76.3665	-1.42292	down	0.846912	transketolase, chloroplastic-like [Glycine max]	K00615|1|0.0|1306|gmx:100805786|transketolase [EC:2.2.1.1]	GO:0009534//chloroplast thylakoid	GO:0043169//cation binding;GO:0016744	-
Araip.VKG2P.1	968	37.4896	38.6311	2.2175	7.1137	-3.02815	down	0.889095	transcription factor MYB113-like [Glycine max]	K09422|1|3e-51|199|vvi:100265568|myb proto-oncogene protein, plant	-	-	-
Araip.13D8C.1	1518	139.485	129.858	61.7472	70.5844	-1.02529	down	0.802347	transcription factor bHLH18-like [Glycine max]	K13422|1|6e-12|69.7|rcu:RCOM_0864470|transcription factor MYC2	-	-	-
Araip.6G3IU.1	246	47.6245	52.6612	5.23546	12.8764	-2.46911	down	0.880731	transcription factor bHLH135-like [Fragaria vesca subsp. vesca]	-	GO:0009536//plastid	-	GO:0009314//response to radiation
Araip.1JL7K.1	528	50.0599	49.8295	8.67289	9.65093	-2.44661	down	0.880484	thylakoid membrane phosphoprotein 14 kDa, chloroplastic-like [Glycine max]	-	GO:0009526//plastid envelope;GO:0009534//chloroplast thylakoid;GO:0009522//photosystem I;GO:0000229	-	GO:0009725//response to hormone stimulus;GO:0009767//photosynthetic electron transport chain
Araip.SX1UB.1	778	56.7454	77.248	8.64502	15.0467	-2.49971	down	0.884872	thylakoid membrane phosphoprotein 14 kDa, chloroplastic-like [Fragaria vesca subsp. vesca]	-	GO:0009526//plastid envelope;GO:0009534//chloroplast thylakoid;GO:0009522//photosystem I;GO:0000229	-	GO:0009725//response to hormone stimulus;GO:0009767//photosynthetic electron transport chain
Araip.GJ5XT.1	1499	20.111	22.4519	4.20048	4.59377	-2.27496	down	0.860765	thylakoid lumenal protein At1g12250, chloroplastic-like [Glycine max]	-	GO:0043231//intracellular membrane-bounded organelle	-	-
Araip.G0SAF.1	516	119.615	114.659	22.4638	35.4979	-2.01503	down	0.8759	thylakoid lumenal protein At1g03610, chloroplastic-like [Glycine max]	K08902|1|9e-50|193|gmx:100787080|photosystem II Psb27 protein	GO:0009523//photosystem II;GO:0009534//chloroplast thylakoid	-	GO:0009765//photosynthesis, light harvesting
Araip.Y8L0P.1	966	28.693	30.9689	7.85139	11.6906	-1.61023	down	0.839501	thylakoid lumenal 19 kDa protein, chloroplastic-like [Glycine max]	-	GO:0043231//intracellular membrane-bounded organelle;GO:0009523//photosystem II	GO:0046872//metal ion binding	GO:0044237//cellular metabolic process
Araip.BN4Y0.1	1262	108.91	120.219	20.751	33.0662	-2.09002	down	0.878365	Thioredoxin-like protein [Medicago truncatula]	K03671|1|3e-21|98.2|ppp:PHYPADRAFT_185663|thioredoxin 1	GO:0044444//cytoplasmic part	-	GO:0006457//protein folding;GO:0006464//cellular protein modification process
Araip.UFN92.1	912	91.3326	82.5921	39.5415	44.246	-1.05366	down	0.800161	thioredoxin M4, chloroplastic-like [Glycine max]	K03671|1|5e-50|194|pop:POPTR_263504|thioredoxin 1	-	GO:0015036//disulfide oxidoreductase activity	GO:0018904;GO:0019725//cellular homeostasis
Araip.4K5WD.1	549	144.175	137.689	25.0234	33.1133	-2.27747	down	0.884461	tetrapyrrole-binding protein, chloroplastic-like [Glycine max]	-	GO:0043231//intracellular membrane-bounded organelle	-	-
Araip.J68AX.1	1903	37.9144	40.073	11.9566	15.3426	-1.51439	down	0.83937	Sugar transporter ERD6-like protein [Medicago truncatula]	K08145|1|1e-110|398|ppp:PHYPADRAFT_187073|MFS transporter, SP family, solute carrier family 2 (facilitated glucose transporter), member 8	GO:0031224//intrinsic to membrane	GO:0022891//substrate-specific transmembrane transporter activity;GO:0016491//oxidoreductase activity	GO:0006810//transport
Araip.D8LI8.1	892	6.8874	9.13312	0.962574	1.08077	-2.97092	down	0.829609	stellacyanin-like [Glycine max]	-	-	-	-
Araip.0P466.1	2237	48.4122	44.657	23.8611	17.6692	-1.16414	down	0.815772	squalene monooxygenase-like [Glycine max]	K00511|1|0.0|909|gmx:100800329|squalene monooxygenase [EC:1.14.13.132]	GO:0031224//intrinsic to membrane	GO:0004497//monooxygenase activity;GO:0050662//coenzyme binding	GO:0008152//metabolic process
Araip.97HCD.1	660	7.79311	14.7718	2.38504	2.08669	-2.33518	down	0.835376	Solute carrier family 35 member F1 [Medicago truncatula]	K15287|1|9e-51|196|mtr:MTR_7g104290|solute carrier family 35, member F1/2	GO:0031410//cytoplasmic vesicle	-	-
Araip.I8EKT.1	2748	17.3133	18.4195	5.57205	6.16438	-1.60625	down	0.82246	solute carrier family 22 member 1-like [Glycine max]	K08202|1|3e-23|108|cre:CHLREDRAFT_103526|MFS transporter, OCT family, solute carrier family 22 (organic cation transporter), member 4/5;K08150|5|2e-08|60.1|mtr:MTR_2g049020|MFS transporter, SP family, solute carrier family 2 (myo-inositol transporter), me	-	GO:0005215//transporter activity	GO:0006810//transport
Araip.1117E.1	1981	65.1261	63.4395	13.2917	11.6795	-2.36416	down	0.880862	serine-pyruvate aminotransferase, [Ricinus communis]	K00830|1|0.0|768|rcu:RCOM_0063050|alanine-glyoxylate transaminase / serine-glyoxylate transaminase / serine-pyruvate transaminase [EC:2.6.1.44 2.6.1.45 2.6.1.51]	-	GO:0048037//cofactor binding;GO:0008483//transaminase activity	-
Araip.Y9HE8.1	796	288.26	204.021	66.8771	121.285	-1.38751	down	0.845581	serine protease inhibitor [Arachis hypogaea]	-	-	GO:0004866//endopeptidase inhibitor activity	GO:0051346//negative regulation of hydrolase activity
Araip.NKJ54.1	1320	103.15	119.692	24.8261	30.1526	-2.01908	down	0.87567	serine carboxypeptidase-like 50-like [Glycine max]	K09645|1|5e-162|568|gmx:100777834|vitellogenic carboxypeptidase-like protein [EC:3.4.16.-]	GO:0043231//intracellular membrane-bounded organelle	GO:0004180//carboxypeptidase activity	-
Araip.6KD3Q.1	558	6.91324	4.54751	0	0.98725	-3.5226	down	0.814293	Senescence-associated protein DIN1 [Medicago truncatula]	K11996|1|6e-07|51.6|mtr:MTR_5g093580|adenylyltransferase and sulfurtransferase	-	-	-
Araip.P5P82.1	1647	89.437	95.7658	22.243	25.4203	-1.95815	down	0.874404	sedoheptulose-1,7-bisphosphatase, chloroplastic-like isoform 1 [Glycine max]	K01100|1|4e-177|618|gmx:100786122|sedoheptulose-bisphosphatase [EC:3.1.3.37]	GO:0009532//plastid stroma;GO:0009526//plastid envelope;GO:0005576//extracellular region	GO:0005488//binding;GO:0019203//carbohydrate phosphatase activity	GO:0006952//defense response;GO:0005982//starch metabolic process;GO:0005985//sucrose metabolic process;GO:0015977//carbon fixation
Araip.Y58G9.1	1939	247.8	211.867	48.3405	53.2702	-2.17754	down	0.882539	rubisco activase [Glycine max]	K03064|1|4e-06|51.2|smo:SELMODRAFT_157152|26S proteasome regulatory subunit T4	GO:0009532//plastid stroma	GO:0032559	-
Araip.51YTT.1	2627	31.4355	30.1982	11.0037	13.2112	-1.34782	down	0.821129	root phototropism protein 2 [Glycine max]	-	GO:0043231//intracellular membrane-bounded organelle	GO:0005488//binding;GO:0060089	GO:0023052//signaling;GO:0009314//response to radiation;GO:0009606//tropism
Araip.MRS42.1	1876	20.7913	21.4283	4.04288	7.26781	-1.90023	down	0.84752	RNA polymerase sigma factor rpoD-like [Glycine max]	K03093|1|0.0|722|gmx:100776369|RNA polymerase sigma factor	-	GO:0034062//RNA polymerase activity;GO:0001071//nucleic acid binding transcription factor activity;GO:0000996	GO:0006351//transcription, DNA-dependent;GO:0009639//response to red or far red light
Araip.RRE4W.1	1933	26.0173	28.5346	9.25392	12.8245	-1.30499	down	0.815131	RNA polymerase sigma factor rpoD [Glycine max]	K03086|1|7e-61|233|olu:OSTLU_41331|RNA polymerase primary sigma factor;K03093|3|2e-47|188|pop:POPTR_819521|RNA polymerase sigma factor	GO:0009536//plastid	GO:0003676//nucleic acid binding;GO:0034062//RNA polymerase activity;GO:0001071//nucleic acid binding transcription factor activity;GO:0000996	GO:0006355//regulation of transcription, DNA-dependent;GO:0009791//post-embryonic development
Araip.H1H6W.1	1137	39.3311	29.9526	11.705	19.9859	-1.12845	down	0.807802	ribulose-1,5-bisphosphate carboxylase/oxygenase large subunit, partial (chloroplast) [Arachis hypogaea]	K01601|1|0.0|723|gmx:3989271|ribulose-bisphosphate carboxylase large chain [EC:4.1.1.39]	GO:0009536//plastid	GO:0046872//metal ion binding;GO:0016831//carboxy-lyase activity	GO:0044237//cellular metabolic process;GO:0071704
Araip.IJD1N.1	2260	122.391	119.725	25.7711	31.2615	-2.08584	down	0.878496	ribulose bisphosphate carboxylase/oxygenase activase 1, chloroplastic-like [Glycine max]	K03064|1|9e-06|50.1|smo:SELMODRAFT_157152|26S proteasome regulatory subunit T4	GO:0009532//plastid stroma	GO:0032559	-
Araip.S1MYM.1	1917	259.066	267.315	26.9484	35.6337	-3.07229	down	0.900779	ribulose bisphosphate carboxylase/oxygenase activase 1, chloroplastic-like [Glycine max]	K03064|1|9e-06|49.7|smo:SELMODRAFT_157152|26S proteasome regulatory subunit T4	GO:0009532//plastid stroma	GO:0032559	-
Araip.805EH.1	1216	200.916	193.191	51.0745	54.93	-1.89446	down	0.871841	ribulose bisphosphate carboxylase small chain 1, chloroplastic-like [Glycine max]	K01602|1|6e-91|330|gmx:100794277|ribulose-bisphosphate carboxylase small chain [EC:4.1.1.39]	GO:0009536//plastid	GO:0016491//oxidoreductase activity;GO:0016831//carboxy-lyase activity	GO:0043094;GO:0015977//carbon fixation
Araip.E972C.1	638	17.4673	15.4905	3.58878	3.66969	-2.18288	down	0.847915	ribosomal-protein-alanine acetyltransferase-like [Glycine max]	K00676|1|6e-15|78.6|ppp:PHYPADRAFT_104139|ribosomal-protein-alanine N-acetyltransferase [EC:2.3.1.128]	-	-	-
Araip.VEE1C.1	276	15.0121	13.065	5.18488	2.99394	-1.77943	down	0.824892	retrotransposon protein [Oryza sativa Indica Group]	-	-	-	-
Araip.U5BCP.1	1357	26.0057	17.5184	2.84729	3.45064	-2.78887	down	0.872827	rd22-c [Vitis vinifera]	-	-	-	-
Araip.P3SU7.1	1844	20.3773	20.7862	7.13961	6.04958	-1.64201	down	0.83329	quinone oxidoreductase-like protein At1g23740, chloroplastic-like [Glycine max]	K00344|1|9e-16|82.8|osa:4331066|NADPH2:quinone reductase [EC:1.6.5.5];K07119|2|3e-13|74.3|sbi:SORBI_02g026720|	GO:0009526//plastid envelope;GO:0009532//plastid stroma;GO:0005576//extracellular region	GO:0046914//transition metal ion binding;GO:0016655//oxidoreductase activity, acting on NAD(P)H, quinone or similar compound as acceptor	GO:0006950//response to stress;GO:0008152//metabolic process
Araip.V1MAW.1	2578	17.8453	17.5101	3.49708	5.87639	-1.91528	down	0.841309	psbB mRNA maturation factor Mbb1, chloroplastic-like [Glycine max]	K12855|1|3e-14|79.0|smo:SELMODRAFT_172051|pre-mRNA-processing factor 6	GO:0009526//plastid envelope;GO:0031090//organelle membrane	-	GO:0006412//translation;GO:0006996//organelle organization
Araip.1JY90.1	2797	151.302	153.226	55.2048	67.0142	-1.3171	down	0.840438	protochlorophyllide reductase, chloroplastic-like [Glycine max]	K00218|1|0.0|636|rcu:RCOM_0252880|protochlorophyllide reductase [EC:1.3.1.33]	GO:0009536//plastid	GO:0016628//oxidoreductase activity, acting on the CH-CH group of donors, NAD or NADP as acceptor	GO:0009725//response to hormone stimulus;GO:0006779//porphyrin-containing compound biosynthetic process
Araip.93Z7C.1	1559	213.99	269.505	82.5204	108.834	-1.33725	down	0.842377	protochlorophyllide reductase, chloroplastic-like [Glycine max]	K00218|1|0.0|670|rcu:RCOM_0252880|protochlorophyllide reductase [EC:1.3.1.33]	GO:0009536//plastid	GO:0016628//oxidoreductase activity, acting on the CH-CH group of donors, NAD or NADP as acceptor	GO:0006779//porphyrin-containing compound biosynthetic process
Araip.2D5S2.1	2519	36.7535	42.0966	13.8047	11.9734	-1.61297	down	0.845417	protein WAX2-like [Glycine max]	K15404|1|2e-102|371|sbi:SORBI_01g019590|aldehyde decarbonylase [EC:4.1.99.5]	GO:0031224//intrinsic to membrane	GO:0046914//transition metal ion binding;GO:0003824//catalytic activity	GO:0006633//fatty acid biosynthetic process;GO:0007275//multicellular organismal development;GO:0003006//developmental process involved in reproduction
Araip.00P1B.1	2007	15.5189	15.9039	0.285207	0.480343	-5.35917	down	0.940694	protein TRANSPARENT TESTA 12-like [Glycine max]	K03327|1|0.0|741|gmx:100799559|multidrug resistance protein, MATE family	GO:0031090//organelle membrane	GO:0015291//secondary active transmembrane transporter activity	GO:0015893//drug transport;GO:0009698//phenylpropanoid metabolic process;GO:0009900;GO:0048229//gametophyte development
Araip.47TXA.1	2082	21.6849	26.5567	6.11726	8.00398	-1.77241	down	0.845828	Protein TIC 62, chloroplastic; AltName: Full=Translocon at the inner envelope membrane of chloroplasts 62; Short=PsTIC62; Flags: Precursor	-	GO:0043231//intracellular membrane-bounded organelle	-	-
Araip.37QBR.1	2799	12.0465	10.8789	2.65857	4.28073	-1.72409	down	0.810875	protein SPA1-RELATED 3-like [Glycine max]	K10143|1|0.0|1485|gmx:100811457|E3 ubiquitin-protein ligase RFWD2 [EC:6.3.2.19]	GO:0031234//extrinsic to internal side of plasma membrane;GO:0031461//cullin-RING ubiquitin ligase complex	GO:0016491//oxidoreductase activity;GO:0005515//protein binding	GO:0008152//metabolic process
Araip.5E7AX.1	522	22.17	33.2604	6.57943	7.38735	-1.98868	down	0.858349	protein RKD5-like [Glycine max]	-	-	-	-
Araip.1217A.1	2017	8.50016	10.7928	1.27707	2.52637	-2.3427	down	0.825073	protein phosphatase 2C 57-like [Glycine max]	K01090|1|6e-31|133|ppp:PHYPADRAFT_139554|protein phosphatase [EC:3.1.3.16]	GO:0043234//protein complex;GO:0031981//nuclear lumen;GO:0009532//plastid stroma	GO:0043169//cation binding;GO:0004721//phosphoprotein phosphatase activity	GO:0022900//electron transport chain;GO:0006796//phosphate-containing compound metabolic process;GO:0010109//regulation of photosynthesis;GO:0006464//cellular protein modification process
Araip.M9BAR.1	928	10.4692	9.78623	3.85514	2.07769	-1.77152	down	0.803595	protein LURP-one-related 15-like [Glycine max]	-	GO:0009536//plastid	-	-
Araip.17KGH.1	2169	213.75	182.751	80.3592	50.3518	-1.60094	down	0.858974	protein LHY [Glycine max]	K12134|1|2e-69|262|ath:AT2G46830|circadian clock associated 1;K12133|3|3e-48|191|ath:AT1G01060|LATE ELONGATED HYPOCOTYL	-	-	-
Araip.MH0GE.1	6098	28.3498	26.5223	8.2135	7.58845	-1.79597	down	0.850002	protein KIAA0664 homolog [Glycine max]	K03255|1|4e-102|372|ppp:PHYPADRAFT_203627|protein TIF31	-	-	GO:0009725//response to hormone stimulus
Araip.V208D.1	1413	58.3426	65.5006	25.2177	30.3123	-1.15718	down	0.820308	protein IQ-DOMAIN 14-like [Glycine max]	-	GO:0016020//membrane	-	-
Araip.MCQ0L.1	1977	18.4283	19.3203	7.16599	5.78193	-1.5437	down	0.822953	protein HOTHEAD-like [Glycine max]	K15403|1|0.0|975|gmx:100784433|fatty acid omega-hydroxy dehydrogenase [EC:1.1.-.-]	-	GO:0016491//oxidoreductase activity;GO:0016832//aldehyde-lyase activity;GO:0050662//coenzyme binding	GO:0044281//small molecule metabolic process
Araip.PN0QJ.1	1666	63.547	49.3009	18.0381	30.5037	-1.21708	down	0.824679	protein COBRA-like [Glycine max]	-	GO:0005618//cell wall;GO:0005746//mitochondrial respiratory chain;GO:0009986//cell surface;GO:0031225//anchored to membrane	GO:0015078//hydrogen ion transmembrane transporter activity	GO:0016049//cell growth;GO:0045333//cellular respiration;GO:0006970//response to osmotic stress;GO:0030198//extracellular matrix organization
Araip.0W11Z.1	852	34.3769	47.6528	12.5971	23.4385	-1.18672	down	0.816002	prostaglandin G/H synthase 2-like [Glycine max]	K10529|1|3e-96|348|vvi:100254380|alpha-dioxygenase [EC:1.-.-.-]	-	GO:0016209//antioxidant activity;GO:0005506//iron ion binding;GO:0016702//oxidoreductase activity, acting on single donors with incorporation of molecular oxygen, incorporation of two atoms of oxygen	GO:0009062//fatty acid catabolic process;GO:0009607//response to biotic stimulus;GO:0010033//response to organic substance;GO:0006950//response to stress
Araip.J1P18.1	1743	112.299	108.651	47.2083	52.3863	-1.14958	down	0.825993	predicted protein [Populus trichocarpa]	K02358|1|0.0|687|pop:POPTR_1067026|elongation factor Tu	GO:0031981//nuclear lumen;GO:0009532//plastid stroma;GO:0043232;GO:0009526//plastid envelope;GO:0009534//chloroplast thylakoid;GO:0005576//extracellular region	GO:0017111//nucleoside-triphosphatase activity;GO:0008135//translation factor activity, nucleic acid binding;GO:0032561//guanyl ribonucleotide binding	GO:0006412//translation;GO:0009207
Araip.2CE24.1	471	23.0539	19.2816	7.29185	10.5265	-1.24851	down	0.801246	predicted protein [Populus trichocarpa]	-	-	-	-
Araip.E9T3U.1	453	143.189	80.7805	32.2218	61.1081	-1.26289	down	0.833865	predicted protein [Populus trichocarpa]	-	GO:0009536//plastid	-	-
Araip.CNQ48.1	582	16.4476	13.5389	3.44233	4.02279	-2.00608	down	0.837956	predicted protein [Populus trichocarpa]	-	-	-	-
Araip.MHR6K.1	1734	18.9509	21.7197	1.48549	3.09754	-3.14961	down	0.879022	predicted protein [Populus trichocarpa]	K13422|1|4e-15|81.3|osa:4349484|transcription factor MYC2	-	GO:0005488//binding	GO:0009962//regulation of flavonoid biosynthetic process;GO:0009913//epidermal cell differentiation
Araip.W01F9.1	1508	11.7482	13.1959	4.17541	4.10972	-1.5901	down	0.803858	porphobilinogen deaminase, chloroplastic-like [Glycine max]	K01749|1|3e-176|615|gmx:100810357|hydroxymethylbilane synthase [EC:2.5.1.61]	GO:0009532//plastid stroma;GO:0005576//extracellular region	GO:0016765//transferase activity, transferring alkyl or aryl (other than methyl) groups	GO:0006952//defense response;GO:0006779//porphyrin-containing compound biosynthetic process;GO:0018065//protein-cofactor linkage
Araip.YKA6D.1	513	546.707	566.495	75.5961	109.801	-2.58602	down	0.89225	Plastocyanin, chloroplastic; Flags: Precursor	K02638|1|2e-62|235|rcu:RCOM_1599580|plastocyanin	GO:0009507//chloroplast;GO:0009579//thylakoid	GO:0046872//metal ion binding	-
Araip.222KU.1	2792	26.5074	28.9876	9.32832	12.1345	-1.37052	down	0.819765	plastidic glucose transporter 4-like [Glycine max]	K08150|1|3e-49|194|mtr:MTR_7g005910|MFS transporter, SP family, solute carrier family 2 (myo-inositol transporter), member 13	GO:0009526//plastid envelope;GO:0016020//membrane	GO:0022891//substrate-specific transmembrane transporter activity	GO:0006810//transport
Araip.87NLG.1	951	15.6245	12.6391	4.21333	5.06861	-1.60645	down	0.812026	Phytochrome A-associated F-box protein, [Ricinus communis]	-	GO:0043231//intracellular membrane-bounded organelle	GO:0005488//binding	GO:0009648//photoperiodism;GO:0048827//phyllome development;GO:0009640//photomorphogenesis
Araip.C8PEG.1	2901	19.6014	17.6782	3.45301	5.03222	-2.13536	down	0.851941	phototropin [Phaseolus vulgaris]	K08282|1|0.0|971|ath:AT3G45780|non-specific serine/threonine protein kinase [EC:2.7.11.1]	GO:0016020//membrane;GO:0043231//intracellular membrane-bounded organelle;GO:0015630//microtubule cytoskeleton	GO:0004673//protein histidine kinase activity;GO:0005515//protein binding;GO:0004674//protein serine/threonine kinase activity;GO:0032559;GO:0009881//photoreceptor activity	GO:0006351//transcription, DNA-dependent;GO:0007017//microtubule-based process;GO:0010360//negative regulation of anion channel activity;GO:0006468//protein phosphorylation;GO:0009606//tropism;GO:0009658//chloroplast organization;GO:0009416//response to l
Araip.0FZ4V.1	1706	25.2918	22.3111	5.1168	6.53894	-2.03001	down	0.854833	photosystem II stability/assembly factor HCF136, chloroplastic-like [Glycine max]	-	GO:0009532//plastid stroma;GO:0044436;GO:0009534//chloroplast thylakoid	-	GO:0065003;GO:0006996//organelle organization;GO:0010038//response to metal ion
Araip.Q8L8H.1	201	18.4812	7.30888	2.84781	5.48145	-1.63055	down	0.807194	photosystem II D2 protein [Pinguicula gracilis]	K02706|1|4e-12|67.4|gmx:3989284|photosystem II P680 reaction center D2 protein	-	-	-
Araip.Q8I1A.1	375	40.3856	25.9984	7.63214	12.1195	-1.74886	down	0.853502	photosystem II CP43 chlorophyll apoprotein, partial [Pandanus utilis]	K02705|1|2e-20|94.7|gmx:3989283|photosystem II CP43 chlorophyll apoprotein	GO:0009521;GO:0031224//intrinsic to membrane;GO:0009534//chloroplast thylakoid	GO:0046906//tetrapyrrole binding;GO:0009055//electron carrier activity	GO:0006464//cellular protein modification process;GO:0009767//photosynthetic electron transport chain
Araip.PA84Q.1	462	71.746	44.5177	12.0801	24.1459	-1.6823	down	0.860272	Photosystem II CP43 chlorophyll apoprotein [Medicago truncatula]	K02706|1|2e-27|119|vvi:4025083|photosystem II P680 reaction center D2 protein	GO:0009521;GO:0031224//intrinsic to membrane;GO:0042716;GO:0009536//plastid	GO:0046914//transition metal ion binding;GO:0009055//electron carrier activity	GO:0051234//establishment of localization;GO:0009767//photosynthetic electron transport chain
Araip.YCD9D.1	922	500.367	559.127	54.6335	114.867	-2.64401	down	0.893236	Photosystem II 22 kDa protein [Medicago truncatula]	K03542|1|1e-92|337|rcu:RCOM_1030930|photosystem II 22kDa protein	GO:0034357;GO:0009507//chloroplast;GO:0044425//membrane part	-	-
Araip.65K58.1	829	122.882	137.259	29.6908	39.7049	-1.90637	down	0.873681	Photosystem I reaction center subunit IV A [Medicago truncatula]	K02693|1|2e-27|119|mtr:MTR_7g099390|photosystem I subunit IV	GO:0043231//intracellular membrane-bounded organelle;GO:0009522//photosystem I	-	GO:0044237//cellular metabolic process
Araip.S2EYP.1	456	309.246	329.783	50.2115	80.6395	-2.28796	down	0.886137	Photosystem I reaction center subunit IV A [Medicago truncatula]	K02693|1|6e-30|127|mtr:MTR_7g099390|photosystem I subunit IV	GO:0009534//chloroplast thylakoid;GO:0009522//photosystem I	-	GO:0044237//cellular metabolic process
Araip.RSA74.1	941	486.013	553.231	96.8718	138.746	-2.14102	down	0.883196	photosystem I reaction center subunit III, chloroplastic-like [Fragaria vesca subsp. vesca]	K02694|1|5e-79|291|vvi:100247987|photosystem I subunit III	GO:0009526//plastid envelope;GO:0009570//chloroplast stroma;GO:0009534//chloroplast thylakoid;GO:0009522//photosystem I	-	GO:0044237//cellular metabolic process
Araip.MX0X9.1	1752	270.498	319.323	85.1101	106.042	-1.62555	down	0.860059	photosystem I psaH protein [Arachis hypogaea]	K02695|1|2e-49|192|pop:POPTR_712066|photosystem I subunit VI	GO:0009522//photosystem I	-	GO:0044237//cellular metabolic process
Araip.4E8PI.1	1057	145.307	138.86	30.4618	37.5248	-2.06341	down	0.87866	phosphoribulokinase, chloroplastic-like [Glycine max]	K00855|1|2e-158|555|gmx:100777515|phosphoribulokinase [EC:2.7.1.19]	GO:0009536//plastid	GO:0016301//kinase activity;GO:0032559	GO:0015977//carbon fixation;GO:0006796//phosphate-containing compound metabolic process;GO:0044238//primary metabolic process
Araip.DM3HR.1	1496	27.1231	31.5136	8.4178	6.81242	-1.94487	down	0.85899	phosphoglycolate phosphatase-like [Glycine max]	K01091|1|6e-160|561|gmx:100798113|phosphoglycolate phosphatase [EC:3.1.3.18]	GO:0009532//plastid stroma;GO:0005576//extracellular region	GO:0016791//phosphatase activity	GO:0006796//phosphate-containing compound metabolic process
Araip.IB6M8.1	2045	235.095	236.281	87.541	109.504	-1.25836	down	0.836773	phosphoglycerate kinase, [Ricinus communis]	K00927|1|0.0|769|rcu:RCOM_1574580|phosphoglycerate kinase [EC:2.7.2.3]	GO:0009532//plastid stroma	GO:0016301//kinase activity;GO:0032559	GO:0006007//glucose catabolic process;GO:0010038//response to metal ion;GO:0006796//phosphate-containing compound metabolic process;GO:0015977//carbon fixation
Araip.QB2F1.1	1908	39.9118	33.6683	5.6251	6.0632	-2.65425	down	0.88078	pheophorbide a oxygenase, chloroplastic-like [Glycine max]	K13071|1|2e-73|275|vvi:100256831|pheophorbide a oxygenase [EC:1.14.12.20]	GO:0009526//plastid envelope	GO:0016703;GO:0043169//cation binding;GO:0051536//iron-sulfur cluster binding	GO:0008152//metabolic process
Araip.Y73CN.1	1470	48.5965	53.1487	12.558	19.0187	-1.68803	down	0.858908	PGR5-like protein 1A, chloroplastic-like [Glycine max]	-	GO:0009534//chloroplast thylakoid	-	GO:0009767//photosynthetic electron transport chain
Araip.S6Q95.1	1822	141.541	119.406	14.2946	15.8735	-3.11266	down	0.900352	peroxisomal (S)-2-hydroxy-acid oxidase GLO1-like [Glycine max]	K11517|1|0.0|707|gmx:100777153|(S)-2-hydroxy-acid oxidase [EC:1.1.3.15]	GO:0005840//ribosome;GO:0009532//plastid stroma;GO:0005576//extracellular region;GO:0042579//microbody	GO:0003973//(S)-2-hydroxy-acid oxidase activity;GO:0000166//nucleotide binding	GO:0008152//metabolic process
Araip.NFR0E.1	1026	21.3057	20.6968	2.23162	2.55039	-3.13479	down	0.879515	Peroxiredoxin Q, chloroplastic; AltName: Full=Thioredoxin reductase; Flags: Precursor	K03564|1|6e-86|314|rcu:RCOM_0709690|peroxiredoxin Q/BCP [EC:1.11.1.15]	GO:0031976	GO:0016209//antioxidant activity;GO:0016705//oxidoreductase activity, acting on paired donors, with incorporation or reduction of molecular oxygen	GO:0008152//metabolic process;GO:0019725//cellular homeostasis
Araip.MM1BS.1	1342	98.9043	101.707	29.3243	42.5889	-1.48008	down	0.845302	peroxidase 52-like isoform 1 [Glycine max]	K00430|1|9e-157|550|gmx:100803637|peroxidase [EC:1.11.1.7]	-	GO:0005506//iron ion binding;GO:0003824//catalytic activity;GO:0016209//antioxidant activity	GO:0008152//metabolic process;GO:0006950//response to stress
Araip.F41IP.1	834	14.7328	16.0136	1.37269	2.31187	-3.06085	down	0.867338	peptide methionine sulfoxide reductase B2, chloroplastic-like isoform 1 [Glycine max]	K00391|1|6e-34|141|olu:OSTLU_9083|[EC:1.8.4.-];K07305|2|3e-30|129|vcn:VOLCADRAFT_76054|peptide-methionine (R)-S-oxide reductase [EC:1.8.4.12]	-	GO:0016671//oxidoreductase activity, acting on a sulfur group of donors, disulfide as acceptor	GO:0008152//metabolic process
Araip.JN2ZB.1	1596	62.5743	53.8062	27.7956	26.2326	-1.10706	down	0.816495	Pentatricopeptide repeat-containing protein [Medicago truncatula]	K03798|1|7e-45|180|rcu:RCOM_0340700|cell division protease FtsH [EC:3.4.24.-];K15078|3|1e-44|179|vvi:100250139|structure-specific endonuclease subunit SLX1 [EC:3.6.1.-];K15271|5|2e-44|178|rcu:RCOM_1095670|ATP-dependent DNA helicase HFM1/MER3 [EC:3.6.4.12]	-	-	-
Araip.E9XPB.1	1826	35.7575	37.0819	12.0689	20.8166	-1.14727	down	0.810169	pectinesterase/pectinesterase inhibitor PPE8B-like [Glycine max]	K01051|1|0.0|728|gmx:100777500|pectinesterase [EC:3.1.1.11]	GO:0005618//cell wall	GO:0004091//carboxylesterase activity	GO:0071555//cell wall organization
Araip.N6ZTJ.1	1636	264.526	307.27	68.7522	82.2456	-1.92097	down	0.875785	oxygen-evolving enhancer protein 2, chloroplastic-like [Glycine max]	K02717|1|6e-132|469|gmx:100802315|photosystem II oxygen-evolving enhancer protein 2	GO:0009523//photosystem II;GO:0009534//chloroplast thylakoid	GO:0046872//metal ion binding	GO:0044237//cellular metabolic process
Araip.GD4T5.1	1473	296.126	292.312	72.0857	96.2086	-1.8059	down	0.871381	oxygen-evolving enhancer protein 1, chloroplastic-like [Glycine max]	K02716|1|2e-162|569|gmx:100792252|photosystem II oxygen-evolving enhancer protein 1	GO:0009523//photosystem II;GO:0009534//chloroplast thylakoid	GO:0046872//metal ion binding	GO:0042548//regulation of photosynthesis, light reaction
Araip.IGH4N.1	1368	248.358	247.679	53.4543	77.0152	-1.92673	down	0.875587	oxygen-evolving enhancer protein 1, chloroplastic-like [Glycine max]	K02716|1|1e-151|533|gmx:100792252|photosystem II oxygen-evolving enhancer protein 1	GO:0009523//photosystem II;GO:0009534//chloroplast thylakoid	GO:0046872//metal ion binding	GO:0042548//regulation of photosynthesis, light reaction
Araip.B05YD.1	1662	25.2737	33.3481	12.571	12.4297	-1.22947	down	0.811976	oxidoreductase GLYR1-like [Glycine max]	K00020|1|3e-77|286|olu:OSTLU_45774|3-hydroxyisobutyrate dehydrogenase [EC:1.1.1.31];K00120|5|3e-21|100|ppp:PHYPADRAFT_189760|[EC:1.1.-.-]	GO:0009532//plastid stroma	GO:0016616//oxidoreductase activity, acting on the CH-OH group of donors, NAD or NADP as acceptor;GO:0048037//cofactor binding	GO:0006007//glucose catabolic process;GO:0009081//branched-chain amino acid metabolic process
Araip.96GN7.1	588	20.6535	9.53952	4.62407	5.8555	-1.52664	down	0.81265	ORF61c [Pinus koraiensis]	-	GO:0009536//plastid	-	-
Araip.STV39.1	609	643.987	330.484	163.076	275.895	-1.15049	down	0.83043	ORF124 [Pinus koraiensis]	-	GO:0009536//plastid	-	-
Araip.92Q2X.1	2278	38.4467	38.4009	11.5588	18.1976	-1.3688	down	0.827735	omega-3 fatty acid desaturase, chloroplastic-like [Glycine max]	K10257|1|7e-174|608|gmx:100799517|omega-3 fatty acid desaturase (delta-15 desaturase) [EC:1.14.19.-]	GO:0009536//plastid	GO:0016705//oxidoreductase activity, acting on paired donors, with incorporation or reduction of molecular oxygen	GO:0006629//lipid metabolic process
Araip.BGM89.1	1630	19.3712	20.0739	6.58448	6.33687	-1.61009	down	0.826223	O-acyltransferase WSD1-like [Glycine max]	K15406|1|5e-39|160|aly:ARALYDRAFT_330267|wax-ester synthase / diacylglycerol O-acyltransferase [EC:2.3.1.75 2.3.1.20]	-	-	-
Araip.M8LL8.1	951	16.6761	20.5034	6.77142	6.6616	-1.46873	down	0.811204	nifU-like protein 3, chloroplastic-like [Glycine max]	-	GO:0009536//plastid	GO:0046914//transition metal ion binding;GO:0051540	GO:0031163;GO:0009657//plastid organization
Araip.4V6B3.1	2249	191.853	192.343	41.4228	48.0096	-2.10297	down	0.881454	NADP-dependent glyceraldehyde-3-phosphate dehydrogenase-like [Glycine max]	K00131|1|0.0|955|gmx:100789100|glyceraldehyde-3-phosphate dehydrogenase (NADP) [EC:1.2.1.9]	GO:0044424//intracellular part	-	GO:0008152//metabolic process
Araip.G27IP.1	1215	12.8175	18.1369	2.82672	2.49372	-2.54052	down	0.85577	NAD(P)H-quinone oxidoreductase subunit N [Medicago truncatula]	-	GO:0043234//protein complex;GO:0009526//plastid envelope;GO:0009534//chloroplast thylakoid	GO:0016651//oxidoreductase activity, acting on NAD(P)H	GO:0010257;GO:0008152//metabolic process;GO:0050832//defense response to fungus
Araip.V9UEK.1	1196	11.5876	10.8317	2.39302	2.18788	-2.29103	down	0.83416	NAD(P)H-quinone oxidoreductase subunit M, chloroplastic-like isoform 1 [Glycine max]	-	GO:0043234//protein complex;GO:0009534//chloroplast thylakoid	GO:0016651//oxidoreductase activity, acting on NAD(P)H	GO:0010257;GO:0008152//metabolic process
Araip.A49CU.1	1147	8.96853	7.80128	0.374288	0.480284	-4.29452	down	0.873451	myb-related protein 308-like [Glycine max]	K09422|1|2e-49|193|vvi:100233136|myb proto-oncogene protein, plant	GO:0043231//intracellular membrane-bounded organelle	GO:0003676//nucleic acid binding	-
Araip.SV2MR.1	1105	10.0852	11.6028	2.59009	2.74196	-2.02413	down	0.821179	MYB family transcription factor-like protein [Medicago truncatula]	K09422|1|6e-77|285|vvi:100257755|myb proto-oncogene protein, plant	-	-	-
Araip.FK78K.1	1275	21.7392	27.6534	3.47936	5.94092	-2.39045	down	0.86701	MRNA-binding protein [Medicago truncatula]	-	GO:0009526//plastid envelope;GO:0009570//chloroplast stroma;GO:0005576//extracellular region	GO:0048037//cofactor binding;GO:0008187//poly-pyrimidine tract binding	GO:0042254//ribosome biogenesis;GO:0008152//metabolic process
Araip.D5CVZ.1	1408	69.2044	76.4516	15.4486	21.1277	-1.99358	down	0.872942	momilactone A synthase-like [Glycine max]	K09841|1|3e-53|206|bdi:100827045|xanthoxin dehydrogenase [EC:1.1.1.288];K13070|5|1e-52|204|osa:4335093|momilactone-A synthase [EC:1.1.1.295]	-	GO:0016491//oxidoreductase activity	GO:0008152//metabolic process
Araip.57QXL.1	771	149.915	146.891	50.2994	83.4187	-1.15033	down	0.827587	MLP-like protein 34-like [Glycine max]	-	-	-	GO:0050896//response to stimulus
Araip.I6R1R.1	665	89.5914	101.621	10.5444	27.1301	-2.34352	down	0.883377	MLP-like protein 34-like [Glycine max]	-	-	-	-
Araip.PHL6K.1	591	24.9001	28.9252	3.38991	4.89365	-2.69996	down	0.875818	MLP-like protein 34-like [Glycine max]	-	-	-	GO:0050896//response to stimulus
Araip.ZNN15.1	769	102.557	114.102	5.2105	7.34275	-4.10929	down	0.924984	MLP-like protein 34-like [Glycine max]	-	-	-	GO:0050896//response to stimulus
Araip.RZZ5G.1	865	440.018	504.877	137.643	180.232	-1.57169	down	0.859845	MLP-like protein [Medicago truncatula]	-	-	-	-
Araip.7RY60.1	1016	71.5774	74.4007	5.35226	12.3353	-3.04495	down	0.895948	MLP-like protein [Medicago truncatula]	-	-	-	-
Araip.3R647.1	567	56.4439	53.2329	3.78578	8.74421	-3.1298	down	0.895668	MLP-like protein [Medicago truncatula]	-	-	-	-
Araip.84LR8.1	1068	13.6452	10.3791	3.75175	2.19219	-2.015	down	0.827341	microsomal omega-3 fatty acid desaturase [Glycine max]	K10257|1|9e-153|537|gmx:547470|omega-3 fatty acid desaturase (delta-15 desaturase) [EC:1.14.19.-]	GO:0009507//chloroplast	GO:0016705//oxidoreductase activity, acting on paired donors, with incorporation or reduction of molecular oxygen	GO:0006629//lipid metabolic process
Araip.UK85B.1	1822	11.7624	14.8067	0.628332	1.285	-3.79559	down	0.880682	medium-chain-fatty-acid--CoA ligase-like [Glycine max]	K00666|1|3e-143|506|sbi:SORBI_10g012080|fatty-acyl-CoA synthase [EC:6.2.1.-];K01904|3|1e-42|172|bdi:100845934|4-coumarate--CoA ligase [EC:6.2.1.12];K10526|5|4e-41|167|vvi:100243654|OPC-8:0 CoA ligase 1 [EC:6.2.1.-]	-	GO:0003824//catalytic activity	-
Araip.BV0ZS.1	1467	621.943	519.829	251.966	209.821	-1.30598	down	0.841785	Mannose/glucose-binding lectin precursor [Arachis hypogaea]	K10082|1|3e-45|181|mtr:MTR_5g031140|lectin, mannose-binding 2	-	GO:0030246//carbohydrate binding	-
Araip.WT1Z7.1	1824	39.7132	37.6351	12.5529	14.8745	-1.49575	down	0.838499	mannitol dehydrogenase 1; AltName: Full=NAD-dependent mannitol dehydrogenase 1	K00083|1|1e-146|517|vvi:100245522|cinnamyl-alcohol dehydrogenase [EC:1.1.1.195]	GO:0005576//extracellular region	GO:0046914//transition metal ion binding;GO:0016616//oxidoreductase activity, acting on the CH-OH group of donors, NAD or NADP as acceptor	GO:0009699//phenylpropanoid biosynthetic process
Araip.866FF.1	2033	57.2759	63.1964	26.4666	26.8939	-1.17486	down	0.821606	malate dehydrogenase [NADP], chloroplastic-like [Glycine max]	K00051|1|0.0|807|gmx:100782567|malate dehydrogenase (NADP+) [EC:1.1.1.82]	GO:0009532//plastid stroma;GO:0009526//plastid envelope;GO:0005576//extracellular region	GO:0016615//malate dehydrogenase activity	GO:0006007//glucose catabolic process;GO:0043648//dicarboxylic acid metabolic process;GO:0009060//aerobic respiration
Araip.UI4ZB.1	1688	21.2448	23.9731	7.5451	10.4433	-1.32983	down	0.810136	magnesium-protoporphyrin O-methyltransferase-like [Glycine max]	K03428|1|4e-140|495|gmx:100817017|magnesium-protoporphyrin O-methyltransferase [EC:2.1.1.11]	GO:0009526//plastid envelope	GO:0008171//O-methyltransferase activity	GO:0006779//porphyrin-containing compound biosynthetic process
Araip.PJ399.1	4096	200.044	185.951	37.837	54.2681	-2.06723	down	0.879893	magnesium-chelatase subunit H-like [Glycine max]	K03403|1|0.0|2643|gmx:100806079|magnesium chelatase subunit H [EC:6.6.1.1]	-	GO:0051003	GO:0006779//porphyrin-containing compound biosynthetic process
Araip.2NV9I.1	1659	31.2617	43.7932	13.8876	16.2709	-1.31538	down	0.82509	magnesium-chelatase subunit chlI, chloroplastic-like [Glycine max]	K03405|1|0.0|648|vvi:100267459|magnesium chelatase subunit I [EC:6.6.1.1]	GO:0009532//plastid stroma	GO:0051003;GO:0016462//pyrophosphatase activity;GO:0032559	GO:0006779//porphyrin-containing compound biosynthetic process
Araip.VWQ90.1	2478	11.1854	10.4557	2.65647	2.50099	-2.06905	down	0.823824	lycopene epsilon cyclase, chloroplastic-like [Glycine max]	K06444|1|0.0|727|vvi:100259482|lycopene epsilon-cyclase [EC:5.5.1.18]	-	GO:0009975//cyclase activity;GO:0016491//oxidoreductase activity;GO:0016860//intramolecular oxidoreductase activity	GO:0016117//carotenoid biosynthetic process;GO:0006091//generation of precursor metabolites and energy
Araip.5D22S.1	2043	10.8397	9.02122	0.280181	0.674113	-4.37935	down	0.8876	long-chain-alcohol oxidase FAO4A-like [Glycine max]	-	-	GO:0016899//oxidoreductase activity, acting on the CH-OH group of donors, oxygen as acceptor;GO:0050662//coenzyme binding	GO:0008152//metabolic process
Araip.H65P0.1	3409	6.03514	6.69921	0.503735	0.525191	-3.62951	down	0.828475	long chain acyl-CoA synthetase 2-like [Glycine max]	K01897|1|0.0|1142|gmx:100790068|long-chain acyl-CoA synthetase [EC:6.2.1.3]	GO:0043231//intracellular membrane-bounded organelle	GO:0015645//fatty acid ligase activity	GO:0006633//fatty acid biosynthetic process;GO:0006952//defense response;GO:0010102//lateral root morphogenesis
Araip.81VCU.1	789	22.6352	26.2367	6.71077	6.98207	-1.83558	down	0.847915	lon protease 2-like [Glycine max]	-	GO:0009536//plastid	GO:0042623//ATPase activity, coupled	GO:0019538//protein metabolic process
Araip.B7ND2.1	613	175.271	186.495	9.80475	33.9248	-3.04838	down	0.899497	lipid transfer protein-like protein [Retama raetam]	-	-	-	-
Araip.0BG2F.1	1116	13.6985	13.0442	3.07748	3.33197	-2.06087	down	0.835294	Lil3 protein [Arachis hypogaea]	-	-	-	-
Araip.C36LC.1	3277	170.864	149.774	62.6647	42.6991	-1.60556	down	0.858382	LHY protein [Phaseolus vulgaris]	K12134|1|1e-32|135|ath:AT2G46830|circadian clock associated 1;K12133|3|1e-32|135|ath:AT1G01060|LATE ELONGATED HYPOCOTYL	GO:0043231//intracellular membrane-bounded organelle	GO:0003676//nucleic acid binding	-
Araip.FYP1G.1	1404	666.438	568.457	50.249	222.767	-2.17733	down	0.883607	lectin-related polypeptide [Robinia pseudoacacia]	K10082|1|7e-29|126|mtr:MTR_5g031140|lectin, mannose-binding 2	-	-	-
Araip.VC3BC.1	1998	27.7452	27.2053	6.44607	8.75406	-1.85405	down	0.851119	lecithin-cholesterol acyltransferase-like 1-like [Glycine max]	K06129|1|0.0|655|gmx:100804027|lysophospholipase III [EC:3.1.1.5]	GO:0031090//organelle membrane;GO:0043231//intracellular membrane-bounded organelle	GO:0008374//O-acyltransferase activity	GO:0044238//primary metabolic process
Araip.H879K.1	1073	860.038	778.915	248.462	167.114	-1.97959	down	0.878792	late embryogenesis abundant protein group 9 protein [Arachis hypogaea]	-	-	-	-
Araip.R7VSY.1	1956	40.2471	48	8.63298	10.9135	-2.17464	down	0.872432	laccase-17-like [Glycine max]	K00423|1|6e-59|226|ppp:PHYPADRAFT_163787|L-ascorbate oxidase [EC:1.10.3.3]	GO:0005576//extracellular region	GO:0046914//transition metal ion binding;GO:0016682//oxidoreductase activity, acting on diphenols and related substances as donors, oxygen as acceptor	GO:0009808//lignin metabolic process
Araip.F3W88.1	1563	17.3679	13.2442	0.366226	0.440567	-5.24576	down	0.936274	isoflavone 2'-hydroxylase-like [Glycine max]	K00517|1|3e-141|499|ath:AT4G37370|[EC:1.14.-.-]	-	GO:0005506//iron ion binding;GO:0004497//monooxygenase activity	-
Araip.84AZS.1	1352	7.71433	9.38429	0.952606	1.93543	-2.56572	down	0.823479	isoaspartyl peptidase/L-asparaginase 2-like [Glycine max]	K13051|1|7e-174|607|gmx:100803038|beta-aspartyl-peptidase (threonine type) [EC:3.4.19.5]	-	GO:0016811//hydrolase activity, acting on carbon-nitrogen (but not peptide) bonds, in linear amides	GO:0009057//macromolecule catabolic process
Araip.BP9MY.1	2386	1448.92	1101.06	579.728	442.486	-1.31879	down	0.843527	inositol-3-phosphate synthase-like [Glycine max]	K01858|1|1e-46|182|gmx:100800820|myo-inositol-1-phosphate synthase [EC:5.5.1.4]	GO:0044424//intracellular part	GO:0016872//intramolecular lyase activity	GO:0006644//phospholipid metabolic process;GO:0006020//inositol metabolic process
Araip.76SLC.1	2229	29.6131	26.3631	7.06204	8.4647	-1.85006	down	0.851612	inorganic phosphate transporter 2-1, chloroplastic-like [Glycine max]	K14640|1|0.0|731|gmx:100787349|solute carrier family 20 (sodium-dependent phosphate transporter)	GO:0009526//plastid envelope	-	GO:0015698//inorganic anion transport
Araip.1R458.1	1821	13.5734	10.9277	1.57169	1.73948	-2.88743	down	0.85411	indole-3-acetic acid-amido synthetase GH3.5-like [Glycine max]	K14487|1|0.0|868|rcu:RCOM_1176020|auxin responsive GH3 gene family	GO:0009536//plastid	-	GO:0009725//response to hormone stimulus;GO:0009314//response to radiation
Araip.C619N.1	1170	6.83839	7.76207	0	0.235421	-5.89461	down	0.916193	indole-3-acetic acid-amido synthetase GH3.5-like [Glycine max]	K14487|1|9e-149|524|rcu:RCOM_1176020|auxin responsive GH3 gene family	GO:0009536//plastid	-	GO:0009725//response to hormone stimulus;GO:0009314//response to radiation
Araip.PEG4V.1	4000	42.0763	38.3965	11.3051	13.4623	-1.70006	down	0.855293	hypothetical protein VITISV_019663 [Vitis vinifera]	K11818|1|1e-115|416|ath:AT4G31500|cytochrome P450, family 83, subfamily B, polypeptide 1 [EC:1.14.-.-]	-	GO:0016491//oxidoreductase activity;GO:0005506//iron ion binding	-
Araip.EJV19.1	315	106.588	68.6845	20.4432	37.1629	-1.60531	down	0.855507	hypothetical protein VITISV_006174 [Vitis vinifera]	-	-	-	-
Araip.VS29P.1	447	50.5012	33.1642	13.1257	14.1727	-1.61581	down	0.846781	hypothetical protein VITISV_006174 [Vitis vinifera]	-	-	-	-
Araip.LA152.1	2047	36.6432	41.1686	15.31	14.1287	-1.40228	down	0.830463	hypothetical protein VITISV_005010 [Vitis vinifera]	K03841|1|0.0|645|rcu:RCOM_0454000|fructose-1,6-bisphosphatase I [EC:3.1.3.11]	GO:0044424//intracellular part	GO:0016628//oxidoreductase activity, acting on the CH-CH group of donors, NAD or NADP as acceptor;GO:0019203//carbohydrate phosphatase activity;GO:0043169//cation binding	GO:0005975//carbohydrate metabolic process
Araip.A9BPK.1	1454	253.026	210.893	4.33048	6.72504	-5.39103	down	0.970487	hypothetical protein PRUPE_ppa020423mg, partial [Prunus persica]	K00924|1|1e-15|82.4|ath:AT5G22850|[EC:2.7.1.-]	-	-	-
Araip.I1NK2.1	784	20.2283	28.1075	5.84092	7.90492	-1.8141	down	0.847027	hypothetical protein PRUPE_ppa014004mg [Prunus persica]	-	GO:0043231//intracellular membrane-bounded organelle	-	-
Araip.TW00R.1	722	69.4579	61.4123	23.1898	27.0865	-1.38019	down	0.83748	hypothetical protein PRUPE_ppa011909mg [Prunus persica]	-	GO:0009534//chloroplast thylakoid	-	-
Araip.X4UM7.1	1104	53.8364	55.6472	23.8504	28.193	-1.07293	down	0.805074	hypothetical protein PRUPE_ppa008220mg [Prunus persica]	K00224|1|4e-116|415|aly:ARALYDRAFT_476671|[EC:1.3.1.-];K13081|3|8e-58|221|vvi:100233112|leucoanthocyanidin reductase [EC:1.17.1.3]	-	-	GO:0010038//response to metal ion
Araip.RPB7A.1	600	6.42931	6.45507	0.238504	0	-5.69621	down	0.900812	hypothetical protein PRUPE_ppa005715mg [Prunus persica]	K13065|1|5e-11|65.5|pop:POPTR_784746|shikimate O-hydroxycinnamoyltransferase [EC:2.3.1.133];K15400|5|1e-08|57.4|osa:4350569|omega-hydroxypalmitate O-feruloyl transferase [EC:2.3.1.188]	-	GO:0016747//transferase activity, transferring acyl groups other than amino-acyl groups	-
Araip.4Z02U.1	1784	48.7724	57.2692	9.22467	11.9657	-2.32315	down	0.878414	hypothetical protein PRUPE_ppa005598mg [Prunus persica]	K05298|1|3e-178|622|ath:AT1G42970|glyceraldehyde-3-phosphate dehydrogenase (NADP+) (phosphorylating) [EC:1.2.1.13]	GO:0009532//plastid stroma;GO:0009526//plastid envelope;GO:0009534//chloroplast thylakoid;GO:0005576//extracellular region	GO:0000166//nucleotide binding	GO:0009314//response to radiation;GO:0006007//glucose catabolic process;GO:0010038//response to metal ion;GO:0015977//carbon fixation;GO:0034285;GO:0006950//response to stress
Araip.C7PDJ.1	372	81.0385	45.9538	21.927	24.4344	-1.45374	down	0.840027	hypothetical protein PhapfoPp091 [Phalaenopsis aphrodite subsp. formosana]	-	GO:0009536//plastid	-	-
Araip.YB61P.1	602	28.9544	36.3833	5.9428	9.83724	-2.04982	down	0.862523	hypothetical protein MTR_8g092340 [Medicago truncatula]	-	-	-	-
Araip.4K0TJ.1	734	18.6865	20.1967	2.33955	3.94026	-2.63035	down	0.865563	hypothetical protein MTR_7g034710 [Medicago truncatula]	-	-	-	-
Araip.IU9JC.1	910	14.6014	19.8128	5.6612	6.35637	-1.51786	down	0.814474	hypothetical protein MTR_5g043580 [Medicago truncatula]	-	-	-	-
Araip.JQ4T7.1	1041	12.4894	17.063	3.16173	3.57202	-2.13379	down	0.84287	hypothetical protein MTR_5g042420 [Medicago truncatula]	-	GO:0009534//chloroplast thylakoid	-	GO:0006950//response to stress
Araip.X3V04.1	2372	8.43267	12.4995	1.38759	2.38051	-2.47381	down	0.834785	hypothetical protein MTR_5g007040 [Medicago truncatula]	-	-	-	-
Araip.ZJ1XI.1	492	645.545	277.422	149.211	270.124	-1.13818	down	0.829822	hypothetical protein MTR_4g129340 [Medicago truncatula]	-	GO:0043231//intracellular membrane-bounded organelle	-	-
Araip.58Q5N.1	246	12.1965	7.60059	1.16344	3.35906	-2.1301	down	0.82034	hypothetical protein MTR_4g129340 [Medicago truncatula]	-	-	-	-
Araip.0D3YW.1	1024	24.2773	32.2145	5.7297	10.2215	-1.82438	down	0.851168	hypothetical protein MTR_4g010140 [Medicago truncatula]	-	GO:0009532//plastid stroma	-	GO:0022904//respiratory electron transport chain
Araip.BW6Q6.1	546	63.5866	69.9564	21.7537	38.0878	-1.15809	down	0.821261	hypothetical protein MTR_3g088010 [Medicago truncatula]	-	-	-	-
Araip.M2HHN.1	1034	25.0098	22.6033	3.87512	4.12898	-2.57255	down	0.870313	hypothetical protein MTR_3g080840 [Medicago truncatula]	-	-	-	-
Araip.5D0B3.1	504	36.0019	21.9939	9.93768	8.74421	-1.63431	down	0.839074	hypothetical protein MTR_3g073060 [Medicago truncatula]	-	-	-	-
Araip.ZP1N0.1	423	57.4196	27.7841	11.5023	25.3954	-1.20738	down	0.817859	hypothetical protein MTR_3g035650 [Medicago truncatula]	-	-	-	-
Araip.2C3K4.1	819	30.5285	28.2109	4.19348	4.20395	-2.80631	down	0.879975	hypothetical protein MTR_2g086680 [Medicago truncatula]	-	-	-	-
Araip.9ZT6A.1	549	33.0509	23.3536	10.1658	15.0515	-1.1614	down	0.803431	hypothetical protein MTR_1g086180 [Medicago truncatula]	-	GO:0043231//intracellular membrane-bounded organelle	GO:0003676//nucleic acid binding	-
Araip.K62H9.1	240	54.1729	30.6059	13.1177	14.9198	-1.59634	down	0.846732	hypothetical protein [Zea mays]	-	-	-	-
Araip.34WP9.1	1378	128.358	125.509	51.5086	64.0634	-1.13528	down	0.826322	hydroxycinnamoyl-Coenzyme A shikimate/quinate hydroxycinnamoyltransferase-like [Glycine max]	K13065|1|4e-70|263|vvi:100265530|shikimate O-hydroxycinnamoyltransferase [EC:2.3.1.133]	-	-	-
Araip.868JW.1	453	16.7159	20.6374	2.5272	1.82412	-3.10171	down	0.875653	hydroxycinnamoyl-Coenzyme A shikimate/quinate hydroxycinnamoyltransferase-like [Glycine max]	-	GO:0009534//chloroplast thylakoid	GO:0016740//transferase activity	-
Araip.M81B9.1	402	181.258	189.034	67.2796	99.3512	-1.15201	down	0.828278	hybrid proline-rich protein [Gossypium hirsutum]	-	-	-	GO:0010876//lipid localization
Araip.E8KHR.1	1522	37.5489	36.9421	7.33378	7.05799	-2.37182	down	0.874454	Histidine decarboxylase [Medicago truncatula]	K01590|1|0.0|670|mtr:MTR_2g008120|histidine decarboxylase [EC:4.1.1.22]	-	GO:0016831//carboxy-lyase activity;GO:0048037//cofactor binding	GO:0043436
Araip.I35QI.1	886	106.43	88.4828	18.4128	19.4302	-2.36473	down	0.883689	heme-binding protein 2-like [Glycine max]	-	GO:0031090//organelle membrane;GO:0043231//intracellular membrane-bounded organelle	-	-
Araip.24AK5.1	909	45.2669	47.75	13.0666	24.9989	-1.28901	down	0.827292	heat stress transcription factor A-6b-like [Glycine max]	-	GO:0043231//intracellular membrane-bounded organelle	GO:0003677//DNA binding;GO:0001071//nucleic acid binding transcription factor activity	GO:0006351//transcription, DNA-dependent;GO:0050896//response to stimulus
Araip.9BD0E.1	2148	40.9731	46.01	16.7886	22.12	-1.16064	down	0.814688	GMP synthase [glutamine-hydrolyzing]-like [Glycine max]	K01246|1|8e-162|567|gmx:100791725|DNA-3-methyladenine glycosylase I [EC:3.2.2.20]	-	GO:0003905//alkylbase DNA N-glycosylase activity	GO:0006281//DNA repair
Araip.HTL68.1	2711	9.01195	8.6211	2.37537	1.87963	-2.05105	down	0.805058	GMC-type oxidoreductase, [Medicago truncatula]	-	-	-	-
Araip.40N3F.1	1407	34.1191	31.8933	8.0349	15.7592	-1.47214	down	0.82997	glycogenin-2-like [Glycine max]	K00750|1|2e-15|81.3|rcu:RCOM_0138290|glycogenin glucosyltransferase [EC:2.4.1.186]	-	GO:0016757//transferase activity, transferring glycosyl groups	GO:0005975//carbohydrate metabolic process;GO:0000302//response to reactive oxygen species;GO:0009642//response to light intensity
Araip.SRA93.1	1539	44.4681	45.0384	11.3441	18.166	-1.60079	down	0.847783	glycogenin-2-like [Glycine max]	K00750|1|5e-15|80.1|rcu:RCOM_0138290|glycogenin glucosyltransferase [EC:2.4.1.186]	-	GO:0016757//transferase activity, transferring glycosyl groups	GO:0005975//carbohydrate metabolic process;GO:0000302//response to reactive oxygen species;GO:0009642//response to light intensity
Araip.93H02.1	1145	35.9368	40.5908	8.24871	11.1861	-1.97734	down	0.86489	glycine cleavage system H protein, mitochondrial-like [Cucumis sativus]	K02437|1|2e-75|278|gmx:100785811|glycine cleavage system H protein	GO:0043234//protein complex;GO:0043231//intracellular membrane-bounded organelle	GO:0008168//methyltransferase activity	GO:0006546//glycine catabolic process
Araip.D7WDH.1	2031	25.4654	19.3984	11.9781	6.57753	-1.2737	down	0.80588	glycerol-3-phosphate acyltransferase 6-like [Glycine max]	K13508|1|0.0|902|gmx:100808918|glycerol-3-phosphate acyltransferase [EC:2.3.1.15]	GO:0044464//cell part	GO:0016411//acylglycerol O-acyltransferase activity	GO:0006633//fatty acid biosynthetic process;GO:0009791//post-embryonic development
Araip.U6VQA.1	1227	618.187	591.248	122.343	158.149	-2.1083	down	0.883114	glyceraldehyde-3-phosphate dehydrogenase [Arachis hypogaea]	K05298|1|0.0|679|gmx:100815649|glyceraldehyde-3-phosphate dehydrogenase (NADP+) (phosphorylating) [EC:1.2.1.13]	GO:0009536//plastid	GO:0000166//nucleotide binding	GO:0015977//carbon fixation;GO:0019318//hexose metabolic process
Araip.D6VSK.1	582	17.1841	24.5536	4.42586	8.51884	-1.68899	down	0.838351	glutathione s-transferase, [Ricinus communis]	K00799|1|1e-48|188|rcu:RCOM_0699100|glutathione S-transferase [EC:2.5.1.18]	-	GO:0016846//carbon-sulfur lyase activity	-
Araip.V9X08.1	1073	44.3401	42.8167	12.4031	15.6589	-1.63499	down	0.847833	glutathione S-transferase [Arachis hypogaea]	K00799|1|1e-99|360|rcu:RCOM_1599790|glutathione S-transferase [EC:2.5.1.18]	-	GO:0016765//transferase activity, transferring alkyl or aryl (other than methyl) groups	-
Araip.816XH.1	2292	65.9512	78.4887	18.4185	24.3957	-1.75431	down	0.864676	glutamyl-tRNA reductase 1, chloroplastic-like [Glycine max]	K02492|1|0.0|884|gmx:100815985|glutamyl-tRNA reductase [EC:1.2.1.70]	GO:0009536//plastid	GO:0016620//oxidoreductase activity, acting on the aldehyde or oxo group of donors, NAD or NADP as acceptor;GO:0016616//oxidoreductase activity, acting on the CH-OH group of donors, NAD or NADP as acceptor;GO:0000166//nucleotide binding	GO:0009314//response to radiation;GO:0006779//porphyrin-containing compound biosynthetic process
Araip.UL2GU.1	2099	85.8331	106.703	35.4518	40.7456	-1.33731	down	0.838449	glutamine synthetase leaf isozyme, chloroplastic-like [Glycine max]	K01915|1|0.0|768|gmx:100780873|glutamine synthetase [EC:6.3.1.2]	GO:0009536//plastid	GO:0016211;GO:0032559	GO:0006541//glutamine metabolic process;GO:0071941
Araip.SXQ7X.1	2688	28.6491	29.2645	0.851801	2.45931	-4.12851	down	0.913481	Glucosyltransferase [Medicago truncatula]	K13496|1|6e-26|118|ath:AT2G36780|UDP-glucosyl transferase 73C [EC:2.4.1.-]	-	GO:0016757//transferase activity, transferring glycosyl groups	-
Araip.J6PP8.1	1080	71.1722	70.8574	29.018	37.1082	-1.1029	down	0.818188	GLP6 protein [Arachis hypogaea]	-	GO:0005576//extracellular region;GO:0005618//cell wall	GO:0046914//transition metal ion binding;GO:0004871//signal transducer activity;GO:0003824//catalytic activity;GO:0016209//antioxidant activity	GO:0008152//metabolic process
Araip.B4LS2.1	797	247.743	272.134	86.5439	114.393	-1.37142	down	0.843823	gibberellin-regulated protein [Arachis hypogaea]	-	-	-	-
Araip.520RW.1	1898	81.8249	84.2272	26.5396	38.2398	-1.35803	down	0.838548	geranylgeranyl diphosphate reductase, chloroplastic-like [Glycine max]	K10960|1|0.0|848|gmx:100814603|geranylgeranyl reductase [EC:1.3.1.83]	GO:0009534//chloroplast thylakoid	GO:0016627//oxidoreductase activity, acting on the CH-CH group of donors;GO:0050662//coenzyme binding	GO:0042360//vitamin E metabolic process;GO:0006399//tRNA metabolic process;GO:0006779//porphyrin-containing compound biosynthetic process;GO:0008654//phospholipid biosynthetic process
Araip.UAQ6C.1	1267	24.3573	28.5658	0.338838	0.652193	-5.73883	down	0.9649	GDSL esterase/lipase At5g45950-like [Glycine max]	K01206|1|9e-25|112|aly:ARALYDRAFT_475890|alpha-L-fucosidase [EC:3.2.1.51];K00514|3|2e-20|98.2|rcu:RCOM_1428040|zeta-carotene desaturase [EC:1.3.5.6]	-	GO:0016787//hydrolase activity	GO:0044238//primary metabolic process
Araip.785T1.1	1331	163.698	180.111	4.9457	5.27708	-5.07175	down	0.959444	GDSL esterase/lipase At5g33370-like [Glycine max]	K00514|1|2e-09|60.8|rcu:RCOM_1428040|zeta-carotene desaturase [EC:1.3.5.6];K01206|2|8e-06|49.3|ath:AT1G67830|alpha-L-fucosidase [EC:3.2.1.51]	-	GO:0016787//hydrolase activity	GO:0044238//primary metabolic process
Araip.LSW6W.1	1546	10.0732	8.37947	0.370253	1.5144	-3.29146	down	0.848934	GDSL esterase/lipase At3g48460-like [Glycine max]	K00514|1|3e-42|170|rcu:RCOM_1428040|zeta-carotene desaturase [EC:1.3.5.6];K01206|2|9e-32|135|aly:ARALYDRAFT_475890|alpha-L-fucosidase [EC:3.2.1.51]	GO:0031410//cytoplasmic vesicle	GO:0016787//hydrolase activity	GO:0044238//primary metabolic process
Araip.Q2WID.1	384	4.09273	4.17354	0	0	-8.69109	down	0.873928	GDSL esterase/lipase At2g42990-like [Glycine max]	-	-	GO:0016787//hydrolase activity	GO:0044238//primary metabolic process
Araip.EXQ89.1	1747	76.7935	75.912	12.6966	18.2893	-2.30107	down	0.881733	GDSL esterase/lipase APG-like [Glycine max]	K01206|1|1e-26|118|ath:AT1G67830|alpha-L-fucosidase [EC:3.2.1.51];K00514|3|3e-25|114|rcu:RCOM_1428040|zeta-carotene desaturase [EC:1.3.5.6]	GO:0005576//extracellular region	GO:0016787//hydrolase activity;GO:0005488//binding	GO:0044238//primary metabolic process
Araip.VN84X.1	1436	12.2378	17.4847	0.398615	0.671343	-4.79593	down	0.920071	GDSL esterase/lipase APG-like [Glycine max]	K01206|1|3e-26|117|ath:AT1G67830|alpha-L-fucosidase [EC:3.2.1.51];K00514|3|1e-22|105|rcu:RCOM_1428040|zeta-carotene desaturase [EC:1.3.5.6]	-	-	-
Araip.RVY5J.1	1616	43.7639	47.6858	0.708429	2.21581	-4.96684	down	0.949026	GDSL esterase/lipase [Medicago truncatula]	K00514|1|1e-25|115|rcu:RCOM_1428040|zeta-carotene desaturase [EC:1.3.5.6];K01206|2|5e-18|90.1|ath:AT1G67830|alpha-L-fucosidase [EC:3.2.1.51]	-	GO:0016787//hydrolase activity	GO:0044238//primary metabolic process
Araip.QC09Z.1	1195	24.151	23.3578	7.90358	10.3723	-1.37825	down	0.816052	GATA transcription factor 9-like [Glycine max]	-	-	-	-
Araip.4L98G.1	3581	65.7913	68.0633	31.0102	32.8439	-1.06781	down	0.807934	galacturonosyltransferase 6-like [Glycine max]	K13648|1|0.0|836|gmx:100793193|alpha-1,4-galacturonosyltransferase [EC:2.4.1.43]	-	GO:0016740//transferase activity	-
Araip.X8GX1.1	1459	39.3661	39.9104	7.06195	7.74033	-2.42107	down	0.877477	fructose-1,6-bisphosphatase, chloroplastic-like [Glycine max]	K03841|1|0.0|710|gmx:100799873|fructose-1,6-bisphosphatase I [EC:3.1.3.11]	GO:0009532//plastid stroma	GO:0043169//cation binding;GO:0019203//carbohydrate phosphatase activity;GO:0016628//oxidoreductase activity, acting on the CH-CH group of donors, NAD or NADP as acceptor	GO:0005975//carbohydrate metabolic process;GO:0015977//carbon fixation
Araip.GJ91G.1	2289	343.858	301.122	62.33	61.4903	-2.38101	down	0.887813	fructose bisphosphate aldolase [Medicago sativa]	K01623|1|4e-160|563|gmx:100818383|fructose-bisphosphate aldolase, class I [EC:4.1.2.13]	-	GO:0016832//aldehyde-lyase activity	GO:0006007//glucose catabolic process
Araip.4F7TS.1	1275	15.3519	13.0935	2.24475	2.37637	-2.62188	down	0.853748	flavonol synthase/flavanone 3-hydroxylase-like [Glycine max]	K06892|1|4e-58|223|pop:POPTR_550478|;K05278|2|8e-50|195|mtr:MTR_3g072820|flavonol synthase [EC:1.14.11.23]	-	GO:0016491//oxidoreductase activity	-
Araip.NIV47.1	1161	508.61	513.162	145.938	265.122	-1.31365	down	0.841687	flavanone-3-hydroxylase [Gossypium hirsutum]	K00475|1|2e-176|615|mtr:MTR_8g075890|naringenin 3-dioxygenase [EC:1.14.11.9]	-	GO:0016706//oxidoreductase activity, acting on paired donors, with incorporation or reduction of molecular oxygen, 2-oxoglutarate as one donor, and incorporation of one atom each of oxygen into both donors	GO:0008152//metabolic process
Araip.65MWM.1	1128	6.71303	11.3662	1.52237	3.29652	-1.90756	down	0.802002	Fibrillin [Medicago truncatula]	K12854|1|1e-08|56.6|mtr:MTR_2g064740|pre-mRNA-splicing helicase BRR2 [EC:3.6.4.13]	GO:0009536//plastid	-	-
Araip.78TK0.1	2061	63.0141	66.0314	16.3169	22.3187	-1.73988	down	0.862704	ferredoxin--NADP reductase, leaf isozyme, chloroplastic-like isoform 1 [Glycine max]	K02641|1|0.0|656|gmx:100798467|ferredoxin--NADP+ reductase [EC:1.18.1.2]	GO:0034357;GO:0009532//plastid stroma;GO:0009534//chloroplast thylakoid	GO:0008937//ferredoxin-NAD(P) reductase activity;GO:0050662//coenzyme binding;GO:0000166//nucleotide binding	GO:0051234//establishment of localization;GO:0006091//generation of precursor metabolites and energy
Araip.SRG8N.1	1475	68.5793	85.4741	12.4184	22.5023	-2.14128	down	0.878135	ferredoxin--NADP reductase, leaf isozyme, chloroplastic-like isoform 1 [Glycine max]	K02641|1|4e-176|615|gmx:100802032|ferredoxin--NADP+ reductase [EC:1.18.1.2]	GO:0034357;GO:0009532//plastid stroma;GO:0009534//chloroplast thylakoid	GO:0008937//ferredoxin-NAD(P) reductase activity;GO:0050662//coenzyme binding;GO:0000166//nucleotide binding	GO:0051234//establishment of localization;GO:0006091//generation of precursor metabolites and energy
Araip.W3QGE.1	303	15.089	14.9862	2.83372	8.18146	-1.44908	down	0.800917	Ferredoxin--NADP reductase, chloroplastic; Short=FNR; Flags: Precursor	K02641|1|4e-37|150|gmx:100802032|ferredoxin--NADP+ reductase [EC:1.18.1.2]	GO:0034357;GO:0009532//plastid stroma;GO:0009534//chloroplast thylakoid	GO:0008937//ferredoxin-NAD(P) reductase activity;GO:0050662//coenzyme binding;GO:0000166//nucleotide binding	GO:0051234//establishment of localization;GO:0006091//generation of precursor metabolites and energy
Araip.C2X2S.1	1684	16.8835	20.9371	6.54329	6.62436	-1.52217	down	0.818418	F-box/LRR-repeat protein At3g14710-like [Glycine max]	-	-	-	-
Araip.373LR.1	845	15.7245	10.7475	5.41927	0.977903	-2.04896	down	0.832665	fatty acyl-CoA reductase 3-like [Glycine max]	K13356|1|6e-85|311|gmx:100793197|fatty acyl-CoA reductase [EC:1.2.1.-]	-	-	-
Araip.P7GLW.1	416	23.6978	14.7679	2.75197	0.993183	-3.36047	down	0.882456	fatty acyl-CoA reductase 3-like [Glycine max]	K13356|1|1e-32|135|gmx:100793197|fatty acyl-CoA reductase [EC:1.2.1.-]	-	-	-
Araip.21BTV.1	1986	115.968	108.403	21.977	45.5604	-1.73213	down	0.866927	F3'H [Arachis hypogaea]	K05280|1|0.0|803|gmx:547475|flavonoid 3'-monooxygenase [EC:1.14.13.21]	-	GO:0016491//oxidoreductase activity;GO:0005506//iron ion binding	GO:0008152//metabolic process
Araip.RXA31.1	872	74.5499	95.417	13.7851	21.4795	-2.26896	down	0.882292	expansin-A8-like [Glycine max]	-	GO:0044464//cell part	-	-
Araip.K5EKQ.1	3101	18.0147	18.9498	5.03005	8.30503	-1.47092	down	0.81104	Expansin-A7 [Medicago truncatula]	-	GO:0044464//cell part	-	GO:0000902//cell morphogenesis;GO:0009827//plant-type cell wall modification
Araip.L8K4F.1	1659	68.035	67.3804	19.0631	22.746	-1.6955	down	0.862195	ethylene-responsive transcription factor RAP2-7-like [Glycine max]	K09284|1|4e-127|453|gmx:100812898|AP2-like factor, euAP2 lineage	-	-	-
Araip.Y4DBT.1	1350	175.258	150.371	36.1467	60.2913	-1.75556	down	0.869179	early light induced protein [Arachis hypogaea]	-	GO:0016020//membrane;GO:0009507//chloroplast	-	-
Araip.1P1MT.1	2033	26.4945	18.4596	9.43225	7.72269	-1.38983	down	0.814392	dof zinc finger protein DOF5.2-like [Glycine max]	-	-	-	-
Araip.I1FHG.1	1259	5.90105	6.78904	0.795646	0.765726	-3.02282	down	0.810086	DnaJ domain family [Medicago truncatula]	-	GO:0009534//chloroplast thylakoid	-	-
Araip.KAF3M.1	1044	106.471	113.981	21.109	41.0262	-1.82698	down	0.869014	DNA-damage-repair/toleration protein DRT100-like precursor [Glycine max]	K13420|1|2e-40|164|ath:AT5G46330|LRR receptor-like serine/threonine-protein kinase FLS2 [EC:2.7.11.1]	GO:0005576//extracellular region;GO:0030312//external encapsulating structure;GO:0009536//plastid	GO:0016628//oxidoreductase activity, acting on the CH-CH group of donors, NAD or NADP as acceptor;GO:0016772//transferase activity, transferring phosphorus-containing groups	GO:0006796//phosphate-containing compound metabolic process;GO:0023052//signaling
Araip.8K7GD.1	545	165.157	132.818	25.2071	32.5983	-2.36592	down	0.885381	disease resistance response protein [Arachis hypogaea]	-	-	-	GO:0006952//defense response
Araip.M91DZ.1	1157	85.6995	75.0299	32.9	29.9963	-1.35359	down	0.837069	dihydroflavonol-4-reductase-like [Glycine max]	K13082|1|9e-72|268|gmx:548087|bifunctional dihydroflavonol 4-reductase/flavanone 4-reductase [EC:1.1.1.219 1.1.1.234]	-	GO:0005488//binding	GO:0008152//metabolic process
Araip.S7EMI.1	1403	273.629	314.036	93.0218	193.772	-1.03498	down	0.804976	DFR [Arachis hypogaea]	K13082|1|3e-141|499|gmx:548087|bifunctional dihydroflavonol 4-reductase/flavanone 4-reductase [EC:1.1.1.219 1.1.1.234]	-	GO:0048037//cofactor binding	GO:0008152//metabolic process
Araip.JR3WW.1	996	284.169	180.753	72.7007	55.7246	-1.85606	down	0.872022	dehydration-responsive protein RD22-like [Glycine max]	-	-	-	-
Araip.S0T1A.1	1002	37.2156	24.2582	10.4256	5.6353	-1.93641	down	0.860108	dehydration-responsive protein RD22-like [Glycine max]	-	-	-	-
Araip.39H92.1	1621	31.9945	35.8394	5.12027	7.1367	-2.4684	down	0.875242	cytochrome P450 87A3-like [Glycine max]	K00030|1|7e-123|438|vvi:100242228|isocitrate dehydrogenase (NAD+) [EC:1.1.1.41];K09588|2|2e-82|304|gmx:100795125|cytochrome P450, family 90, subfamily A, polypeptide 1 [EC:1.14.-.-];K09587|4|1e-80|298|gmx:100789515|cytochrome P450, family 90, subfamily B,	GO:0031410//cytoplasmic vesicle	GO:0016709//oxidoreductase activity, acting on paired donors, with incorporation or reduction of molecular oxygen, NAD(P)H as one donor, and incorporation of one atom of oxygen;GO:0005506//iron ion binding	GO:0008152//metabolic process
Araip.E07MK.1	1422	12.7602	12.3034	1.10698	2.22756	-2.91003	down	0.855934	cytochrome P450 86B1-like [Glycine max]	K00517|1|2e-114|410|ath:AT5G52320|[EC:1.14.-.-];K15405|3|1e-111|401|aly:ARALYDRAFT_474859|cytochrome P450, family 96, subfamily A, polypeptide 15 (midchain alkane hydroxylase);K15402|4|1e-100|365|rcu:RCOM_1376710|cytochrome P450, family 86, subfamily B, p	-	GO:0046872//metal ion binding;GO:0016491//oxidoreductase activity	-
Araip.6V837.1	1711	17.0346	10.3814	4.18184	3.78311	-1.78328	down	0.823874	cytochrome P450 82A1-like [Glycine max]	K00517|1|9e-126|448|ath:AT4G31940|[EC:1.14.-.-];K05280|2|1e-81|301|aly:ARALYDRAFT_487632|flavonoid 3'-monooxygenase [EC:1.14.13.21]	-	GO:0046872//metal ion binding	-
Araip.TGF7T.1	1932	62.5627	54.472	8.0736	17.9637	-2.16829	down	0.875785	cytochrome P450 734A1-like [Glycine max]	K10717|1|2e-95|348|vvi:100258332|cytokinin trans-hydroxylase	GO:0031410//cytoplasmic vesicle	GO:0016491//oxidoreductase activity;GO:0005506//iron ion binding	-
Araip.RCM7K.1	3079	20.6028	23.8132	8.36586	10.6903	-1.22082	down	0.801098	cytochrome P450 71D10-like [Glycine max]	K13267|1|6e-175|613|gmx:100814284|cytochrome P450, family 71, subfamily D, polypeptide 9 (flavonoid 6-hydroxylase) [EC:1.14.13.-];K00517|3|2e-106|385|ath:AT5G25180|[EC:1.14.-.-]	-	-	-
Araip.SXW5Q.1	237	65.7098	41.1366	15.0952	33.1228	-1.14789	down	0.817991	Cytochrome c biogenesis protein ccsA [Medicago truncatula]	-	GO:0016020//membrane;GO:0009536//plastid	-	GO:0006461//protein complex assembly
Araip.91DYU.1	348	5.33723	8.82679	0.411214	0.395751	-4.13358	down	0.854061	cycloartenol synthase [Medicago truncatula]	K01853|1|2e-39|158|rcu:RCOM_0588620|cycloartenol synthase [EC:5.4.99.8]	-	GO:0016853//isomerase activity	-
Araip.WAG63.1	330	264.966	235.135	88.4635	109.342	-1.33813	down	0.842393	CP12 [Pisum sativum]	-	GO:0009532//plastid stroma	GO:0005488//binding	GO:0009314//response to radiation;GO:0018149//peptide cross-linking;GO:0015977//carbon fixation;GO:0034285;GO:0009890//negative regulation of biosynthetic process
Araip.P7GZ6.1	1332	36.362	41.1087	12.0327	16.5431	-1.43886	down	0.832468	CONSTANS-like zinc finger protein [Medicago truncatula]	K12135|1|4e-09|60.8|aly:ARALYDRAFT_488429|zinc finger protein CONSTANS;K12131|4|2e-08|58.2|ath:AT5G60100|pseudo-response regulator 3	-	-	-
Araip.H56DJ.1	1658	86.2584	95.7749	15.8811	19.5202	-2.36233	down	0.883393	conserved hypothetical protein [Ricinus communis]	K03671|1|5e-11|66.6|pop:POPTR_219472|thioredoxin 1	GO:0009526//plastid envelope;GO:0031976;GO:0009532//plastid stroma	GO:0005488//binding;GO:0015036//disulfide oxidoreductase activity	GO:0018904;GO:0006950//response to stress;GO:0019725//cellular homeostasis
Araip.41SX1.1	1240	65.0997	81.7475	15.9259	20.1029	-2.02709	down	0.873303	chloroplast RNA binding protein [Phaseolus vulgaris]	K11294|1|2e-33|140|smo:SELMODRAFT_15428|nucleolin;K13195|4|2e-16|84.3|pop:POPTR_712972|cold-inducible RNA-binding protein;K13201|5|6e-15|79.3|smo:SELMODRAFT_44478|nucleolysin TIA-1/TIAR	-	GO:0005488//binding	-
Araip.T8ZUZ.1	390	28.2084	20.2042	7.3386	9.53455	-1.52065	down	0.827341	chloroplast protein 12 [Stylosanthes guianensis]	-	-	-	-
Araip.YC0K3.1	1184	227.343	276.017	76.7485	83.7495	-1.64904	down	0.864742	chloroplast photosystem II 10 kDa protein [Arachis hypogaea]	K03541|1|3e-52|201|vvi:100243967|photosystem II 10kDa protein	GO:0009523//photosystem II;GO:0009534//chloroplast thylakoid	-	GO:0044237//cellular metabolic process
Araip.J5SXF.1	2058	43.3897	43.9337	14.6023	13.7855	-1.6211	down	0.847685	chlorophyllide a oxygenase, chloroplastic-like [Glycine max]	K13600|1|0.0|834|rcu:RCOM_1030770|chlorophyllide a oxygenase [EC:1.14.13.122]	GO:0034357;GO:0009528//plastid inner membrane	GO:0051536//iron-sulfur cluster binding;GO:0046914//transition metal ion binding;GO:0016703	GO:0006779//porphyrin-containing compound biosynthetic process
Araip.5BR6I.1	1173	58.2213	67.289	22.2035	19.6074	-1.58586	down	0.851645	chlorophyll a-b binding protein CP29.3, chloroplastic-like [Glycine max]	K08915|1|9e-115|410|gmx:100820335|light-harvesting complex II chlorophyll a/b binding protein 4	GO:0043234//protein complex;GO:0009534//chloroplast thylakoid	GO:0046906//tetrapyrrole binding	GO:0009639//response to red or far red light;GO:0006091//generation of precursor metabolites and energy
Araip.JG35V.1	1404	397.685	408.27	82.3554	99.4654	-2.14818	down	0.883032	chlorophyll a-b binding protein CP26, chloroplastic-like [Glycine max]	K08916|1|9e-122|434|rcu:RCOM_0868050|light-harvesting complex II chlorophyll a/b binding protein 5	GO:0009503;GO:0009523//photosystem II;GO:0009570//chloroplast stroma	GO:0046906//tetrapyrrole binding	GO:0044237//cellular metabolic process;GO:0009639//response to red or far red light
Araip.3047C.1	1860	332.757	357.004	74.5519	94.9981	-2.02439	down	0.878414	chlorophyll a-b binding protein 7, chloroplastic-like isoform 2 [Glycine max]	K08908|1|1e-135|480|gmx:100797886|light-harvesting complex I chlorophyll a/b binding protein 2	GO:0009521;GO:0031224//intrinsic to membrane;GO:0009534//chloroplast thylakoid	GO:0046906//tetrapyrrole binding;GO:0043169//cation binding	GO:0006464//cellular protein modification process;GO:0006091//generation of precursor metabolites and energy
Araip.AW9T2.1	1287	15.0978	14.1128	3.00215	3.95935	-2.06902	down	0.839846	chlorophyll a-b binding protein 7, chloroplastic-like isoform 1 [Glycine max]	K08908|1|4e-126|448|gmx:100784089|light-harvesting complex I chlorophyll a/b binding protein 2	GO:0009521;GO:0031224//intrinsic to membrane;GO:0009534//chloroplast thylakoid	GO:0046906//tetrapyrrole binding;GO:0043169//cation binding	GO:0006464//cellular protein modification process;GO:0006091//generation of precursor metabolites and energy
Araip.H3LLI.1	1973	349.762	362.415	79.2033	108.613	-1.92291	down	0.876031	chlorophyll a-b binding protein 3, chloroplastic-like [Glycine max]	K08909|1|7e-112|401|vvi:100232927|light-harvesting complex I chlorophyll a/b binding protein 3	GO:0009521;GO:0031224//intrinsic to membrane;GO:0009534//chloroplast thylakoid	GO:0046906//tetrapyrrole binding;GO:0043169//cation binding	GO:0006464//cellular protein modification process;GO:0006091//generation of precursor metabolites and energy
Araip.MTL36.1	1521	2269.35	2185.23	479.361	698.838	-1.91871	down	0.877001	chlorophyll a-b binding protein 21, chloroplastic-like [Glycine max]	K08912|1|3e-147|520|gmx:100799813|light-harvesting complex II chlorophyll a/b binding protein 1	GO:0009536//plastid	-	GO:0006091//generation of precursor metabolites and energy
Araip.ZJU71.1	1171	321.008	390.281	93.4872	108.789	-1.81411	down	0.871611	chlorophyll a-b binding protein 13, chloroplastic-like [Vitis vinifera]	K08914|1|3e-145|511|vvi:100260599|light-harvesting complex II chlorophyll a/b binding protein 3	GO:0009536//plastid	-	GO:0006091//generation of precursor metabolites and energy
Araip.8AC2X.1	1341	168.55	182.254	37.5631	45.9071	-2.07133	down	0.879729	chlorophyll a-b binding protein 13, chloroplastic-like [Vitis vinifera]	K08914|1|2e-143|506|vvi:100260599|light-harvesting complex II chlorophyll a/b binding protein 3	GO:0009521;GO:0031224//intrinsic to membrane;GO:0009534//chloroplast thylakoid	GO:0046906//tetrapyrrole binding;GO:0043169//cation binding	GO:0006464//cellular protein modification process;GO:0006091//generation of precursor metabolites and energy
Araip.G8B8H.1	1255	15.3689	15.9625	4.90312	5.15769	-1.63886	down	0.822444	chlorophyll a/b-binding protein CP24 precursor [Vigna radiata]	K08917|1|1e-126|450|pop:POPTR_813709|light-harvesting complex II chlorophyll a/b binding protein 6	GO:0009521;GO:0031224//intrinsic to membrane;GO:0009534//chloroplast thylakoid	GO:0046906//tetrapyrrole binding	GO:0006464//cellular protein modification process;GO:0006091//generation of precursor metabolites and energy
Araip.N2TWA.1	1098	789.839	831.363	188.327	243.458	-1.90868	down	0.876623	chlorophyll A/B binding protein, [Ricinus communis]	K08910|1|1e-132|470|rcu:RCOM_1471590|light-harvesting complex I chlorophyll a/b binding protein 4	GO:0009521;GO:0009526//plastid envelope;GO:0031224//intrinsic to membrane;GO:0009570//chloroplast stroma;GO:0009534//chloroplast thylakoid	GO:0046906//tetrapyrrole binding;GO:0043169//cation binding	GO:0006464//cellular protein modification process;GO:0009628//response to abiotic stimulus;GO:0006091//generation of precursor metabolites and energy
Araip.287GB.1	1522	380.183	436.9	92.9885	115.642	-1.96953	down	0.878299	chlorophyll A/B binding protein, [Ricinus communis]	K08915|1|2e-142|502|rcu:RCOM_0644360|light-harvesting complex II chlorophyll a/b binding protein 4	GO:0043234//protein complex;GO:0009570//chloroplast stroma;GO:0009534//chloroplast thylakoid	GO:0046906//tetrapyrrole binding	GO:0009639//response to red or far red light;GO:0006091//generation of precursor metabolites and energy
Araip.4BJ8N.1	1306	268.025	224.975	109.902	108.933	-1.17174	down	0.831153	chitinase homologue [Sesbania rostrata]	K01183|1|2e-79|293|gmx:100785900|chitinase [EC:3.2.1.14]	-	GO:0004553//hydrolase activity, hydrolyzing O-glycosyl compounds	GO:0008152//metabolic process
Araip.8C3IU.1	552	364.69	280.655	124.178	132.731	-1.32881	down	0.84259	chitinase homologue [Sesbania rostrata]	K01183|1|3e-45|179|gmx:100785900|chitinase [EC:3.2.1.14]	-	GO:0004553//hydrolase activity, hydrolyzing O-glycosyl compounds;GO:0043167//ion binding	GO:0044238//primary metabolic process
Araip.CD04I.1	1360	1274.73	1148.85	186.98	290.835	-2.34261	down	0.887353	chitinase homologue [Sesbania rostrata]	K01183|1|9e-77|285|rcu:RCOM_1581410|chitinase [EC:3.2.1.14]	-	GO:0004553//hydrolase activity, hydrolyzing O-glycosyl compounds	GO:0008152//metabolic process
Araip.IA0U9.1	1715	137.292	162.211	38.4667	70.1054	-1.46392	down	0.846501	chalcone synthase 1 [Astragalus membranaceus]	K00660|1|0.0|708|mtr:MTR_3g083910|chalcone synthase [EC:2.3.1.74]	-	GO:0016747//transferase activity, transferring acyl groups other than amino-acyl groups	GO:0009699//phenylpropanoid biosynthetic process
Araip.A0CQ3.1	1044	53.5092	31.2136	15.352	1.31917	-2.34539	down	0.875883	Chain A, Structural Basis Of Carbohydrate Recognition By Bowringia Milbraedii Seed Agglutinin	K10082|1|2e-24|110|mtr:MTR_5g031140|lectin, mannose-binding 2;K10632|2|2e-22|104|gmx:100807397|BRCA1-associated protein [EC:6.3.2.19]	-	-	GO:0007088//regulation of mitosis
Araip.GL9W5.1	750	84.5812	77.1047	15.8367	24.9735	-1.98619	down	0.87378	CDGSH iron-sulfur domain-containing protein 2-like [Glycine max]	-	GO:0009532//plastid stroma	GO:0005488//binding	-
Araip.UE9MA.1	956	26.9009	27.8003	2.84409	5.33022	-2.7424	down	0.877181	CASP-like protein 6 [Glycine max]	-	GO:0031224//intrinsic to membrane	-	-
Araip.VYV1M.1	1332	17.8056	23.1613	4.94198	7.85797	-1.67832	down	0.837299	CASP-like protein 10-like [Glycine max]	-	GO:0031224//intrinsic to membrane	-	GO:0009628//response to abiotic stimulus
Araip.U0CS0.1	1206	41.2272	42.5244	13.7644	15.5308	-1.51545	down	0.840651	calcium sensing receptor, chloroplastic-like [Glycine max]	-	GO:0009534//chloroplast thylakoid	-	GO:0010119//regulation of stomatal movement;GO:0051592//response to calcium ion
Araip.EV6LQ.1	2270	8.93747	9.53111	1.82818	2.36614	-2.13856	down	0.815148	BTB/POZ domain-containing protein DOT3-like [Glycine max]	-	-	GO:0060089	GO:0023052//signaling;GO:0009314//response to radiation;GO:0009888//tissue development;GO:0048364//root development;GO:0010051//xylem and phloem pattern formation
Araip.QJT7Y.1	2262	116.219	117.73	46.4989	55.8922	-1.1921	down	0.829198	BTB/POZ domain-containing protein At5g67385-like [Glycine max]	-	-	GO:0060089	GO:0009314//response to radiation;GO:0023052//signaling
Araip.X5C2D.1	1998	10.2257	12.5666	1.93382	3.65327	-2.02838	down	0.824367	BTB/POZ domain-containing protein At5g67385-like [Glycine max]	-	-	GO:0060089	GO:0009314//response to radiation
Araip.99BCA.1	1374	32.9628	36.5473	7.39468	23.4547	-1.17198	down	0.811056	bidirectional sugar transporter N3-like [Glycine max]	K15382|1|9e-121|430|gmx:100779335|solute carrier family 50 (sugar transporter)	GO:0016021//integral to membrane	GO:0015144//carbohydrate transmembrane transporter activity	GO:0010260//organ senescence;GO:0006970//response to osmotic stress;GO:0009751//response to salicylic acid stimulus;GO:0009737//response to abscisic acid stimulus;GO:0071702
Araip.VI7E7.1	1966	40.5511	45.1065	6.4782	6.795	-2.69007	down	0.883623	Beta-glucosidase D4 [Medicago truncatula]	K01188|1|0.0|634|sbi:SORBI_06g019840|beta-glucosidase [EC:3.2.1.21]	-	-	-
Araip.D00MK.1	1953	1593.19	1674.37	497.892	733.033	-1.40847	down	0.847602	Beta-glucosidase [Medicago truncatula]	K01188|1|3e-157|553|rcu:RCOM_1769070|beta-glucosidase [EC:3.2.1.21]	-	GO:0043167//ion binding;GO:0008422//beta-glucosidase activity	GO:0005975//carbohydrate metabolic process
Araip.PGI83.1	1950	19.3429	15.0675	5.72411	7.34514	-1.39667	down	0.804417	Beta-amyrin 11-oxidase; AltName: Full=Cytochrome P450 88D6	K04123|1|7e-69|259|vvi:100251295|ent-kaurenoic acid hydroxylase [EC:1.14.13.79]	-	GO:0046872//metal ion binding	-
Araip.2WN0Z.1	1378	316.333	269.336	82.04	67.4615	-1.96993	down	0.877921	beta-amylase [Glycine max]	K01177|1|4e-103|373|rcu:RCOM_1615230|beta-amylase [EC:3.2.1.2]	-	GO:0016798//hydrolase activity, acting on glycosyl bonds	GO:0005975//carbohydrate metabolic process
Araip.2Z1C1.1	3094	93.2326	90.4743	34.8275	49.6313	-1.12109	down	0.822082	auxin efflux carrier component 3-like [Glycine max]	K13947|1|2e-50|196|gmx:100802247|auxin efflux carrier family	GO:0031224//intrinsic to membrane	-	GO:0006810//transport
Araip.43F93.1	2653	40.821	40.2724	17.3147	20.0379	-1.11838	down	0.810185	ATP-dependent zinc metalloprotease FTSH 2, chloroplastic-like [Glycine max]	K03798|1|0.0|1150|gmx:100798355|cell division protease FtsH [EC:3.4.24.-]	GO:0031224//intrinsic to membrane	GO:0004175//endopeptidase activity;GO:0046914//transition metal ion binding;GO:0042623//ATPase activity, coupled;GO:0032559	GO:0009057//macromolecule catabolic process;GO:0019538//protein metabolic process;GO:0009987//cellular process
Araip.1942F.1	1128	81.9497	87.3779	17.1266	28.4478	-1.89352	down	0.868341	ATP synthase gamma chain, chloroplastic-like isoform 1 [Glycine max]	K02115|1|0.0|646|gmx:100797290|F-type H+-transporting ATPase subunit gamma [EC:3.6.3.14]	GO:0009526//plastid envelope;GO:0009535//chloroplast thylakoid membrane;GO:0033178//proton-transporting two-sector ATPase complex, catalytic domain	GO:0015078//hydrogen ion transmembrane transporter activity;GO:0019829//cation-transporting ATPase activity;GO:0032559	GO:0006818//hydrogen transport;GO:0009767//photosynthetic electron transport chain;GO:0019222//regulation of metabolic process;GO:0006754//ATP biosynthetic process
Araip.A03F3.1	1609	56.3858	68.2292	27.1264	31.0708	-1.09846	down	0.816594	aspartate aminotransferase [Medicago sativa]	K00811|1|0.0|750|gmx:547792|aspartate aminotransferase, chloroplastic [EC:2.6.1.1]	GO:0044429//mitochondrial part	GO:0008483//transaminase activity;GO:0048037//cofactor binding	GO:0009064//glutamine family amino acid metabolic process;GO:0009066//aspartate family amino acid metabolic process;GO:0043648//dicarboxylic acid metabolic process
Araip.8K7MC.1	1432	35.2195	39.5437	16.0891	18.0807	-1.12961	down	0.809593	aryl-alcohol dehydrogenase C977.14c-like [Glycine max]	K14521|1|2e-07|55.1|vcn:VOLCADRAFT_98273|N-acetyltransferase 10 [EC:2.3.1.-]	GO:0009526//plastid envelope;GO:0005618//cell wall;GO:0009532//plastid stroma	GO:0003824//catalytic activity	GO:0008152//metabolic process
Araip.6Z8LI.1	414	64.5347	31.614	19.0112	22.6209	-1.20757	down	0.819897	Apocytochrome f [Medicago truncatula]	-	GO:0031224//intrinsic to membrane;GO:0009528//plastid inner membrane	GO:0015077//monovalent inorganic cation transmembrane transporter activity	GO:0006818//hydrogen transport
Araip.L3Q4J.1	1277	322.892	334.981	73.6245	160.693	-1.48935	down	0.853946	anthocyanidin synthase 2 [Glycine max]	K05277|1|1e-171|600|gmx:547615|leucoanthocyanidin dioxygenase [EC:1.14.11.19]	-	GO:0016701//oxidoreductase activity, acting on single donors with incorporation of molecular oxygen;GO:0016706//oxidoreductase activity, acting on paired donors, with incorporation or reduction of molecular oxygen, 2-oxoglutarate as one donor, and incorpo	GO:0008152//metabolic process
Araip.SE39K.1	1274	267.58	258.825	22.4651	47.4566	-2.91236	down	0.897706	Alpha-expansin [Medicago truncatula]	-	GO:0044464//cell part	-	-
Araip.H8KV6.1	1539	13.2755	17.7897	1.58073	1.78975	-3.20427	down	0.870806	aldehyde dehydrogenase family 3 member F1-like [Glycine max]	K00128|1|5e-163|571|gmx:100798020|aldehyde dehydrogenase (NAD+) [EC:1.2.1.3]	GO:0043231//intracellular membrane-bounded organelle	GO:0004030//aldehyde dehydrogenase [NAD(P)+] activity;GO:0005488//binding	GO:0044237//cellular metabolic process
Araip.S195L.1	2896	29.2555	29.2839	11.9087	14.8849	-1.12752	down	0.802872	acyltransferase-like protein At1g54570, chloroplastic-like [Glycine max]	-	GO:0009570//chloroplast stroma	GO:0016747//transferase activity, transferring acyl groups other than amino-acyl groups	-
Araip.ZR7N4.1	1677	8.77518	8.99911	1.02399	0.90336	-3.2051	down	0.843593	acyltransferase [Clitoria ternatea]	K13065|1|3e-39|160|sbi:SORBI_06g021640|shikimate O-hydroxycinnamoyltransferase [EC:2.3.1.133]	-	GO:0016747//transferase activity, transferring acyl groups other than amino-acyl groups	-
Araip.292V4.1	737	26.1709	32.7994	5.24257	7.84843	-2.17141	down	0.865448	acyl carrier protein 4 [Arachis hypogaea]	K03955|1|3e-09|58.5|vvi:100854213|NADH dehydrogenase (ubiquinone) 1 alpha/beta subcomplex 1 [EC:1.6.5.3 1.6.99.3]	-	GO:0019842//vitamin binding;GO:0022892;GO:0003824//catalytic activity	GO:0006631//fatty acid metabolic process
Araip.28YBL.1	2813	31.6933	45.673	10.8357	17.4294	-1.45268	down	0.832665	acid beta-fructofuranosidase-like [Glycine max]	K01193|1|0.0|1023|gmx:100798772|beta-fructofuranosidase [EC:3.2.1.26]	GO:0043231//intracellular membrane-bounded organelle	GO:0004558//alpha-glucosidase activity	GO:0044238//primary metabolic process
Araip.PLB97.1	2629	27.4443	25.7556	3.59254	5.029	-2.62541	down	0.873878	ABC transporter G family member 15-like [Glycine max]	K05681|1|2e-67|255|cme:CMS467C|ATP-binding cassette, subfamily G (WHITE), member 2;K12843|2|6e-62|237|vvi:100248403|U4/U6 small nuclear ribonucleoprotein PRP3;K02065|4|2e-18|92.8|gmx:100789283|ABC transport system ATP-binding protein	GO:0044464//cell part	GO:0017111//nucleoside-triphosphatase activity;GO:0015604//organic phosphonate transmembrane transporter activity;GO:0032559	GO:0009725//response to hormone stimulus;GO:0009207;GO:0006970//response to osmotic stress
Araip.X4RBZ.1	1990	19.6002	20.5363	3.3079	2.49144	-2.79096	down	0.870658	ABC transporter G family member 11-like [Glycine max]	K05681|1|3e-58|224|cme:CMS467C|ATP-binding cassette, subfamily G (WHITE), member 2;K12843|2|3e-56|218|vvi:100248403|U4/U6 small nuclear ribonucleoprotein PRP3;K05663|4|2e-11|68.9|sbi:SORBI_01g036355|mitochondrial ABC transporter ATM;K05658|5|3e-10|65.5|vv	GO:0044464//cell part	GO:0017111//nucleoside-triphosphatase activity;GO:0015604//organic phosphonate transmembrane transporter activity;GO:0032559	GO:0009207
Araip.Y3YQU.1	2550	38.6039	35.2999	18.0141	15.8785	-1.12468	down	0.808082	ABC transporter F family member 5-like [Glycine max]	K06185|1|8e-56|216|cre:CHLREDRAFT_132213|ATP-binding cassette, subfamily F, member 2	-	GO:0017111//nucleoside-triphosphatase activity;GO:0004672//protein kinase activity;GO:0016876//ligase activity, forming aminoacyl-tRNA and related compounds;GO:0032559	GO:0009207;GO:0010467//gene expression;GO:0006464//cellular protein modification process
Araip.J06IE.1	3952	11.0987	11.2196	1.15873	0.801516	-3.50912	down	0.865333	ABC transporter B family member 2-like [Glycine max]	K05658|1|0.0|2103|gmx:100810688|ATP-binding cassette, subfamily B (MDR/TAP), member 1	GO:0031224//intrinsic to membrane	GO:0017111//nucleoside-triphosphatase activity;GO:0015405;GO:0032559	GO:0006810//transport;GO:0009207
Araip.LKU3G.1	1117	94.0126	107.847	41.6368	49.8115	-1.14232	down	0.824744	50S ribosomal protein L6, chloroplastic-like isoform 1 [Glycine max]	K02933|1|4e-110|395|gmx:100801236|large subunit ribosomal protein L6	GO:0009526//plastid envelope;GO:0009532//plastid stroma;GO:0030529//ribonucleoprotein complex	GO:0003723//RNA binding;GO:0005198//structural molecule activity	GO:0003006//developmental process involved in reproduction;GO:0010467//gene expression
Araip.ARJ2W.1	1079	57.5996	51.2428	24.6683	25.6552	-1.11294	down	0.815591	50S ribosomal protein L3-1, chloroplastic-like [Glycine max]	K02906|1|1e-97|353|gmx:100802392|large subunit ribosomal protein L3	GO:0009532//plastid stroma;GO:0030529//ribonucleoprotein complex	GO:0003723//RNA binding;GO:0005198//structural molecule activity	GO:0010467//gene expression
Araip.6TL19.1	746	25.0891	20.2299	7.86489	7.0153	-1.60672	down	0.831252	50S ribosomal protein L27, chloroplastic-like [Glycine max]	K02899|1|2e-62|235|gmx:100801145|large subunit ribosomal protein L27	GO:0009532//plastid stroma;GO:0030529//ribonucleoprotein complex	GO:0005198//structural molecule activity	GO:0010467//gene expression
Araip.R1GHV.1	725	25.2246	17.1317	6.11887	7.40846	-1.6467	down	0.834703	50S ribosomal protein L27, chloroplastic-like [Glycine max]	K02899|1|8e-60|227|gmx:100801145|large subunit ribosomal protein L27	GO:0009532//plastid stroma;GO:0030529//ribonucleoprotein complex	GO:0005198//structural molecule activity	GO:0010467//gene expression
Araip.AYT0G.1	1731	18.406	20.2914	3.6375	4.85326	-2.18827	down	0.853765	40S ribosomal protein S1-like [Glycine max]	K02945|1|5e-20|97.1|gmx:100806905|small subunit ribosomal protein S1	GO:0009532//plastid stroma	GO:0003676//nucleic acid binding	GO:0006950//response to stress
Araip.ZNM1G.1	1524	9.9374	8.9386	1.50239	2.53031	-2.22673	down	0.820209	3-ketodihydrosphingosine reductase-like [Glycine max]	K04708|1|4e-12|70.1|cre:CHLREDRAFT_55666|3-dehydrosphinganine reductase [EC:1.1.1.102]	-	GO:0003824//catalytic activity	GO:0008152//metabolic process
Araip.NT8KP.1	2260	46.6552	40.3614	4.30574	5.78917	-3.10766	down	0.89276	3-ketoacyl-CoA synthase 10-like [Glycine max]	K15397|1|0.0|1028|gmx:100778487|3-ketoacyl-CoA synthase [EC:2.3.1.-]	GO:0043231//intracellular membrane-bounded organelle	GO:0016747//transferase activity, transferring acyl groups other than amino-acyl groups	GO:0009314//response to radiation;GO:0008544//epidermis development;GO:0006950//response to stress;GO:0006631//fatty acid metabolic process
Araip.ND08G.1	2071	15.1083	14.3807	4.2841	4.25599	-1.78785	down	0.827604	3-ketoacyl-CoA synthase [Medicago truncatula]	K15397|1|5e-102|369|mtr:MTR_7g118170|3-ketoacyl-CoA synthase [EC:2.3.1.-]	GO:0044464//cell part	GO:0016747//transferase activity, transferring acyl groups other than amino-acyl groups	GO:0006631//fatty acid metabolic process
Araip.IIL5I.1	1001	7.27927	10.807	1.85848	2.20134	-2.15541	down	0.8138	39 kDa FK506-binding nuclear protein-like [Glycine max]	K09571|1|9e-13|72.0|smo:SELMODRAFT_443450|FK506-binding protein 4/5 [EC:5.2.1.8];K14826|2|1e-12|71.6|smo:SELMODRAFT_428238|FK506-binding nuclear protein [EC:5.2.1.8];K01802|4|6e-12|68.9|aly:ARALYDRAFT_494919|peptidylprolyl isomerase [EC:5.2.1.8]	GO:0009534//chloroplast thylakoid	GO:0016859//cis-trans isomerase activity;GO:0005527//macrolide binding	GO:0044267//cellular protein metabolic process
Araip.3867I.1	1695	24.023	27.9713	9.45575	8.69391	-1.51841	down	0.829789	2-carboxy-D-arabinitol 1-phosphate (CA1P) phosphatase [Phaseolus vulgaris]	K15634|1|0.0|815|gmx:100794084|phosphoglycerate mutase [EC:5.4.2.1]	GO:0009536//plastid	GO:0016868//intramolecular transferase activity, phosphotransferases	-
Araip.NL7BI.1	2568	45.7329	47.0141	14.4329	18.1805	-1.50784	down	0.84264	1-deoxy-D-xylulose 5-phosphate synthase [Pueraria montana var. lobata]	K01662|1|0.0|1199|rcu:RCOM_0679170|1-deoxy-D-xylulose-5-phosphate synthase [EC:2.2.1.7]	GO:0009536//plastid	GO:0016903//oxidoreductase activity, acting on the aldehyde or oxo group of donors;GO:0016744	GO:0006772//thiamine metabolic process;GO:0006721//terpenoid metabolic process
Araip.2S9Y0.1	1834	6.38802	7.35489	1.4045	0.675841	-2.7238	down	0.809035	1-aminocyclopropane-1-carboxylic acid synthase [Vigna radiata]	K01762|1|0.0|800|mtr:MTR_5g015020|1-aminocyclopropane-1-carboxylate synthase [EC:4.4.1.14]	-	GO:0016740//transferase activity;GO:0048037//cofactor binding;GO:0016846//carbon-sulfur lyase activity	GO:0008652//cellular amino acid biosynthetic process;GO:0003006//developmental process involved in reproduction;GO:0009692
Araip.26AMY.1	1865	108.553	101.472	37.9817	41.4272	-1.40319	down	0.842705	1-aminocyclopropane-1-carboxylate oxidase 2-like [Glycine max]	K04124|1|8e-21|99.4|vvi:100265167|gibberellin 3-beta-dioxygenase [EC:1.14.11.15];K06892|2|8e-20|95.9|pop:POPTR_550478|	-	GO:0016491//oxidoreductase activity	-
Araip.X1JSV.1	766	21.8227	25.281	6.72545	7.91089	-1.68629	down	0.842492	15.4 kDa class V heat shock protein-like [Glycine max]	K13993|1|1e-17|86.7|mtr:MTR_5g081530|HSP20 family protein	-	-	GO:0006950//response to stress
Araip.E734B.1	2061	26.9664	32.7241	3.05508	4.61076	-2.96099	down	0.883755	(R)-limonene synthase [Medicago truncatula]	K12742|1|1e-133|475|pop:POPTR_1111628|isoprene synthase [EC:4.2.3.27];K12467|2|2e-131|468|ath:AT3G25810|myrcene/ocimene synthase [EC:4.2.3.15];K07385|4|8e-128|455|ath:AT3G25830|1,8-cineole synthase [EC:4.2.3.-]	-	-	-
Araip.TVQ3P.1	1515	43.8523	39.7574	13.6963	19.3628	-1.33862	down	0.827817	-	-	-	-	-
Araip.CF4N1.1	171	7.51966	14.8392	3.34743	3.22155	-1.76711	down	0.810941	-	-	-	-	-
Araip.RR59I.1	420	46.604	24.4848	7.49585	11.8047	-1.88098	down	0.857528	-	-	-	-	-
Araip.CCZ0J.1	695	200.023	216.952	46.3282	57.0701	-2.01175	down	0.877559	-	-	-	-	-
Araip.J8CJC.1	2855	692.749	660.001	80.5986	153.785	-2.52895	down	0.891577	-	-	-	-	-
Araip.P03BP.1	735	1197.03	1248.86	107.668	146.903	-3.26422	down	0.905758	-	-	-	-	-
Araip.YG8PG.1	223	7.68827	8.9834	0	0.617584	-4.73144	down	0.88972	-	-	-	-	-
Araip.W1EIB.1	1033	396.671	340.153	7.89627	7.19937	-5.60912	down	0.977043	-	-	-	-	-
Araip.Q8N00.1	198	5.05109	2.02353	0	0	-8.46651	down	0.852598	-	-	-	-	-
