# Supplementary material for: Comparative transcriptome analysis of basal and zygote-located tip regions of peanut ovaries provides insight into the mechanism of light regulation in peanut embryo and pod development
Source: BMC Genomics. 2016 Aug 11;17:606. doi: 10.1186/s12864-016-2857-1 (PMC4982202; doi:10.1186/s12864-016-2857-1)
Supplement: Additional file 9: Table S8. — Differentially expressed genes between S2-BR and S3-BR. (XLSX 152 kb) [file 12864_2016_2857_MOESM9_ESM.xlsx]

## Sheet: S3-BR vs S2-BR
	Table S8 Differentially expressed genes between S2-BR and S3-BR.
GeneID	Length	RPKM of S2-BR		RPKM of S3-BR		log2Ratio(S3-BR/S2-BR)	Expression trend	Blast nr	Probability	KEGG Orthology	GO Component	GO Function	GO Process
		Replication 1	Replication 2	Replication 1	Replication 2
Araip.Z8XHF.1	390	26.4189	17.3034	56.5753	55.7647	1.36143	up	zinc finger protein NUTCRACKER-like [Glycine max]	0.834863	-	-	-	-
Araip.X1ZFJ.1	393	16.7499	13.3166	34.6998	30.4929	1.11655	up	zinc finger protein NUTCRACKER-like [Fragaria vesca subsp. vesca]	0.806564	-	GO:0044464//cell part	GO:0046914//transition metal ion binding	-
Araip.3NM2I.1	1979	9.40038	4.17548	20.208	21.979	1.63576	up	WNK1 [Glycine max]	0.838648	K08867|1|3e-127|453|smo:SELMODRAFT_136322|WNK lysine deficient protein kinase [EC:2.7.11.1];K12132|4|1e-121|435|pop:POPTR_1096507|serine/threonine-protein kinase WNK1 [EC:2.7.11.1]	-	GO:0004672//protein kinase activity	-
Araip.Z21UF.1	669	1.71124	0	8.01624	5.97096	3.02259	up	Werner Syndrome-like exonuclease-like [Vitis vinifera]	0.820263	-	-	-	-
Araip.YRL80.1	1116	90.1444	24.6812	155.01	169.954	1.50083	up	Vignain; AltName: Full=Cysteine endopeptidase; Flags: Precursor	0.84902	K01365|1|7e-156|548|rcu:RCOM_1507820|cathepsin L [EC:3.4.22.15]	GO:0044432//endoplasmic reticulum part;GO:0016023//cytoplasmic membrane-bounded vesicle	GO:0004175//endopeptidase activity;GO:0016628//oxidoreductase activity, acting on the CH-CH group of donors, NAD or NADP as acceptor	GO:0019538//protein metabolic process
Araip.2S0CJ.1	802	0	0	2.8658	2.95157	8.18422	up	vicianin hydrolase-like [Glycine max]	0.822819	K01188|1|7e-66|248|rcu:RCOM_0827440|beta-glucosidase [EC:3.2.1.21]	-	GO:0016798//hydrolase activity, acting on glycosyl bonds	GO:0005975//carbohydrate metabolic process
Araip.DW9H3.1	2068	191.403	90.9707	359.204	496.925	1.60022	up	vacuolar processing enzyme [Arachis diogoi]	0.860556	K01369|1|0.0|814|gmx:547700|legumain [EC:3.4.22.34]	-	GO:0004175//endopeptidase activity	GO:0019538//protein metabolic process
Araip.I0SI9.1	2007	9.19793	2.05861	76.0398	62.5846	3.62235	up	vacuolar cation/proton exchanger 1-like [Glycine max]	0.908403	K07300|1|6e-155|545|mtr:MTR_5g070330|Ca2+:H+ antiporter	GO:0016020//membrane	-	GO:0006810//transport
Araip.W4JSI.1	2348	19.442	11.1444	37.5884	35.6006	1.25874	up	UPF0481 protein At3g47200-like [Glycine max]	0.818821	K00924|1|5e-08|57.8|aly:ARALYDRAFT_476729|[EC:2.7.1.-]	-	-	-
Araip.VWS8G.1	879	14.4893	6.1105	49.5061	61.6026	2.43127	up	unnamed protein product [Vitis vinifera]	0.882578	K13449|1|2e-54|210|rcu:RCOM_1381930|pathogenesis-related protein 1	-	-	-
Araip.VEV8X.1	1008	15.7583	5.60176	25.9935	31.4094	1.42621	up	unnamed protein product [Vitis vinifera]	0.826686	K13449|1|1e-50|197|rcu:RCOM_1381930|pathogenesis-related protein 1	-	-	GO:0009725//response to hormone stimulus
Araip.P9U66.1	279	15.3874	6.41712	43.3862	37.1194	1.88446	up	unknown [Trifolium repens]	0.861654	-	-	-	-
Araip.KLQ2C.1	895	49.0866	20.7736	103.405	86.95	1.44615	up	unknown [Medicago truncatula]	0.845268	-	-	GO:0003824//catalytic activity	GO:0008152//metabolic process
Araip.IE0KR.1	1122	1.02034	0.368239	12.9736	12.6586	4.20627	up	unknown [Lotus japonicus]	0.891837	-	-	-	-
Araip.M0HKY.1	1736	4.61621	1.58665	8.47326	11.5903	1.69357	up	unknown [Lotus japonicus]	0.80137	-	-	-	-
Araip.JR3SU.1	693	27.6706	15.6998	83.7983	53.799	1.66567	up	unknown [Lotus japonicus]	0.862833	-	-	-	-
Araip.1E680.1	576	6.45949	4.06469	14.0988	17.466	1.58461	up	unknown [Lotus japonicus]	0.817018	K01051|1|3e-21|99.8|aly:ARALYDRAFT_478847|pectinesterase [EC:3.1.1.11]	-	-	-
Araip.V8UA6.1	935	13.6215	6.03912	22.1234	26.2666	1.2994	up	unknown [Lotus japonicus]	0.812348	-	-	-	-
Araip.J3PZC.1	524	12.0163	7.62198	21.6386	26.5402	1.29473	up	unknown [Lotus japonicus]	0.811939	-	-	-	-
Araip.FQX5D.1	1491	30.4249	21.9837	60.3239	65.8866	1.26796	up	unknown [Lotus japonicus]	0.831717	-	-	-	-
Araip.17AJZ.1	1150	3.48424	1.07782	11.4585	14.2801	2.49618	up	unknown [Glycine max]	0.84725	-	-	-	-
Araip.P4D1Y.1	366	17.9856	10.5361	57.3546	66.2933	2.11611	up	unknown [Glycine max]	0.876303	-	-	-	-
Araip.DQS6W.1	1068	66.7276	44.6176	164.128	167.618	1.57504	up	unknown [Glycine max]	0.858426	-	GO:0009536//plastid	GO:0005488//binding	-
Araip.3S16F.1	1148	40.2632	19.1946	83.9533	106.708	1.68107	up	uncharacterized transporter YBR287W-like [Glycine max]	0.865865	K07088|1|8e-106|381|pop:POPTR_853491|	-	-	GO:0060918//auxin transport
Araip.Z0L35.1	1888	8.79232	3.79317	15.1764	18.415	1.41633	up	uncharacterized protein LOC547714 [Glycine max]	0.805942	-	GO:0043231//intracellular membrane-bounded organelle	-	-
Araip.RET4S.1	1002	156.527	94.5631	328.929	363.667	1.4638	up	uncharacterized protein LOC547691 [Glycine max]	0.849872	-	GO:0016020//membrane	-	GO:0051707//response to other organism
Araip.M76BN.1	1775	3.22485	1.24143	10.2725	8.33505	2.05875	up	uncharacterized protein LOC101295737 [Fragaria vesca subsp. vesca]	0.814987	-	GO:0005773//vacuole;GO:0031090//organelle membrane	GO:0046872//metal ion binding	-
Araip.89D8R.1	2261	8.98743	4.62929	23.1091	16.5549	1.54245	up	uncharacterized protein LOC100820215 [Glycine max]	0.825506	-	-	-	-
Araip.ULU3J.1	2031	3.17066	0.610286	14.0324	14.4961	2.91558	up	uncharacterized protein LOC100819920 [Glycine max]	0.861506	-	-	-	-
Araip.LQ4US.1	567	41.3912	13.3592	89.4487	130.204	2.00428	up	uncharacterized protein LOC100819509 [Glycine max]	0.875631	-	GO:0000325//plant-type vacuole	-	-
Araip.JE7Q1.1	402	2.13586	0	12.9593	12.881	3.58999	up	uncharacterized protein LOC100818265 precursor [Glycine max]	0.873419	-	-	-	-
Araip.Y6NXQ.1	2532	0.678212	0.0543923	5.32535	5.72624	3.91508	up	uncharacterized protein LOC100817275 [Glycine max]	0.823327	-	GO:0016020//membrane	-	-
Araip.NVJ9Q.1	2660	3.33548	0.673074	6.45157	12.6812	2.25489	up	uncharacterized protein LOC100815064 [Glycine max]	0.821787	-	-	-	-
Araip.PPQ7L.1	983	8.00676	3.50258	38.501	34.6163	2.66741	up	uncharacterized protein LOC100813776 [Glycine max]	0.882382	-	-	-	-
Araip.5I8PV.1	1904	6.08788	2.74864	15.7731	14.6859	1.78532	up	uncharacterized protein LOC100811752 [Glycine max]	0.830324	-	GO:0043231//intracellular membrane-bounded organelle	-	-
Araip.2NP4Y.1	639	21.9469	14.6558	41.0038	36.8132	1.08814	up	uncharacterized protein LOC100810757 [Glycine max]	0.808678	-	-	-	-
Araip.UJ652.1	2140	12.371	7.01478	21.1221	24.197	1.22512	up	uncharacterized protein LOC100810417 [Glycine max]	0.802271	K03453|1|5e-06|51.2|vcn:VOLCADRAFT_102664|bile acid:Na+ symporter, BASS family	-	-	-
Araip.989UZ.1	1053	16.308	11.5095	31.5762	30.6292	1.16105	up	uncharacterized protein LOC100806835 [Glycine max]	0.807629	-	-	-	-
Araip.LB6QN.1	1395	192.753	118.667	714.829	502.066	1.96627	up	uncharacterized protein LOC100806541 [Glycine max]	0.878892	K14190|1|0.0|725|gmx:100806541|GDP-L-galactose phosphorylase [EC:2.7.7.69]	-	-	-
Araip.T34A8.1	875	14.7191	9.44375	30.645	29.5894	1.3178	up	uncharacterized protein LOC100806253 [Glycine max]	0.820705	K07213|1|4e-12|68.9|gmx:547569|copper chaperone	-	GO:0043169//cation binding	GO:0006812//cation transport
Araip.PU2X3.1	1368	28.8716	25.4704	62.4996	53.7498	1.09708	up	uncharacterized protein LOC100804390 [Glycine max]	0.816461	-	-	-	-
Araip.B598Z.1	528	24.6635	6.5209	40.918	42.3107	1.41625	up	uncharacterized protein LOC100802937 [Glycine max]	0.834584	-	-	-	-
Araip.UU6MU.1	718	9.36744	6.32981	26.0354	27.6113	1.77298	up	uncharacterized protein LOC100802759 [Glycine max]	0.850249	-	-	-	-
Araip.DH2VM.1	1423	151.55	72.3932	258.749	270.838	1.24173	up	uncharacterized protein LOC100801597 [Glycine max]	0.835977	-	-	-	-
Araip.2V4SN.1	983	4.5129	1.26093	14.6522	17.6092	2.48221	up	uncharacterized protein LOC100799842 [Glycine max]	0.856099	-	-	-	-
Araip.4D7WA.1	776	5.1635	1.59728	10.6625	15.6336	1.95959	up	uncharacterized protein LOC100799842 [Glycine max]	0.831127	-	-	-	-
Araip.JPJ8R.1	1159	35.93	21.8643	71.9191	81.4412	1.40793	up	uncharacterized protein LOC100798687 [Glycine max]	0.842204	-	-	-	-
Araip.RRU4D.1	627	14.3787	8.5664	15.8845	36.3379	1.18648	up	uncharacterized protein LOC100797322 [Glycine max]	0.804696	-	-	-	-
Araip.9C7ZQ.1	957	19.1402	11.9445	36.0246	40.5038	1.29979	up	uncharacterized protein LOC100791398 [Glycine max]	0.825506	-	-	-	-
Araip.QSR4J.1	531	40.4245	27.233	79.3537	78.2922	1.22037	up	uncharacterized protein LOC100790453 [Glycine max]	0.828243	-	-	-	-
Araip.H7632.1	957	2.24299	1.29518	5.92405	9.73947	2.14633	up	uncharacterized protein LOC100789013 [Glycine max]	0.802697	-	-	GO:0004620//phospholipase activity;GO:0042578//phosphoric ester hydrolase activity	GO:0044238//primary metabolic process;GO:0007165//signal transduction
Araip.XZ8LL.1	2487	19.5062	13.9549	34.5634	39.3217	1.1428	up	uncharacterized protein LOC100788778 [Glycine max]	0.810693	-	-	-	-
Araip.G3BKP.1	1157	16.9447	9.64168	35.492	39.768	1.50119	up	uncharacterized protein LOC100788549 [Glycine max]	0.835289	-	-	-	-
Araip.U5NBJ.1	387	21.0771	8.54086	42.3645	25.6136	1.1986	up	uncharacterized protein LOC100785785 [Glycine max]	0.81343	K05770|1|8e-08|53.5|smo:SELMODRAFT_180321|benzodiazapine receptor	GO:0043231//intracellular membrane-bounded organelle;GO:0044444//cytoplasmic part	-	GO:0006970//response to osmotic stress
Araip.V64IQ.1	901	33.6712	12.3812	86.9011	55.6649	1.63028	up	uncharacterized protein LOC100782955 [Glycine max]	0.854067	K07213|1|6e-12|67.8|vvi:100247137|copper chaperone	-	GO:0043169//cation binding	GO:0006812//cation transport
Araip.P70A2.1	495	10.6966	4.4516	27.8591	23.3129	1.75621	up	uncharacterized protein LOC100782725 [Glycine max]	0.848889	-	-	-	-
Araip.LC8CF.1	2575	22.174	19.8961	46.1757	43.6085	1.09367	up	uncharacterized protein LOC100782306 [Glycine max]	0.811873	K08818|1|1e-11|69.7|vvi:100246062|cell division cycle 2-like [EC:2.7.11.22]	GO:0016020//membrane	-	-
Araip.NDC5N.1	722	5.35148	4.19649	15.7045	13.7292	1.6242	up	uncharacterized protein LOC100781532 [Glycine max]	0.814348	-	GO:0009536//plastid	-	-
Araip.ZAJ5B.1	850	2.86205	2.91645	10.0948	9.74711	1.77978	up	uncharacterized protein LOC100778228 [Glycine max]	0.80427	-	-	-	-
Araip.65DGK.1	854	69.8756	39.994	131.694	125.426	1.22665	up	uncharacterized protein LOC100776076 [Glycine max]	0.833027	K00799|1|1e-58|224|gmx:100776076|glutathione S-transferase [EC:2.5.1.18]	-	-	-
Araip.T34TV.1	216	1.32502	4.46319	11.35	10.9591	1.94644	up	uncharacterized protein LOC100527699 [Glycine max]	0.821656	-	-	-	-
Araip.ZA1DN.1	2051	78.5634	54.6588	153.001	165.043	1.25539	up	uncharacterized protein LOC100527322 [Glycine max]	0.834928	K07020|1|3e-95|345|gmx:100527322|	GO:0043231//intracellular membrane-bounded organelle	GO:0003824//catalytic activity	-
Araip.DT2JA.1	915	14.0757	6.32163	30.31	25.7089	1.45754	up	uncharacterized protein LOC100500690 precursor [Glycine max]	0.82685	-	-	-	-
Araip.1Z65W.1	573	17.482	12.979	37.1697	49.0575	1.50118	up	uncharacterized protein LOC100500092 [Glycine max]	0.837812	K13448|1|4e-43|172|vvi:100263254|calcium-binding protein CML	-	GO:0016491//oxidoreductase activity	-
Araip.WPA12.1	342	209.633	125.238	443.097	335.261	1.21683	up	uncharacterized protein LOC100306055 [Glycine max]	0.835453	-	-	-	-
Araip.DZU85.1	1075	20.8996	12.1707	34.4934	37.4341	1.121	up	uncharacterized protein LOC100306046 [Glycine max]	0.809006	-	-	-	GO:0050896//response to stimulus
Araip.N7CHL.1	1699	21.9834	8.59238	146.281	117.208	3.10728	up	uncharacterized protein LOC100305841 [Glycine max]	0.900832	-	-	-	-
Araip.CHM06.1	1146	116.63	96.7414	212.456	240.511	1.08604	up	uncharacterized protein LOC100250554 [Vitis vinifera]	0.826063	-	-	-	-
Araip.BH6P8.1	572	3.25233	1.44463	24.9124	30.0033	3.54742	up	uncharacterized protein At5g65660-like [Glycine max]	0.8959	-	-	-	-
Araip.5WS5K.1	596	12.9657	8.78089	39.3346	35.2492	1.77807	up	uncharacterized protein At5g65660-like [Glycine max]	0.857672	-	GO:0016020//membrane	-	-
Araip.V2CL1.1	955	4.64522	3.60527	24.7085	22.4632	2.51537	up	uncharacterized protein At4g22758-like [Glycine max]	0.869666	-	-	-	-
Araip.BLV36.1	1713	8.43746	5.70824	14.6695	21.9373	1.37175	up	UDP-glycosyltransferase 74F1-like [Glycine max]	0.806269	K13691|1|0.0|655|gmx:100781244|pathogen-inducible salicylic acid glucosyltransferase [EC:2.4.1.-]	-	GO:0035251//UDP-glucosyltransferase activity	GO:0009072//aromatic amino acid family metabolic process;GO:0032787//monocarboxylic acid metabolic process
Araip.8IP1M.1	3255	11.4746	6.89664	21.4185	22.6352	1.26182	up	ubiquitin-conjugating enzyme E2 24-like [Glycine max]	0.802763	K10581|1|0.0|1258|gmx:100805463|ubiquitin-conjugating enzyme E2 O [EC:6.3.2.19]	-	GO:0016881//acid-amino acid ligase activity	GO:0015698//inorganic anion transport;GO:0072506;GO:0009639//response to red or far red light;GO:0009267//cellular response to starvation
Araip.GDQ5V.1	902	18.0861	7.7869	39.0706	32.4762	1.46744	up	ubiquitin-conjugating enzyme [Arachis hypogaea]	0.833617	K06689|1|2e-80|295|mtr:MTR_1g021150|ubiquitin-conjugating enzyme E2 D/E [EC:6.3.2.19]	-	GO:0019787//small conjugating protein ligase activity;GO:0032559	GO:0032446//protein modification by small protein conjugation
Araip.80IK3.1	1176	264.18	183.746	558.176	572.792	1.33623	up	type 3 metallothionein [Arachis hypogaea]	0.844186	-	-	-	-
Araip.LY5JJ.1	1423	69.3892	45.8748	135.566	122.787	1.1644	up	triacylglycerol lipase 1-like [Glycine max]	0.827571	-	GO:0044429//mitochondrial part;GO:0044421//extracellular region part	GO:0017111//nucleoside-triphosphatase activity;GO:0016298//lipase activity;GO:0004091//carboxylesterase activity	GO:0006633//fatty acid biosynthetic process;GO:0006544//glycine metabolic process;GO:0007623//circadian rhythm;GO:0009639//response to red or far red light
Araip.SCJ6B.1	2286	17.9035	12.5913	33.4467	33.2655	1.12939	up	transmembrane 9 superfamily member 4-like [Glycine max]	0.807515	-	-	-	-
Araip.D3S94.1	1236	24.1978	17.1595	54.1741	42.852	1.23023	up	transcription factor MYC2-like [Glycine max]	0.823245	K13422|1|7e-49|192|ath:AT1G32640|transcription factor MYC2	-	-	-
Araip.E5CWX.1	1294	20.0167	10.5366	30.4318	33.957	1.07548	up	transcription factor MYB39 [Glycine max]	0.803156	K09422|1|9e-59|225|pop:POPTR_562588|myb proto-oncogene protein, plant	GO:0043231//intracellular membrane-bounded organelle	GO:0003676//nucleic acid binding	-
Araip.JIB5P.1	1383	23.0744	12.846	38.4447	37.5484	1.08106	up	transcription factor bHLH25-like [Glycine max]	0.807416	K13422|1|3e-19|94.7|bdi:100836477|transcription factor MYC2	GO:0043231//intracellular membrane-bounded organelle	-	-
Araip.2A2GH.1	960	11.1799	6.88607	25.3779	35.4457	1.75136	up	transcription factor bHLH115-like [Glycine max]	0.852494	-	-	-	-
Araip.7BB5W.1	718	177.981	72.6969	342.515	486.907	1.72627	up	thioredoxin H2-like [Glycine max]	0.870781	K03671|1|1e-44|176|mtr:MTR_5g037950|thioredoxin 1	-	-	-
Araip.V205R.1	1019	31.1764	20.0027	197.283	14.8092	2.05106	up	thaumatin-like protein [Arachis diogoi]	0.877499	-	-	GO:0016787//hydrolase activity	-
Araip.D2PEY.1	909	2.04657	1.06056	11.7995	12.3696	2.95951	up	T1.1 [Malus x robusta]	0.855574	-	-	-	-
Araip.3F2C7.1	2721	14.4628	11.3376	26.7482	29.6873	1.12921	up	SYMRK [Arachis hypogaea]	0.80214	K13417|1|2e-69|261|aly:ARALYDRAFT_899604|somatic embryogenesis receptor kinase 4 [EC:2.7.10.1 2.7.11.1];K04733|2|4e-69|261|smo:SELMODRAFT_33807|interleukin-1 receptor-associated kinase 4 [EC:2.7.11.1];K13430|3|2e-68|258|rcu:RCOM_1078760|serine/threonine-p	GO:0031224//intrinsic to membrane	GO:0004672//protein kinase activity;GO:0032559	GO:0044403//symbiosis, encompassing mutualism through parasitism;GO:0006464//cellular protein modification process
Araip.C87U1.1	3149	6.31669	2.84277	12.7971	14.6585	1.58376	up	symbiosis receptor kinase [Arachis hypogaea]	0.809956	K13430|1|1e-65|249|sbi:SORBI_04g020990|serine/threonine-protein kinase PBS1 [EC:2.7.11.1];K13417|3|3e-65|248|aly:ARALYDRAFT_899604|somatic embryogenesis receptor kinase 4 [EC:2.7.10.1 2.7.11.1];K00924|5|8e-65|247|aly:ARALYDRAFT_486409|[EC:2.7.1.-]	GO:0016020//membrane	GO:0004672//protein kinase activity;GO:0000166//nucleotide binding	-
Araip.332V3.1	2925	16.2917	9.65226	24.7255	32.2702	1.13546	up	subtilisin-like protease-like [Glycine max]	0.803189	-	-	GO:0005515//protein binding;GO:0004175//endopeptidase activity	GO:0019538//protein metabolic process;GO:0044092//negative regulation of molecular function
Araip.ZTP1V.1	634	7.22285	3.04116	18.851	21.2353	1.96552	up	Subtilisin inhibitor [Medicago truncatula]	0.848856	-	-	GO:0004866//endopeptidase inhibitor activity	GO:0006950//response to stress;GO:0051346//negative regulation of hydrolase activity
Araip.J262V.1	1343	11.9341	8.4089	39.5897	29.8538	1.77131	up	squamosa promoter-binding-like protein 8-like [Glycine max]	0.856263	-	GO:0043231//intracellular membrane-bounded organelle	-	GO:0009555//pollen development;GO:0003006//developmental process involved in reproduction;GO:0048236//plant-type spore development
Araip.G3EM2.1	1038	18.7495	13.5333	33.2135	39.6236	1.17391	up	soluble diacylglycerol acyltransferase [Arachis hypogaea]	0.813643	-	-	-	-
Araip.0CI34.1	495	2.89096	2.78225	10.5245	9.86315	1.84546	up	Short internode related sequence [Medicago truncatula]	0.808399	-	-	GO:0042802//identical protein binding	GO:0048513//organ development;GO:0009725//response to hormone stimulus
Araip.IU8ER.1	2007	12.1213	6.86205	25.0412	31.0343	1.56264	up	serine incorporator 1-like [Glycine max]	0.837992	-	GO:0044464//cell part	-	GO:0003006//developmental process involved in reproduction
Araip.DE8UL.1	2496	16.8558	7.17299	34.4387	46.0557	1.74412	up	serine carboxypeptidase-like 48-like [Glycine max]	0.857606	K13289|1|0.0|723|gmx:100797295|cathepsin A (carboxypeptidase C) [EC:3.4.16.5]	-	GO:0004180//carboxypeptidase activity	GO:0019538//protein metabolic process
Araip.X73BM.1	940	3.80592	2.05117	9.29129	16.9982	2.16623	up	senescence-inducible chloroplast stay-green protein [Medicago truncatula]	0.838631	-	-	-	-
Araip.7IS7K.1	837	34.1942	19.5805	64.6217	89.9703	1.52347	up	senescence-associated protein DIN1-like [Glycine max]	0.845284	-	GO:0044424//intracellular part	GO:0016783//sulfurtransferase activity	-
Araip.XX985.1	1717	48.0065	24.4642	94.9512	92.4562	1.37071	up	seed maturation protein PM40 precursor [Glycine max]	0.841565	K01369|1|0.0|746|gmx:547555|legumain [EC:3.4.22.34]	GO:0044464//cell part	GO:0004175//endopeptidase activity	GO:0016485//protein processing
Araip.5F6MD.1	2740	24.6513	14.8277	99.9316	56.6951	1.98818	up	Seed lipoxygenase-3 [Medicago truncatula]	0.873615	K15718|1|0.0|1306|mtr:MTR_2g099570|linoleate 9S-lipoxygenase [EC:1.13.11.58]	GO:0044424//intracellular part	GO:0046914//transition metal ion binding;GO:0016702//oxidoreductase activity, acting on single donors with incorporation of molecular oxygen, incorporation of two atoms of oxygen	GO:0006633//fatty acid biosynthetic process
Araip.WCF75.1	1182	94.7964	61.2872	191.596	138.685	1.08137	up	S-adenosylmethionine synthetase [Arachis hypogaea]	0.824228	K00789|1|0.0|737|rcu:RCOM_1436370|S-adenosylmethionine synthetase [EC:2.5.1.6]	GO:0044424//intracellular part	GO:0046872//metal ion binding;GO:0016765//transferase activity, transferring alkyl or aryl (other than methyl) groups;GO:0032559	GO:0044237//cellular metabolic process
Araip.GE8AR.1	230	157.413	95.8061	227.839	297.181	1.05199	up	S-adenosylmethionine decarboxylase proenzyme-like [Glycine max]	0.815019	K01611|1|1e-14|76.3|gmx:100800410|S-adenosylmethionine decarboxylase [EC:4.1.1.50]	-	-	-
Araip.C1BZ8.1	3785	6.69199	3.63861	21.9818	18.9576	1.98657	up	root phototropism protein 3-like [Glycine max]	0.849938	-	GO:0016020//membrane	GO:0005488//binding;GO:0060089	GO:0009314//response to radiation;GO:0030522//intracellular receptor mediated signaling pathway;GO:0009606//tropism
Araip.RE8JQ.1	1894	10.88	3.56301	56.6301	50.7739	2.8946	up	reticuline oxidase-like protein-like [Glycine max]	0.890771	-	-	GO:0046993;GO:0050662//coenzyme binding	GO:0008152//metabolic process
Araip.Q4PPE.1	1885	15.4111	11.3246	31.0514	27.6273	1.13407	up	RAD51A recombination protein [Triticum aestivum]	0.803828	K04482|1|2e-38|158|gmx:100812213|DNA repair protein RAD51	GO:0043231//intracellular membrane-bounded organelle	GO:0042623//ATPase activity, coupled;GO:0003677//DNA binding;GO:0032559	GO:0006281//DNA repair;GO:0010212//response to ionizing radiation;GO:0006351//transcription, DNA-dependent
Araip.82J1L.1	1945	11.3305	6.37271	22.2944	22.3632	1.3349	up	Purple acid phosphatase [Medicago truncatula]	0.810825	-	-	GO:0043169//cation binding;GO:0016791//phosphatase activity	-
Araip.JS1VN.1	876	9.80155	4.71648	26.7619	27.8668	1.91181	up	PTI1-like tyrosine-protein kinase At3g15890-like [Glycine max]	0.853936	K13416|1|2e-52|203|ath:AT4G33430|brassinosteroid insensitive 1-associated receptor kinase 1 [EC:2.7.10.1 2.7.11.1];K13417|2|3e-52|203|ath:AT2G13790|somatic embryogenesis receptor kinase 4 [EC:2.7.10.1 2.7.11.1];K13418|5|7e-52|202|aly:ARALYDRAFT_895025|som	-	GO:0004713//protein tyrosine kinase activity;GO:0032559	GO:0006464//cellular protein modification process
Araip.69PSI.1	447	0.96042	0.308101	6.8557	5.62663	3.29867	up	protein TRANSPARENT TESTA 1-like [Glycine max]	0.817625	-	GO:0043231//intracellular membrane-bounded organelle	GO:0046914//transition metal ion binding;GO:0001071//nucleic acid binding transcription factor activity	GO:0006351//transcription, DNA-dependent;GO:0000904//cell morphogenesis involved in differentiation
Araip.W0JLG.1	630	32.0277	24.2652	60.5603	64.815	1.15523	up	protein TRANSPARENT TESTA 1-like [Glycine max]	0.820967	-	GO:0012505//endomembrane system;GO:0043231//intracellular membrane-bounded organelle	GO:0046914//transition metal ion binding;GO:0001071//nucleic acid binding transcription factor activity	GO:0006351//transcription, DNA-dependent
Araip.3HT7R.1	2085	17.1586	9.97406	28.0728	35.6918	1.23273	up	protein TRANSPARENT TESTA 12-like [Glycine max]	0.814167	K03327|1|0.0|698|gmx:100796652|multidrug resistance protein, MATE family	GO:0044464//cell part	GO:0015291//secondary active transmembrane transporter activity	GO:0003006//developmental process involved in reproduction;GO:0006810//transport
Araip.9F43K.1	1521	28.2254	15.8456	51.0749	45.814	1.1365	up	protein TRANSPARENT TESTA 12-like [Glycine max]	0.816117	K03327|1|0.0|731|gmx:100801718|multidrug resistance protein, MATE family	GO:0031090//organelle membrane	GO:0015291//secondary active transmembrane transporter activity	GO:0006810//transport
Araip.U442X.1	1118	16.3838	11.7026	35.3596	44.9929	1.51647	up	protein LURP-one-related 11-like [Glycine max]	0.83696	K03239|1|4e-52|201|vvi:100244672|translation initiation factor eIF-2B subunit alpha	-	-	-
Araip.H6F7C.1	1604	1.60589	2.40411	9.17056	9.59259	2.22623	up	protein kinase PINOID 2-like [Glycine max]	0.819837	K08286|1|2e-124|444|aly:ARALYDRAFT_494187|protein-serine/threonine kinase [EC:2.7.11.-];K08282|5|2e-81|301|ath:AT3G45780|non-specific serine/threonine protein kinase [EC:2.7.11.1]	-	GO:0004674//protein serine/threonine kinase activity;GO:0032559	GO:0006464//cellular protein modification process;GO:0009793//embryo development ending in seed dormancy
Araip.L9NXN.1	2146	27.3402	15.338	60.0476	71.8364	1.6277	up	protein CHUP1, chloroplastic-like [Glycine max]	0.853182	-	-	-	-
Araip.4S8L2.1	2388	96.0609	48.214	176.452	158.975	1.21718	up	Primary amine oxidase [Medicago truncatula]	0.833159	K00276|1|0.0|1259|mtr:MTR_3g077080|primary-amine oxidase [EC:1.4.3.21]	GO:0042579//microbody	GO:0046914//transition metal ion binding;GO:0016641//oxidoreductase activity, acting on the CH-NH2 group of donors, oxygen as acceptor;GO:0048037//cofactor binding	GO:0006807//nitrogen compound metabolic process
Araip.KX6TX.1	1407	14.2391	5.38356	96.2692	94.4254	3.28067	up	predicted protein [Populus trichocarpa]	0.902618	-	-	-	-
Araip.M7SF9.1	536	37.9115	28.5206	78.3276	95.7793	1.39002	up	predicted protein [Populus trichocarpa]	0.842777	K09422|1|1e-13|72.8|sbi:SORBI_03g028170|myb proto-oncogene protein, plant	GO:0043231//intracellular membrane-bounded organelle	GO:0003676//nucleic acid binding	-
Araip.9U1PK.1	447	1.28056	0.308101	4.4562	8.27445	3.00242	up	polygalacturonase-like [Glycine max]	0.810906	K01184|1|2e-39|159|rcu:RCOM_0968450|polygalacturonase [EC:3.2.1.15]	-	GO:0016798//hydrolase activity, acting on glycosyl bonds	-
Araip.3V94N.1	1140	6.1509	4.10748	14.1128	15.1841	1.51394	up	pleckstrin homology domain-containing family A member 8-like [Glycine max]	0.803451	-	-	-	-
Araip.KW8S2.1	611	13.8184	11.9464	39.1212	35.5945	1.53601	up	phytosulfokines 4-like [Glycine max]	0.844301	-	-	-	-
Araip.PV3UP.1	282	123.819	59.5816	224.947	243.431	1.35267	up	Phloem specific protein [Medicago truncatula]	0.843023	-	-	-	-
Araip.ZET1U.1	1017	1.54782	0.812515	6.1772	9.16487	2.70043	up	peroxidase 44-like [Glycine max]	0.819558	K00430|1|2e-106|383|gmx:100777946|peroxidase [EC:1.11.1.7]	GO:0005618//cell wall	GO:0046872//metal ion binding;GO:0003824//catalytic activity	-
Araip.JC79F.1	1159	7.28478	1.06945	18.773	29.8703	2.54166	up	Peroxidase [Medicago truncatula]	0.871567	K00430|1|1e-99|361|vvi:100257059|peroxidase [EC:1.11.1.7]	-	-	-
Araip.G30W8.1	1461	51.8147	32.1444	109.072	145.416	1.59983	up	Peroxidase [Medicago truncatula]	0.857606	K00430|1|2e-84|310|pop:POPTR_832218|peroxidase [EC:1.11.1.7]	GO:0043231//intracellular membrane-bounded organelle	GO:0005506//iron ion binding;GO:0003824//catalytic activity;GO:0016209//antioxidant activity	GO:0008152//metabolic process;GO:0006950//response to stress
Araip.ZEN1Y.1	1448	72.7373	51.0748	120.844	134.971	1.04695	up	Peroxidase [Medicago truncatula]	0.812234	K00430|1|7e-155|544|gmx:100793330|peroxidase [EC:1.11.1.7]	GO:0044464//cell part	GO:0005506//iron ion binding;GO:0003824//catalytic activity;GO:0016209//antioxidant activity	GO:0008152//metabolic process;GO:0006950//response to stress
Araip.HW618.1	2279	15.0073	11.8444	32.9443	34.0817	1.31971	up	peptide/nitrate transporter At5g14940-like [Glycine max]	0.823458	K14638|1|4e-79|293|mtr:MTR_4g015080|solute carrier family 15 (peptide/histidine transporter), member 3/4	GO:0044464//cell part	GO:0005275//amine transmembrane transporter activity	GO:0051707//response to other organism;GO:0015833//peptide transport
Araip.7VR0R.1	975	94.6679	76.9827	210.114	239.902	1.3905	up	peptide chain release factor 1-like [Glycine max]	0.847316	K02835|1|1e-11|65.9|gmx:100800412|peptide chain release factor 1	GO:0043231//intracellular membrane-bounded organelle	GO:0003747//translation release factor activity	GO:0006412//translation
Araip.GC9VN.1	1503	78.2637	62.0342	155.468	130.918	1.02947	up	pectate lyase 22 isoform 1 [Glycine max]	0.803058	K01728|1|0.0|655|gmx:100101868|pectate lyase [EC:4.2.2.2]	-	GO:0003824//catalytic activity	-
Araip.1C4CW.1	1230	5.11912	2.01543	17.3156	11.4268	2.01029	up	patatin group A-3-like [Glycine max]	0.836321	-	-	-	GO:0008152//metabolic process
Araip.440M0.1	2160	20.2729	13.3896	34.6884	51.2336	1.35189	up	PAP-specific phosphatase HAL2-like protein, partial [Medicago truncatula]	0.829521	K01082|1|8e-10|61.6|gmx:100778349|3'(2'), 5'-bisphosphate nucleotidase [EC:3.1.3.7]	-	-	-
Araip.3S762.1	1929	8.828	5.56882	17.7134	25.1564	1.57421	up	P450 monooxygenase-like protein [Stylosanthes guianensis]	0.829341	K00517|1|6e-129|459|ath:AT4G31940|[EC:1.14.-.-]	-	GO:0004497//monooxygenase activity;GO:0005506//iron ion binding	-
Araip.2E3EC.1	2060	7.36353	1.53767	39.4219	20.7557	2.75716	up	Os01g0947000 [Oryza sativa Japonica Group]	0.880481	-	-	GO:0016798//hydrolase activity, acting on glycosyl bonds;GO:0043167//ion binding	GO:0044238//primary metabolic process
Araip.MKZ4E.1	1252	46.5198	30.5803	93.1342	89.3355	1.24285	up	omega-hydroxypalmitate O-feruloyl transferase-like [Glycine max]	0.831078	K15400|1|3e-168|589|vvi:100245819|omega-hydroxypalmitate O-feruloyl transferase [EC:2.3.1.188]	-	GO:0016747//transferase activity, transferring acyl groups other than amino-acyl groups	-
Araip.GPN3I.1	3062	21.3112	17.991	42.8849	75.5198	1.59104	up	oligopeptide transporter 3-like [Glycine max]	0.851429	-	GO:0044464//cell part	GO:0015197//peptide transporter activity	GO:0006810//transport;GO:0030003//cellular cation homeostasis
Araip.GHH45.1	1585	317.173	117.128	846.652	922.78	2.02652	up	Nucleoside-triphosphatase [Medicago truncatula]	0.879416	K14641|1|5e-102|369|vvi:100267968|apyrase [EC:3.6.1.5]	-	-	-
Araip.S8804.1	2095	1.09291	0.262952	9.28857	7.13254	3.59827	up	nucleobase-ascorbate transporter 7-like [Glycine max]	0.848938	K14611|1|0.0|810|pop:POPTR_570060|solute carrier family 23 (nucleobase transporter), member 1/2	GO:0016020//membrane	GO:0005215//transporter activity	GO:0006810//transport
Araip.92GX5.1	540	34.1856	25.759	68.0999	62.1926	1.12005	up	nuclear transcription factor Y subunit B-3-like [Glycine max]	0.819444	K08065|1|2e-53|206|gmx:100813169|nuclear transcription Y subunit beta;K02326|4|2e-11|67.0|smo:SELMODRAFT_115079|DNA polymerase epsilon subunit 3 [EC:2.7.7.7]	GO:0043231//intracellular membrane-bounded organelle	GO:0003677//DNA binding;GO:0001071//nucleic acid binding transcription factor activity	GO:0006351//transcription, DNA-dependent
Araip.YS13X.1	1329	97.4476	61.4513	225.86	199.823	1.42167	up	nuclear transcription factor Y subunit A-3-like [Glycine max]	0.847988	K08064|1|2e-33|140|sbi:SORBI_01g045500|nuclear transcription factor Y, alpha	-	-	GO:0010467//gene expression
Araip.WS2K0.1	2408	5.46738	1.25825	31.0522	24.5145	3.04648	up	nitrate transporter 1.5-like [Glycine max]	0.884889	K14638|1|1e-125|448|ppp:PHYPADRAFT_134814|solute carrier family 15 (peptide/histidine transporter), member 3/4	GO:0016020//membrane	GO:0015103//inorganic anion transmembrane transporter activity	GO:0010035//response to inorganic substance;GO:0042126//nitrate metabolic process;GO:0015833//peptide transport;GO:0015698//inorganic anion transport
Araip.YBR8J.1	2706	14.1728	6.36185	33.1817	45.4339	1.93676	up	nitrate reductase [NADH]-like [Vitis vinifera]	0.863571	K00360|1|0.0|937|ppp:PHYPADRAFT_184973|nitrate reductase (NADH) [EC:1.7.1.1];K00387|4|2e-94|345|olu:OSTLU_3554|sulfite oxidase [EC:1.8.3.1]	-	GO:0008940//nitrate reductase activity;GO:0005506//iron ion binding;GO:0050662//coenzyme binding	GO:0042126//nitrate metabolic process
Araip.306R5.1	2470	18.7134	11.8764	44.5406	31.1468	1.307	up	NADP-dependent alkenal double bond reductase P2 [Vitis vinifera]	0.825703	K07119|1|9e-138|488|vvi:100256090|	-	GO:0016628//oxidoreductase activity, acting on the CH-CH group of donors, NAD or NADP as acceptor;GO:0046914//transition metal ion binding	GO:0008152//metabolic process
Araip.KP5QZ.1	1139	10.8049	4.95748	29.0576	29.6154	1.89621	up	NAC domain-containing protein 2-like [Glycine max]	0.855427	-	-	-	-
Araip.XT8UZ.1	1173	7.80782	3.40487	19.8552	26.9912	2.06281	up	NAC domain-containing protein 29-like [Glycine max]	0.859147	-	-	-	-
Araip.77ISR.1	774	25.5144	20.2845	48.6994	71.871	1.39649	up	NAC domain-containing protein 21/22-like [Glycine max]	0.839139	-	-	GO:0003676//nucleic acid binding;GO:0001071//nucleic acid binding transcription factor activity	GO:0006351//transcription, DNA-dependent;GO:0032501//multicellular organismal process
Araip.KTL6D.1	180	25.4405	10.7117	34.05	41.9184	1.07132	up	NAC domain-containing protein 21/22-like [Glycine max]	0.806744	-	-	GO:0003676//nucleic acid binding	-
Araip.NB7HU.1	1016	4.22547	1.76218	7.38978	14.5617	1.87426	up	NAC domain-containing protein 18 [Glycine max]	0.815249	-	-	GO:0003676//nucleic acid binding	-
Araip.PW8UQ.1	820	7.32965	3.35906	38.1193	33.3783	2.74181	up	NAC domain protein NAC6 [Glycine max]	0.882972	-	-	-	GO:0009887//organ morphogenesis;GO:0008361//regulation of cell size;GO:0003006//developmental process involved in reproduction;GO:0009743//response to carbohydrate stimulus
Araip.UA0W9.1	953	8.70929	4.47992	25.4035	26.3914	1.97345	up	NAC domain protein [Medicago truncatula]	0.856984	-	-	GO:0003676//nucleic acid binding;GO:0001071//nucleic acid binding transcription factor activity	GO:0006351//transcription, DNA-dependent;GO:0032501//multicellular organismal process
Araip.PUS3S.1	920	40.4421	14.2212	168.048	212.915	2.80101	up	MYB transcription factor MYB139 [Glycine max]	0.895327	K09422|1|4e-54|209|vvi:100260318|myb proto-oncogene protein, plant	GO:0043231//intracellular membrane-bounded organelle	-	GO:0009725//response to hormone stimulus;GO:0006351//transcription, DNA-dependent;GO:0009743//response to carbohydrate stimulus;GO:0010038//response to metal ion
Araip.X36UP.1	318	45.4508	26.8513	101.186	114.915	1.5796	up	monothiol glutaredoxin-S6-like [Glycine max]	0.85664	K03676|1|3e-17|84.7|bdi:100821530|glutaredoxin 3	-	GO:0015036//disulfide oxidoreductase activity	GO:0019725//cellular homeostasis
Araip.HEJ11.1	309	34.2705	20.9479	55.0419	61.7644	1.0809	up	monothiol glutaredoxin-S6-like [Glycine max]	0.815544	K03676|1|3e-18|88.2|bdi:100821530|glutaredoxin 3	-	GO:0030611//arsenate reductase activity;GO:0015036//disulfide oxidoreductase activity	GO:0019725//cellular homeostasis
Araip.5X8UP.1	602	12.361	13.2688	34.361	30.2284	1.33347	up	MLP-like protein 34-like [Glycine max]	0.822868	-	-	-	GO:0050896//response to stimulus
Araip.LD7F4.1	571	24.8111	21.9486	57.4258	46.6384	1.15413	up	MLP-like protein 34-like [Glycine max]	0.818264	-	-	-	GO:0050896//response to stimulus
Araip.52CRB.1	349	8.61076	5.52464	14.4883	28.4025	1.60136	up	MLP-like protein [Medicago truncatula]	0.829832	-	GO:0009536//plastid	GO:0005488//binding	-
Araip.7Y21E.1	1060	4.72509	3.76785	18.3581	16.4696	2.0359	up	mitochondrial outer membrane protein porin 1-like [Glycine max]	0.844448	K15040|1|2e-103|373|gmx:100787061|voltage-dependent anion channel protein 2	-	-	GO:0006810//transport
Araip.TEP2W.1	1037	93.5618	45.1545	250.302	246.531	1.84062	up	metallothionein-like protein [Arachis hypogaea]	0.872354	-	-	GO:0043169//cation binding	-
Araip.LM2NC.1	1524	27.982	16.3567	42.3278	68.1489	1.31711	up	metal transporter Nramp3-like [Glycine max]	0.832601	K12347|1|0.0|778|gmx:100807811|natural resistance-associated macrophage protein	GO:0031090//organelle membrane;GO:0043231//intracellular membrane-bounded organelle	GO:0022890//inorganic cation transmembrane transporter activity	GO:0006952//defense response;GO:0030003//cellular cation homeostasis;GO:0051707//response to other organism;GO:0000041//transition metal ion transport;GO:0010038//response to metal ion
Araip.M345P.1	3040	13.3688	9.87607	25.2518	30.9521	1.27376	up	Metacaspase-1 [Medicago truncatula]	0.816084	-	-	-	-
Araip.166TL.1	1386	41.6092	35.8711	71.4165	88.4908	1.04533	up	MdMads2.1 protein [Malus x domestica]	0.808023	K09264|1|4e-81|298|rcu:RCOM_1468080|MADS-box transcription factor, plant	GO:0043231//intracellular membrane-bounded organelle	GO:0003677//DNA binding;GO:0001071//nucleic acid binding transcription factor activity;GO:0016628//oxidoreductase activity, acting on the CH-CH group of donors, NAD or NADP as acceptor	GO:0006351//transcription, DNA-dependent
Araip.9S267.1	2279	99.3367	59.7054	215.819	212.475	1.42919	up	low-temperature-induced 65 kDa protein-like [Glycine max]	0.848479	-	-	-	GO:0009725//response to hormone stimulus;GO:0006950//response to stress;GO:0009628//response to abiotic stimulus
Araip.84TK2.1	3567	3.28972	1.85327	7.98985	12.2356	1.97549	up	leucine-rich repeat receptor-like protein kinase At5g49770-like [Glycine max]	0.815642	K04733|1|3e-69|262|smo:SELMODRAFT_159261|interleukin-1 receptor-associated kinase 4 [EC:2.7.11.1];K13416|5|2e-61|236|ath:AT4G33430|brassinosteroid insensitive 1-associated receptor kinase 1 [EC:2.7.10.1 2.7.11.1]	GO:0031410//cytoplasmic vesicle	GO:0016491//oxidoreductase activity;GO:0004674//protein serine/threonine kinase activity;GO:0000166//nucleotide binding	GO:0008152//metabolic process
Araip.9A6T0.1	580	2844.04	2104.05	6767.52	5711.02	1.3345	up	lea protein 3 [Arachis hypogaea]	0.844596	-	-	-	-
Araip.H879K.1	1073	248.462	167.114	910.781	808.815	2.04888	up	late embryogenesis abundant protein group 9 protein [Arachis hypogaea]	0.881218	-	-	-	-
Araip.J6ZJ6.1	330	7.37195	9.18142	35.2881	6.72487	1.34371	up	late embryogenesis abundant protein group 8 protein [Arachis hypogaea]	0.808875	-	-	-	-
Araip.G0CKI.1	623	10.1068	4.20017	33.2028	12.3487	1.67078	up	late embryogenesis abundant protein group 7 protein [Arachis hypogaea]	0.842253	-	-	-	GO:0006952//defense response;GO:0009414//response to water deprivation;GO:0003006//developmental process involved in reproduction;GO:0009642//response to light intensity
Araip.K1FH3.1	1927	6.75783	2.42996	15.3463	14.8945	1.71871	up	laccase-7-like [Glycine max]	0.827243	K00423|1|3e-55|214|rcu:RCOM_0657480|L-ascorbate oxidase [EC:1.10.3.3]	-	GO:0046872//metal ion binding;GO:0016682//oxidoreductase activity, acting on diphenols and related substances as donors, oxygen as acceptor	GO:0008152//metabolic process
Araip.8C4ZH.1	1179	1137.54	676.341	4021.79	3199	1.99308	up	Kunitz-type trypsin inhibitor-like 2 protein; AltName: Full=Protease inhibitor from pea 2; Flags: Precursor	0.879547	-	-	-	-
Araip.S8PCM.1	1332	3.4379	0.930549	10.353	10.9961	2.28898	up	JHL18I08.15 [Jatropha curcas]	0.831831	-	GO:0016020//membrane	-	GO:0050801//ion homeostasis
Araip.5A5J5.1	884	32.6999	18.3836	74.0124	72.8021	1.52306	up	iron-sulfur cluster assembly enzyme ISCU, mitochondrial-like [Glycine max]	0.844793	K04488|1|2e-57|219|ath:AT4G04080|nitrogen fixation protein NifU and related proteins	GO:0043231//intracellular membrane-bounded organelle	GO:0046914//transition metal ion binding;GO:0051540	GO:0031163
Araip.BP9MY.1	2386	579.728	442.486	1996.93	1654.21	1.83665	up	inositol-3-phosphate synthase-like [Glycine max]	0.873796	K01858|1|1e-46|182|gmx:100800820|myo-inositol-1-phosphate synthase [EC:5.5.1.4]	GO:0044424//intracellular part	GO:0016872//intramolecular lyase activity	GO:0006644//phospholipid metabolic process;GO:0006020//inositol metabolic process
Araip.NUB09.1	2271	13.4848	10.3094	27.3929	28.925	1.24298	up	inositol transporter 4-like [Glycine max]	0.811185	K08150|1|0.0|889|gmx:100814449|MFS transporter, SP family, solute carrier family 2 (myo-inositol transporter), member 13	GO:0016020//membrane	GO:0016491//oxidoreductase activity;GO:0005365//myo-inositol transmembrane transporter activity	GO:0006810//transport
Araip.8YA9F.1	1147	11.2286	11.887	28.7213	28.7639	1.31432	up	inactive hydroxysteroid dehydrogenase-like protein 1-like [Glycine max]	0.819181	K10251|1|1e-103|374|vvi:100259451|beta-keto reductase [EC:1.1.1.-]	-	GO:0016491//oxidoreductase activity	GO:0008152//metabolic process
Araip.Q4NNC.1	1925	49.9558	22.6078	90.5817	94.5325	1.3511	up	IAA-amino acid hydrolase ILR1-like protein [Medicago truncatula]	0.838812	K14664|1|0.0|725|pop:POPTR_551444|IAA-amino acid hydrolase [EC:3.5.1.-]	GO:0044464//cell part	GO:0016811//hydrolase activity, acting on carbon-nitrogen (but not peptide) bonds, in linear amides;GO:0070011//peptidase activity, acting on L-amino acid peptides	GO:0042445//hormone metabolic process;GO:0002831
Araip.3Y1VE.1	387	4.06752	1.42348	35.6337	17.9678	3.28713	up	hypothetical protein VITISV_026723 [Vitis vinifera]	0.889461	-	-	-	-
Araip.4F069.1	1379	386.865	314.792	644.455	815.373	1.05696	up	hypothetical protein VITISV_004492 [Vitis vinifera]	0.826326	-	-	-	-
Araip.II7AN.1	1139	36.184	22.2482	59.9985	66.8945	1.11878	up	hypothetical protein PRUPE_ppa025654mg [Prunus persica]	0.819034	K08233|1|9e-59|224|ath:AT2G23610|polyneuridine-aldehyde esterase [EC:3.1.1.78]	-	-	-
Araip.0B6PB.1	1685	15.0321	8.33684	31.6452	21.0726	1.1737	up	hypothetical protein PRUPE_ppa007775mg [Prunus persica]	0.803877	K06892|1|4e-107|385|ath:AT3G19010|;K05282|3|3e-45|180|ath:AT4G25420|gibberellin 20-oxidase [EC:1.14.11.12];K05933|4|5e-44|176|ath:AT1G77330|aminocyclopropanecarboxylate oxidase [EC:1.14.17.4];K00475|5|7e-44|176|aly:ARALYDRAFT_485476|naringenin 3-dioxygena	-	GO:0046914//transition metal ion binding;GO:0016701//oxidoreductase activity, acting on single donors with incorporation of molecular oxygen	GO:0008152//metabolic process
Araip.1S9ZE.1	336	42.5901	32.3809	88.0131	71.3317	1.08775	up	hypothetical protein MTR_7g090560 [Medicago truncatula]	0.819558	-	-	-	-
Araip.BN3HZ.1	768	9.13025	5.20041	14.1653	24.08	1.41618	up	hypothetical protein MTR_6g012830 [Medicago truncatula]	0.811496	-	-	-	-
Araip.45HI9.1	394	8.35371	10.8359	23.3337	24.4075	1.31491	up	hypothetical protein MTR_5g037140 [Medicago truncatula]	0.812545	-	GO:0005576//extracellular region	GO:0005102//receptor binding	GO:0023052//signaling
Araip.5812W.1	471	84.464	37.135	116.139	140.409	1.07709	up	hypothetical protein MTR_4g121930 [Medicago truncatula]	0.823098	-	-	-	-
Araip.09S55.1	1242	6.33707	2.43951	14.8043	19.8931	1.9831	up	hypothetical protein MTR_4g093820 [Medicago truncatula]	0.843531	-	GO:0043231//intracellular membrane-bounded organelle	-	-
Araip.L4IFZ.1	1030	0.138935	0	4.01657	2.87276	5.53161	up	hypothetical protein MTR_4g012450 [Medicago truncatula]	0.822688	-	-	-	-
Araip.G7F8Y.1	1705	26.0187	20.0322	48.5287	53.1048	1.14208	up	hypothetical protein MTR_3g077030 [Medicago truncatula]	0.817051	-	-	-	-
Araip.XR8KB.1	1059	0.94591	0.260097	8.97067	13.9705	4.24963	up	hyoscyamine 6-dioxygenase-like [Glycine max]	0.888182	K06892|1|8e-41|166|pop:POPTR_550478|;K00475|2|9e-38|155|ath:AT3G51240|naringenin 3-dioxygenase [EC:1.14.11.9]	-	-	-
Araip.M14D6.1	2992	2.58273	0.644418	10.652	13.2025	2.88593	up	hippocampus abundant transcript-like protein 1-like [Glycine max]	0.853428	-	-	-	GO:0006810//transport;GO:0042221//response to chemical stimulus
Araip.HMM2L.1	482	13.3602	5.42885	26.0673	37.4472	1.75719	up	hippocampus abundant transcript 1 protein-like [Glycine max]	0.854214	-	GO:0016020//membrane	GO:0005215//transporter activity	GO:0006810//transport;GO:0042221//response to chemical stimulus
Araip.HIE89.1	1759	509.442	231.284	965.168	1260.45	1.5872	up	glucose-1-phosphate adenylyltransferase large subunit 1-like [Glycine max]	0.861031	K00975|1|0.0|929|gmx:100808791|glucose-1-phosphate adenylyltransferase [EC:2.7.7.27]	GO:0009536//plastid	GO:0070566//adenylyltransferase activity	GO:0005977//glycogen metabolic process
Araip.14WPS.1	609	3.28972	3.39215	11.322	12.1467	1.81242	up	gibberellin 20 oxidase 2-like [Glycine max]	0.817018	K05282|1|8e-15|78.2|zma:778427|gibberellin 20-oxidase [EC:1.14.11.12]	-	GO:0003824//catalytic activity	GO:0008152//metabolic process
Araip.E6C1X.1	919	3.58146	0.44958	13.0049	11.7521	2.61861	up	GDSL esterase/lipase CPRD49-like [Glycine max]	0.848397	-	-	GO:0016787//hydrolase activity	GO:0044238//primary metabolic process
Araip.R86PR.1	2250	148.064	138.762	345.607	332.585	1.24152	up	GDP-mannose 3,5-epimerase 1-like [Glycine max]	0.836452	K10046|1|0.0|771|gmx:100527798|GDP-D-mannose 3', 5'-epimerase [EC:5.1.3.18 5.1.3.-]	-	GO:0048037//cofactor binding;GO:0016857//racemase and epimerase activity, acting on carbohydrates and derivatives	GO:0008152//metabolic process
Araip.655BS.1	2008	61.8591	35.8021	112.858	100.94	1.13039	up	Ferredoxin-nitrite reductase [Medicago truncatula]	0.824769	K00366|1|0.0|940|gmx:732631|ferredoxin-nitrite reductase [EC:1.7.7.1]	-	GO:0051540;GO:0005506//iron ion binding;GO:0016664	GO:0008152//metabolic process
Araip.FJE3M.1	1633	397.673	229.226	596.948	659.647	1.00321	up	F-box protein SKP2A-like [Glycine max]	0.805483	K03875|1|2e-144|510|pop:POPTR_818560|F-box and leucine-rich repeat protein 1 (S-phase kinase-associated protein 2);K10268|5|5e-25|113|smo:SELMODRAFT_410553|F-box and leucine-rich repeat protein 2/20	GO:0043231//intracellular membrane-bounded organelle;GO:0031461//cullin-RING ubiquitin ligase complex	GO:0005488//binding;GO:0019787//small conjugating protein ligase activity	GO:0043161//proteasomal ubiquitin-dependent protein catabolic process;GO:0032446//protein modification by small protein conjugation;GO:0009408//response to heat;GO:0048522//positive regulation of cellular process;GO:0009733//response to auxin stimulus;GO:
Araip.X3RSR.1	1663	8.94929	4.22356	21.5602	16.9921	1.54925	up	fatty acyl-CoA reductase 3-like isoform 1 [Glycine max]	0.824753	K13356|1|0.0|778|gmx:100788680|fatty acyl-CoA reductase [EC:1.2.1.-]	-	GO:0003824//catalytic activity	GO:0008152//metabolic process
Araip.P7GLW.1	416	2.75197	0.993183	17.6798	11.7362	2.9735	up	fatty acyl-CoA reductase 3-like [Glycine max]	0.863931	K13356|1|1e-32|135|gmx:100793197|fatty acyl-CoA reductase [EC:1.2.1.-]	-	-	-
Araip.N41FJ.1	867	90.2851	39.3943	145.625	182.076	1.33743	up	fasciclin-like arabinogalactan protein 11-like isoform 1 [Glycine max]	0.841581	-	-	-	-
Araip.I91ZV.1	456	3.13822	1.20808	9.40854	7.46225	1.95667	up	ent-kaurenoic acid oxidase 2-like [Glycine max]	0.800649	K04123|1|6e-55|210|rcu:RCOM_0659440|ent-kaurenoic acid hydroxylase [EC:1.14.13.79]	-	GO:0016491//oxidoreductase activity;GO:0005506//iron ion binding	-
Araip.S3XFX.1	295	239.151	174.603	337.095	505.528	1.02611	up	Embryonic abundant protein-like protein [Medicago truncatula]	0.806204	-	-	-	-
Araip.X14G7.1	1190	11.1837	5.32368	28.9711	28.3462	1.79586	up	EG45-like domain containing protein-like [Glycine max]	0.852658	-	-	-	-
Araip.A1YHK.1	1486	21.9565	14.458	38.3578	47.0922	1.23057	up	DNA-directed RNA polymerase II subunit RPB9 [Vitis vinifera]	0.820935	K03017|1|9e-54|206|vvi:100253286|DNA-directed RNA polymerase II subunit RPB9	GO:0055029;GO:0016591//DNA-directed RNA polymerase II, holoenzyme	GO:0003676//nucleic acid binding;GO:0046914//transition metal ion binding;GO:0034062//RNA polymerase activity	GO:0006351//transcription, DNA-dependent
Araip.27007.1	1385	9.29909	5.2702	19.9137	25.2098	1.63095	up	diacylglycerol acyltransferase [Arachis hypogaea]	0.832274	-	-	-	-
Araip.CJ1ZA.1	1706	1.59376	1.29164	9.61023	10.9269	2.83139	up	cytokinin dehydrogenase 1-like [Glycine max]	0.843514	K00279|1|0.0|740|gmx:100808738|cytokinin dehydrogenase [EC:1.5.99.12]	-	GO:0016645//oxidoreductase activity, acting on the CH-NH group of donors;GO:0050662//coenzyme binding	GO:0006725//cellular aromatic compound metabolic process
Araip.IJ2K6.1	1711	5.10185	2.33426	14.8658	14.7861	1.9955	up	cytochrome P450 82A4-like [Glycine max]	0.837321	K00517|1|3e-118|423|ath:AT4G31940|[EC:1.14.-.-];K05280|2|4e-74|277|aly:ARALYDRAFT_487632|flavonoid 3'-monooxygenase [EC:1.14.13.21];K15814|5|3e-70|264|gmx:100037459|beta-amyrin 24-hydroxylase [EC:1.14.99.43]	-	GO:0046872//metal ion binding	-
Araip.RXK1S.1	1959	3.21415	1.82785	9.3859	11.0262	2.01736	up	cytochrome P450 71D8-like [Glycine max]	0.817428	K13267|1|7e-123|439|gmx:100814284|cytochrome P450, family 71, subfamily D, polypeptide 9 (flavonoid 6-hydroxylase) [EC:1.14.13.-];K00517|2|1e-113|408|ath:AT3G26300|[EC:1.14.-.-];K16083|4|3e-108|390|osa:4329725|cytochrome P450, family 71, subfamily Z, poly	-	-	-
Araip.2FB12.1	2549	4.26669	1.29671	9.85832	12.1306	1.98274	up	cytochrome P450 71D10 [Glycine max]	0.821508	K13267|1|6e-132|469|gmx:100814284|cytochrome P450, family 71, subfamily D, polypeptide 9 (flavonoid 6-hydroxylase) [EC:1.14.13.-];K09755|3|7e-101|366|rcu:RCOM_0193830|ferulate-5-hydroxylase [EC:1.14.-.-];K00517|5|5e-100|363|ath:AT3G26300|[EC:1.14.-.-]	-	GO:0004497//monooxygenase activity;GO:0005506//iron ion binding	-
Araip.13H0V.1	1897	178.558	126.759	359.275	334.967	1.18513	up	cytochrome P450 71A1-like [Vitis vinifera]	0.833699	K00517|1|2e-111|400|ath:AT3G26310|[EC:1.14.-.-];K09755|2|2e-107|388|rcu:RCOM_0193830|ferulate-5-hydroxylase [EC:1.14.-.-];K13029|5|1e-105|382|sbi:SORBI_01g001180|4-hydroxyphenylacetaldehyde oxime monooxygenase [EC:1.14.13.68]	GO:0016020//membrane	GO:0016491//oxidoreductase activity;GO:0005506//iron ion binding	GO:0008152//metabolic process
Araip.6QX0L.1	1894	19.2667	13.5249	39.5601	49.6803	1.44437	up	cytochrome P450 71A1-like [Glycine max]	0.836731	K00517|1|3e-94|343|ath:AT4G13310|[EC:1.14.-.-];K11868|5|1e-90|332|aly:ARALYDRAFT_481994|cytochrome P450, family 71, subfamily A, polypeptide 13 (indoleacetaldoxime dehydratase) [EC:4.99.1.6]	-	GO:0046872//metal ion binding	-
Araip.CC4A1.1	1589	16.0304	8.14714	50.6249	73.5546	2.36069	up	cytochrome P450 716B2-like [Glycine max]	0.880891	K09843|1|9e-65|245|smo:SELMODRAFT_104642|(+)-abscisic acid 8'-hydroxylase [EC:1.14.13.93]	-	GO:0016709//oxidoreductase activity, acting on paired donors, with incorporation or reduction of molecular oxygen, NAD(P)H as one donor, and incorporation of one atom of oxygen;GO:0005506//iron ion binding	GO:0008152//metabolic process
Araip.5Y3BS.1	1803	8.96872	4.96499	17.5915	21.909	1.50329	up	cytochrome P450 704C1-like [Glycine max]	0.816019	K15398|1|6e-98|356|ppp:PHYPADRAFT_151187|cytochrome P450, family 86, subfamily A, polypeptide 2/4/7/8 (fatty acid omega-hydroxylase) [EC:1.14.-.-];K15402|2|6e-97|352|ppp:PHYPADRAFT_180507|cytochrome P450, family 86, subfamily B, polypeptide 1 (fatty acid	-	GO:0016712//oxidoreductase activity, acting on paired donors, with incorporation or reduction of molecular oxygen, reduced flavin or flavoprotein as one donor, and incorporation of one atom of oxygen;GO:0005506//iron ion binding	GO:0008152//metabolic process
Araip.7JC4X.1	1530	43.2114	18.1828	98.2441	148.914	2.00926	up	cysteine protease-like protein [Arachis hypogaea]	0.876122	K01376|1|1e-132|470|ath:AT4G16190|[EC:3.4.22.-];K01373|3|9e-114|408|ppp:PHYPADRAFT_209158|cathepsin F [EC:3.4.22.41]	-	GO:0004175//endopeptidase activity	GO:0019538//protein metabolic process
Araip.KRR3N.1	1248	7.91193	4.30379	15.1015	18.2563	1.44929	up	Cys endopeptidase	0.807007	K01365|1|3e-148|522|mtr:MTR_135s0001|cathepsin L [EC:3.4.22.15]	GO:0044432//endoplasmic reticulum part;GO:0016023//cytoplasmic membrane-bounded vesicle	GO:0004175//endopeptidase activity;GO:0016628//oxidoreductase activity, acting on the CH-CH group of donors, NAD or NADP as acceptor	GO:0019538//protein metabolic process
Araip.L20X2.1	897	43.872	31.9354	97.3669	107.043	1.43106	up	CM0216.380.nc [Lotus japonicus]	0.845399	-	-	-	-
Araip.TL7DC.1	222	2.57843	2.48147	7.59222	11.9957	1.95279	up	CLE16 protein [Glycine max]	0.81266	-	-	-	-
Araip.P4Q9N.1	924	36.7049	24.444	76.7782	107.918	1.59476	up	class-10 pathogenesis-related protein 1-like [Glycine max]	0.855788	-	-	-	GO:0050896//response to stimulus
Araip.A0CQ3.1	1044	15.352	1.31917	18.6394	22.8156	1.31419	up	Chain A, Structural Basis Of Carbohydrate Recognition By Bowringia Milbraedii Seed Agglutinin	0.807072	K10082|1|2e-24|110|mtr:MTR_5g031140|lectin, mannose-binding 2;K10632|2|2e-22|104|gmx:100807397|BRCA1-associated protein [EC:6.3.2.19]	-	-	GO:0007088//regulation of mitosis
Araip.S4C00.1	2173	28.7786	12.8658	59.3014	69.446	1.62835	up	cellulose synthase-like protein G2-like [Glycine max]	0.852904	K10999|1|6e-77|286|gmx:100779834|cellulose synthase A [EC:2.4.1.12]	-	GO:0016740//transferase activity	-
Araip.XI8EQ.1	2403	11.3148	4.47035	50.9474	42.1123	2.55959	up	cation/calcium exchanger 3-like [Glycine max]	0.882939	K13754|1|0.0|759|gmx:100818583|solute carrier family 24 (sodium/potassium/calcium exchanger), member 6	GO:0043231//intracellular membrane-bounded organelle;GO:0012506//vesicle membrane	GO:0046873//metal ion transmembrane transporter activity;GO:0022890//inorganic cation transmembrane transporter activity	GO:0009651//response to salt stress;GO:0006828//manganese ion transport;GO:0035725//sodium ion transmembrane transport;GO:0006873//cellular ion homeostasis
Araip.DMI2F.1	875	7.68666	2.51833	28.8938	22.3189	2.32723	up	CASP-like protein RCOM_1174750-like [Glycine max]	0.867307	-	GO:0044464//cell part	-	-
Araip.VL81T.1	835	26.564	13.6897	58.5374	44.8271	1.36055	up	CASP-like protein 7-like [Glycine max]	0.833961	-	-	-	-
Araip.RJ87T.1	1717	2.2503	0.962525	7.13919	8.09962	2.24583	up	carotenoid cleavage dioxygenase 7, chloroplastic-like [Glycine max]	0.802812	K09840|1|2e-12|69.7|vvi:100254497|9-cis-epoxycarotenoid dioxygenase [EC:1.13.11.51]	-	GO:0016701//oxidoreductase activity, acting on single donors with incorporation of molecular oxygen	-
Araip.3H6ZY.1	234	12.8425	7.65118	53.6942	40.4642	2.19991	up	BURP domain-containing protein 3-like [Glycine max]	0.874058	-	-	-	-
Araip.REH1B.1	1250	33.0853	10.2465	86.051	121.909	2.2628	up	bidirectional sugar transporter SWEET3-like [Glycine max]	0.881481	K15382|1|2e-106|383|gmx:100785324|solute carrier family 50 (sugar transporter)	GO:0016021//integral to membrane	-	GO:0006810//transport
Araip.S4KSY.1	1338	22.567	10.9107	47.7539	59.5991	1.68109	up	bidirectional sugar transporter SWEET1-like [Glycine max]	0.86031	K15382|1|1e-65|247|gmx:100800304|solute carrier family 50 (sugar transporter)	GO:0016021//integral to membrane	GO:0015144//carbohydrate transmembrane transporter activity	GO:0006810//transport
Araip.I71R5.1	1821	6.44394	4.08399	15.5665	13.9741	1.48848	up	Beta-glucosidase D4 [Medicago truncatula]	0.802959	K01188|1|0.0|632|sbi:SORBI_06g019840|beta-glucosidase [EC:3.2.1.21]	-	-	-
Araip.PUC4K.1	1539	5.858	2.1477	14.5359	18.6496	2.05146	up	beta-glucosidase 25-like [Glycine max]	0.844645	K01188|1|3e-169|592|aly:ARALYDRAFT_472753|beta-glucosidase [EC:3.2.1.21]	GO:0005618//cell wall	GO:0043167//ion binding;GO:0015926//glucosidase activity	GO:0044238//primary metabolic process
Araip.CP7MF.1	1217	48.5632	21.7276	144.537	57.2581	1.52149	up	beta-1,3-glucanase [Sesbania rostrata]	0.847463	-	-	GO:0016798//hydrolase activity, acting on glycosyl bonds;GO:0043167//ion binding	GO:0044238//primary metabolic process
Araip.TQY0D.1	1395	2.87231	2.86302	13.4003	13.469	2.22801	up	auxin-induced protein 5NG4-like [Glycine max]	0.841057	-	GO:0044464//cell part	-	-
Araip.P68BZ.1	1588	36.9472	28.7931	83.1737	76.4891	1.28018	up	auxin-induced protein 5NG4-like [Glycine max]	0.835403	-	GO:0044464//cell part	-	-
Araip.AV3G9.1	1414	57.3827	25.0314	82.7891	109.234	1.22032	up	auxin-induced protein 5NG4-like [Glycine max]	0.830225	-	GO:0044464//cell part	-	-
Araip.RNE4C.1	1816	54.8455	19.0353	123.778	130.024	1.78043	up	auxin-induced protein 5NG4 [Glycine max]	0.869404	-	GO:0044464//cell part	-	-
Araip.K1DJ5.1	180	33.3906	24.4838	61.2899	69.864	1.18026	up	auxin-induced protein 10A5-like [Glycine max]	0.823819	K14488|1|6e-27|117|gmx:100796789|SAUR family protein	-	-	GO:0009725//response to hormone stimulus
Araip.T7KQ2.1	1287	1.55667	1.28411	9.64352	9.08145	2.7206	up	auxin-induced nodulin [Copaifera officinalis]	0.835321	-	-	-	-
Araip.QQ6TU.1	3655	16.7573	12.1707	32.6991	31.4919	1.1499	up	auxin response factor 9-like [Glycine max]	0.808006	K14486|1|4e-174|610|osa:4329672|auxin response factor	-	GO:0005488//binding	GO:0009725//response to hormone stimulus;GO:0050794//regulation of cellular process
Araip.JPZ0F.1	1146	8.99074	3.60527	20.7241	20.1394	1.69785	up	Auxin Efflux Carrier [Medicago truncatula]	0.839041	K13947|1|6e-149|525|mtr:MTR_7g079720|auxin efflux carrier family	GO:0043231//intracellular membrane-bounded organelle;GO:0016020//membrane	GO:0015294//solute:cation symporter activity	GO:0048878//chemical homeostasis;GO:0046907//intracellular transport;GO:0060918//auxin transport
Araip.V14YL.1	3290	29.5774	14.6931	65.3883	43.4848	1.29823	up	ATPase 11, plasma membrane-type-like [Glycine max]	0.831569	K01535|1|0.0|1605|vvi:100241576|H+-transporting ATPase [EC:3.6.3.6]	GO:0031224//intrinsic to membrane	GO:0043169//cation binding;GO:0015662//ATPase activity, coupled to transmembrane movement of ions, phosphorylative mechanism;GO:0032559	GO:0006818//hydrogen transport;GO:0009206;GO:0006811//ion transport;GO:0009207
Araip.485LJ.1	2220	5.86592	0.682403	49.8326	43.9177	3.83963	up	aspartic proteinase oryzasin-1-like [Glycine max]	0.910418	K08245|1|0.0|793|gmx:100793160|phytepsin [EC:3.4.23.40]	-	GO:0008233//peptidase activity	GO:0044238//primary metabolic process
Araip.F0Z9B.1	2362	32.7767	10.6119	62.9247	106.357	1.96404	up	aspartic proteinase [Glycine max]	0.873959	K08245|1|0.0|729|gmx:547943|phytepsin [EC:3.4.23.40]	GO:0043231//intracellular membrane-bounded organelle	GO:0004175//endopeptidase activity	GO:0006970//response to osmotic stress;GO:0019538//protein metabolic process
Araip.K6C3R.1	1511	45.933	41.0156	88.9333	119.063	1.25832	up	Amino acid permease [Medicago truncatula]	0.83288	K15015|1|9e-12|70.1|aly:ARALYDRAFT_486994|solute carrier family 32 (vesicular inhibitory amino acid transporter);K14209|3|3e-11|68.2|pop:POPTR_208272|solute carrier family 36 (proton-coupled amino acid transporter)	GO:0016020//membrane	GO:0015171//amino acid transmembrane transporter activity	GO:0015801//aromatic amino acid transport;GO:0015711//organic anion transport;GO:0051707//response to other organism
Araip.HHG4J.1	849	8.42772	8.75966	23.462	19.3429	1.31643	up	ADP-ribosylation factor, arf, [Ricinus communis]	0.808662	K07977|1|5e-93|338|ota:Ot12g02810|Arf/Sar family, other	GO:0044464//cell part	GO:0032561//guanyl ribonucleotide binding;GO:0060089	GO:0035556//intracellular signal transduction
Araip.6WP0C.1	1358	16.9658	7.40328	34.5264	43.7959	1.68437	up	abscisic acid 8'-hydroxylase 1-like [Glycine max]	0.855886	K09843|1|1e-48|191|rcu:RCOM_0814150|(+)-abscisic acid 8'-hydroxylase [EC:1.14.13.93]	-	GO:0046872//metal ion binding	-
Araip.Y64TL.1	384	8.57125	5.73839	32.7199	39.6838	2.33907	up	ABC transporter G family member 22-like [Glycine max]	0.874451	-	-	-	-
Araip.2Y6XY.1	3332	14.044	5.16662	41.7551	48.7977	2.23686	up	ABC transporter G family member 22-like [Glycine max]	0.874353	K05681|1|1e-72|272|cme:CMS467C|ATP-binding cassette, subfamily G (WHITE), member 2;K12843|2|4e-55|214|vvi:100248403|U4/U6 small nuclear ribonucleoprotein PRP3;K05658|4|4e-12|71.6|cme:CMD148C|ATP-binding cassette, subfamily B (MDR/TAP), member 1	GO:0044464//cell part	GO:0017111//nucleoside-triphosphatase activity;GO:0015098//molybdate ion transmembrane transporter activity;GO:0032559	GO:0009207
Araip.Q6AU7.1	5932	5.78972	3.36642	11.9077	17.0593	1.6616	up	ABC transporter C family member 12-like [Glycine max]	0.823245	K05666|1|2e-96|352|olu:OSTLU_35503|ATP-binding cassette, subfamily C (CFTR/MRP), member 2;K05658|3|9e-29|126|pop:POPTR_813324|ATP-binding cassette, subfamily B (MDR/TAP), member 1	-	GO:0017111//nucleoside-triphosphatase activity;GO:0016491//oxidoreductase activity;GO:0000166//nucleotide binding	GO:0009987//cellular process;GO:0006810//transport;GO:0008152//metabolic process
Araip.LA28K.1	4217	0.305412	0.22861	6.17695	4.03461	4.25716	up	ABC transporter B family member 2-like [Glycine max]	0.826702	K05658|1|0.0|1975|gmx:100810688|ATP-binding cassette, subfamily B (MDR/TAP), member 1	GO:0016020//membrane	GO:0017111//nucleoside-triphosphatase activity;GO:0000166//nucleotide binding	GO:0009987//cellular process;GO:0006810//transport
Araip.FYJ9U.1	1459	7.25812	6.23003	30.876	5.07016	1.41415	up	51 kDa seed maturation protein precursor [Glycine max]	0.80858	-	-	-	-
Araip.T0LEM.1	3383	136.377	91.5564	220.077	257.716	1.06777	up	1,4-alpha-glucan-branching enzyme-like [Glycine max]	0.825064	K00700|1|0.0|1298|gmx:100792499|1,4-alpha-glucan branching enzyme [EC:2.4.1.18]	GO:0009536//plastid	GO:0016798//hydrolase activity, acting on glycosyl bonds;GO:0043167//ion binding;GO:0016758//transferase activity, transferring hexosyl groups	GO:0005982//starch metabolic process
Araip.C8YA7.1	623	15.8492	9.06352	31.7271	22.5602	1.12373	up	(+)-neomenthol dehydrogenase [Medicago truncatula]	0.800354	K15095|1|4e-45|177|vvi:100248214|(+)-neomenthol dehydrogenase [EC:1.1.1.208]	-	GO:0003824//catalytic activity	GO:0008152//metabolic process
Araip.QD2LS.1	3529	22.7083	6.63435	104.205	103.55	2.82382	up	-	0.893557	-	-	-	-
Araip.JW94P.1	754	256.598	128.589	823.431	724.431	2.00665	up	-	0.879285	-	-	-	-
Araip.CF4N1.1	171	3.34743	3.22155	9.85657	15.5734	1.95279	up	-	0.82916	-	-	-	-
Araip.V2P8C.1	672	6.60146	2.04942	14.1368	15.8515	1.79348	up	-	0.829799	-	-	-	-
Araip.TX9CP.1	648	21.8629	8.07625	38.7791	58.9049	1.70609	up	-	0.859851	-	-	-	-
Araip.R79KU.1	772	1802.13	907.498	3942.76	3636.4	1.48394	up	-	0.851904	-	-	-	-
Araip.ULM5C.1	3025	17.8819	13.5217	35.6596	48.5169	1.42249	up	-	0.834797	-	-	-	-
Araip.AJ2HG.1	213	14.1087	10.9918	23.7391	31.2565	1.13159	up	-	0.801288	-	-	-	-
Araip.YTI0W.1	572	25.7685	38.5234	9.91139	8.79407	-1.78118	down	Zinc finger protein LSD1 [Medicago truncatula]	0.854772	-	-	-	-
Araip.0L5SE.1	1093	103.432	106.221	33.645	35.0579	-1.60956	down	zinc finger protein CONSTANS-LIKE 4-like [Glycine max]	0.856836	K12135|1|2e-57|221|aly:ARALYDRAFT_488429|zinc finger protein CONSTANS;K12130|5|4e-10|63.5|pop:POPTR_806314|pseudo-response regulator 5	-	-	-
Araip.WU73T.1	399	50.2115	71.1042	26.8815	31.8884	-1.04562	down	zinc finger protein 3-like [Glycine max]	0.805057	-	-	-	-
Araip.AH0A4.1	300	48.1779	71.156	24.0052	29.5894	-1.15484	down	Ycf1 [Paeonia brownii]	0.820083	-	GO:0031224//intrinsic to membrane;GO:0009941//chloroplast envelope	-	-
Araip.CLK0K.1	1599	26.2221	35.1409	11.9782	13.9713	-1.24167	down	xylosyltransferase 1-like [Glycine max]	0.81379	-	-	GO:0016757//transferase activity, transferring glycosyl groups	-
Araip.JRH45.1	2835	122.003	149.623	43.9407	55.1084	-1.45541	down	Xylan 1 4-beta-xylosidase [Medicago truncatula]	0.847218	K15920|1|0.0|734|rcu:RCOM_1752040|beta-D-xylosidase 4 [EC:3.2.1.37];K05349|4|0.0|722|vvi:100252178|beta-glucosidase [EC:3.2.1.21]	GO:0005576//extracellular region;GO:0005618//cell wall;GO:0009536//plastid	GO:0015926//glucosidase activity	GO:0044238//primary metabolic process
Araip.1E1WQ.1	1089	23.5219	40.2161	13.6481	13.9932	-1.20533	down	WRKY transcription factor 41-like [Glycine max]	0.812463	K13425|1|1e-13|75.5|vvi:100256849|WRKY transcription factor 22;K13426|3|2e-13|75.1|vvi:100251862|WRKY transcription factor 29	-	-	-
Araip.EU051.1	1172	43.7122	56.8747	23.5328	24.742	-1.0591	down	vesicle-associated membrane protein 726-like isoform 1 [Glycine max]	0.812021	K08515|1|7e-97|350|pop:POPTR_746680|vesicle-associated membrane protein 7;K08511|3|4e-91|332|osa:4342638|vesicle-associated membrane protein 72	GO:0031224//intrinsic to membrane	-	GO:0006810//transport
Araip.IXI9R.1	1284	16.829	23.2753	1.55134	2.65014	-3.25479	down	UPF0603 protein At1g54780, chloroplastic-like [Glycine max]	0.881563	-	GO:0044436;GO:0009534//chloroplast thylakoid	-	GO:0009765//photosynthesis, light harvesting
Araip.X1GW0.1	3210	20.4178	37.026	4.91656	5.66901	-2.44005	down	unnamed protein product [Vitis vinifera]	0.873157	K01188|1|2e-180|631|sbi:SORBI_06g019840|beta-glucosidase [EC:3.2.1.21]	-	-	-
Araip.S75SQ.1	1198	9.0783	9.88651	0.639502	1.60544	-3.07858	down	unnamed protein product [Vitis vinifera]	0.845464	K00434|1|2e-145|513|gmx:100799504|L-ascorbate peroxidase [EC:1.11.1.11]	GO:0044436;GO:0009534//chloroplast thylakoid	GO:0016209//antioxidant activity;GO:0005506//iron ion binding	GO:0006950//response to stress;GO:0008152//metabolic process
Araip.XD82V.1	1028	68.2104	87.6165	30.7046	38.2821	-1.17556	down	unknown [Medicago truncatula]	0.825621	-	-	-	GO:0002252
Araip.GJ7LV.1	1446	143.795	214.773	62.4131	62.8213	-1.51762	down	unknown [Medicago truncatula]	0.849889	K00121|1|0.0|704|gmx:100793008|S-(hydroxymethyl)glutathione dehydrogenase / alcohol dehydrogenase [EC:1.1.1.284 1.1.1.1]	-	GO:0046914//transition metal ion binding;GO:0016616//oxidoreductase activity, acting on the CH-OH group of donors, NAD or NADP as acceptor	GO:0006067//ethanol metabolic process
Araip.9V28V.1	1859	138.792	204.248	46.157	47.1935	-1.87765	down	unknown [Medicago truncatula]	0.872698	K00423|1|5e-169|592|aly:ARALYDRAFT_892557|L-ascorbate oxidase [EC:1.10.3.3]	GO:0005576//extracellular region;GO:0005618//cell wall	GO:0046914//transition metal ion binding;GO:0016682//oxidoreductase activity, acting on diphenols and related substances as donors, oxygen as acceptor	GO:0008152//metabolic process
Araip.G67V4.1	738	71.9391	100.958	22.2155	24.4574	-1.88926	down	unknown [Medicago truncatula]	0.869765	-	-	-	-
Araip.K3Q3L.1	1330	8.39249	12.6331	2.76496	2.11353	-2.10764	down	unknown [Medicago truncatula]	0.824884	-	GO:0043231//intracellular membrane-bounded organelle	-	-
Araip.F0TL2.1	1369	23.3104	34.8076	6.3797	6.48417	-2.17566	down	unknown [Medicago truncatula]	0.866078	K01376|1|4e-133|472|ath:AT5G43060|[EC:3.4.22.-];K01365|4|9e-117|418|smo:SELMODRAFT_428615|cathepsin L [EC:3.4.22.15]	-	GO:0016628//oxidoreductase activity, acting on the CH-CH group of donors, NAD or NADP as acceptor;GO:0004175//endopeptidase activity	GO:0019538//protein metabolic process
Araip.J4ZFW.1	1193	13.6745	18.7015	3.59622	3.22433	-2.24696	down	unknown [Medicago truncatula]	0.848955	-	GO:0044436;GO:0009534//chloroplast thylakoid;GO:0009532//plastid stroma	-	-
Araip.XVM77.1	2104	15.9834	20.3571	2.91302	4.71125	-2.25291	down	unknown [Medicago truncatula]	0.853559	-	-	-	-
Araip.QZA57.1	1454	30.3134	69.6184	7.90362	10.1752	-2.46664	down	unknown [Medicago truncatula]	0.88171	-	GO:0044464//cell part	-	-
Araip.LD519.1	1002	9.56874	16.2187	1.68211	1.62417	-2.96339	down	unknown [Medicago truncatula]	0.858213	K15382|1|4e-79|292|gmx:100776607|solute carrier family 50 (sugar transporter)	-	-	-
Araip.VQ4D8.1	1017	50.9372	70.8242	6.77986	5.81897	-3.2727	down	unknown [Medicago truncatula]	0.899866	-	-	-	-
Araip.PQA29.1	594	13.2502	18.0846	0.515908	0.996278	-4.37306	down	unknown [Medicago truncatula]	0.904929	K02693|1|6e-30|127|pop:POPTR_711610|photosystem I subunit IV	GO:0043231//intracellular membrane-bounded organelle;GO:0009522//photosystem I	-	GO:0044237//cellular metabolic process
Araip.IA0Z7.1	330	187.334	294.64	5.10749	15.243	-4.56582	down	unknown [Medicago truncatula]	0.94201	-	GO:0044424//intracellular part	-	-
Araip.UF7GH.1	1036	4.42016	9.7043	0.443701	0	-4.96031	down	unknown [Medicago truncatula]	0.88466	-	-	-	-
Araip.3A81Q.1	585	60.4211	88.9892	21.2157	46.2809	-1.14639	down	unknown [Lotus japonicus]	0.822475	-	-	-	-
Araip.2F8VS.1	1385	26.4507	27.1465	11.0632	12.1776	-1.2055	down	unknown [Lotus japonicus]	0.806826	-	GO:0009528//plastid inner membrane	-	-
Araip.S58FY.1	1035	395.433	612.627	211.258	217.275	-1.2341	down	unknown [Lotus japonicus]	0.8366	-	-	-	-
Araip.NGD50.1	519	16.8194	24.413	8.26646	8.55186	-1.29374	down	unknown [Lotus japonicus]	0.805778	-	-	GO:0003824//catalytic activity	-
Araip.C6ZL6.1	876	20.2565	26.7267	6.64674	11.8223	-1.34704	down	unknown [Lotus japonicus]	0.813414	K13448|1|1e-72|269|rcu:RCOM_0910780|calcium-binding protein CML	-	GO:0046872//metal ion binding;GO:0016628//oxidoreductase activity, acting on the CH-CH group of donors, NAD or NADP as acceptor	GO:0008152//metabolic process
Araip.P4LPA.1	1327	72.5758	81.5742	30.3678	28.0955	-1.39873	down	unknown [Lotus japonicus]	0.841876	-	GO:0009526//plastid envelope;GO:0009570//chloroplast stroma;GO:0009534//chloroplast thylakoid	-	-
Araip.914CH.1	1285	15.2569	17.8984	4.88888	7.48371	-1.42209	down	unknown [Lotus japonicus]	0.805614	K01183|1|3e-97|353|pop:POPTR_717157|chitinase [EC:3.2.1.14]	-	GO:0016798//hydrolase activity, acting on glycosyl bonds	GO:0008152//metabolic process
Araip.UJZ0T.1	1657	336.468	465.36	151.56	142.501	-1.44718	down	unknown [Lotus japonicus]	0.849905	K05692|1|0.0|773|pop:POPTR_561252|actin beta/gamma 1;K10355|5|0.0|770|osa:4333919|actin, other eukaryote	GO:0043232	GO:0032559	-
Araip.NK573.1	1319	27.9913	39.8859	13.1269	11.2166	-1.47939	down	unknown [Lotus japonicus]	0.832651	-	-	-	-
Araip.I2M0Y.1	867	221.504	406.175	99.4989	123.204	-1.4949	down	unknown [Lotus japonicus]	0.850773	K14484|1|5e-63|238|ath:AT3G23050|auxin-responsive protein IAA	-	-	-
Araip.CN7HI.1	1284	30.2031	37.3263	10.2627	13.5964	-1.50098	down	unknown [Lotus japonicus]	0.832814	K03386|1|1e-112|404|mtr:MTR_013s0002|peroxiredoxin (alkyl hydroperoxide reductase subunit C) [EC:1.11.1.15]	-	GO:0016705//oxidoreductase activity, acting on paired donors, with incorporation or reduction of molecular oxygen;GO:0016209//antioxidant activity	GO:0008152//metabolic process;GO:0019725//cellular homeostasis
Araip.U1V6F.1	1237	122.511	213.763	60.9431	51.5483	-1.57982	down	unknown [Lotus japonicus]	0.858475	K16040|1|5e-55|213|vvi:100233030|trans-resveratrol di-O-methyltransferase [EC:2.1.1.240];K05279|2|2e-44|177|aly:ARALYDRAFT_495497|flavonol 3-O-methyltransferase [EC:2.1.1.76];K13066|4|7e-44|176|pop:POPTR_824484|caffeic acid 3-O-methyltransferase [EC:2.1.1	-	GO:0008168//methyltransferase activity	-
Araip.U59X4.1	1400	32.607	45.2513	13.5713	12.4698	-1.58006	down	unknown [Lotus japonicus]	0.845612	-	-	-	-
Araip.0V7N2.1	1546	119.314	138.968	37.9593	44.7861	-1.6422	down	unknown [Lotus japonicus]	0.866684	K04035|1|0.0|703|rcu:RCOM_1272340|magnesium-protoporphyrin IX monomethyl ester (oxidative) cyclase [EC:1.14.13.81]	GO:0009534//chloroplast thylakoid;GO:0009528//plastid inner membrane	GO:0016709//oxidoreductase activity, acting on paired donors, with incorporation or reduction of molecular oxygen, NAD(P)H as one donor, and incorporation of one atom of oxygen;GO:0003676//nucleic acid binding;GO:0046914//transition metal ion binding	GO:0006779//porphyrin-containing compound biosynthetic process
Araip.DV8IK.1	730	20.5833	24.7144	8.81567	4.45868	-1.77079	down	unknown [Lotus japonicus]	0.845399	-	-	GO:0046914//transition metal ion binding	GO:0051234//establishment of localization;GO:0006091//generation of precursor metabolites and energy
Araip.XMG6F.1	786	14.5652	17.8722	3.31402	5.64684	-1.85595	down	unknown [Lotus japonicus]	0.835289	-	GO:0009536//plastid	-	-
Araip.YBU40.1	631	22.2251	42.7787	7.77051	9.84752	-1.88347	down	unknown [Lotus japonicus]	0.857606	-	-	GO:0046914//transition metal ion binding	GO:0051234//establishment of localization;GO:0006091//generation of precursor metabolites and energy
Araip.E9AW0.1	1363	116.225	155.707	33.5004	33.8661	-2.01314	down	unknown [Lotus japonicus]	0.87645	K01785|1|4e-148|522|gmx:100798975|aldose 1-epimerase [EC:5.1.3.3]	-	GO:0016853//isomerase activity	GO:0005975//carbohydrate metabolic process
Araip.SS6R3.1	446	5.45459	13.2781	2.40487	0.995161	-2.46193	down	unknown [Lotus japonicus]	0.828341	-	-	-	-
Araip.H5MKA.1	1013	6.21571	8.5651	1.21007	1.31444	-2.54965	down	unknown [Lotus japonicus]	0.812135	-	GO:0009532//plastid stroma;GO:0009534//chloroplast thylakoid	GO:0005515//protein binding	-
Araip.9DV72.1	1425	9.03806	13.5305	2.043	1.76498	-2.56722	down	unknown [Lotus japonicus]	0.842843	-	GO:0009534//chloroplast thylakoid	-	-
Araip.MS7L3.1	829	22.2681	26.2485	2.4028	5.17548	-2.67853	down	unknown [Lotus japonicus]	0.874336	-	GO:0009532//plastid stroma;GO:0005576//extracellular region	GO:0046914//transition metal ion binding	GO:0006952//defense response
Araip.F9KI4.1	2840	23.7833	39.2312	4.69386	3.64659	-2.91749	down	unknown [Lotus japonicus]	0.884381	K09753|1|2e-82|303|bdi:100832790|cinnamoyl-CoA reductase [EC:1.2.1.44]	-	GO:0048037//cofactor binding	GO:0008152//metabolic process
Araip.X2EME.1	948	14.7933	22.9536	2.7477	1.87275	-3.03025	down	unknown [Lotus japonicus]	0.874828	K14496|1|2e-07|53.1|gmx:100788199|abscisic acid receptor PYR/PYL family	GO:0044464//cell part	-	GO:0006950//response to stress
Araip.NC9ER.1	1493	88.3728	172.129	14.6759	15.5577	-3.10706	down	unknown [Lotus japonicus]	0.900734	K00121|1|2e-83|307|sbi:SORBI_01g044580|S-(hydroxymethyl)glutathione dehydrogenase / alcohol dehydrogenase [EC:1.1.1.284 1.1.1.1]	-	GO:0046872//metal ion binding;GO:0003824//catalytic activity	GO:0008152//metabolic process
Araip.1UW0G.1	725	951.781	1572.3	116.662	75.5041	-3.71533	down	unknown [Lotus japonicus]	0.916186	-	-	-	-
Araip.6H8MY.1	1560	61.4608	89.3423	1.27687	4.26771	-4.76544	down	unknown [Lotus japonicus]	0.945271	K01602|1|5e-85|311|rcu:RCOM_1158790|ribulose-bisphosphate carboxylase small chain [EC:4.1.1.39]	GO:0009536//plastid	GO:0016491//oxidoreductase activity;GO:0016831//carboxy-lyase activity	GO:0043094;GO:0015977//carbon fixation
Araip.SWD4L.1	1021	8.40956	10.2515	0.300147	0.289808	-4.98329	down	unknown [Lotus japonicus]	0.904683	K00430|1|9e-141|497|mtr:MTR_4g133800|peroxidase [EC:1.11.1.7]	-	GO:0046872//metal ion binding;GO:0003824//catalytic activity	-
Araip.8E70L.1	1052	62.4374	95.3052	0.873906	2.53142	-5.53364	down	unknown [Lotus japonicus]	0.970604	K02698|1|1e-52|202|vvi:100261762|photosystem I subunit X	GO:0009521;GO:0031224//intrinsic to membrane;GO:0009534//chloroplast thylakoid	-	GO:0044237//cellular metabolic process
Araip.J7KW7.1	546	126.329	174.8	1.68379	3.79352	-5.78077	down	unknown [Lotus japonicus]	0.979387	K01602|1|5e-85|311|rcu:RCOM_1158790|ribulose-bisphosphate carboxylase small chain [EC:4.1.1.39]	GO:0009536//plastid	GO:0016491//oxidoreductase activity;GO:0016831//carboxy-lyase activity	GO:0043094;GO:0015977//carbon fixation
Araip.327XS.1	495	10.9857	12.5201	0	0	-10.1988	down	unknown [Lotus japonicus]	0.959953	K02639|1|2e-54|209|gmx:100813636|ferredoxin	GO:0009536//plastid	GO:0051536//iron-sulfur cluster binding	-
Araip.L5XNA.1	720	15.5028	25.2489	0	0	-10.9926	down	unknown [Lotus japonicus]	0.978797	-	-	-	-
Araip.Z8DH4.1	1276	64.3738	71.1272	28.6996	35.2476	-1.08335	down	unknown [Glycine max]	0.817215	-	-	-	-
Araip.JD4SK.1	734	39.9674	55.1636	18.7878	16.5282	-1.42959	down	unknown [Glycine max]	0.83755	K00588|1|9e-73|270|pop:POPTR_649581|caffeoyl-CoA O-methyltransferase [EC:2.1.1.104]	-	GO:0008168//methyltransferase activity	-
Araip.T59TA.1	3726	78.7333	94.6233	27.2646	34.7831	-1.48229	down	unknown [Glycine max]	0.845628	K13420|1|2e-40|166|sbi:SORBI_06g028760|LRR receptor-like serine/threonine-protein kinase FLS2 [EC:2.7.11.1]	-	-	-
Araip.6V5T5.1	1429	12.1172	15.131	3.96733	2.07064	-2.17402	down	unknown [Glycine max]	0.840401	K01206|1|4e-19|93.6|ath:AT1G67830|alpha-L-fucosidase [EC:3.2.1.51];K00514|3|4e-17|87.0|rcu:RCOM_1428040|zeta-carotene desaturase [EC:1.3.5.6]	-	GO:0016788//hydrolase activity, acting on ester bonds	-
Araip.9GN6Z.1	375	6.10571	7.71239	0.817199	1.5781	-2.52828	down	unknown [Glycine max]	0.805532	-	-	-	-
Araip.9A6FH.1	1100	16.0015	17.6534	0.835772	2.15196	-3.49369	down	unknown [Glycine max]	0.881317	K02636|1|5e-97|351|vvi:100258879|cytochrome b6-f complex iron-sulfur subunit [EC:1.10.9.1]	GO:0034357;GO:0031224//intrinsic to membrane;GO:0009534//chloroplast thylakoid	GO:0016679//oxidoreductase activity, acting on diphenols and related substances as donors;GO:0043169//cation binding;GO:0051536//iron-sulfur cluster binding;GO:0015078//hydrogen ion transmembrane transporter activity	GO:0051234//establishment of localization;GO:0006091//generation of precursor metabolites and energy
Araip.NFP9Z.1	714	970.452	1315.68	306.45	405.301	-1.68347	down	uncharacterized protein LOC101261588 [Solanum lycopersicum]	0.8706	-	GO:0009534//chloroplast thylakoid;GO:0005576//extracellular region	GO:0005488//binding	GO:0010876//lipid localization
Araip.X10KJ.1	2541	234.224	241.568	104.26	128.268	-1.03293	down	uncharacterized protein LOC101208428 [Cucumis sativus]	0.805008	-	-	-	-
Araip.8WB17.1	1102	181.93	229.827	93.5756	96.5282	-1.11501	down	uncharacterized protein LOC100853859 [Vitis vinifera]	0.827522	-	GO:0044464//cell part	-	-
Araip.43EWG.1	1596	43.935	61.1807	17.281	17.9836	-1.57569	down	uncharacterized protein LOC100820588 [Glycine max]	0.850069	K00083|1|3e-113|406|vvi:100245522|cinnamyl-alcohol dehydrogenase [EC:1.1.1.195]	-	GO:0016616//oxidoreductase activity, acting on the CH-OH group of donors, NAD or NADP as acceptor;GO:0046914//transition metal ion binding	GO:0008152//metabolic process
Araip.LG4CB.1	762	7.51195	12.4708	3.82057	2.13572	-1.74627	down	uncharacterized protein LOC100820463 [Glycine max]	0.803271	-	-	-	-
Araip.2P2KT.1	1748	15.3909	34.5091	5.34709	4.82437	-2.29451	down	uncharacterized protein LOC100819698 precursor [Glycine max]	0.86634	K00924|1|1e-20|99.0|ath:AT5G22850|[EC:2.7.1.-]	GO:0005618//cell wall	GO:0004175//endopeptidase activity	GO:0019538//protein metabolic process
Araip.K4TAP.1	651	16.7063	21.79	8.47326	5.9088	-1.42045	down	uncharacterized protein LOC100818800 [Glycine max]	0.811742	-	-	-	-
Araip.MSL5F.1	699	91.9214	155.454	28.4967	26.4569	-2.17041	down	uncharacterized protein LOC100818298 [Glycine max]	0.881153	-	-	-	-
Araip.3P203.1	959	11.9377	26.4241	7.34968	4.4739	-1.698	down	uncharacterized protein LOC100818267 [Glycine max]	0.836469	-	-	GO:0046914//transition metal ion binding;GO:0001071//nucleic acid binding transcription factor activity	GO:0006351//transcription, DNA-dependent;GO:0006950//response to stress
Araip.45JEL.1	2085	92.7937	135.343	53.794	59.2498	-1.01302	down	uncharacterized protein LOC100818214 [Glycine max]	0.800846	-	-	-	-
Araip.P47TP.1	2615	13.5715	16.8531	5.3907	5.94052	-1.42493	down	uncharacterized protein LOC100817570 [Glycine max]	0.801419	-	-	-	-
Araip.ZE4M6.1	435	12.5009	12.664	0.352241	3.74119	-2.62003	down	uncharacterized protein LOC100816211 [Glycine max]	0.849102	-	-	-	-
Araip.SHV7N.1	1033	7.89627	3.59969	0.29666	0.286442	-4.30124	down	uncharacterized protein LOC100816056 precursor [Glycine max]	0.841319	K00430|1|2e-99|360|gmx:100803637|peroxidase [EC:1.11.1.7]	-	GO:0046872//metal ion binding;GO:0003824//catalytic activity	-
Araip.Y2HKR.1	1132	450.293	649.31	8.79824	32.6739	-4.7287	down	uncharacterized protein LOC100815789 [Glycine max]	0.948171	K08913|1|2e-149|525|gmx:100815789|light-harvesting complex II chlorophyll a/b binding protein 2	GO:0031224//intrinsic to membrane;GO:0009521;GO:0009526//plastid envelope;GO:0009534//chloroplast thylakoid;GO:0009570//chloroplast stroma	GO:0043169//cation binding;GO:0046906//tetrapyrrole binding	GO:0006091//generation of precursor metabolites and energy;GO:0009639//response to red or far red light;GO:0006464//cellular protein modification process
Araip.73ZM2.1	822	12.5345	15.2465	3.9145	4.6796	-1.69268	down	uncharacterized protein LOC100814491 [Glycine max]	0.822377	K15455|1|5e-68|255|aly:ARALYDRAFT_319534|diphthamide biosynthesis protein 3	GO:0016020//membrane	-	-
Araip.N95XR.1	1254	73.2631	114.328	38.1229	28.1973	-1.50007	down	uncharacterized protein LOC100813910 [Glycine max]	0.84648	-	GO:0005618//cell wall	-	GO:0009628//response to abiotic stimulus
Araip.0B12L.1	1554	8.37988	9.92586	0.493001	0.952041	-3.66311	down	uncharacterized protein LOC100812847 [Glycine max]	0.857934	K02945|1|0.0|671|gmx:100812847|small subunit ribosomal protein S1	GO:0009532//plastid stroma;GO:0030529//ribonucleoprotein complex	GO:0003676//nucleic acid binding;GO:0005198//structural molecule activity	GO:0010467//gene expression
Araip.X2DNI.1	822	14.7977	18.0948	3.35529	2.51978	-2.48508	down	uncharacterized protein LOC100812204 [Glycine max]	0.857131	K00366|1|5e-07|51.6|ota:Ot10g00930|ferredoxin-nitrite reductase [EC:1.7.7.1]	-	GO:0043169//cation binding	-
Araip.4W8TG.1	972	8.53905	14.4522	0.315277	0.608836	-4.63687	down	uncharacterized protein LOC100811815 [Glycine max]	0.902864	-	-	-	-
Araip.L9WSM.1	894	185.521	214.747	52.4461	78.1108	-1.61629	down	uncharacterized protein LOC100810770 [Glycine max]	0.859409	-	GO:0005618//cell wall	-	-
Araip.5Z1NX.1	1686	15.872	20.9931	5.6346	5.00177	-1.79325	down	uncharacterized protein LOC100810716 [Glycine max]	0.838042	-	-	-	-
Araip.1W80J.1	4112	8.5263	14.2008	1.78862	2.87835	-2.28386	down	uncharacterized protein LOC100809766 [Glycine max]	0.835748	K11498|1|2e-85|315|ath:AT3G10180|centromeric protein E	-	GO:0003774//motor activity;GO:0000166//nucleotide binding	-
Araip.K3I8J.1	650	19.8142	27.3324	3.0645	3.41417	-2.86339	down	uncharacterized protein LOC100809200 isoform 1 [Glycine max]	0.87722	-	-	-	-
Araip.QX18T.1	1663	6.19566	13.8301	2.11916	1.69032	-2.39419	down	uncharacterized protein LOC100808934 [Glycine max]	0.831782	-	-	-	GO:0006351//transcription, DNA-dependent
Araip.Q3W10.1	1770	7.51895	8.40333	1.81792	1.67172	-2.1899	down	uncharacterized protein LOC100808799 [Glycine max]	0.805335	-	-	-	-
Araip.NW5QC.1	381	20.6579	36.8703	4.82598	3.88313	-2.72367	down	uncharacterized protein LOC100808463 [Glycine max]	0.878777	K14488|1|2e-07|52.0|ppp:PHYPADRAFT_19049|SAUR family protein	-	-	-
Araip.RV06T.1	726	14.5862	20.4875	1.89948	2.44541	-3.013	down	uncharacterized protein LOC100808269 [Glycine max]	0.871518	K09838|1|4e-06|48.9|rcu:RCOM_1408430|zeaxanthin epoxidase [EC:1.14.13.90]	GO:0009534//chloroplast thylakoid;GO:0009532//plastid stroma	-	-
Araip.NJB2P.1	485	18.5886	16.4698	5.68669	3.9656	-1.86082	down	uncharacterized protein LOC100808114 [Glycine max]	0.838435	K09422|1|8e-62|232|gmx:100808114|myb proto-oncogene protein, plant	GO:0043231//intracellular membrane-bounded organelle	GO:0003676//nucleic acid binding	-
Araip.PIX7S.1	585	5.38164	9.88768	0.523845	0.252901	-4.29705	down	uncharacterized protein LOC100807544 [Glycine max]	0.866111	K07213|1|8e-11|64.3|bdi:100823139|copper chaperone	-	GO:0043169//cation binding	GO:0006812//cation transport
Araip.S0LKT.1	1135	58.754	79.4779	22.005	18.3793	-1.77522	down	uncharacterized protein LOC100807342 [Glycine max]	0.865537	K00134|1|1e-152|536|gmx:100807342|glyceraldehyde 3-phosphate dehydrogenase [EC:1.2.1.12]	GO:0030312//external encapsulating structure;GO:0031981//nuclear lumen;GO:0009536//plastid;GO:0016020//membrane	GO:0016620//oxidoreductase activity, acting on the aldehyde or oxo group of donors, NAD or NADP as acceptor;GO:0046914//transition metal ion binding;GO:0000166//nucleotide binding	GO:0006007//glucose catabolic process;GO:0006952//defense response;GO:0010038//response to metal ion
Araip.FY50U.1	1473	219.949	285.073	115.257	108.776	-1.17264	down	uncharacterized protein LOC100807341 [Glycine max]	0.832077	K05692|1|0.0|776|pop:POPTR_561252|actin beta/gamma 1;K10355|3|0.0|768|osa:4333919|actin, other eukaryote	GO:0043232	GO:0032559	-
Araip.0ZJ1I.1	1424	8.54194	14.1203	1.72163	0.831164	-3.15014	down	uncharacterized protein LOC100805866 [Glycine max]	0.857082	-	GO:0005618//cell wall	-	-
Araip.97GAP.1	1890	373.808	362.083	199.111	134.562	-1.14106	down	uncharacterized protein LOC100804829 precursor [Glycine max]	0.829881	K00430|1|5e-125|446|mtr:MTR_2g029850|peroxidase [EC:1.11.1.7]	-	GO:0046872//metal ion binding;GO:0003824//catalytic activity	-
Araip.EJ0N1.1	342	25.5242	33.4236	10.3046	11.68	-1.42294	down	uncharacterized protein LOC100803137 [Glycine max]	0.826948	-	-	-	-
Araip.CG3RW.1	726	4.73067	10.4334	1.26632	0.611352	-3.01364	down	uncharacterized protein LOC100802418 [Glycine max]	0.827096	K07213|1|6e-12|67.4|mtr:MTR_7g013660|copper chaperone	-	GO:0043169//cation binding	GO:0000041//transition metal ion transport
Araip.U23Q6.1	1859	32.2539	60.4522	16.6495	14.3252	-1.58158	down	uncharacterized protein LOC100802299 [Glycine max]	0.848578	-	-	-	GO:0008152//metabolic process
Araip.JUJ0V.1	1347	18.3792	23.6181	0.455011	0.878677	-4.9768	down	uncharacterized protein LOC100801917 [Glycine max]	0.935898	-	GO:0005618//cell wall	-	GO:0009628//response to abiotic stimulus
Araip.QYG0F.1	2601	20.1367	28.0102	8.01175	9.72663	-1.44057	down	uncharacterized protein LOC100801622 [Glycine max]	0.821246	K01110|1|0.0|884|gmx:100801622|phosphatidylinositol-3,4,5-trisphosphate 3-phosphatase [EC:3.1.3.67]	GO:0009526//plastid envelope;GO:0042579//microbody	GO:0004553//hydrolase activity, hydrolyzing O-glycosyl compounds;GO:0004721//phosphoprotein phosphatase activity	GO:0052482;GO:0006796//phosphate-containing compound metabolic process;GO:0019762//glucosinolate catabolic process;GO:0050832//defense response to fungus
Araip.A8MGW.1	1797	4.45951	6.28445	0.255801	0.576311	-3.6906	down	uncharacterized protein LOC100801515 [Glycine max]	0.813086	-	GO:0044464//cell part	GO:0016899//oxidoreductase activity, acting on the CH-OH group of donors, oxygen as acceptor;GO:0050662//coenzyme binding	GO:0008152//metabolic process
Araip.FXS1L.1	2171	15.5561	20.2998	2.82312	4.634	-2.26552	down	uncharacterized protein LOC100801140 [Glycine max]	0.855574	-	GO:0009526//plastid envelope;GO:0009534//chloroplast thylakoid;GO:0000229	-	-
Araip.X95V4.1	1914	34.9906	48.3536	20.1738	19.7881	-1.06046	down	uncharacterized protein LOC100798810 [Glycine max]	0.80835	-	-	GO:0004871//signal transducer activity	-
Araip.M64TN.1	771	63.4774	93.6005	36.1698	36.0753	-1.12051	down	uncharacterized protein LOC100798782 [Glycine max]	0.821443	-	-	-	-
Araip.9K3G2.1	1492	8.72811	16.3383	1.33507	0.793283	-3.55794	down	uncharacterized protein LOC100798341 [Glycine max]	0.871321	K00121|1|9e-72|268|sbi:SORBI_01g044580|S-(hydroxymethyl)glutathione dehydrogenase / alcohol dehydrogenase [EC:1.1.1.284 1.1.1.1]	-	GO:0005488//binding;GO:0003824//catalytic activity	-
Araip.90V1Z.1	582	17.2117	26.5031	11.3207	4.06728	-1.50631	down	uncharacterized protein LOC100797817 [Glycine max]	0.820361	-	-	-	-
Araip.CIP7Q.1	1318	19.2179	25.7052	9.06793	8.7556	-1.33367	down	uncharacterized protein LOC100797322 [Glycine max]	0.810906	K13460|1|9e-13|73.2|ath:AT1G12220|disease resistance protein RPS5;K13459|2|2e-12|71.6|osa:4325862|disease resistance protein RPS2	-	-	-
Araip.F5BPJ.1	984	27.4862	37.9293	18.8417	11.1261	-1.12622	down	uncharacterized protein LOC100797246 [Glycine max]	0.807039	-	-	-	-
Araip.6EG6G.1	2684	20.2071	34.2251	11.4176	11.4102	-1.25366	down	uncharacterized protein LOC100797203 [Glycine max]	0.810661	-	-	-	-
Araip.66N5R.1	1611	42.2823	65.5694	18.3565	21.8569	-1.4233	down	uncharacterized protein LOC100796698 precursor [Glycine max]	0.838533	K08235|1|1e-161|566|gmx:100796698|xyloglucan:xyloglucosyl transferase [EC:2.4.1.207]	GO:0005576//extracellular region;GO:0030312//external encapsulating structure	GO:0016798//hydrolase activity, acting on glycosyl bonds;GO:0016758//transferase activity, transferring hexosyl groups	GO:0044042//glucan metabolic process
Araip.6Y440.1	1721	106.516	170.371	36.0581	31.2916	-2.03956	down	uncharacterized protein LOC100796094 precursor [Glycine max]	0.876729	-	GO:0030312//external encapsulating structure	-	-
Araip.IF9S9.1	1527	22.679	34.8136	9.23162	6.10391	-1.9065	down	uncharacterized protein LOC100795038 [Glycine max]	0.855148	-	-	-	-
Araip.Z32DA.1	2252	19.3176	39.3227	4.01433	6.3725	-2.49714	down	uncharacterized protein LOC100794293 [Glycine max]	0.874484	-	-	-	-
Araip.83ZMU.1	1543	36.9118	40.0757	17.9739	15.2454	-1.21261	down	uncharacterized protein LOC100792152 [Glycine max]	0.817068	-	GO:0044464//cell part	-	-
Araip.2JP01.1	949	279.269	387.042	133.204	109.44	-1.45735	down	uncharacterized protein LOC100791447 [Glycine max]	0.84979	K09872|1|2e-147|519|osa:4330248|aquaporin PIP	GO:0031224//intrinsic to membrane	-	GO:0050896//response to stimulus;GO:0006810//transport
Araip.GE5YY.1	1583	14.3735	13.746	2.03267	2.42996	-2.65561	down	uncharacterized protein LOC100791076 [Glycine max]	0.855378	-	GO:0009526//plastid envelope;GO:0042579//microbody;GO:0009570//chloroplast stroma;GO:0030529//ribonucleoprotein complex;GO:0005576//extracellular region	GO:0048037//cofactor binding	GO:0006952//defense response;GO:0048511//rhythmic process;GO:0042254//ribosome biogenesis;GO:0009657//plastid organization;GO:0008152//metabolic process
Araip.GD0W9.1	1089	96.5844	89.2849	41.6479	36.817	-1.24417	down	uncharacterized protein LOC100790865 [Glycine max]	0.831258	-	-	-	-
Araip.QUX0P.1	1932	118.289	163.312	68.4436	69.379	-1.03084	down	uncharacterized protein LOC100790835 [Glycine max]	0.802976	K01710|1|4e-123|439|cme:CME136C|dTDP-glucose 4,6-dehydratase [EC:4.2.1.46];K12449|2|2e-30|130|ath:AT1G08200|UDP-apiose/xylose synthase	-	GO:0048037//cofactor binding;GO:0016831//carboxy-lyase activity	GO:0008152//metabolic process
Araip.V2UYE.1	1225	96.6089	136.035	51.7837	51.0871	-1.17729	down	uncharacterized protein LOC100790578 [Glycine max]	0.829275	K15040|1|1e-134|476|gmx:100790578|voltage-dependent anion channel protein 2	GO:0030312//external encapsulating structure;GO:0031966//mitochondrial membrane;GO:0009526//plastid envelope	GO:0005244//voltage-gated ion channel activity	GO:0051707//response to other organism;GO:0043269//regulation of ion transport
Araip.X9Q77.1	1918	88.264	116.539	40.0238	51.2184	-1.16646	down	uncharacterized protein LOC100790513 [Glycine max]	0.828013	-	-	-	-
Araip.WS15M.1	864	42.732	61.0501	19.5078	24.8291	-1.22698	down	uncharacterized protein LOC100790184 [Glycine max]	0.824392	K09422|1|1e-65|248|gmx:100790184|myb proto-oncogene protein, plant	GO:0043231//intracellular membrane-bounded organelle	GO:0003676//nucleic acid binding	-
Araip.54D8D.1	1513	47.7639	51.5203	24.3053	20.1435	-1.15942	down	uncharacterized protein LOC100790014 [Glycine max]	0.817657	-	GO:0043231//intracellular membrane-bounded organelle;GO:0016020//membrane	-	GO:0009250//glucan biosynthetic process
Araip.7JN11.1	1765	19.3776	24.8132	5.99009	6.20289	-1.8577	down	uncharacterized protein LOC100790013 precursor [Glycine max]	0.8473	K08235|1|4e-156|548|gmx:100790013|xyloglucan:xyloglucosyl transferase [EC:2.4.1.207]	GO:0005576//extracellular region;GO:0030312//external encapsulating structure	GO:0016798//hydrolase activity, acting on glycosyl bonds;GO:0016758//transferase activity, transferring hexosyl groups	GO:0044042//glucan metabolic process
Araip.ZWF74.1	282	36.0294	78.1398	19.0173	13.6405	-1.80567	down	uncharacterized protein LOC100788940 [Glycine max]	0.864095	-	GO:0009526//plastid envelope;GO:0009534//chloroplast thylakoid	-	-
Araip.RBA5R.1	684	11.716	11.6781	0.672039	1.51408	-3.4197	down	uncharacterized protein LOC100788147 [Glycine max]	0.865013	-	GO:0043231//intracellular membrane-bounded organelle	-	-
Araip.WU624.1	1204	271.467	378.962	133.754	140.574	-1.24549	down	uncharacterized protein LOC100784565 precursor [Glycine max]	0.836911	-	-	-	-
Araip.VD8CQ.1	947	5.13779	15.4155	1.7798	2.03095	-2.43122	down	uncharacterized protein LOC100784418 [Glycine max]	0.833847	-	-	GO:0001071//nucleic acid binding transcription factor activity	GO:0006351//transcription, DNA-dependent;GO:0006952//defense response
Araip.J9DSW.1	660	21.0318	33.5957	5.80397	2.68995	-2.68512	down	uncharacterized protein LOC100784342 [Glycine max]	0.877384	-	-	-	-
Araip.N6N4K.1	825	38.8545	66.1062	31.3879	17.7537	-1.09484	down	uncharacterized protein LOC100783625 [Glycine max]	0.814692	-	-	-	GO:0000041//transition metal ion transport
Araip.2H071.1	2145	159.715	257.144	41.0742	40.0044	-2.36216	down	uncharacterized protein LOC100782365 [Glycine max]	0.886659	K08235|1|6e-153|539|mtr:MTR_7g084770|xyloglucan:xyloglucosyl transferase [EC:2.4.1.207]	GO:0005576//extracellular region;GO:0030312//external encapsulating structure	GO:0016798//hydrolase activity, acting on glycosyl bonds;GO:0016758//transferase activity, transferring hexosyl groups	GO:0045229//external encapsulating structure organization;GO:0044042//glucan metabolic process
Araip.W6PWH.1	522	7.40186	8.70652	0	0	-9.6536	down	uncharacterized protein LOC100782212 [Glycine max]	0.940208	-	-	-	-
Araip.59XUF.1	1204	27.6935	37.5188	11.3264	10.9363	-1.55051	down	uncharacterized protein LOC100781965 [Glycine max]	0.841483	-	-	-	-
Araip.EZ6WD.1	743	18.1045	18.9066	4.12449	5.97364	-1.87387	down	uncharacterized protein LOC100781416 [Glycine max]	0.840663	K14826|1|2e-10|63.9|smo:SELMODRAFT_428238|FK506-binding nuclear protein [EC:5.2.1.8];K01802|3|5e-08|56.2|aly:ARALYDRAFT_660356|peptidylprolyl isomerase [EC:5.2.1.8]	GO:0009534//chloroplast thylakoid	GO:0016859//cis-trans isomerase activity;GO:0005527//macrolide binding	GO:0044267//cellular protein metabolic process
Araip.MA0JY.1	1140	7.0296	8.819	1.20967	0.259557	-3.43123	down	uncharacterized protein LOC100780907 [Glycine max]	0.842105	K10863|1|6e-14|76.6|aly:ARALYDRAFT_486946|aprataxin [EC:3.-.-.-];K12126|2|2e-13|74.7|ath:AT1G09530|phytochrome-interacting factor 3	GO:0043231//intracellular membrane-bounded organelle	-	-
Araip.GN3MY.1	1149	80.4563	168.526	1.86697	2.57523	-5.80862	down	uncharacterized protein LOC100780674 [Glycine max]	0.9796	-	-	-	-
Araip.LY4YJ.1	1305	29.3881	35.6703	15.616	13.6043	-1.15476	down	uncharacterized protein LOC100780672 [Glycine max]	0.808334	-	-	-	-
Araip.28QV8.1	406	32.7797	51.2215	12.8316	18.5845	-1.4189	down	uncharacterized protein LOC100780111 [Glycine max]	0.834732	-	-	-	-
Araip.H3FLV.1	309	13.4303	16.0452	0.495873	1.43638	-3.93116	down	uncharacterized protein LOC100779858 [Glycine max]	0.887969	-	-	-	-
Araip.T1M6D.1	1242	26.0396	29.9394	10.2397	13.9371	-1.21127	down	uncharacterized protein LOC100778483 [Glycine max]	0.808678	-	-	-	-
Araip.PBZ6K.1	468	5.50395	3.53132	0	0.316127	-4.79206	down	uncharacterized protein LOC100777785 [Glycine max]	0.833191	K14488|1|6e-07|51.2|pop:POPTR_642994|SAUR family protein	-	-	-
Araip.99RH1.1	4769	20.1646	23.8536	6.90781	10.5787	-1.33185	down	uncharacterized protein LOC100776945 [Glycine max]	0.81012	-	-	GO:0016798//hydrolase activity, acting on glycosyl bonds;GO:0003779//actin binding;GO:0043167//ion binding	GO:0044238//primary metabolic process
Araip.HDD5U.1	513	37.9375	55.3033	17.921	16.1502	-1.45241	down	uncharacterized protein LOC100776171 [Glycine max]	0.837681	-	-	-	-
Araip.AW8P7.1	735	143.492	251.084	99.0228	60.7892	-1.30393	down	uncharacterized protein LOC100527827 [Glycine max]	0.841057	K07213|1|1e-06|51.2|gmx:547569|copper chaperone	-	-	-
Araip.W0DHY.1	972	25.7644	35.9889	7.88193	11.2635	-1.68952	down	uncharacterized protein LOC100527661 precursor [Glycine max]	0.851429	-	GO:0031224//intrinsic to membrane	GO:0046914//transition metal ion binding	-
Araip.5M5DL.1	420	105.623	151.821	43.4137	42.6229	-1.58124	down	uncharacterized protein LOC100527368 precursor [Glycine max]	0.857459	-	-	-	GO:0009987//cellular process;GO:0023052//signaling
Araip.GV2U7.1	858	12.6758	19.9038	0.892918	0.172433	-4.93457	down	uncharacterized protein LOC100527308 [Glycine max]	0.92687	-	-	-	GO:0050896//response to stimulus
Araip.Y561F.1	997	97.3155	127.085	4.3032	10.2391	-3.94775	down	uncharacterized protein LOC100527240 [Glycine max]	0.919463	K02699|1|3e-90|328|gmx:100527240|photosystem I subunit XI	GO:0009526//plastid envelope;GO:0031224//intrinsic to membrane;GO:0009570//chloroplast stroma;GO:0009534//chloroplast thylakoid;GO:0009522//photosystem I	-	GO:0006091//generation of precursor metabolites and energy
Araip.WHP10.1	805	19.5544	26.5178	4.56819	4.41085	-2.35926	down	uncharacterized protein LOC100500181 precursor [Glycine max]	0.864898	-	-	-	-
Araip.9634I.1	584	293.801	424.484	129.087	108.934	-1.59347	down	uncharacterized protein LOC100500080 [Glycine max]	0.860343	-	GO:0009536//plastid	-	-
Araip.D0TT7.1	1479	302.073	407.949	151.049	139.545	-1.28886	down	uncharacterized protein LOC100499710 precursor [Glycine max]	0.84222	K01834|1|4e-52|201|vvi:100245371|2,3-bisphosphoglycerate-dependent phosphoglycerate mutase [EC:5.4.2.1];K03036|2|1e-18|90.1|aly:ARALYDRAFT_336019|26S proteasome regulatory subunit N6	GO:0044421//extracellular region part	-	-
Araip.YA4KW.1	701	16.5354	23.9686	7.65031	6.96471	-1.47061	down	uncharacterized protein LOC100306609 precursor [Glycine max]	0.816101	-	GO:0044464//cell part	-	-
Araip.ZZD46.1	608	39.0708	57.0819	16.3809	17.2767	-1.51439	down	uncharacterized protein LOC100306180 [Glycine max]	0.839991	-	-	-	-
Araip.7EN61.1	767	40.4867	63.3841	2.19749	2.89336	-4.35074	down	uncharacterized protein LOC100306036 [Glycine max]	0.927394	K02701|1|1e-42|168|rcu:RCOM_1463130|photosystem I subunit PsaN	GO:0009534//chloroplast thylakoid;GO:0009522//photosystem I	GO:0005515//protein binding	GO:0009767//photosynthetic electron transport chain
Araip.PR7LI.1	1295	131.389	191.427	4.14121	9.02535	-4.61576	down	uncharacterized protein LOC100306034 [Glycine max]	0.943174	K08901|1|2e-79|293|gmx:100306034|photosystem II oxygen-evolving enhancer protein 3	GO:0009523//photosystem II;GO:0009532//plastid stroma;GO:0009534//chloroplast thylakoid;GO:0005576//extracellular region	-	-
Araip.I90PW.1	1068	46.361	62.6709	19.7987	20.225	-1.44582	down	uncharacterized protein LOC100305983 [Glycine max]	0.839565	-	GO:0009532//plastid stroma;GO:0016020//membrane;GO:0042579//microbody	GO:0016646//oxidoreductase activity, acting on the CH-NH group of donors, NAD or NADP as acceptor;GO:0046914//transition metal ion binding	GO:0006952//defense response;GO:0006970//response to osmotic stress
Araip.2EE1I.1	1054	9.77551	11.3679	2.47137	4.21102	-1.66177	down	uncharacterized protein LOC100305918 [Glycine max]	0.804106	K02717|1|3e-110|395|gmx:100305918|photosystem II oxygen-evolving enhancer protein 2	GO:0009523//photosystem II;GO:0009534//chloroplast thylakoid	GO:0046872//metal ion binding	GO:0044237//cellular metabolic process
Araip.IT8N7.1	700	205.659	249.276	90.1837	95.743	-1.29092	down	uncharacterized protein LOC100305590 precursor [Glycine max]	0.841319	-	-	-	-
Araip.E0H16.1	791	11.3976	17.0628	3.8742	3.55373	-1.93792	down	uncharacterized protein LOC100305555 precursor [Glycine max]	0.832765	-	GO:0031410//cytoplasmic vesicle	GO:0046914//transition metal ion binding	-
Araip.UGN58.1	1087	160.217	197.903	54.2701	49.2704	-1.79025	down	uncharacterized protein LOC100305498 [Glycine max]	0.87119	K00588|1|2e-95|346|aly:ARALYDRAFT_912997|caffeoyl-CoA O-methyltransferase [EC:2.1.1.104]	GO:0044444//cytoplasmic part	GO:0043169//cation binding;GO:0008171//O-methyltransferase activity	GO:0009699//phenylpropanoid biosynthetic process;GO:0006730//one-carbon metabolic process
Araip.9I7A7.1	1079	30.3712	49.5235	4.26019	5.07326	-3.09762	down	uncharacterized protein LOC100305480 precursor [Glycine max]	0.891968	-	-	-	-
Araip.VE0EE.1	2249	8.33546	12.6148	0.749432	0.592052	-3.96506	down	uncharacterized protein LOC100259123 [Vitis vinifera]	0.874762	-	-	-	-
Araip.47DVE.1	1711	18.4837	18.9156	0.0895528	0	-8.55333	down	uncharacterized protein LOC100245206 [Vitis vinifera]	0.976552	-	-	-	-
Araip.KA2QS.1	710	7.05436	15.5179	0	0	-10.1403	down	uncharacterized protein At4g14100-like [Fragaria vesca subsp. vesca]	0.958068	-	GO:0043231//intracellular membrane-bounded organelle	GO:0016740//transferase activity	-
Araip.PJC0D.1	1320	7.8056	15.2328	0.232159	1.90538	-3.43002	down	uncharacterized oxidoreductase At4g09670-like [Glycine max]	0.864652	-	-	-	-
Araip.35VAB.1	1302	67.3747	68.9664	31.4217	26.7032	-1.22999	down	uncharacterized membrane protein At1g06890-like [Glycine max]	0.827489	K15285|1|3e-144|509|gmx:100812221|solute carrier family 35, member E3	GO:0031224//intrinsic to membrane	-	-
Araip.F0LWE.1	918	8.72957	13.8021	1.00147	1.45046	-3.19997	down	uncharacterized GPI-anchored protein At4g28100-like [Glycine max]	0.857754	-	-	-	-
Araip.N5EVR.1	1357	10.1237	18.5726	1.80663	0.545126	-3.60905	down	uncharacterized GPI-anchored protein At1g27950-like [Glycine max]	0.878023	-	GO:0031225//anchored to membrane	GO:0005488//binding	GO:0051234//establishment of localization;GO:0010876//lipid localization
Araip.V5PPP.1	1578	218.009	293.334	113.219	119.727	-1.1343	down	UDP-glucuronic acid decarboxylase 1-like isoform 1 [Phaseolus vulgaris]	0.828652	K01710|1|2e-121|433|cme:CME136C|dTDP-glucose 4,6-dehydratase [EC:4.2.1.46];K12449|2|5e-28|123|ppp:PHYPADRAFT_61449|UDP-apiose/xylose synthase	-	GO:0048037//cofactor binding;GO:0016831//carboxy-lyase activity	GO:0008152//metabolic process
Araip.Q9BYH.1	2037	68.7061	85.7293	29.7874	28.8341	-1.3975	down	UDP-glucose 6-dehydrogenase-like [Glycine max]	0.841909	K00012|1|0.0|968|gmx:100810907|UDPglucose 6-dehydrogenase [EC:1.1.1.22]	-	GO:0016616//oxidoreductase activity, acting on the CH-OH group of donors, NAD or NADP as acceptor;GO:0000166//nucleotide binding	GO:0008152//metabolic process
Araip.BLR6D.1	1308	201.854	262.281	101.213	108.924	-1.14321	down	UDP-glucose 6-dehydrogenase [Glycine max]	0.828833	K00012|1|0.0|819|gmx:548074|UDPglucose 6-dehydrogenase [EC:1.1.1.22]	-	GO:0016616//oxidoreductase activity, acting on the CH-OH group of donors, NAD or NADP as acceptor;GO:0000166//nucleotide binding	GO:0008152//metabolic process
Araip.FT6S7.1	1337	6.85009	8.34363	0.458414	0.885249	-3.49923	down	UDP-arabinopyranose mutase 1-like [Glycine max]	0.840483	K13379|1|0.0|701|gmx:100778357|reversibly glycosylated polypeptide / UDP-arabinopyranose mutase [EC:2.4.1.- 5.4.99.30]	GO:0005840//ribosome;GO:0030312//external encapsulating structure;GO:0044459//plasma membrane part;GO:0031985//Golgi cisterna;GO:0031090//organelle membrane	GO:0035251//UDP-glucosyltransferase activity;GO:0016759//cellulose synthase activity	GO:0010038//response to metal ion;GO:0045229//external encapsulating structure organization;GO:0009250//glucan biosynthetic process;GO:0006970//response to osmotic stress;GO:0042546//cell wall biogenesis
Araip.Q97Y0.1	868	31.654	36.493	16.9465	14.9993	-1.09303	down	Ubiquitin carrier protein [Medicago truncatula]	0.805466	K06688|1|1e-73|272|mtr:MTR_5g009020|ubiquitin-conjugating enzyme E2 C [EC:6.3.2.19]	GO:0043231//intracellular membrane-bounded organelle	GO:0019787//small conjugating protein ligase activity;GO:0032559	GO:0019941//modification-dependent protein catabolic process;GO:0032446//protein modification by small protein conjugation
Araip.A9H3K.1	1698	33.7109	41.5273	18.6793	16.9904	-1.07676	down	type I chalcone isomerase [Arachis hypogaea]	0.807105	K01859|1|3e-89|325|pop:POPTR_724846|chalcone isomerase [EC:5.5.1.6]	-	GO:0016872//intramolecular lyase activity	GO:0009699//phenylpropanoid biosynthetic process;GO:0006575//cellular modified amino acid metabolic process
Araip.HB4AE.1	2484	41.2486	64.8687	18.9372	17.5107	-1.54175	down	two-component response regulator-like APRR2-like [Glycine max]	0.849872	K14491|1|3e-21|101|aly:ARALYDRAFT_474061|two-component response regulator ARR-B family	GO:0043231//intracellular membrane-bounded organelle	GO:0005488//binding	GO:0050794//regulation of cellular process
Araip.AZ4PD.1	710	28.8221	53.7307	13.1644	11.4607	-1.74519	down	Two-component response regulator ARR3 [Medicago truncatula]	0.858573	K14492|1|2e-57|220|rcu:RCOM_0699760|two-component response regulator ARR-A family	-	GO:0004871//signal transducer activity;GO:0016772//transferase activity, transferring phosphorus-containing groups	GO:0006351//transcription, DNA-dependent;GO:0007165//signal transduction;GO:0006796//phosphate-containing compound metabolic process
Araip.1K0LY.1	1947	73.2051	85.6603	35.0993	29.787	-1.29182	down	tubulin beta-1 chain-like [Glycine max]	0.835584	K07375|1|0.0|829|bdi:100829397|tubulin beta	GO:0032991//macromolecular complex;GO:0015630//microtubule cytoskeleton	GO:0017111//nucleoside-triphosphatase activity;GO:0032561//guanyl ribonucleotide binding	GO:0043623//cellular protein complex assembly;GO:0009207;GO:0007017//microtubule-based process
Araip.WWK4F.1	1776	203.776	266.06	99.8204	99.6311	-1.23612	down	tubulin beta chain, [Ricinus communis]	0.835649	K07375|1|0.0|845|rcu:RCOM_1598040|tubulin beta	GO:0032991//macromolecular complex;GO:0015630//microtubule cytoskeleton	GO:0017111//nucleoside-triphosphatase activity;GO:0032561//guanyl ribonucleotide binding	GO:0043623//cellular protein complex assembly;GO:0009207;GO:0007017//microtubule-based process
Araip.JS37Z.1	2102	420.662	615.16	184.934	169.133	-1.54868	down	tubulin alpha chain, [Ricinus communis]	0.860425	K07374|1|0.0|842|rcu:RCOM_1584620|tubulin alpha	GO:0032991//macromolecular complex;GO:0015630//microtubule cytoskeleton	GO:0017111//nucleoside-triphosphatase activity;GO:0032561//guanyl ribonucleotide binding	GO:0043623//cellular protein complex assembly;GO:0009207;GO:0007017//microtubule-based process
Araip.G9XAZ.1	1677	89.6845	103.64	19.5528	30.1717	-1.95899	down	triose phosphate/phosphate translocator, chloroplastic-like [Glycine max]	0.87468	K15283|1|0.0|752|gmx:100794336|solute carrier family 35, member E1	GO:0009941//chloroplast envelope;GO:0031224//intrinsic to membrane	GO:0005342//organic acid transmembrane transporter activity;GO:0015145//monosaccharide transmembrane transporter activity	GO:0015717//triose phosphate transport;GO:0009642//response to light intensity;GO:0015711//organic anion transport
Araip.436KL.1	2043	62.2703	83.9271	33.525	33.6013	-1.12297	down	Transmembrane 9 superfamily protein member [Medicago truncatula]	0.820607	-	GO:0031224//intrinsic to membrane;GO:0043231//intracellular membrane-bounded organelle	-	-
Araip.QYZ6U.1	2633	70.5459	76.3665	26.1873	34.2195	-1.28217	down	transketolase, chloroplastic-like [Glycine max]	0.834404	K00615|1|0.0|1306|gmx:100805786|transketolase [EC:2.2.1.1]	GO:0009534//chloroplast thylakoid	GO:0043169//cation binding;GO:0016744	-
Araip.DN6WY.1	905	8.85497	12.3264	1.35447	1.96173	-2.67519	down	transcription repressor MYB4 [Glycine max]	0.842236	K09422|1|6e-57|219|pop:POPTR_834662|myb proto-oncogene protein, plant	GO:0043231//intracellular membrane-bounded organelle	GO:0003676//nucleic acid binding	-
Araip.SUR5V.1	1486	46.6095	55.4222	18.5602	21.306	-1.35578	down	transcription factor MYB21-like [Glycine max]	0.833748	K09422|1|8e-113|404|pop:POPTR_646666|myb proto-oncogene protein, plant	GO:0043231//intracellular membrane-bounded organelle	-	-
Araip.IA4XE.1	1725	13.1074	19.3209	4.35247	6.77555	-1.54305	down	Transcription factor bZIP48 [Medicago truncatula]	0.817379	-	GO:0043231//intracellular membrane-bounded organelle	GO:0003676//nucleic acid binding	-
Araip.93FBI.1	414	34.9115	48.901	14.0641	20.3695	-1.28335	down	Transcription factor bHLH93 [Medicago truncatula]	0.826784	-	GO:0043231//intracellular membrane-bounded organelle	-	-
Araip.L8LRC.1	1278	33.7041	46.9847	12.5889	11.6922	-1.73253	down	transcription factor bHLH49-like [Glycine max]	0.857574	K12126|1|4e-12|70.5|ath:AT1G09530|phytochrome-interacting factor 3;K10863|3|6e-06|49.7|aly:ARALYDRAFT_486946|aprataxin [EC:3.-.-.-]	-	-	-
Araip.0G2T6.1	612	4.91038	8.77636	1.00147	0.483488	-3.20429	down	transcription factor bHLH135-like [Glycine max]	0.823655	-	GO:0043231//intracellular membrane-bounded organelle	GO:0001071//nucleic acid binding transcription factor activity	GO:0048506;GO:0009639//response to red or far red light
Araip.1JL7K.1	528	8.67289	9.65093	0.580397	0.560406	-4.0056	down	thylakoid membrane phosphoprotein 14 kDa, chloroplastic-like [Glycine max]	0.868945	-	GO:0009526//plastid envelope;GO:0009534//chloroplast thylakoid;GO:0009522//photosystem I;GO:0000229	-	GO:0009725//response to hormone stimulus;GO:0009767//photosynthetic electron transport chain
Araip.SX1UB.1	778	8.64502	15.0467	0	0	-10.2102	down	thylakoid membrane phosphoprotein 14 kDa, chloroplastic-like [Fragaria vesca subsp. vesca]	0.960231	-	GO:0009526//plastid envelope;GO:0009534//chloroplast thylakoid;GO:0009522//photosystem I;GO:0000229	-	GO:0009725//response to hormone stimulus;GO:0009767//photosynthetic electron transport chain
Araip.G0SAF.1	516	22.4638	35.4979	0.593895	2.00704	-4.478	down	thylakoid lumenal protein At1g03610, chloroplastic-like [Glycine max]	0.925198	K08902|1|9e-50|193|gmx:100787080|photosystem II Psb27 protein	GO:0009523//photosystem II;GO:0009534//chloroplast thylakoid	-	GO:0009765//photosynthesis, light harvesting
Araip.Y8L0P.1	966	7.85139	11.6906	0.634471	1.07208	-3.51742	down	thylakoid lumenal 19 kDa protein, chloroplastic-like [Glycine max]	0.858393	-	GO:0043231//intracellular membrane-bounded organelle;GO:0009523//photosystem II	GO:0046872//metal ion binding	GO:0044237//cellular metabolic process
Araip.BN4Y0.1	1262	20.751	33.0662	11.0487	9.96475	-1.35676	down	Thioredoxin-like protein [Medicago truncatula]	0.819919	K03671|1|3e-21|98.2|ppp:PHYPADRAFT_185663|thioredoxin 1	GO:0044444//cytoplasmic part	-	GO:0006457//protein folding;GO:0006464//cellular protein modification process
Araip.V09WE.1	400	10.7327	24.1012	7.66124	6.28776	-1.32033	down	thioredoxin H2-like [Glycine max]	0.800239	K03671|1|8e-45|176|gmx:100820138|thioredoxin 1	-	-	-
Araip.4K5WD.1	549	25.0234	33.1133	0.558196	1.61691	-4.74029	down	tetrapyrrole-binding protein, chloroplastic-like [Glycine max]	0.934653	-	GO:0043231//intracellular membrane-bounded organelle	-	-
Araip.NZT7X.1	3343	102.179	123.797	51.4722	54.3019	-1.09519	down	subtilisin-like protease-like [Glycine max]	0.823261	-	GO:0030312//external encapsulating structure	GO:0004175//endopeptidase activity;GO:0005515//protein binding	GO:0019538//protein metabolic process;GO:0044092//negative regulation of molecular function
Araip.JQ9KB.1	3024	67.6709	70.318	25.7908	33.7578	-1.21241	down	subtilisin-like protease-like [Glycine max]	0.826063	-	GO:0005618//cell wall	GO:0070011//peptidase activity, acting on L-amino acid peptides	GO:0019538//protein metabolic process
Araip.RI4NB.1	1770	13.9869	21.7864	4.84779	3.34344	-2.12673	down	stearoyl acyl carrier protein desaturase Lldd3A20 [Lupinus luteus]	0.850577	K03921|1|4e-178|622|gmx:100037478|acyl-[acyl-carrier-protein] desaturase [EC:1.14.19.2]	GO:0009536//plastid	GO:0046872//metal ion binding;GO:0016717//oxidoreductase activity, acting on paired donors, with oxidation of a pair of donors resulting in the reduction of molecular oxygen to two molecules of water	GO:0006631//fatty acid metabolic process
Araip.XP5YM.1	734	481.558	721.254	294.759	191.485	-1.30666	down	specific tissue protein 2 [Cicer arietinum]	0.843367	-	-	-	-
Araip.TK3NZ.1	1983	16.9587	25.6969	7.10876	8.80372	-1.42258	down	shikimate dehydrogenase, [Ricinus communis]	0.815773	K13832|1|0.0|725|rcu:RCOM_0556770|3-dehydroquinate dehydratase / shikimate dehydrogenase [EC:4.2.1.10 1.1.1.25]	GO:0044424//intracellular part	GO:0016616//oxidoreductase activity, acting on the CH-OH group of donors, NAD or NADP as acceptor;GO:0016836//hydro-lyase activity;GO:0000166//nucleotide binding	GO:0008652//cellular amino acid biosynthetic process
Araip.Y9HE8.1	796	66.8771	121.285	41.5786	34.013	-1.31568	down	serine protease inhibitor [Arachis hypogaea]	0.838287	-	-	GO:0004866//endopeptidase inhibitor activity	GO:0051346//negative regulation of hydrolase activity
Araip.NKJ54.1	1320	24.8261	30.1526	3.71454	2.35371	-3.17952	down	serine carboxypeptidase-like 50-like [Glycine max]	0.887724	K09645|1|5e-162|568|gmx:100777834|vitellogenic carboxypeptidase-like protein [EC:3.4.16.-]	GO:0043231//intracellular membrane-bounded organelle	GO:0004180//carboxypeptidase activity	-
Araip.Z7SA4.1	1473	141.451	165.957	61.4772	73.9234	-1.18292	down	serine carboxypeptidase [Pisum sativum]	0.830586	K13289|1|0.0|671|mtr:MTR_3g034290|cathepsin A (carboxypeptidase C) [EC:3.4.16.5]	-	GO:0004180//carboxypeptidase activity	GO:0019538//protein metabolic process
Araip.P5P82.1	1647	22.243	25.4203	4.5586	7.27609	-2.00986	down	sedoheptulose-1,7-bisphosphatase, chloroplastic-like isoform 1 [Glycine max]	0.855378	K01100|1|4e-177|618|gmx:100786122|sedoheptulose-bisphosphatase [EC:3.1.3.37]	GO:0009532//plastid stroma;GO:0009526//plastid envelope;GO:0005576//extracellular region	GO:0005488//binding;GO:0019203//carbohydrate phosphatase activity	GO:0006952//defense response;GO:0005982//starch metabolic process;GO:0005985//sucrose metabolic process;GO:0015977//carbon fixation
Araip.Y58G9.1	1939	48.3405	53.2702	13.1968	12.1318	-2.00421	down	rubisco activase [Glycine max]	0.869273	K03064|1|4e-06|51.2|smo:SELMODRAFT_157152|26S proteasome regulatory subunit T4	GO:0009532//plastid stroma	GO:0032559	-
Araip.IJD1N.1	2260	25.7711	31.2615	3.59332	7.72468	-2.33317	down	ribulose bisphosphate carboxylase/oxygenase activase 1, chloroplastic-like [Glycine max]	0.869781	K03064|1|9e-06|50.1|smo:SELMODRAFT_157152|26S proteasome regulatory subunit T4	GO:0009532//plastid stroma	GO:0032559	-
Araip.S1MYM.1	1917	26.9484	35.6337	0.399647	1.92941	-4.74793	down	ribulose bisphosphate carboxylase/oxygenase activase 1, chloroplastic-like [Glycine max]	0.936193	K03064|1|9e-06|49.7|smo:SELMODRAFT_157152|26S proteasome regulatory subunit T4	GO:0009532//plastid stroma	GO:0032559	-
Araip.805EH.1	1216	51.0745	54.93	2.64615	4.74502	-3.84218	down	ribulose bisphosphate carboxylase small chain 1, chloroplastic-like [Glycine max]	0.911795	K01602|1|6e-91|330|gmx:100794277|ribulose-bisphosphate carboxylase small chain [EC:4.1.1.39]	GO:0009536//plastid	GO:0016491//oxidoreductase activity;GO:0016831//carboxy-lyase activity	GO:0043094;GO:0015977//carbon fixation
Araip.7AQ3E.1	1609	152.085	202.088	71.7081	64.9166	-1.37424	down	rhamnose biosynthetic enzyme 1 [Vitis vinifera]	0.84476	K12451|1|2e-160|563|vvi:100254814|3,5-epimerase/4-reductase [EC:5.1.3.- 1.1.1.-]	GO:0016020//membrane	GO:0016857//racemase and epimerase activity, acting on carbohydrates and derivatives;GO:0016616//oxidoreductase activity, acting on the CH-OH group of donors, NAD or NADP as acceptor	GO:0033692//cellular polysaccharide biosynthetic process;GO:0009226//nucleotide-sugar biosynthetic process
Araip.I4CPS.1	1605	69.6344	85.4644	32.077	34.7515	-1.21465	down	reticuline oxidase-like protein-like [Glycine max]	0.82744	-	-	GO:0016491//oxidoreductase activity	-
Araip.X0K65.1	2817	33.2738	34.6137	7.39743	10.5039	-1.92308	down	receptor-like protein kinase THESEUS 1-like [Glycine max]	0.858852	K04733|1|4e-150|530|aly:ARALYDRAFT_916421|interleukin-1 receptor-associated kinase 4 [EC:2.7.11.1];K00924|3|7e-68|257|ath:AT1G66150|[EC:2.7.1.-]	GO:0016020//membrane	GO:0004672//protein kinase activity;GO:0032559	GO:0006468//protein phosphorylation;GO:0043401//steroid hormone mediated signaling pathway;GO:0001558//regulation of cell growth;GO:0000902//cell morphogenesis;GO:0007275//multicellular organismal development
Araip.E490N.1	1893	58.5111	77.7729	33.5103	31.3401	-1.07143	down	pyruvate dehydrogenase E1 component subunit alpha, mitochondrial-like [Glycine max]	0.816723	K00161|1|0.0|692|gmx:100781250|pyruvate dehydrogenase E1 component subunit alpha [EC:1.2.4.1]	GO:0044429//mitochondrial part	GO:0004738//pyruvate dehydrogenase activity	GO:0010038//response to metal ion;GO:0006007//glucose catabolic process
Araip.1R2FP.1	2205	43.6771	49.3423	18.4148	19.1895	-1.30664	down	pyrophosphate--fructose 6-phosphate 1-phosphotransferase subunit beta-like [Glycine max]	0.829685	K00895|1|0.0|979|gmx:100797925|pyrophosphate--fructose-6-phosphate 1-phosphotransferase [EC:2.7.1.90]	GO:0030312//external encapsulating structure;GO:0010316	GO:0008443//phosphofructokinase activity;GO:0032559	GO:0006796//phosphate-containing compound metabolic process;GO:0010038//response to metal ion;GO:0006007//glucose catabolic process
Araip.1JY90.1	2797	55.2048	67.0142	5.20427	13.118	-2.7378	down	protochlorophyllide reductase, chloroplastic-like [Glycine max]	0.88892	K00218|1|0.0|636|rcu:RCOM_0252880|protochlorophyllide reductase [EC:1.3.1.33]	GO:0009536//plastid	GO:0016628//oxidoreductase activity, acting on the CH-CH group of donors, NAD or NADP as acceptor	GO:0009725//response to hormone stimulus;GO:0006779//porphyrin-containing compound biosynthetic process
Araip.93Z7C.1	1559	82.5204	108.834	1.08112	3.79595	-5.29409	down	protochlorophyllide reductase, chloroplastic-like [Glycine max]	0.963754	K00218|1|0.0|670|rcu:RCOM_0252880|protochlorophyllide reductase [EC:1.3.1.33]	GO:0009536//plastid	GO:0016628//oxidoreductase activity, acting on the CH-CH group of donors, NAD or NADP as acceptor	GO:0006779//porphyrin-containing compound biosynthetic process
Araip.SGD3T.1	1840	9.25501	11.2273	0	0.0804061	-7.82374	down	protein WAX2-like [Glycine max]	0.953136	K15404|1|0.0|761|pop:POPTR_732680|aldehyde decarbonylase [EC:4.1.99.5]	GO:0016020//membrane	-	GO:0008152//metabolic process
Araip.5E7AX.1	522	6.57943	7.38735	0.293534	0.850271	-3.61009	down	protein RKD5-like [Glycine max]	0.836436	-	-	-	-
Araip.KAK82.1	693	21.2692	22.258	7.07532	7.68557	-1.56014	down	protein PPLZ02-like [Glycine max]	0.829586	K09286|1|5e-10|62.4|pop:POPTR_798748|EREBP-like factor	-	-	GO:0009987//cellular process
Araip.97TWR.1	1848	10.2216	19.2273	4.14569	4.40319	-1.78441	down	protein notum homolog [Glycine max]	0.82839	-	-	-	-
Araip.LB2BB.1	769	12.0958	19.521	10.7596	1.34672	-1.38493	down	protein LURP-one-related 17-like [Glycine max]	0.801452	K03239|1|8e-17|85.1|vvi:100244672|translation initiation factor eIF-2B subunit alpha	-	-	-
Araip.PN0QJ.1	1666	18.0381	30.5037	6.71393	7.19311	-1.80341	down	protein COBRA-like [Glycine max]	0.848578	-	GO:0005618//cell wall;GO:0005746//mitochondrial respiratory chain;GO:0009986//cell surface;GO:0031225//anchored to membrane	GO:0015078//hydrogen ion transmembrane transporter activity	GO:0016049//cell growth;GO:0045333//cellular respiration;GO:0006970//response to osmotic stress;GO:0030198//extracellular matrix organization
Araip.YN96J.1	1669	32.496	34.0796	3.39683	8.50985	-2.48322	down	prostaglandin G/H synthase 2-like [Glycine max]	0.876434	K10529|1|1e-124|444|rcu:RCOM_0851850|alpha-dioxygenase [EC:1.-.-.-]	-	GO:0050664//oxidoreductase activity, acting on NAD(P)H, oxygen as acceptor;GO:0016209//antioxidant activity;GO:0005506//iron ion binding;GO:0016702//oxidoreductase activity, acting on single donors with incorporation of molecular oxygen, incorporation of	GO:0009062//fatty acid catabolic process;GO:0009607//response to biotic stimulus;GO:0010033//response to organic substance;GO:0006950//response to stress
Araip.S972K.1	1486	28.8902	43.7446	3.4027	4.77891	-3.1502	down	prostaglandin G/H synthase 2-like [Glycine max]	0.891935	K10529|1|8e-131|464|rcu:RCOM_0851850|alpha-dioxygenase [EC:1.-.-.-]	-	GO:0005506//iron ion binding;GO:0016209//antioxidant activity;GO:0050664//oxidoreductase activity, acting on NAD(P)H, oxygen as acceptor	GO:0008152//metabolic process;GO:0006950//response to stress
Araip.0W11Z.1	852	12.5971	23.4385	1.79841	2.08376	-3.21448	down	prostaglandin G/H synthase 2-like [Glycine max]	0.877368	K10529|1|3e-96|348|vvi:100254380|alpha-dioxygenase [EC:1.-.-.-]	-	GO:0016209//antioxidant activity;GO:0005506//iron ion binding;GO:0016702//oxidoreductase activity, acting on single donors with incorporation of molecular oxygen, incorporation of two atoms of oxygen	GO:0009062//fatty acid catabolic process;GO:0009607//response to biotic stimulus;GO:0010033//response to organic substance;GO:0006950//response to stress
Araip.84962.1	2065	16.3546	19.9412	6.08447	5.2301	-1.68162	down	prolyl 4-hydroxylase subunit alpha-1 [Glycine max]	0.833912	K00472|1|5e-118|421|gmx:100527885|prolyl 4-hydroxylase [EC:1.14.11.2]	-	GO:0046914//transition metal ion binding;GO:0019842//vitamin binding;GO:0016706//oxidoreductase activity, acting on paired donors, with incorporation or reduction of molecular oxygen, 2-oxoglutarate as one donor, and incorporation of one atom each of oxyg	GO:0019471
Araip.5I7AM.1	459	87.9193	143.422	46.7352	41.9023	-1.38403	down	predicted protein [Populus trichocarpa]	0.844547	-	-	GO:0005488//binding	GO:0007049//cell cycle
Araip.M4PVE.1	1779	7.80267	12.1542	1.98098	2.91071	-2.02848	down	polygalacturonase-like [Glycine max]	0.81574	K01184|1|2e-21|102|ath:AT3G15720|polygalacturonase [EC:3.2.1.15]	-	GO:0004553//hydrolase activity, hydrolyzing O-glycosyl compounds	GO:0044238//primary metabolic process;GO:0045229//external encapsulating structure organization
Araip.AB8FX.1	2168	261.321	377.209	127.075	157.296	-1.16698	down	polygalacturonase non-catalytic subunit JP650-like [Glycine max]	0.832601	-	-	-	-
Araip.H3C8N.1	2196	128.18	131.952	42.702	58.7477	-1.35848	down	polygalacturonase non-catalytic subunit JP650-like [Glycine max]	0.842236	-	-	-	-
Araip.MW584.1	2027	42.2178	64.2065	14.5136	19.1959	-1.6586	down	polygalacturonase non-catalytic subunit JP650-like [Glycine max]	0.859851	-	-	-	-
Araip.AA2WE.1	1008	359.46	448.004	166.146	159.836	-1.30861	down	polygalacturonase inhibitor-like [Glycine max]	0.843023	K13428|1|4e-28|123|aly:ARALYDRAFT_488953|LRR receptor-like serine/threonine-protein kinase EFR [EC:2.7.11.1];K13420|4|5e-28|123|sbi:SORBI_06g028760|LRR receptor-like serine/threonine-protein kinase FLS2 [EC:2.7.11.1]	-	-	-
Araip.BM48K.1	2256	16.4923	21.0611	5.4335	5.90215	-1.72808	down	polygalacturonase inhibitor protein [Glycine max]	0.836157	K13420|1|4e-36|151|ath:AT5G46330|LRR receptor-like serine/threonine-protein kinase FLS2 [EC:2.7.11.1]	-	-	-
Araip.36QRN.1	2429	63.0971	63.5026	23.9079	35.0225	-1.10319	down	polyamine oxidase 4-like [Glycine max]	0.817444	K13367|1|5e-165|579|aly:ARALYDRAFT_486367|non-specific polyamine oxidase [EC:1.5.3.17];K11450|3|4e-48|191|smo:SELMODRAFT_449015|lysine-specific histone demethylase 1 [EC:1.-.-.-]	-	-	-
Araip.BP4Q3.1	849	4.0453	7.94858	0.360954	0	-5.01492	down	Pollen-specific protein C13 [Medicago truncatula]	0.872173	K01834|1|5e-33|137|vvi:100245371|2,3-bisphosphoglycerate-dependent phosphoglycerate mutase [EC:5.4.2.1];K03036|2|1e-16|83.6|aly:ARALYDRAFT_336019|26S proteasome regulatory subunit N6	-	-	-
Araip.Q0UU1.1	5426	17.2483	23.6304	4.65943	2.97203	-2.42132	down	pleiotropic drug resistance protein 1-like [Glycine max]	0.864521	K05681|1|3e-48|192|olu:OSTLU_38326|ATP-binding cassette, subfamily G (WHITE), member 2;K12843|5|5e-42|172|vvi:100248403|U4/U6 small nuclear ribonucleoprotein PRP3	GO:0044464//cell part	GO:0042626//ATPase activity, coupled to transmembrane movement of substances;GO:0015604//organic phosphonate transmembrane transporter activity;GO:0032559	GO:0009207
Araip.YKA6D.1	513	75.5961	109.801	1.19474	2.59557	-5.61216	down	Plastocyanin, chloroplastic; Flags: Precursor	0.973356	K02638|1|2e-62|235|rcu:RCOM_1599580|plastocyanin	GO:0009507//chloroplast;GO:0009579//thylakoid	GO:0046872//metal ion binding	-
Araip.222KU.1	2792	9.32832	12.1345	1.75616	2.27856	-2.4113	down	plastidic glucose transporter 4-like [Glycine max]	0.836255	K08150|1|3e-49|194|mtr:MTR_7g005910|MFS transporter, SP family, solute carrier family 2 (myo-inositol transporter), member 13	GO:0009526//plastid envelope;GO:0016020//membrane	GO:0022891//substrate-specific transmembrane transporter activity	GO:0006810//transport
Araip.4A38Z.1	1637	93.4494	108.36	44.8349	38.9525	-1.26819	down	phytochelatin synthetase-like protein [Phaseolus vulgaris]	0.836501	-	GO:0031090//organelle membrane	-	GO:0009832//plant-type cell wall biogenesis
Araip.YCD9D.1	922	54.6335	114.867	3.82231	3.0488	-4.6246	down	Photosystem II 22 kDa protein [Medicago truncatula]	0.940945	K03542|1|1e-92|337|rcu:RCOM_1030930|photosystem II 22kDa protein	GO:0034357;GO:0009507//chloroplast;GO:0044425//membrane part	-	-
Araip.S2EYP.1	456	50.2115	80.6395	3.02417	6.16447	-3.83193	down	Photosystem I reaction center subunit IV A [Medicago truncatula]	0.913253	K02693|1|6e-30|127|mtr:MTR_7g099390|photosystem I subunit IV	GO:0009534//chloroplast thylakoid;GO:0009522//photosystem I	-	GO:0044237//cellular metabolic process
Araip.65K58.1	829	29.6908	39.7049	1.47865	3.0339	-3.94283	down	Photosystem I reaction center subunit IV A [Medicago truncatula]	0.909992	K02693|1|2e-27|119|mtr:MTR_7g099390|photosystem I subunit IV	GO:0043231//intracellular membrane-bounded organelle;GO:0009522//photosystem I	-	GO:0044237//cellular metabolic process
Araip.RSA74.1	941	96.8718	138.746	13.6779	16.0368	-2.9872	down	photosystem I reaction center subunit III, chloroplastic-like [Fragaria vesca subsp. vesca]	0.897555	K02694|1|5e-79|291|vvi:100247987|photosystem I subunit III	GO:0009526//plastid envelope;GO:0009570//chloroplast stroma;GO:0009534//chloroplast thylakoid;GO:0009522//photosystem I	-	GO:0044237//cellular metabolic process
Araip.MX0X9.1	1752	85.1101	106.042	4.11048	9.12003	-3.85278	down	photosystem I psaH protein [Arachis hypogaea]	0.915907	K02695|1|2e-49|192|pop:POPTR_712066|photosystem I subunit VI	GO:0009522//photosystem I	-	GO:0044237//cellular metabolic process
Araip.W6I1W.1	684	72.8066	130.876	28.2256	60.3469	-1.20139	down	photosystem I P700 apoprotein A1 [Pelargonium x hortorum]	0.829439	K02689|1|1e-59|227|rcu:RCOM_ORF00037|photosystem I P700 chlorophyll a apoprotein A1	GO:0009521;GO:0031224//intrinsic to membrane;GO:0009534//chloroplast thylakoid	GO:0046906//tetrapyrrole binding;GO:0046872//metal ion binding;GO:0051536//iron-sulfur cluster binding	GO:0051234//establishment of localization;GO:0006464//cellular protein modification process;GO:0006091//generation of precursor metabolites and energy
Araip.4E8PI.1	1057	30.4618	37.5248	0.869772	1.67963	-4.73702	down	phosphoribulokinase, chloroplastic-like [Glycine max]	0.936881	K00855|1|2e-158|555|gmx:100777515|phosphoribulokinase [EC:2.7.1.19]	GO:0009536//plastid	GO:0016301//kinase activity;GO:0032559	GO:0015977//carbon fixation;GO:0006796//phosphate-containing compound metabolic process;GO:0044238//primary metabolic process
Araip.IB6M8.1	2045	87.541	109.504	41.5842	41.7435	-1.24165	down	phosphoglycerate kinase, [Ricinus communis]	0.8317	K00927|1|0.0|769|rcu:RCOM_1574580|phosphoglycerate kinase [EC:2.7.2.3]	GO:0009532//plastid stroma	GO:0016301//kinase activity;GO:0032559	GO:0006007//glucose catabolic process;GO:0010038//response to metal ion;GO:0006796//phosphate-containing compound metabolic process;GO:0015977//carbon fixation
Araip.TQV21.1	1896	140.461	188.568	67.9652	74.0516	-1.21215	down	Phosphoglycerate dehydrogenase [Medicago truncatula]	0.832519	K00058|1|0.0|930|mtr:MTR_4g005880|D-3-phosphoglycerate dehydrogenase [EC:1.1.1.95]	-	GO:0031406//carboxylic acid binding;GO:0016616//oxidoreductase activity, acting on the CH-OH group of donors, NAD or NADP as acceptor;GO:0000166//nucleotide binding	GO:0006563//L-serine metabolic process
Araip.VD3IG.1	1981	93.042	148.706	35.9664	25.3176	-1.97992	down	phosphoethanolamine N-methyltransferase-like [Glycine max]	0.875811	K05929|1|0.0|769|rcu:RCOM_0161380|phosphoethanolamine N-methyltransferase [EC:2.1.1.103]	GO:0044424//intracellular part	GO:0008170//N-methyltransferase activity;GO:0016410//N-acyltransferase activity	GO:0006498//N-terminal protein lipidation;GO:0050896//response to stimulus;GO:0006644//phospholipid metabolic process;GO:0006730//one-carbon metabolic process
Araip.Y73CN.1	1470	12.558	19.0187	2.08469	2.7174	-2.71712	down	PGR5-like protein 1A, chloroplastic-like [Glycine max]	0.860916	-	GO:0009534//chloroplast thylakoid	-	GO:0009767//photosynthetic electron transport chain
Araip.S6Q95.1	1822	14.2946	15.8735	0.504582	2.11121	-3.5277	down	peroxisomal (S)-2-hydroxy-acid oxidase GLO1-like [Glycine max]	0.878023	K11517|1|0.0|707|gmx:100777153|(S)-2-hydroxy-acid oxidase [EC:1.1.3.15]	GO:0005840//ribosome;GO:0009532//plastid stroma;GO:0005576//extracellular region;GO:0042579//microbody	GO:0003973//(S)-2-hydroxy-acid oxidase activity;GO:0000166//nucleotide binding	GO:0008152//metabolic process
Araip.DER8T.1	1044	19.19	32.1877	0.440301	0.283424	-6.14956	down	peroxidase 7-like [Glycine max]	0.971898	K00430|1|2e-158|556|gmx:100798229|peroxidase [EC:1.11.1.7]	-	GO:0005506//iron ion binding;GO:0003824//catalytic activity;GO:0016209//antioxidant activity	GO:0008152//metabolic process;GO:0006950//response to stress
Araip.SR41M.1	1073	65.4831	87.1508	22.8481	17.9246	-1.9044	down	peroxidase 52-like isoform 1 [Glycine max]	0.86888	K00430|1|4e-148|522|gmx:100803637|peroxidase [EC:1.11.1.7]	-	GO:0005506//iron ion binding;GO:0003824//catalytic activity;GO:0016209//antioxidant activity	GO:0008152//metabolic process;GO:0006950//response to stress
Araip.MM1BS.1	1342	29.3243	42.5889	9.01994	8.0478	-2.07499	down	peroxidase 52-like isoform 1 [Glycine max]	0.868749	K00430|1|9e-157|550|gmx:100803637|peroxidase [EC:1.11.1.7]	-	GO:0005506//iron ion binding;GO:0003824//catalytic activity;GO:0016209//antioxidant activity	GO:0008152//metabolic process;GO:0006950//response to stress
Araip.GIZ0F.1	1254	105.216	130.143	45.4542	62.4115	-1.12563	down	peroxidase 4-like [Glycine max]	0.82549	K00430|1|2e-121|433|rcu:RCOM_0688840|peroxidase [EC:1.11.1.7]	-	GO:0005506//iron ion binding;GO:0003824//catalytic activity;GO:0016209//antioxidant activity	GO:0008152//metabolic process;GO:0006950//response to stress
Araip.5V6AL.1	1355	43.0892	49.3967	15.379	19.2168	-1.41864	down	peroxidase 47-like [Glycine max]	0.836501	K00430|1|1e-152|536|gmx:100776019|peroxidase [EC:1.11.1.7]	-	GO:0005506//iron ion binding;GO:0003824//catalytic activity;GO:0016209//antioxidant activity	GO:0008152//metabolic process;GO:0006950//response to stress
Araip.N95WX.1	1225	60.8624	50.7039	9.38111	18.3575	-2.00793	down	peroxidase 44-like [Glycine max]	0.870338	K00430|1|7e-123|437|gmx:100820340|peroxidase [EC:1.11.1.7]	GO:0005618//cell wall	GO:0005506//iron ion binding;GO:0003824//catalytic activity;GO:0016209//antioxidant activity	GO:0008152//metabolic process;GO:0006950//response to stress
Araip.VFT2D.1	1479	14.707	20.579	6.94122	5.60179	-1.49221	down	peroxidase 39-like [Glycine max]	0.811054	K00430|1|3e-51|200|gmx:100803114|peroxidase [EC:1.11.1.7]	GO:0044464//cell part	GO:0005506//iron ion binding;GO:0003824//catalytic activity;GO:0016209//antioxidant activity	GO:0008152//metabolic process;GO:0006950//response to stress
Araip.H1RCV.1	1548	814.983	1086.74	420.477	300.386	-1.3995	down	Peroxidase [Medicago truncatula]	0.849151	K00430|1|6e-148|521|mtr:MTR_2g029800|peroxidase [EC:1.11.1.7]	-	GO:0005506//iron ion binding;GO:0003824//catalytic activity;GO:0016209//antioxidant activity	GO:0008152//metabolic process;GO:0006950//response to stress
Araip.3W2BR.1	1059	149.454	202.095	52.2324	44.4261	-1.86276	down	Peroxidase [Medicago truncatula]	0.872632	K00430|1|2e-147|520|mtr:MTR_2g088770|peroxidase [EC:1.11.1.7]	-	GO:0005506//iron ion binding;GO:0003824//catalytic activity;GO:0016209//antioxidant activity	GO:0008152//metabolic process;GO:0006950//response to stress
Araip.S3BVI.1	1374	24.8919	29.7695	9.36745	11.306	-1.40274	down	peptide/nitrate transporter At1g59740-like [Glycine max]	0.824294	K14638|1|2e-26|117|ppp:PHYPADRAFT_134814|solute carrier family 15 (peptide/histidine transporter), member 3/4	-	-	-
Araip.Y2Y0M.1	1020	67.3424	88.7087	30.9454	27.8489	-1.40827	down	Peptide transporter PTR1 [Medicago truncatula]	0.842367	K14638|1|3e-54|210|ppp:PHYPADRAFT_189464|solute carrier family 15 (peptide/histidine transporter), member 3/4	GO:0044464//cell part	GO:0004871//signal transducer activity	GO:0015833//peptide transport
Araip.E9XPB.1	1826	12.0689	20.8166	0.58739	0.405113	-5.05024	down	pectinesterase/pectinesterase inhibitor PPE8B-like [Glycine max]	0.931343	K01051|1|0.0|728|gmx:100777500|pectinesterase [EC:3.1.1.11]	GO:0005618//cell wall	GO:0004091//carboxylesterase activity	GO:0071555//cell wall organization
Araip.4I0AH.1	1578	18.6813	21.4699	8.44775	6.93796	-1.38385	down	pectinesterase/pectinesterase inhibitor 47-like [Glycine max]	0.811939	K01051|1|0.0|666|gmx:100816503|pectinesterase [EC:3.1.1.11]	GO:0005618//cell wall	GO:0016788//hydrolase activity, acting on ester bonds	-
Araip.U4P9E.1	1919	13.2737	11.5545	2.076	3.39222	-2.18284	down	pectinesterase/pectinesterase inhibitor 41-like [Glycine max]	0.835895	K01051|1|0.0|898|gmx:100800971|pectinesterase [EC:3.1.1.11]	GO:0030312//external encapsulating structure	GO:0030234//enzyme regulator activity;GO:0004091//carboxylesterase activity	GO:0071555//cell wall organization
Araip.20DZW.1	1288	39.2199	61.8035	25.6961	21.7096	-1.09156	down	pectinesterase/pectinesterase inhibitor 39-like [Glycine max]	0.813807	K01051|1|0.0|667|gmx:100802881|pectinesterase [EC:3.1.1.11]	GO:0030312//external encapsulating structure	GO:0030234//enzyme regulator activity;GO:0004091//carboxylesterase activity	GO:0071555//cell wall organization
Araip.59ZQQ.1	285	44.6882	65.7196	25.2686	25.9557	-1.10794	down	pectinesterase/pectinesterase inhibitor 39-like [Glycine max]	0.816789	K01051|1|8e-14|73.2|gmx:100802881|pectinesterase [EC:3.1.1.11]	-	GO:0016788//hydrolase activity, acting on ester bonds	-
Araip.J385S.1	1878	28.8034	38.2804	1.06066	0.787791	-5.18157	down	pectinesterase/pectinesterase inhibitor 24-like [Glycine max]	0.951449	K01051|1|9e-115|412|pop:POPTR_572081|pectinesterase [EC:3.1.1.11]	GO:0005618//cell wall	GO:0016788//hydrolase activity, acting on ester bonds	-
Araip.EQZ9W.1	1816	1198.96	1586.53	510.721	530.361	-1.41984	down	pectinesterase/pectinesterase inhibitor 18-like, partial [Glycine max]	0.849889	K01051|1|0.0|780|gmx:100815836|pectinesterase [EC:3.1.1.11]	GO:0030312//external encapsulating structure	GO:0030234//enzyme regulator activity;GO:0004091//carboxylesterase activity	GO:0071555//cell wall organization
Araip.BNI9P.1	1317	4.45498	7.1109	0.581719	0.224673	-3.84225	down	pectate lyase 8-like [Glycine max]	0.825982	K01728|1|0.0|737|gmx:100809277|pectate lyase [EC:4.2.2.2]	-	GO:0016837	-
Araip.ZMZ04.1	2080	177.09	225.717	76.9807	77.6012	-1.38172	down	pectate lyase 15-like [Glycine max]	0.846775	K01728|1|0.0|764|gmx:100808253|pectate lyase [EC:4.2.2.2]	GO:0044464//cell part	GO:0016837	-
Araip.B5NQV.1	1053	18.3465	24.3268	8.00319	6.88453	-1.51921	down	Pectate lyase [Medicago truncatula]	0.819427	K01728|1|8e-167|584|mtr:MTR_6g021950|pectate lyase [EC:4.2.2.2]	-	GO:0003824//catalytic activity	-
Araip.N5J1U.1	1267	69.5748	98.8072	28.2988	21.0185	-1.77157	down	Pectate lyase [Medicago truncatula]	0.867225	K01728|1|0.0|665|mtr:MTR_6g021950|pectate lyase [EC:4.2.2.2]	-	-	-
Araip.ZG914.1	853	22.1448	21.1506	7.72411	9.1925	-1.35578	down	PCTP-like protein-like [Glycine max]	0.811464	-	-	-	-
Araip.BU3C8.1	1738	16.3028	21.7913	6.96476	6.98025	-1.44982	down	patatin group A-3-like [Glycine max]	0.812529	-	-	-	GO:0008152//metabolic process
Araip.N6ZTJ.1	1636	68.7522	82.2456	2.43511	8.4102	-3.79938	down	oxygen-evolving enhancer protein 2, chloroplastic-like [Glycine max]	0.913351	K02717|1|6e-132|469|gmx:100802315|photosystem II oxygen-evolving enhancer protein 2	GO:0009523//photosystem II;GO:0009534//chloroplast thylakoid	GO:0046872//metal ion binding	GO:0044237//cellular metabolic process
Araip.GD4T5.1	1473	72.0857	96.2086	2.08045	9.24042	-3.89393	down	oxygen-evolving enhancer protein 1, chloroplastic-like [Glycine max]	0.916514	K02716|1|2e-162|569|gmx:100792252|photosystem II oxygen-evolving enhancer protein 1	GO:0009523//photosystem II;GO:0009534//chloroplast thylakoid	GO:0046872//metal ion binding	GO:0042548//regulation of photosynthesis, light reaction
Araip.IGH4N.1	1368	53.4543	77.0152	2.12812	4.75854	-4.24376	down	oxygen-evolving enhancer protein 1, chloroplastic-like [Glycine max]	0.925788	K02716|1|1e-151|533|gmx:100792252|photosystem II oxygen-evolving enhancer protein 1	GO:0009523//photosystem II;GO:0009534//chloroplast thylakoid	GO:0046872//metal ion binding	GO:0042548//regulation of photosynthesis, light reaction
Araip.G7L08.1	405	1223.62	2076.36	469.511	395.622	-1.93146	down	Organ-specific protein S2 [Medicago truncatula]	0.875401	-	-	-	-
Araip.EKB65.1	612	18.0047	25.654	3.25477	5.31836	-2.34837	down	Organ-specific protein S2 [Medicago truncatula]	0.86344	-	-	-	-
Araip.8TA6M.1	459	250.663	679.905	40.7264	29.3316	-3.73149	down	Organ-specific protein S2 [Medicago truncatula]	0.915989	-	-	-	-
Araip.CR8SJ.1	708	7.07428	38.1262	0.865677	1.25379	-4.41457	down	Organ-specific protein S2 [Medicago truncatula]	0.917218	-	-	-	-
Araip.XBF44.1	532	118.356	348.963	12.6727	4.17144	-4.79409	down	Organ-specific protein S2 [Medicago truncatula]	0.949761	-	-	-	-
Araip.TWB47.1	1142	24.8111	29.5462	11.0021	8.80947	-1.45613	down	non-specific lipid-transfer protein-like protein At2g13820-like [Glycine max]	0.826096	-	-	-	-
Araip.FIV2R.1	645	14.1993	38.0068	3.80093	0	-3.77601	down	Non-specific lipid-transfer protein 3; Short=LTP 3; Flags: Precursor	0.900636	-	-	-	-
Araip.0E4ZE.1	883	128.355	162.832	7.80874	4.35632	-4.58113	down	non-specific lipid-transfer protein 1-like isoform 1 [Glycine max]	0.941404	-	-	-	-
Araip.Z7JB7.1	2551	40.2774	54.4191	14.9561	18.4427	-1.50352	down	nitrate transporter 1.2-like [Glycine max]	0.839369	K14638|1|1e-106|385|smo:SELMODRAFT_448814|solute carrier family 15 (peptide/histidine transporter), member 3/4	GO:0044464//cell part	GO:0004871//signal transducer activity	GO:0015833//peptide transport
Araip.606XZ.1	360	3.97507	9.18142	0.851249	0.821929	-2.97511	down	NBS-type resistance protein RGC2 [Medicago truncatula]	0.813643	-	-	-	-
Araip.4V6B3.1	2249	41.4228	48.0096	16.4875	14.9329	-1.5091	down	NADP-dependent glyceraldehyde-3-phosphate dehydrogenase-like [Glycine max]	0.838861	K00131|1|0.0|955|gmx:100789100|glyceraldehyde-3-phosphate dehydrogenase (NADP) [EC:1.2.1.9]	GO:0044424//intracellular part	-	GO:0008152//metabolic process
Araip.BM9Y9.1	546	4.45558	6.30592	0	0.270966	-5.25934	down	MYB transcription factor MYB185 [Glycine max]	0.869797	K09422|1|4e-74|275|gmx:778044|myb proto-oncogene protein, plant	GO:0043231//intracellular membrane-bounded organelle	GO:0003676//nucleic acid binding	-
Araip.FK78K.1	1275	3.47936	5.94092	0.240353	0.348111	-4.00074	down	MRNA-binding protein [Medicago truncatula]	0.808449	-	GO:0009526//plastid envelope;GO:0009570//chloroplast stroma;GO:0005576//extracellular region	GO:0048037//cofactor binding;GO:0008187//poly-pyrimidine tract binding	GO:0042254//ribosome biogenesis;GO:0008152//metabolic process
Araip.MW4Q1.1	2152	71.4183	85.4999	33.7493	38.1555	-1.12585	down	monocopper oxidase-like protein SKU5-like [Glycine max]	0.82177	K00423|1|9e-133|472|ath:AT1G55570|L-ascorbate oxidase [EC:1.10.3.3]	GO:0005618//cell wall;GO:0031225//anchored to membrane;GO:0031090//organelle membrane;GO:0005576//extracellular region	GO:0046914//transition metal ion binding;GO:0016682//oxidoreductase activity, acting on diphenols and related substances as donors, oxygen as acceptor	GO:0009826//unidimensional cell growth;GO:0008152//metabolic process
Araip.D5CVZ.1	1408	15.4486	21.1277	3.04708	2.41675	-2.74292	down	momilactone A synthase-like [Glycine max]	0.866946	K09841|1|3e-53|206|bdi:100827045|xanthoxin dehydrogenase [EC:1.1.1.288];K13070|5|1e-52|204|osa:4335093|momilactone-A synthase [EC:1.1.1.295]	-	GO:0016491//oxidoreductase activity	GO:0008152//metabolic process
Araip.ESD8Q.1	868	278.292	383.335	165.229	142.663	-1.10359	down	MLP-like protein 34-like [Glycine max]	0.827342	-	-	-	GO:0006950//response to stress
Araip.IF21Z.1	776	40.5703	56.7923	21.3251	16.5869	-1.36071	down	MLP-like protein 34-like [Glycine max]	0.833224	-	-	-	-
Araip.57QXL.1	771	50.2994	83.4187	26.8292	22.2592	-1.44574	down	MLP-like protein 34-like [Glycine max]	0.84181	-	-	-	GO:0050896//response to stimulus
Araip.I6R1R.1	665	10.5444	27.1301	0.921653	0	-5.33765	down	MLP-like protein 34-like [Glycine max]	0.94496	-	-	-	-
Araip.RZZ5G.1	865	137.643	180.232	93.7063	60.5472	-1.04316	down	MLP-like protein [Medicago truncatula]	0.804024	-	-	-	-
Araip.7RY60.1	1016	5.35226	12.3353	2.11137	0.291235	-2.88007	down	MLP-like protein [Medicago truncatula]	0.835616	-	-	-	-
Araip.3R647.1	567	3.78578	8.74421	0.270238	0.26093	-4.56007	down	MLP-like protein [Medicago truncatula]	0.859622	-	-	-	-
Araip.CGW17.1	1451	8.77749	12.244	2.21759	2.44709	-2.17201	down	microsomal omega-3 fatty acid desaturase [Glycine max]	0.826408	K10257|1|2e-178|623|gmx:547470|omega-3 fatty acid desaturase (delta-15 desaturase) [EC:1.14.19.-]	GO:0031090//organelle membrane;GO:0043231//intracellular membrane-bounded organelle;GO:0031224//intrinsic to membrane	GO:0016705//oxidoreductase activity, acting on paired donors, with incorporation or reduction of molecular oxygen	GO:0006631//fatty acid metabolic process
Araip.Y2F2L.1	2551	63.2771	78.2274	30.4528	37.3493	-1.06145	down	methyltransferase PMT20-like [Glycine max]	0.816756	-	GO:0043231//intracellular membrane-bounded organelle	GO:0016741	GO:0006730//one-carbon metabolic process
Araip.F7NGT.1	1873	3.51453	6.83827	0.245421	0.157979	-4.68167	down	MATE efflux family protein DTX1-like [Glycine max]	0.844711	K03327|1|0.0|765|gmx:100785533|multidrug resistance protein, MATE family	GO:0044464//cell part	GO:0015291//secondary active transmembrane transporter activity	GO:0015893//drug transport
Araip.PJ399.1	4096	37.837	54.2681	6.28461	7.83802	-2.70527	down	magnesium-chelatase subunit H-like [Glycine max]	0.885512	K03403|1|0.0|2643|gmx:100806079|magnesium chelatase subunit H [EC:6.6.1.1]	-	GO:0051003	GO:0006779//porphyrin-containing compound biosynthetic process
Araip.2NV9I.1	1659	13.8876	16.2709	1.10832	2.94289	-2.89614	down	magnesium-chelatase subunit chlI, chloroplastic-like [Glycine max]	0.863112	K03405|1|0.0|648|vvi:100267459|magnesium chelatase subunit I [EC:6.6.1.1]	GO:0009532//plastid stroma	GO:0051003;GO:0016462//pyrophosphatase activity;GO:0032559	GO:0006779//porphyrin-containing compound biosynthetic process
Araip.C9ASY.1	2387	24.5199	31.2715	7.57458	7.93349	-1.84702	down	lysosomal beta glucosidase-like [Glycine max]	0.852707	K01188|1|0.0|712|aly:ARALYDRAFT_485079|beta-glucosidase [EC:3.2.1.21]	-	GO:0015926//glucosidase activity	GO:0044238//primary metabolic process
Araip.1FW6E.1	3300	9.58354	10.7256	3.0645	3.04861	-1.73215	down	LRR receptor-like serine/threonine-protein kinase RCH1-like [Glycine max]	0.803566	K00924|1|2e-155|548|aly:ARALYDRAFT_473063|[EC:2.7.1.-]	GO:0031224//intrinsic to membrane	GO:0004871//signal transducer activity;GO:0004672//protein kinase activity;GO:0016628//oxidoreductase activity, acting on the CH-CH group of donors, NAD or NADP as acceptor;GO:0032559	GO:0006464//cellular protein modification process
Araip.UH1PL.1	1404	40.1584	57.2858	21.6086	17.4923	-1.31737	down	LRR receptor-like serine/threonine-protein kinase GSO1-like precursor [Glycine max]	0.831061	K13420|1|9e-30|129|pop:POPTR_1075175|LRR receptor-like serine/threonine-protein kinase FLS2 [EC:2.7.11.1]	-	GO:0003824//catalytic activity	GO:0023052//signaling
Araip.V1HRY.1	2167	51.377	74.9936	25.8792	34.1364	-1.07425	down	LRR receptor-like serine/threonine-protein kinase At4g36180-like [Glycine max]	0.815822	K13420|1|1e-48|192|osa:4337016|LRR receptor-like serine/threonine-protein kinase FLS2 [EC:2.7.11.1];K13428|4|3e-47|188|ath:AT5G20480|LRR receptor-like serine/threonine-protein kinase EFR [EC:2.7.11.1]	GO:0030312//external encapsulating structure	GO:0016491//oxidoreductase activity	GO:0008152//metabolic process;GO:0023052//signaling;GO:0009987//cellular process
Araip.I7PN0.1	867	24.4281	36.0585	12.3711	11.2624	-1.35578	down	LOB domain-containing protein 41-like [Glycine max]	0.823016	-	-	-	-
Araip.GK3PH.1	1504	5.13799	8.42444	1.32442	0.786953	-2.68337	down	LOB domain-containing protein 41-like [Glycine max]	0.808252	-	-	-	-
Araip.B7ND2.1	613	9.80475	33.9248	1.49975	0.241349	-4.65054	down	lipid transfer protein-like protein [Retama raetam]	0.925788	-	-	-	-
Araip.FYP1G.1	1404	50.249	222.767	2.61923	0.421502	-6.48843	down	lectin-related polypeptide [Robinia pseudoacacia]	0.990283	K10082|1|7e-29|126|mtr:MTR_5g031140|lectin, mannose-binding 2	-	-	-
Araip.VC3BC.1	1998	6.44607	8.75406	1.84054	1.33286	-2.25998	down	lecithin-cholesterol acyltransferase-like 1-like [Glycine max]	0.802845	K06129|1|0.0|655|gmx:100804027|lysophospholipase III [EC:3.1.1.5]	GO:0031090//organelle membrane;GO:0043231//intracellular membrane-bounded organelle	GO:0008374//O-acyltransferase activity	GO:0044238//primary metabolic process
Araip.Q6IHV.1	2106	15.9682	21.1879	6.76634	7.23579	-1.40796	down	L-ascorbate oxidase-like protein [Medicago truncatula]	0.809891	K00423|1|8e-85|311|ath:AT1G55570|L-ascorbate oxidase [EC:1.10.3.3]	-	GO:0016682//oxidoreductase activity, acting on diphenols and related substances as donors, oxygen as acceptor;GO:0046914//transition metal ion binding	GO:0008152//metabolic process
Araip.C42Y7.1	2079	59.2647	90.4231	32.7233	32.6637	-1.19488	down	L-ascorbate oxidase-like [Glycine max]	0.825982	K00423|1|0.0|938|gmx:100808812|L-ascorbate oxidase [EC:1.10.3.3]	-	GO:0046914//transition metal ion binding;GO:0016682//oxidoreductase activity, acting on diphenols and related substances as donors, oxygen as acceptor	GO:0008152//metabolic process
Araip.MM1A4.1	1942	102.795	155.309	49.0761	49.8236	-1.38391	down	L-ascorbate oxidase homolog [Glycine max]	0.845055	K00423|1|1e-168|590|ath:AT1G55570|L-ascorbate oxidase [EC:1.10.3.3]	GO:0005618//cell wall	GO:0046914//transition metal ion binding;GO:0016682//oxidoreductase activity, acting on diphenols and related substances as donors, oxygen as acceptor	GO:0008152//metabolic process;GO:0009628//response to abiotic stimulus
Araip.6D2CF.1	2380	46.1175	56.3616	13.9705	17.2812	-1.71332	down	L-ascorbate oxidase homolog [Glycine max]	0.860507	K00423|1|8e-155|545|ath:AT1G55570|L-ascorbate oxidase [EC:1.10.3.3]	GO:0005618//cell wall	GO:0046914//transition metal ion binding;GO:0016682//oxidoreductase activity, acting on diphenols and related substances as donors, oxygen as acceptor	GO:0008152//metabolic process;GO:0009628//response to abiotic stimulus
Araip.GX3JF.1	1891	76.5838	106.841	22.2018	24.4101	-1.97642	down	L-ascorbate oxidase homolog [Glycine max]	0.874648	K00423|1|2e-152|537|ath:AT1G55570|L-ascorbate oxidase [EC:1.10.3.3]	GO:0005618//cell wall	GO:0046914//transition metal ion binding;GO:0016682//oxidoreductase activity, acting on diphenols and related substances as donors, oxygen as acceptor	GO:0008152//metabolic process
Araip.1S5XZ.1	1839	7.39247	11.1585	1.74971	1.36765	-2.5731	down	L-ascorbate oxidase homolog [Glycine max]	0.831192	K00423|1|3e-159|560|ath:AT1G55570|L-ascorbate oxidase [EC:1.10.3.3]	GO:0005576//extracellular region;GO:0005618//cell wall	GO:0046914//transition metal ion binding;GO:0016682//oxidoreductase activity, acting on diphenols and related substances as donors, oxygen as acceptor	GO:0008152//metabolic process
Araip.K56MF.1	1495	42.1172	49.1006	22.5481	20.8808	-1.07066	down	Lamin-like protein [Medicago truncatula]	0.810792	-	GO:0031225//anchored to membrane;GO:0043231//intracellular membrane-bounded organelle	GO:0046914//transition metal ion binding	-
Araip.KHA6T.1	843	132.238	152.425	61.2536	59.6703	-1.23516	down	lactoylglutathione lyase-like [Glycine max]	0.83383	K01759|1|2e-142|503|gmx:100799447|lactoylglutathione lyase [EC:4.4.1.5]	-	GO:0016846//carbon-sulfur lyase activity;GO:0043169//cation binding	-
Araip.LT30A.1	2172	12.2546	21.4952	5.57309	4.22317	-1.78458	down	laccase-3-like [Glycine max]	0.834174	K00423|1|3e-54|211|ath:AT5G21100|L-ascorbate oxidase [EC:1.10.3.3]	-	GO:0046872//metal ion binding;GO:0016682//oxidoreductase activity, acting on diphenols and related substances as donors, oxygen as acceptor	GO:0008152//metabolic process
Araip.F26WX.1	2157	19.2396	34.0951	6.60635	7.40765	-1.92821	down	laccase-17-like [Glycine max]	0.853575	K00423|1|4e-64|243|pop:POPTR_1086023|L-ascorbate oxidase [EC:1.10.3.3]	GO:0005576//extracellular region	GO:0046914//transition metal ion binding;GO:0016682//oxidoreductase activity, acting on diphenols and related substances as donors, oxygen as acceptor	GO:0009808//lignin metabolic process
Araip.AT55H.1	2023	50.4361	40.5063	24.5402	14.0415	-1.23704	down	Laccase [Medicago truncatula]	0.822426	K00423|1|1e-65|249|vvi:100251280|L-ascorbate oxidase [EC:1.10.3.3]	GO:0005576//extracellular region	GO:0046914//transition metal ion binding;GO:0016682//oxidoreductase activity, acting on diphenols and related substances as donors, oxygen as acceptor	GO:0009808//lignin metabolic process
Araip.Y5S4G.1	723	6.92751	12.0006	0.847717	0.613889	-3.69491	down	Kunitz trypsin inhibitor protein [Phaseolus coccineus]	0.860933	-	-	-	GO:0006952//defense response;GO:0001906//cell killing
Araip.T873S.1	1101	46.4011	71.2999	3.75756	2.55313	-4.22119	down	Kiwellin [Medicago truncatula]	0.924559	-	-	-	-
Araip.P0HV6.1	1916	7.02069	14.0884	1.51945	0.386084	-3.4696	down	Isoflavone 7-O-methyltransferase; AltName: Full=Daidzein 7-O-methyltransferase	0.861195	K16040|1|6e-77|286|vvi:100233030|trans-resveratrol di-O-methyltransferase [EC:2.1.1.240];K13230|3|2e-35|149|zma:100147731|2,4,7-trihydroxy-1,4-benzoxazin-3-one-glucoside 7-O-methyltransferase [EC:2.1.1.241];K05279|4|2e-33|142|aly:ARALYDRAFT_495497|flavono	-	GO:0008171//O-methyltransferase activity	-
Araip.J7V7Q.1	1053	13.59	27.335	1.30961	0.702503	-4.3462	down	Isoflavone 7-O-methyltransferase; AltName: Full=Daidzein 7-O-methyltransferase	0.912647	K16040|1|1e-55|214|vvi:100233030|trans-resveratrol di-O-methyltransferase [EC:2.1.1.240];K13230|2|2e-24|111|zma:100147731|2,4,7-trihydroxy-1,4-benzoxazin-3-one-glucoside 7-O-methyltransferase [EC:2.1.1.241];K05279|3|3e-16|84.0|pop:POPTR_834247|flavonol 3-	-	GO:0016740//transferase activity	-
Araip.76SLC.1	2229	7.06204	8.4647	1.09986	1.06198	-2.84442	down	inorganic phosphate transporter 2-1, chloroplastic-like [Glycine max]	0.823901	K14640|1|0.0|731|gmx:100787349|solute carrier family 20 (sodium-dependent phosphate transporter)	GO:0009526//plastid envelope	-	GO:0015698//inorganic anion transport
Araip.0PV6K.1	609	156.262	203.529	83.5314	89.157	-1.05899	down	hypothetical protein ZEAMMB73_313798 [Zea mays]	0.823573	K11254|1|4e-41|165|mtr:MTR_2g096100|histone H4	GO:0000785//chromatin;GO:0031090//organelle membrane;GO:0009536//plastid	GO:0003676//nucleic acid binding	GO:0034728//nucleosome organization
Araip.A9BPK.1	1454	4.33048	6.72504	0	0	-9.11055	down	hypothetical protein PRUPE_ppa020423mg, partial [Prunus persica]	0.909189	K00924|1|1e-15|82.4|ath:AT5G22850|[EC:2.7.1.-]	-	-	-
Araip.75757.1	802	5.17453	7.04062	0.57316	0.368946	-3.69664	down	hypothetical protein PRUPE_ppa017696mg [Prunus persica]	0.82685	-	-	-	-
Araip.I1NK2.1	784	5.84092	7.90492	0.781759	0.943541	-2.99408	down	hypothetical protein PRUPE_ppa014004mg [Prunus persica]	0.817903	-	GO:0043231//intracellular membrane-bounded organelle	-	-
Araip.4Z02U.1	1784	9.22467	11.9657	1.11655	0.995161	-3.32693	down	hypothetical protein PRUPE_ppa005598mg [Prunus persica]	0.858082	K05298|1|3e-178|622|ath:AT1G42970|glyceraldehyde-3-phosphate dehydrogenase (NADP+) (phosphorylating) [EC:1.2.1.13]	GO:0009532//plastid stroma;GO:0009526//plastid envelope;GO:0009534//chloroplast thylakoid;GO:0005576//extracellular region	GO:0000166//nucleotide binding	GO:0009314//response to radiation;GO:0006007//glucose catabolic process;GO:0010038//response to metal ion;GO:0015977//carbon fixation;GO:0034285;GO:0006950//response to stress
Araip.YB61P.1	602	5.9428	9.83724	0.509052	0	-4.92608	down	hypothetical protein MTR_8g092340 [Medicago truncatula]	0.892148	-	-	-	-
Araip.HP7FW.1	858	142.102	188.123	63.933	48.7984	-1.55056	down	hypothetical protein MTR_8g027100 [Medicago truncatula]	0.858278	-	-	-	-
Araip.FT50Q.1	515	4.72378	6.15066	0.595048	0.287276	-3.62349	down	hypothetical protein MTR_6g082330 [Medicago truncatula]	0.812267	-	-	-	-
Araip.M4ML9.1	504	29.5291	35.2501	8.51249	8.21929	-1.95294	down	hypothetical protein MTR_4g128520 [Medicago truncatula]	0.862063	-	GO:0031224//intrinsic to membrane	-	-
Araip.JA7E6.1	882	5.84092	10.618	1.04235	0.670962	-3.26401	down	hypothetical protein MTR_4g070590 [Medicago truncatula]	0.840254	-	-	-	-
Araip.8AR8R.1	964	37.7055	61.0031	17.3252	21.3326	-1.35241	down	hypothetical protein MTR_3g105080 [Medicago truncatula]	0.832044	-	GO:0031410//cytoplasmic vesicle	-	-
Araip.83LG1.1	435	19.4093	27.2277	9.86275	10.5434	-1.19247	down	hypothetical protein MTR_1g108640 [Medicago truncatula]	0.800288	-	-	-	-
Araip.G36LV.1	1660	8.36202	18.0863	2.67682	0.712999	-2.9639	down	hydroxycinnamoyl-Coenzyme A shikimate/quinate hydroxycinnamoyltransferase-like [Glycine max]	0.85931	K13065|1|7e-76|282|rcu:RCOM_1442250|shikimate O-hydroxycinnamoyltransferase [EC:2.3.1.133]	-	-	-
Araip.M81B9.1	402	67.2796	99.3512	2.66809	3.68028	-4.71412	down	hybrid proline-rich protein [Gossypium hirsutum]	0.943747	-	-	-	GO:0010876//lipid localization
Araip.K5ASW.1	1344	13.0964	17.9325	1.8241	2.42176	-2.86948	down	homogentisate phytyltransferase 1, chloroplastic-like [Glycine max]	0.863735	K09833|1|9e-75|278|gmx:100819685|homogenitisate phytyltransferase	-	-	-
Araip.I17XL.1	778	28.5102	48.6804	16.7405	16.5442	-1.21356	down	homeobox protein knotted-1-like 2-like, partial [Glycine max]	0.817166	-	-	-	-
Araip.390JY.1	1040	33.2989	43.3028	14.7332	19.6315	-1.15645	down	homeobox protein knotted-1-like 1-like isoform 1 [Glycine max]	0.812611	-	-	-	-
Araip.T5SL7.1	411	371.858	531.785	156.58	168.105	-1.47671	down	Histone H3 [Medicago truncatula]	0.851118	K11253|1|8e-74|272|mtr:MTR_1g105310|histone H3	GO:0000785//chromatin;GO:0009536//plastid	GO:0003676//nucleic acid binding	GO:0034728//nucleosome organization
Araip.L1PEE.1	417	363.419	593.82	178.946	193.005	-1.36376	down	histone H2B.2 [Camellia sinensis]	0.845514	K11252|1|3e-49|191|vvi:100248346|histone H2B	GO:0000785//chromatin;GO:0031981//nuclear lumen	GO:0003676//nucleic acid binding	GO:0034728//nucleosome organization
Araip.X54KK.1	881	220.583	298.891	127.137	120.574	-1.06839	down	histone H2A [Citrus trifoliata]	0.82531	K11251|1|4e-38|154|vvi:100265411|histone H2A	GO:0000785//chromatin;GO:0043231//intracellular membrane-bounded organelle	GO:0003676//nucleic acid binding	GO:0034728//nucleosome organization
Araip.XD6TC.1	991	14.1514	18.2053	3.24694	5.07589	-1.95892	down	heterogeneous nuclear ribonucleoprotein A1, A2/B1 homolog [Glycine max]	0.84045	K14411|1|6e-14|75.9|pop:POPTR_550162|RNA-binding protein Musashi	GO:0043231//intracellular membrane-bounded organelle	GO:0005488//binding	-
Araip.I35QI.1	886	18.4128	19.4302	3.63174	4.34157	-2.24678	down	heme-binding protein 2-like [Glycine max]	0.854935	-	GO:0031090//organelle membrane;GO:0043231//intracellular membrane-bounded organelle	-	-
Araip.B8T00.1	847	51.8684	69.4298	24.4219	24.9781	-1.29597	down	GTP-binding protein SAR1A-like [Glycine max]	0.832831	K07953|1|8e-89|323|gmx:100810637|GTP-binding protein SAR1 [EC:3.6.5.-]	GO:0043231//intracellular membrane-bounded organelle	GO:0032561//guanyl ribonucleotide binding	GO:0015031//protein transport
Araip.9BD0E.1	2148	16.7886	22.12	7.84671	5.85452	-1.50578	down	GMP synthase [glutamine-hydrolyzing]-like [Glycine max]	0.815904	K01246|1|8e-162|567|gmx:100791725|DNA-3-methyladenine glycosylase I [EC:3.2.2.20]	-	GO:0003905//alkylbase DNA N-glycosylase activity	GO:0006281//DNA repair
Araip.EK9PX.1	1383	15.9348	21.7088	0.66475	2.46044	-3.59039	down	glycosyltransferase [Clitoria ternatea]	0.887822	K08237|1|1e-147|521|pop:POPTR_731288|hydroquinone glucosyltransferase [EC:2.4.1.218]	-	GO:0008194//UDP-glycosyltransferase activity;GO:0016758//transferase activity, transferring hexosyl groups	GO:0006970//response to osmotic stress;GO:0006805//xenobiotic metabolic process
Araip.X067E.1	1283	42.6073	44.7621	8.24046	18.1042	-1.72962	down	Glycoside hydrolase, family 17 [Medicago truncatula]	0.858835	-	GO:0043231//intracellular membrane-bounded organelle	GO:0043167//ion binding;GO:0008422//beta-glucosidase activity	GO:0044238//primary metabolic process;GO:0006950//response to stress
Araip.SRA93.1	1539	11.3441	18.166	2.48903	3.17236	-2.38198	down	glycogenin-2-like [Glycine max]	0.85138	K00750|1|5e-15|80.1|rcu:RCOM_0138290|glycogenin glucosyltransferase [EC:2.4.1.186]	-	GO:0016757//transferase activity, transferring glycosyl groups	GO:0005975//carbohydrate metabolic process;GO:0000302//response to reactive oxygen species;GO:0009642//response to light intensity
Araip.40N3F.1	1407	8.0349	15.7592	1.08902	0.736056	-3.70457	down	glycogenin-2-like [Glycine max]	0.872747	K00750|1|2e-15|81.3|rcu:RCOM_0138290|glycogenin glucosyltransferase [EC:2.4.1.186]	-	GO:0016757//transferase activity, transferring glycosyl groups	GO:0005975//carbohydrate metabolic process;GO:0000302//response to reactive oxygen species;GO:0009642//response to light intensity
Araip.R4K41.1	3793	69.2688	76.2133	34.216	34.3637	-1.08499	down	glycine dehydrogenase [decarboxylating], mitochondrial-like [Glycine max]	0.817952	K00281|1|0.0|1893|gmx:100819714|glycine dehydrogenase [EC:1.4.4.2]	GO:0043234//protein complex;GO:0009526//plastid envelope;GO:0005576//extracellular region	GO:0016642;GO:0048037//cofactor binding;GO:0032559	GO:0010038//response to metal ion;GO:0006546//glycine catabolic process
Araip.93H02.1	1145	8.24871	11.1861	1.60585	2.45502	-2.25878	down	glycine cleavage system H protein, mitochondrial-like [Cucumis sativus]	0.823081	K02437|1|2e-75|278|gmx:100785811|glycine cleavage system H protein	GO:0043234//protein complex;GO:0043231//intracellular membrane-bounded organelle	GO:0008168//methyltransferase activity	GO:0006546//glycine catabolic process
Araip.U6VQA.1	1227	122.343	158.149	1.99804	7.47574	-4.88788	down	glyceraldehyde-3-phosphate dehydrogenase [Arachis hypogaea]	0.952006	K05298|1|0.0|679|gmx:100815649|glyceraldehyde-3-phosphate dehydrogenase (NADP+) (phosphorylating) [EC:1.2.1.13]	GO:0009536//plastid	GO:0000166//nucleotide binding	GO:0015977//carbon fixation;GO:0019318//hexose metabolic process
Araip.816XH.1	2292	18.4185	24.3957	1.47074	2.38833	-3.47176	down	glutamyl-tRNA reductase 1, chloroplastic-like [Glycine max]	0.888264	K02492|1|0.0|884|gmx:100815985|glutamyl-tRNA reductase [EC:1.2.1.70]	GO:0009536//plastid	GO:0016620//oxidoreductase activity, acting on the aldehyde or oxo group of donors, NAD or NADP as acceptor;GO:0016616//oxidoreductase activity, acting on the CH-OH group of donors, NAD or NADP as acceptor;GO:0000166//nucleotide binding	GO:0009314//response to radiation;GO:0006779//porphyrin-containing compound biosynthetic process
Araip.FRU70.1	1624	108.12	166.639	36.7966	40.2664	-1.83406	down	glutamate decarboxylase [Glycine max]	0.870404	K01580|1|0.0|949|mtr:MTR_3g064740|glutamate decarboxylase [EC:4.1.1.15]	-	GO:0005515//protein binding;GO:0016831//carboxy-lyase activity;GO:0048037//cofactor binding	GO:0009064//glutamine family amino acid metabolic process;GO:0010038//response to metal ion
Araip.6P9JS.1	2633	200.115	265.243	75.7686	71.136	-1.66346	down	glucomannan 4-beta-mannosyltransferase 2-like [Glycine max]	0.868896	K13680|1|0.0|956|gmx:100802752|beta-mannan synthase [EC:2.4.1.32]	-	GO:0016759//cellulose synthase activity;GO:0019187//beta-1,4-mannosyltransferase activity	-
Araip.RF6JU.1	1811	42.591	50.7234	12.0143	14.2147	-1.83094	down	glucomannan 4-beta-mannosyltransferase 2-like [Glycine max]	0.862014	K13680|1|0.0|939|gmx:100802752|beta-mannan synthase [EC:2.4.1.32]	-	GO:0016759//cellulose synthase activity;GO:0019187//beta-1,4-mannosyltransferase activity	-
Araip.BP0EH.1	1427	27.377	32.3312	4.18764	8.19049	-2.27014	down	glucan endo-1,3-beta-glucosidase-like [Glycine max]	0.87042	-	GO:0043231//intracellular membrane-bounded organelle	GO:0043167//ion binding;GO:0008422//beta-glucosidase activity	GO:0044238//primary metabolic process;GO:0006950//response to stress
Araip.J6PP8.1	1080	29.018	37.1082	13.9037	15.3427	-1.17696	down	GLP6 protein [Arachis hypogaea]	0.811414	-	GO:0005576//extracellular region;GO:0005618//cell wall	GO:0046914//transition metal ion binding;GO:0004871//signal transducer activity;GO:0003824//catalytic activity;GO:0016209//antioxidant activity	GO:0008152//metabolic process
Araip.V6F8I.1	645	41.0449	75.8001	16.3915	21.1025	-1.63986	down	Gibberellin-regulated protein [Medicago truncatula]	0.860523	-	-	-	-
Araip.I99VF.1	751	64.7868	78.6717	26.9317	42.1581	-1.05409	down	gibberellin-regulated protein [Arachis hypogaea]	0.806957	-	-	-	-
Araip.B4LS2.1	797	86.5439	114.393	23.4547	21.7187	-2.1532	down	gibberellin-regulated protein [Arachis hypogaea]	0.880071	-	-	-	-
Araip.YF8MJ.1	1429	34.7492	79.9921	5.14681	7.24724	-3.21067	down	gibberellin 20 oxidase 2-like [Glycine max]	0.897899	K05282|1|1e-108|390|vvi:100232996|gibberellin 20-oxidase [EC:1.14.11.12]	-	GO:0016491//oxidoreductase activity	-
Araip.520RW.1	1898	26.5396	38.2398	3.87502	8.34054	-2.40681	down	geranylgeranyl diphosphate reductase, chloroplastic-like [Glycine max]	0.875336	K10960|1|0.0|848|gmx:100814603|geranylgeranyl reductase [EC:1.3.1.83]	GO:0009534//chloroplast thylakoid	GO:0016627//oxidoreductase activity, acting on the CH-CH group of donors;GO:0050662//coenzyme binding	GO:0042360//vitamin E metabolic process;GO:0006399//tRNA metabolic process;GO:0006779//porphyrin-containing compound biosynthetic process;GO:0008654//phospholipid biosynthetic process
Araip.GLB7Z.1	813	62.3104	103.333	11.4966	9.64478	-2.96994	down	GEM-like protein [Medicago truncatula]	0.895769	-	-	-	-
Araip.J44VI.1	1780	20.5007	26.6158	9.46895	8.56099	-1.38584	down	GDSL esterase/lipase At3g26430-like [Glycine max]	0.818329	K01206|1|6e-118|422|ath:AT1G67830|alpha-L-fucosidase [EC:3.2.1.51];K00514|3|9e-28|122|rcu:RCOM_1428040|zeta-carotene desaturase [EC:1.3.5.6]	-	-	-
Araip.XU3BG.1	1285	52.2297	74.1659	25.1599	23.8327	-1.36731	down	GDSL esterase/lipase At1g09390-like [Glycine max]	0.837468	K01206|1|6e-71|265|ath:AT1G67830|alpha-L-fucosidase [EC:3.2.1.51];K00514|3|2e-29|127|rcu:RCOM_1428040|zeta-carotene desaturase [EC:1.3.5.6]	GO:0009532//plastid stroma	GO:0016787//hydrolase activity	GO:0044238//primary metabolic process
Araip.EXQ89.1	1747	12.6966	18.2893	1.40332	0.169373	-4.3003	down	GDSL esterase/lipase APG-like [Glycine max]	0.90193	K01206|1|1e-26|118|ath:AT1G67830|alpha-L-fucosidase [EC:3.2.1.51];K00514|3|3e-25|114|rcu:RCOM_1428040|zeta-carotene desaturase [EC:1.3.5.6]	GO:0005576//extracellular region	GO:0016787//hydrolase activity;GO:0005488//binding	GO:0044238//primary metabolic process
Araip.864M6.1	3882	25.325	28.5944	13.1437	11.5095	-1.12903	down	galacturonosyltransferase 12-like [Glycine max]	0.800551	K13648|1|0.0|904|gmx:100812550|alpha-1,4-galacturonosyltransferase [EC:2.4.1.43]	GO:0043231//intracellular membrane-bounded organelle	GO:0008194//UDP-glycosyltransferase activity	GO:0045229//external encapsulating structure organization;GO:0010413//glucuronoxylan metabolic process
Araip.X8GX1.1	1459	7.06195	7.74033	0.315061	0.202806	-4.83709	down	fructose-1,6-bisphosphatase, chloroplastic-like [Glycine max]	0.884496	K03841|1|0.0|710|gmx:100799873|fructose-1,6-bisphosphatase I [EC:3.1.3.11]	GO:0009532//plastid stroma	GO:0043169//cation binding;GO:0019203//carbohydrate phosphatase activity;GO:0016628//oxidoreductase activity, acting on the CH-CH group of donors, NAD or NADP as acceptor	GO:0005975//carbohydrate metabolic process;GO:0015977//carbon fixation
Araip.GJ91G.1	2289	62.33	61.4903	7.29642	16.9987	-2.34951	down	fructose bisphosphate aldolase [Medicago sativa]	0.880743	K01623|1|4e-160|563|gmx:100818383|fructose-bisphosphate aldolase, class I [EC:4.1.2.13]	-	GO:0016832//aldehyde-lyase activity	GO:0006007//glucose catabolic process
Araip.G7W3J.1	1300	440.976	557.03	213.218	206.557	-1.24943	down	fructokinase-2-like [Glycine max]	0.837435	K00847|1|5e-177|617|mtr:MTR_2g098950|fructokinase [EC:2.7.1.4]	-	GO:0004396//hexokinase activity;GO:0032559	GO:0019321//pentose metabolic process;GO:0006796//phosphate-containing compound metabolic process
Araip.NIV47.1	1161	145.938	265.122	58.4656	52.8838	-1.88425	down	flavanone-3-hydroxylase [Gossypium hirsutum]	0.873189	K00475|1|2e-176|615|mtr:MTR_8g075890|naringenin 3-dioxygenase [EC:1.14.11.9]	-	GO:0016706//oxidoreductase activity, acting on paired donors, with incorporation or reduction of molecular oxygen, 2-oxoglutarate as one donor, and incorporation of one atom each of oxygen into both donors	GO:0008152//metabolic process
Araip.B0FC3.1	2320	28.3121	37.5172	15.0583	13.2642	-1.21678	down	fimbrin-like protein 2-like [Glycine max]	0.81402	-	-	GO:0046872//metal ion binding;GO:0008092//cytoskeletal protein binding	-
Araip.CRU6Z.1	993	52.0242	77.8063	25.4603	29.2021	-1.24801	down	Fiber expressed protein [Medicago truncatula]	0.827899	-	-	-	-
Araip.RJ07Z.1	1322	53.5823	130.116	39.1755	37.1547	-1.26702	down	ferritin-2, chloroplastic-like [Glycine max]	0.835731	K00522|1|3e-87|319|mtr:MTR_4g014540|ferritin heavy chain [EC:1.16.3.1]	GO:0009536//plastid	GO:0016724;GO:0005506//iron ion binding	GO:0008152//metabolic process;GO:0000041//transition metal ion transport;GO:0006875//cellular metal ion homeostasis
Araip.78TK0.1	2061	16.3169	22.3187	3.49421	3.58921	-2.44741	down	ferredoxin--NADP reductase, leaf isozyme, chloroplastic-like isoform 1 [Glycine max]	0.862735	K02641|1|0.0|656|gmx:100798467|ferredoxin--NADP+ reductase [EC:1.18.1.2]	GO:0034357;GO:0009532//plastid stroma;GO:0009534//chloroplast thylakoid	GO:0008937//ferredoxin-NAD(P) reductase activity;GO:0050662//coenzyme binding;GO:0000166//nucleotide binding	GO:0051234//establishment of localization;GO:0006091//generation of precursor metabolites and energy
Araip.SRG8N.1	1475	12.4184	22.5023	1.24657	1.80546	-3.51624	down	ferredoxin--NADP reductase, leaf isozyme, chloroplastic-like isoform 1 [Glycine max]	0.883512	K02641|1|4e-176|615|gmx:100802032|ferredoxin--NADP+ reductase [EC:1.18.1.2]	GO:0034357;GO:0009532//plastid stroma;GO:0009534//chloroplast thylakoid	GO:0008937//ferredoxin-NAD(P) reductase activity;GO:0050662//coenzyme binding;GO:0000166//nucleotide binding	GO:0051234//establishment of localization;GO:0006091//generation of precursor metabolites and energy
Araip.W3QGE.1	303	2.83372	8.18146	0	0	-9.10528	down	Ferredoxin--NADP reductase, chloroplastic; Short=FNR; Flags: Precursor	0.908796	K02641|1|4e-37|150|gmx:100802032|ferredoxin--NADP+ reductase [EC:1.18.1.2]	GO:0034357;GO:0009532//plastid stroma;GO:0009534//chloroplast thylakoid	GO:0008937//ferredoxin-NAD(P) reductase activity;GO:0050662//coenzyme binding;GO:0000166//nucleotide binding	GO:0051234//establishment of localization;GO:0006091//generation of precursor metabolites and energy
Araip.N7CQ0.1	798	31.0235	31.2375	14.0168	7.97209	-1.50155	down	fasciclin-like arabinogalactan protein 11-like [Glycine max]	0.831012	-	-	-	-
Araip.3L5D5.1	1350	174.055	223.211	73.6614	85.1518	-1.32277	down	Fasciclin-like arabinogalactan protein [Medicago truncatula]	0.841974	-	GO:0031225//anchored to membrane;GO:0031090//organelle membrane	-	-
Araip.21BTV.1	1986	21.977	45.5604	2.77749	2.68182	-3.6289	down	F3'H [Arachis hypogaea]	0.901177	K05280|1|0.0|803|gmx:547475|flavonoid 3'-monooxygenase [EC:1.14.13.21]	-	GO:0016491//oxidoreductase activity;GO:0005506//iron ion binding	GO:0008152//metabolic process
Araip.CB643.1	888	5.96261	13.3379	2.07061	0.833036	-2.7327	down	expansin-B3-like precursor [Glycine max]	0.837566	-	GO:0044464//cell part	-	GO:0000902//cell morphogenesis;GO:0009827//plant-type cell wall modification;GO:0000003//reproduction
Araip.RXA31.1	872	13.7851	21.4795	0.351433	0.339328	-5.67389	down	expansin-A8-like [Glycine max]	0.953235	-	GO:0044464//cell part	-	-
Araip.6ZC3D.1	894	2.88126	4.00532	0	0	-8.42764	down	expansin-A7-like [Glycine max]	0.850364	-	GO:0031410//cytoplasmic vesicle	-	GO:0000902//cell morphogenesis;GO:0009827//plant-type cell wall modification
Araip.K5EKQ.1	3101	5.03005	8.30503	0.34588	0.381676	-4.19602	down	Expansin-A7 [Medicago truncatula]	0.851642	-	GO:0044464//cell part	-	GO:0000902//cell morphogenesis;GO:0009827//plant-type cell wall modification
Araip.IN0BK.1	794	45.9587	54.2906	6.17531	9.31658	-2.69401	down	expansin precursor [Glycine max]	0.886347	-	GO:0030312//external encapsulating structure	-	GO:0000902//cell morphogenesis;GO:0009827//plant-type cell wall modification
Araip.IN0FT.1	1062	24.3894	20.749	6.49258	8.91584	-1.55064	down	ethylene-responsive transcription factor ERF086-like [Glycine max]	0.830701	K09286|1|9e-25|112|ath:AT5G13910|EREBP-like factor	GO:0043231//intracellular membrane-bounded organelle	GO:0003676//nucleic acid binding;GO:0001071//nucleic acid binding transcription factor activity	GO:0048513//organ development;GO:0009791//post-embryonic development;GO:0006351//transcription, DNA-dependent;GO:0003006//developmental process involved in reproduction
Araip.LJJ47.1	1028	22.5512	27.9998	10.1355	7.33979	-1.53242	down	ethylene-responsive element binding factor 4 [Arachis hypogaea]	0.834437	K09286|1|9e-29|125|aly:ARALYDRAFT_897996|EREBP-like factor	-	-	-
Araip.7E4DK.1	1976	17.8154	27.2515	8.29709	9.73337	-1.32163	down	ent-kaurenoic acid oxidase 2-like [Glycine max]	0.810693	K04123|1|0.0|840|gmx:100781238|ent-kaurenoic acid hydroxylase [EC:1.14.13.79]	-	GO:0016491//oxidoreductase activity;GO:0005506//iron ion binding	GO:0008152//metabolic process
Araip.E346T.1	2061	10.7622	14.8346	0.669104	0.502489	-4.44942	down	endoglucanase 5-like [Glycine max]	0.900406	K01179|1|1e-111|402|pop:POPTR_802297|endoglucanase [EC:3.2.1.4]	GO:0031410//cytoplasmic vesicle	GO:0004553//hydrolase activity, hydrolyzing O-glycosyl compounds;GO:0005488//binding	GO:0044238//primary metabolic process
Araip.0MK02.1	1098	274.085	348.819	154.202	142.692	-1.06906	down	Endochitinase [Medicago truncatula]	0.825736	K01183|1|4e-48|189|aly:ARALYDRAFT_318019|chitinase [EC:3.2.1.14]	GO:0044464//cell part	GO:0004553//hydrolase activity, hydrolyzing O-glycosyl compounds	GO:0010035//response to inorganic substance;GO:0016049//cell growth;GO:0009725//response to hormone stimulus;GO:0006026;GO:0009913//epidermal cell differentiation;GO:0009696//salicylic acid metabolic process;GO:0006970//response to osmotic stress;GO:00096
Araip.6D2Y5.1	2136	111.213	173.893	28.1199	23.3419	-2.46992	down	Endochitinase [Medicago truncatula]	0.888641	K01183|1|2e-104|378|gmx:547572|chitinase [EC:3.2.1.14]	-	GO:0016798//hydrolase activity, acting on glycosyl bonds	GO:0000272//polysaccharide catabolic process
Araip.HD55C.1	1047	22.142	47.8802	14.342	11.7284	-1.4254	down	E3 ubiquitin-protein ligase RING1-like [Glycine max]	0.831553	K11982|1|3e-28|124|ppp:PHYPADRAFT_169900|E3 ubiquitin-protein ligase RNF115/126 [EC:6.3.2.19]	-	-	-
Araip.KAF3M.1	1044	21.109	41.0262	0.146767	0.283424	-7.17429	down	DNA-damage-repair/toleration protein DRT100-like precursor [Glycine max]	0.984761	K13420|1|2e-40|164|ath:AT5G46330|LRR receptor-like serine/threonine-protein kinase FLS2 [EC:2.7.11.1]	GO:0005576//extracellular region;GO:0030312//external encapsulating structure;GO:0009536//plastid	GO:0016628//oxidoreductase activity, acting on the CH-CH group of donors, NAD or NADP as acceptor;GO:0016772//transferase activity, transferring phosphorus-containing groups	GO:0006796//phosphate-containing compound metabolic process;GO:0023052//signaling
Araip.8K7GD.1	545	25.2071	32.5983	7.30981	2.1717	-2.60801	down	disease resistance response protein [Arachis hypogaea]	0.876532	-	-	-	GO:0006952//defense response
Araip.S7EMI.1	1403	93.0218	193.772	6.77116	6.11614	-4.47599	down	DFR [Arachis hypogaea]	0.937733	K13082|1|3e-141|499|gmx:548087|bifunctional dihydroflavonol 4-reductase/flavanone 4-reductase [EC:1.1.1.219 1.1.1.234]	-	GO:0048037//cofactor binding	GO:0008152//metabolic process
Araip.7F3I4.1	2126	102.716	125.802	51.3872	57.2721	-1.0725	down	delta(24)-sterol reductase-like [Glycine max]	0.821819	K09828|1|0.0|1121|gmx:100814521|delta24-sterol reductase [EC:1.3.1.72]	GO:0031224//intrinsic to membrane	GO:0016628//oxidoreductase activity, acting on the CH-CH group of donors, NAD or NADP as acceptor;GO:0050662//coenzyme binding;GO:0005515//protein binding	GO:0008152//metabolic process
Araip.L9418.1	2198	40.626	56.2038	21.5407	24.3662	-1.07674	down	cytosolic endo-beta-N-acetylglucosaminidase-like [Glycine max]	0.812365	K01227|1|0.0|811|vvi:100265715|mannosyl-glycoprotein endo-beta-N-acetylglucosaminidase [EC:3.2.1.96]	GO:0044424//intracellular part	GO:0016798//hydrolase activity, acting on glycosyl bonds	-
Araip.Q051I.1	1135	45.7676	32.6406	16.605	12.9046	-1.40982	down	cytokinin induced message [Glycine max]	0.833175	-	-	-	GO:0009827//plant-type cell wall modification
Araip.ZD9NB.1	1509	6.44863	9.30919	0.913866	1.17652	-2.91423	down	Cytochrome P450 94A1 [Medicago truncatula]	0.827522	K13407|1|4e-126|449|vvi:100259592|cytochrome P450, family 94, subfamily A, polypeptide 1 (fatty acid omega-hydroxylase) [EC:1.14.-.-];K00517|4|4e-101|366|ath:AT3G56630|[EC:1.14.-.-];K15402|5|4e-99|360|ppp:PHYPADRAFT_180507|cytochrome P450, family 86, subf	-	GO:0016712//oxidoreductase activity, acting on paired donors, with incorporation or reduction of molecular oxygen, reduced flavin or flavoprotein as one donor, and incorporation of one atom of oxygen;GO:0005506//iron ion binding	GO:0008152//metabolic process
Araip.39H92.1	1621	5.12027	7.1367	0.378099	0.456346	-3.87664	down	cytochrome P450 87A3-like [Glycine max]	0.832929	K00030|1|7e-123|438|vvi:100242228|isocitrate dehydrogenase (NAD+) [EC:1.1.1.41];K09588|2|2e-82|304|gmx:100795125|cytochrome P450, family 90, subfamily A, polypeptide 1 [EC:1.14.-.-];K09587|4|1e-80|298|gmx:100789515|cytochrome P450, family 90, subfamily B,	GO:0031410//cytoplasmic vesicle	GO:0016709//oxidoreductase activity, acting on paired donors, with incorporation or reduction of molecular oxygen, NAD(P)H as one donor, and incorporation of one atom of oxygen;GO:0005506//iron ion binding	GO:0008152//metabolic process
Araip.TGF7T.1	1932	8.0736	17.9637	3.80683	2.90994	-1.95474	down	cytochrome P450 734A1-like [Glycine max]	0.830455	K10717|1|2e-95|348|vvi:100258332|cytokinin trans-hydroxylase	GO:0031410//cytoplasmic vesicle	GO:0016491//oxidoreductase activity;GO:0005506//iron ion binding	-
Araip.91DWG.1	1951	22.4446	32.7538	1.41366	1.2133	-4.39316	down	cytochrome P450 [Trifolium pratense]	0.920758	K00517|1|5e-80|296|osa:4348172|[EC:1.14.-.-];K13083|2|6e-67|253|gmx:547705|cytochrome P450, family 75, subfamily A (flavonoid 3',5'-hydroxylase) [EC:1.14.13.88];K16084|3|3e-66|251|osa:4329723|cytochrome P450, family 76, subfamily M, polypeptide 7 (ent-cas	-	-	-
Araip.1S7CN.1	558	11.2841	19.0046	3.29516	1.85597	-2.55582	down	cytochrome p450 [Cucumis melo subsp. melo]	0.856115	-	GO:0043231//intracellular membrane-bounded organelle	GO:0005488//binding	GO:0006810//transport
Araip.ZNK5R.1	691	33.1352	47.2358	20.1787	17.3426	-1.09897	down	cytochrome c oxidase subunit 6b-2-like [Fragaria vesca subsp. vesca]	0.809743	K02267|1|7e-39|156|gmx:100818321|cytochrome c oxidase subunit 6b	GO:0005746//mitochondrial respiratory chain;GO:0009534//chloroplast thylakoid	GO:0015002//heme-copper terminal oxidase activity;GO:0046914//transition metal ion binding	GO:0006970//response to osmotic stress;GO:0022904//respiratory electron transport chain
Araip.5CH0R.1	1075	49.3871	68.2842	24.801	28.7637	-1.13541	down	cyclin-D1-1-like [Glycine max]	0.819132	K10151|1|4e-53|206|pop:POPTR_804326|cyclin D2;K14505|2|5e-39|159|ath:AT4G34160|cyclin D3, plant	GO:0043231//intracellular membrane-bounded organelle	-	GO:0009987//cellular process
Araip.WAG63.1	330	88.4635	109.342	17.1797	39.0043	-1.81585	down	CP12 [Pisum sativum]	0.869011	-	GO:0009532//plastid stroma	GO:0005488//binding	GO:0009314//response to radiation;GO:0018149//peptide cross-linking;GO:0015977//carbon fixation;GO:0034285;GO:0009890//negative regulation of biosynthetic process
Araip.26B5V.1	2429	170.085	354.594	26.1788	28.688	-3.25743	down	copper amine oxidase [Pisum sativum]	0.905109	K00276|1|4e-76|284|cme:CMI002C|primary-amine oxidase [EC:1.4.3.21]	-	GO:0046914//transition metal ion binding;GO:0016641//oxidoreductase activity, acting on the CH-NH2 group of donors, oxygen as acceptor;GO:0048037//cofactor binding	GO:0006807//nitrogen compound metabolic process
Araip.P7GZ6.1	1332	12.0327	16.5431	3.33598	6.33107	-1.56364	down	CONSTANS-like zinc finger protein [Medicago truncatula]	0.811611	K12135|1|4e-09|60.8|aly:ARALYDRAFT_488429|zinc finger protein CONSTANS;K12131|4|2e-08|58.2|ath:AT5G60100|pseudo-response regulator 3	-	-	-
Araip.460SP.1	555	18.3068	30.0257	7.73026	13.5952	-1.18042	down	conserved hypothetical protein [Ricinus communis]	0.80096	-	GO:0043231//intracellular membrane-bounded organelle	-	-
Araip.H56DJ.1	1658	15.8811	19.5202	1.47865	2.23081	-3.25452	down	conserved hypothetical protein [Ricinus communis]	0.877745	K03671|1|5e-11|66.6|pop:POPTR_219472|thioredoxin 1	GO:0009526//plastid envelope;GO:0031976;GO:0009532//plastid stroma	GO:0005488//binding;GO:0015036//disulfide oxidoreductase activity	GO:0018904;GO:0006950//response to stress;GO:0019725//cellular homeostasis
Araip.I7NVN.1	1600	240.77	310.131	129.379	121.687	-1.13373	down	clavaminate synthase-like protein At3g21360-like [Fragaria vesca subsp. vesca]	0.828816	-	GO:0043231//intracellular membrane-bounded organelle	-	-
Araip.41SX1.1	1240	15.9259	20.1029	1.97709	2.38625	-3.04565	down	chloroplast RNA binding protein [Phaseolus vulgaris]	0.873632	K11294|1|2e-33|140|smo:SELMODRAFT_15428|nucleolin;K13195|4|2e-16|84.3|pop:POPTR_712972|cold-inducible RNA-binding protein;K13201|5|6e-15|79.3|smo:SELMODRAFT_44478|nucleolysin TIA-1/TIAR	-	GO:0005488//binding	-
Araip.YC0K3.1	1184	76.7485	83.7495	11.906	18.6184	-2.39452	down	chloroplast photosystem II 10 kDa protein [Arachis hypogaea]	0.885495	K03541|1|3e-52|201|vvi:100243967|photosystem II 10kDa protein	GO:0009523//photosystem II;GO:0009534//chloroplast thylakoid	-	GO:0044237//cellular metabolic process
Araip.J5SXF.1	2058	14.6023	13.7855	5.50954	3.66633	-1.62936	down	chlorophyllide a oxygenase, chloroplastic-like [Glycine max]	0.812922	K13600|1|0.0|834|rcu:RCOM_1030770|chlorophyllide a oxygenase [EC:1.14.13.122]	GO:0034357;GO:0009528//plastid inner membrane	GO:0051536//iron-sulfur cluster binding;GO:0046914//transition metal ion binding;GO:0016703	GO:0006779//porphyrin-containing compound biosynthetic process
Araip.JG35V.1	1404	82.3554	99.4654	3.4923	8.21929	-3.95651	down	chlorophyll a-b binding protein CP26, chloroplastic-like [Glycine max]	0.918939	K08916|1|9e-122|434|rcu:RCOM_0868050|light-harvesting complex II chlorophyll a/b binding protein 5	GO:0009503;GO:0009523//photosystem II;GO:0009570//chloroplast stroma	GO:0046906//tetrapyrrole binding	GO:0044237//cellular metabolic process;GO:0009639//response to red or far red light
Araip.3047C.1	1860	74.5519	94.9981	10.7916	16.3856	-2.64124	down	chlorophyll a-b binding protein 7, chloroplastic-like isoform 2 [Glycine max]	0.890214	K08908|1|1e-135|480|gmx:100797886|light-harvesting complex I chlorophyll a/b binding protein 2	GO:0009521;GO:0031224//intrinsic to membrane;GO:0009534//chloroplast thylakoid	GO:0046906//tetrapyrrole binding;GO:0043169//cation binding	GO:0006464//cellular protein modification process;GO:0006091//generation of precursor metabolites and energy
Araip.H3LLI.1	1973	79.2033	108.613	3.72772	5.47397	-4.35128	down	chlorophyll a-b binding protein 3, chloroplastic-like [Glycine max]	0.931179	K08909|1|7e-112|401|vvi:100232927|light-harvesting complex I chlorophyll a/b binding protein 3	GO:0009521;GO:0031224//intrinsic to membrane;GO:0009534//chloroplast thylakoid	GO:0046906//tetrapyrrole binding;GO:0043169//cation binding	GO:0006464//cellular protein modification process;GO:0006091//generation of precursor metabolites and energy
Araip.MTL36.1	1521	479.361	698.838	8.05916	28.7918	-4.99874	down	chlorophyll a-b binding protein 21, chloroplastic-like [Glycine max]	0.957298	K08912|1|3e-147|520|gmx:100799813|light-harvesting complex II chlorophyll a/b binding protein 1	GO:0009536//plastid	-	GO:0006091//generation of precursor metabolites and energy
Araip.8AC2X.1	1341	37.5631	45.9071	2.28523	5.18532	-3.48197	down	chlorophyll a-b binding protein 13, chloroplastic-like [Vitis vinifera]	0.900226	K08914|1|2e-143|506|vvi:100260599|light-harvesting complex II chlorophyll a/b binding protein 3	GO:0009521;GO:0031224//intrinsic to membrane;GO:0009534//chloroplast thylakoid	GO:0046906//tetrapyrrole binding;GO:0043169//cation binding	GO:0006464//cellular protein modification process;GO:0006091//generation of precursor metabolites and energy
Araip.ZJU71.1	1171	93.4872	108.789	2.09359	6.56982	-4.54525	down	chlorophyll a-b binding protein 13, chloroplastic-like [Vitis vinifera]	0.938897	K08914|1|3e-145|511|vvi:100260599|light-harvesting complex II chlorophyll a/b binding protein 3	GO:0009536//plastid	-	GO:0006091//generation of precursor metabolites and energy
Araip.G8B8H.1	1255	4.90312	5.15769	0	0.707317	-3.80999	down	chlorophyll a/b-binding protein CP24 precursor [Vigna radiata]	0.809088	K08917|1|1e-126|450|pop:POPTR_813709|light-harvesting complex II chlorophyll a/b binding protein 6	GO:0009521;GO:0031224//intrinsic to membrane;GO:0009534//chloroplast thylakoid	GO:0046906//tetrapyrrole binding	GO:0006464//cellular protein modification process;GO:0006091//generation of precursor metabolites and energy
Araip.N2TWA.1	1098	188.327	243.458	9.21023	23.7147	-3.71306	down	chlorophyll A/B binding protein, [Ricinus communis]	0.914613	K08910|1|1e-132|470|rcu:RCOM_1471590|light-harvesting complex I chlorophyll a/b binding protein 4	GO:0009521;GO:0009526//plastid envelope;GO:0031224//intrinsic to membrane;GO:0009570//chloroplast stroma;GO:0009534//chloroplast thylakoid	GO:0046906//tetrapyrrole binding;GO:0043169//cation binding	GO:0006464//cellular protein modification process;GO:0009628//response to abiotic stimulus;GO:0006091//generation of precursor metabolites and energy
Araip.287GB.1	1522	92.9885	115.642	3.72491	8.55411	-4.08669	down	chlorophyll A/B binding protein, [Ricinus communis]	0.923527	K08915|1|2e-142|502|rcu:RCOM_0644360|light-harvesting complex II chlorophyll a/b binding protein 4	GO:0043234//protein complex;GO:0009570//chloroplast stroma;GO:0009534//chloroplast thylakoid	GO:0046906//tetrapyrrole binding	GO:0009639//response to red or far red light;GO:0006091//generation of precursor metabolites and energy
Araip.CD04I.1	1360	186.98	290.835	104.441	71.7979	-1.43892	down	chitinase homologue [Sesbania rostrata]	0.848856	K01183|1|9e-77|285|rcu:RCOM_1581410|chitinase [EC:3.2.1.14]	-	GO:0004553//hydrolase activity, hydrolyzing O-glycosyl compounds	GO:0008152//metabolic process
Araip.IA0U9.1	1715	38.4667	70.1054	2.68032	2.93306	-4.27364	down	chalcone synthase 1 [Astragalus membranaceus]	0.924854	K00660|1|0.0|708|mtr:MTR_3g083910|chalcone synthase [EC:2.3.1.74]	-	GO:0016747//transferase activity, transferring acyl groups other than amino-acyl groups	GO:0009699//phenylpropanoid biosynthetic process
Araip.B8TJ0.1	1470	5.06213	8.43192	0.208469	0.503222	-4.24493	down	chalcone synthase [Arachis hypogaea]	0.853952	K00660|1|0.0|743|mtr:MTR_3g083910|chalcone synthase [EC:2.3.1.74]	-	GO:0016747//transferase activity, transferring acyl groups other than amino-acyl groups	GO:0009699//phenylpropanoid biosynthetic process
Araip.5W87H.1	3749	76.4563	79.3486	36.702	37.7267	-1.06581	down	cellulose synthase A catalytic subunit 7 [UDP-forming]-like [Glycine max]	0.818051	K10999|1|0.0|1955|gmx:100815436|cellulose synthase A [EC:2.4.1.12]	GO:0031224//intrinsic to membrane	GO:0016759//cellulose synthase activity;GO:0046914//transition metal ion binding	GO:0045229//external encapsulating structure organization;GO:0009250//glucan biosynthetic process
Araip.F9GZY.1	3439	77.9803	81.6556	39.7877	37.3417	-1.04943	down	Cellulose synthase [Medicago truncatula]	0.808023	K10999|1|4e-44|174|mtr:MTR_2g035780|cellulose synthase A [EC:2.4.1.12]	-	GO:0016740//transferase activity	-
Araip.GL9W5.1	750	15.8367	24.9735	11.0322	4.73431	-1.37207	down	CDGSH iron-sulfur domain-containing protein 2-like [Glycine max]	0.810972	-	GO:0009532//plastid stroma	GO:0005488//binding	-
Araip.WY33Y.1	1019	5.61738	13.6505	1.50368	2.46821	-2.2783	down	Cationic peroxidase 1; AltName: Full=PNPC1; Flags: Precursor	0.825228	K00430|1|6e-108|388|vvi:100257005|peroxidase [EC:1.11.1.7]	-	GO:0016209//antioxidant activity;GO:0005506//iron ion binding;GO:0003824//catalytic activity	GO:0042743//hydrogen peroxide metabolic process;GO:0006950//response to stress
Araip.VYV1M.1	1332	4.94198	7.85797	0.805235	0.888572	-2.9178	down	CASP-like protein 10-like [Glycine max]	0.809153	-	GO:0031224//intrinsic to membrane	-	GO:0009628//response to abiotic stimulus
Araip.QJT7Y.1	2262	46.4989	55.8922	22.0151	17.5287	-1.37257	down	BTB/POZ domain-containing protein At5g67385-like [Glycine max]	0.835207	-	-	GO:0060089	GO:0009314//response to radiation;GO:0023052//signaling
Araip.VZ5YU.1	633	424.108	458.853	154.677	193.056	-1.34437	down	brassinosteroid-regulated protein BRU1-like [Glycine max]	0.843924	K08235|1|3e-85|312|mtr:MTR_3g084620|xyloglucan:xyloglucosyl transferase [EC:2.4.1.207]	GO:0005576//extracellular region;GO:0030312//external encapsulating structure	GO:0016798//hydrolase activity, acting on glycosyl bonds;GO:0016758//transferase activity, transferring hexosyl groups	GO:0044042//glucan metabolic process
Araip.793GC.1	1017	20.403	26.5422	13.1077	5.52802	-1.33291	down	bidirectional sugar transporter SWEET6b-like [Glycine max]	0.812709	K15382|1|4e-105|378|gmx:100811287|solute carrier family 50 (sugar transporter)	GO:0044464//cell part	-	-
Araip.SH6Q8.1	2576	48.4971	54.3187	14.2161	22.8009	-1.4738	down	Beta-xylosidase/alpha-L-arabinofuranosidase 2; AltName: Full=Xylan 1,4-beta-xylosidase/Alpha-N-arabinofuranosidase 2; Short=MsXyl2; Includes: Beta-xylosidase; AltName: Full=1,4-beta-D-xylan	0.839877	K15920|1|0.0|1264|gmx:100798939|beta-D-xylosidase 4 [EC:3.2.1.37]	GO:0031012//extracellular matrix;GO:0030312//external encapsulating structure	GO:0015926//glucosidase activity	GO:0000272//polysaccharide catabolic process
Araip.9T02K.1	1900	76.8988	86.9094	31.9353	31.9255	-1.35901	down	beta-hexosaminidase subunit B2 [Glycine max]	0.838992	K12373|1|0.0|881|gmx:100527041|hexosaminidase [EC:3.2.1.52]	GO:0005618//cell wall;GO:0043231//intracellular membrane-bounded organelle	GO:0015929//hexosaminidase activity;GO:0043167//ion binding	GO:0044238//primary metabolic process
Araip.VI7E7.1	1966	6.4782	6.795	0.779373	0.376265	-3.52175	down	Beta-glucosidase D4 [Medicago truncatula]	0.829603	K01188|1|0.0|634|sbi:SORBI_06g019840|beta-glucosidase [EC:3.2.1.21]	-	-	-
Araip.DY6D7.1	1816	261.462	385.635	113.822	95.3184	-1.62951	down	beta-glucosidase 44-like [Glycine max]	0.860556	K05350|1|0.0|833|gmx:100814740|beta-glucosidase [EC:3.2.1.21]	GO:0005840//ribosome;GO:0005618//cell wall	GO:0043167//ion binding;GO:0015923//mannosidase activity;GO:0008422//beta-glucosidase activity	GO:0044238//primary metabolic process
Araip.82TSZ.1	3310	12.4945	21.8024	4.3514	3.88864	-2.05735	down	beta-galactosidase 3-like [Glycine max]	0.847775	K12309|1|0.0|952|ath:AT3G52840|beta-galactosidase [EC:3.2.1.23];K01190|3|2e-70|265|cme:CMP078C|beta-galactosidase [EC:3.2.1.23]	GO:0044464//cell part	GO:0030246//carbohydrate binding;GO:0043167//ion binding;GO:0015925	GO:0044238//primary metabolic process
Araip.T49YB.1	2617	106.192	170.612	46.6642	43.5305	-1.61775	down	beta-galactosidase [Cicer arietinum]	0.858032	K12309|1|0.0|884|ath:AT3G52840|beta-galactosidase [EC:3.2.1.23];K01190|3|1e-56|219|cme:CMP078C|beta-galactosidase [EC:3.2.1.23]	-	GO:0030246//carbohydrate binding;GO:0015925;GO:0043167//ion binding	GO:0044238//primary metabolic process
Araip.9LD3P.1	1831	4.76748	9.55249	0.585786	0.646411	-3.53872	down	beta-fructofuranosidase, insoluble isoenzyme CWINV1-like [Glycine max]	0.836747	K01193|1|0.0|840|gmx:100777487|beta-fructofuranosidase [EC:3.2.1.26]	GO:0043231//intracellular membrane-bounded organelle	GO:0004553//hydrolase activity, hydrolyzing O-glycosyl compounds	GO:0008152//metabolic process
Araip.2WN0Z.1	1378	82.04	67.4615	30.1335	14.6015	-1.74069	down	beta-amylase [Glycine max]	0.864783	K01177|1|4e-103|373|rcu:RCOM_1615230|beta-amylase [EC:3.2.1.2]	-	GO:0016798//hydrolase activity, acting on glycosyl bonds	GO:0005975//carbohydrate metabolic process
Araip.Y41TM.1	1236	36.123	41.673	17.2316	17.1169	-1.17945	down	beta-1,4-xylosyltransferase IRX9-like [Glycine max]	0.815347	-	GO:0043231//intracellular membrane-bounded organelle	GO:0016763//transferase activity, transferring pentosyl groups	GO:0009832//plant-type cell wall biogenesis;GO:0010413//glucuronoxylan metabolic process
Araip.1PX6A.1	1344	11.0734	14.0386	4.44626	1.54112	-2.06838	down	basic 7S globulin-like [Glycine max]	0.834355	-	GO:0016020//membrane;GO:0005618//cell wall	GO:0004175//endopeptidase activity	GO:0019538//protein metabolic process;GO:0006970//response to osmotic stress
Araip.1C7B4.1	1278	43.11	61.8561	2.99736	1.968	-4.40188	down	basic 7S globulin-like [Glycine max]	0.929328	-	-	-	-
Araip.29BZN.1	1355	35.274	34.5574	13.7959	12.338	-1.41795	down	bark storage protein A-like [Glycine max]	0.830881	-	-	-	-
Araip.9EY2A.1	1233	69.056	101.42	31.5646	43.6762	-1.17998	down	BAHD acyltransferase DCR-like [Glycine max]	0.826653	K13065|1|1e-26|119|aly:ARALYDRAFT_892660|shikimate O-hydroxycinnamoyltransferase [EC:2.3.1.133]	-	GO:0016747//transferase activity, transferring acyl groups other than amino-acyl groups	-
Araip.1ML5Q.1	1085	224.348	363.914	94.9005	89.3138	-1.67507	down	auxin-responsive protein IAA14-like [Glycine max]	0.869666	K14484|1|5e-90|328|ath:AT3G23050|auxin-responsive protein IAA	GO:0043231//intracellular membrane-bounded organelle	GO:0005515//protein binding	GO:0010101;GO:0009755//hormone-mediated signaling pathway
Araip.RLU58.1	1287	99.8494	133.334	35.9548	33.7968	-1.74117	down	auxin transporter-like protein 3-like [Glycine max]	0.867635	K13946|1|0.0|747|gmx:100815243|auxin influx carrier (AUX1 LAX family)	GO:0031224//intrinsic to membrane	GO:0005275//amine transmembrane transporter activity;GO:0080161//auxin transmembrane transporter activity;GO:0015291//secondary active transmembrane transporter activity	GO:0060918//auxin transport;GO:0010102//lateral root morphogenesis;GO:0009755//hormone-mediated signaling pathway;GO:0015837//amine transport
Araip.1942F.1	1128	17.1266	28.4478	0.679188	2.09854	-4.03625	down	ATP synthase gamma chain, chloroplastic-like isoform 1 [Glycine max]	0.905453	K02115|1|0.0|646|gmx:100797290|F-type H+-transporting ATPase subunit gamma [EC:3.6.3.14]	GO:0009526//plastid envelope;GO:0009535//chloroplast thylakoid membrane;GO:0033178//proton-transporting two-sector ATPase complex, catalytic domain	GO:0015078//hydrogen ion transmembrane transporter activity;GO:0019829//cation-transporting ATPase activity;GO:0032559	GO:0006818//hydrogen transport;GO:0009767//photosynthetic electron transport chain;GO:0019222//regulation of metabolic process;GO:0006754//ATP biosynthetic process
Araip.UE78D.1	444	34.8088	69.7912	15.8746	31.9886	-1.12789	down	ATP synthase beta subunit [Solanum tuberosum]	0.817035	K02112|1|3e-34|141|vvi:4025008|F-type H+-transporting ATPase subunit beta [EC:3.6.3.14]	GO:0009534//chloroplast thylakoid;GO:0033178//proton-transporting two-sector ATPase complex, catalytic domain	GO:0015078//hydrogen ion transmembrane transporter activity;GO:0015662//ATPase activity, coupled to transmembrane movement of ions, phosphorylative mechanism;GO:0019829//cation-transporting ATPase activity;GO:0032559	GO:0006754//ATP biosynthetic process;GO:0015988//energy coupled proton transmembrane transport, against electrochemical gradient
Araip.IL01A.1	1519	349.702	465.75	169.869	189.439	-1.18238	down	aspartic proteinase nepenthesin-1-like [Glycine max]	0.83324	K00924|1|3e-22|104|aly:ARALYDRAFT_489138|[EC:2.7.1.-]	GO:0005618//cell wall	GO:0004175//endopeptidase activity	GO:0019538//protein metabolic process
Araip.L49IE.1	1631	35.8853	54.717	13.0584	12.6993	-1.81454	down	aspartic proteinase nepenthesin-1-like [Glycine max]	0.86149	K00924|1|2e-19|95.5|ath:AT5G22850|[EC:2.7.1.-];K01379|3|5e-09|60.5|cme:CMN194C|cathepsin D [EC:3.4.23.5]	GO:0005576//extracellular region	GO:0008233//peptidase activity	GO:0019538//protein metabolic process
Araip.AP8LU.1	2166	373.811	463.776	145.726	195.624	-1.29499	down	arginine decarboxylase [Trifolium pratense]	0.842433	K01583|1|0.0|1001|vvi:100233080|arginine decarboxylase [EC:4.1.1.19]	-	GO:0016831//carboxy-lyase activity	GO:0006525//arginine metabolic process;GO:0006596//polyamine biosynthetic process
Araip.I9KX3.1	626	29.2606	27.9403	8.07735	6.61745	-1.96073	down	Ara h 8 allergen isoform 3 [Arachis hypogaea]	0.85931	-	-	-	-
Araip.FP1A1.1	840	119.252	161.003	51.987	44.5603	-1.53743	down	Aquaporin TIP2-1 [Medicago truncatula]	0.857541	K09873|1|1e-88|324|ath:AT3G16240|aquaporin TIP;K09866|2|1e-83|307|sbi:SORBI_10g019360|aquaporin-4	GO:0031224//intrinsic to membrane	-	GO:0006810//transport
Araip.8A339.1	1151	88.7709	125.277	35.0114	38.5614	-1.54069	down	aquaporin PIP1-4-like [Glycine max]	0.85641	K09872|1|3e-138|489|aly:ARALYDRAFT_912203|aquaporin PIP	GO:0031224//intrinsic to membrane	-	GO:0006810//transport
Araip.U5J78.1	747	1205.55	1450.78	514.441	605.059	-1.24658	down	Aquaporin [Medicago truncatula]	0.837927	K09873|1|6e-80|295|ath:AT3G16240|aquaporin TIP;K09866|2|3e-77|285|sbi:SORBI_10g019360|aquaporin-4	GO:0016020//membrane	-	GO:0006810//transport
Araip.L3Q4J.1	1277	73.6245	160.693	5.15949	5.56105	-4.45001	down	anthocyanidin synthase 2 [Glycine max]	0.936111	K05277|1|1e-171|600|gmx:547615|leucoanthocyanidin dioxygenase [EC:1.14.11.19]	-	GO:0016701//oxidoreductase activity, acting on single donors with incorporation of molecular oxygen;GO:0016706//oxidoreductase activity, acting on paired donors, with incorporation or reduction of molecular oxygen, 2-oxoglutarate as one donor, and incorpo	GO:0008152//metabolic process
Araip.8TB4E.1	1466	37.0935	84.0795	4.70335	3.33033	-3.91486	down	anthocyanidin reductase [Onobrychis viciifolia]	0.915006	K08695|1|2e-165|580|gmx:100805127|anthocyanidin reductase [EC:1.3.1.77]	-	GO:0048037//cofactor binding	GO:0008152//metabolic process
Araip.S2CW5.1	849	19.0466	28.8744	8.66289	8.53877	-1.47811	down	Anthocyanidin 3-O-glucosyltransferase [Medicago truncatula]	0.822885	K08237|1|1e-28|125|ath:AT4G01070|hydroquinone glucosyltransferase [EC:2.4.1.218];K13691|3|9e-28|122|mtr:MTR_8g088560|pathogen-inducible salicylic acid glucosyltransferase [EC:2.4.1.-]	-	GO:0016757//transferase activity, transferring glycosyl groups	-
Araip.X6A1T.1	3129	191.581	265.055	98.82	85.8179	-1.30635	down	alpha-xylosidase-like [Glycine max]	0.841941	K15925|1|0.0|1627|gmx:100808526|alpha-D-xyloside xylohydrolase [EC:3.2.1.177]	GO:0005618//cell wall;GO:0005576//extracellular region;GO:0009536//plastid	GO:0005488//binding;GO:0004558//alpha-glucosidase activity	GO:0006073//cellular glucan metabolic process;GO:0000272//polysaccharide catabolic process;GO:0010038//response to metal ion
Araip.21M98.1	2052	41.4942	69.4647	12.9181	11.8242	-2.16497	down	Alpha-L-fucosidase [Medicago truncatula]	0.875287	K01206|1|0.0|793|mtr:MTR_1g102230|alpha-L-fucosidase [EC:3.2.1.51]	GO:0031410//cytoplasmic vesicle	GO:0043167//ion binding;GO:0015928//fucosidase activity	GO:0044238//primary metabolic process;GO:0009987//cellular process
Araip.SE39K.1	1274	22.4651	47.4566	4.81083	5.57415	-2.75124	down	Alpha-expansin [Medicago truncatula]	0.883021	-	GO:0044464//cell part	-	-
Araip.C94VE.1	1694	12.6714	16.829	3.88941	4.71615	-1.77739	down	alpha-1,4-glucan-protein synthase [UDP-forming] 1-like [Glycine max]	0.82839	K13379|1|0.0|689|gmx:100784882|reversibly glycosylated polypeptide / UDP-arabinopyranose mutase [EC:2.4.1.- 5.4.99.30]	GO:0005840//ribosome;GO:0030312//external encapsulating structure;GO:0044459//plasma membrane part;GO:0031985//Golgi cisterna;GO:0031090//organelle membrane	GO:0035251//UDP-glucosyltransferase activity;GO:0016759//cellulose synthase activity	GO:0010038//response to metal ion;GO:0045229//external encapsulating structure organization;GO:0009250//glucan biosynthetic process;GO:0006970//response to osmotic stress;GO:0042546//cell wall biogenesis
Araip.V48DY.1	1386	11.2541	20.0719	7.84918	3.52255	-1.46191	down	allene oxide cyclase 4, chloroplastic-like [Glycine max]	0.804155	K10525|1|6e-74|275|vvi:100257779|allene oxide cyclase [EC:5.3.99.6]	GO:0009536//plastid	GO:0009975//cyclase activity	-
Araip.V4D1L.1	1518	101.624	151.874	62.1782	56.0406	-1.10052	down	Alcohol dehydrogenase 1	0.823999	K00001|1|0.0|699|mtr:MTR_3g089940|alcohol dehydrogenase [EC:1.1.1.1]	GO:0044424//intracellular part	GO:0046914//transition metal ion binding;GO:0016616//oxidoreductase activity, acting on the CH-OH group of donors, NAD or NADP as acceptor	GO:0008152//metabolic process
Araip.32J5S.1	1521	8.27944	13.1293	3.42514	1.65359	-2.07566	down	adenosylhomocysteinase, [Ricinus communis]	0.825342	K01251|1|0.0|931|rcu:RCOM_0523500|adenosylhomocysteinase [EC:3.3.1.1]	GO:0044424//intracellular part	GO:0016802	GO:0044237//cellular metabolic process;GO:0050896//response to stimulus
Araip.292V4.1	737	5.24257	7.84843	0.415807	1.60594	-2.6949	down	acyl carrier protein 4 [Arachis hypogaea]	0.80504	K03955|1|3e-09|58.5|vvi:100854213|NADH dehydrogenase (ubiquinone) 1 alpha/beta subcomplex 1 [EC:1.6.5.3 1.6.99.3]	-	GO:0019842//vitamin binding;GO:0022892;GO:0003824//catalytic activity	GO:0006631//fatty acid metabolic process
Araip.P6G60.1	1120	133.009	186.293	48.8404	44.6484	-1.77205	down	acid phosphatase 1-like [Glycine max]	0.870224	K02866|1|4e-20|96.3|osa:4332737|large subunit ribosomal protein L10e	GO:0005618//cell wall;GO:0031090//organelle membrane;GO:0043231//intracellular membrane-bounded organelle	GO:0016791//phosphatase activity	-
Araip.28YBL.1	2813	10.8357	17.4294	0.599173	0	-5.53603	down	acid beta-fructofuranosidase-like [Glycine max]	0.941486	K01193|1|0.0|1023|gmx:100798772|beta-fructofuranosidase [EC:3.2.1.26]	GO:0043231//intracellular membrane-bounded organelle	GO:0004558//alpha-glucosidase activity	GO:0044238//primary metabolic process
Araip.E9AXK.1	1787	28.5885	44.7768	15.1767	13.3293	-1.36383	down	acetylcholinesterase [Macroptilium atropurpureum]	0.827751	K01206|1|2e-93|340|ath:AT1G67830|alpha-L-fucosidase [EC:3.2.1.51];K00514|3|4e-29|127|rcu:RCOM_1428040|zeta-carotene desaturase [EC:1.3.5.6]	GO:0005618//cell wall	GO:0016787//hydrolase activity	GO:0044238//primary metabolic process
Araip.C0RMG.1	974	44.9583	79.7483	26.2716	22.7845	-1.34603	down	ACC oxidase [Vigna radiata]	0.834699	K05933|1|4e-136|482|gmx:100808025|aminocyclopropanecarboxylate oxidase [EC:1.14.17.4]	-	GO:0005488//binding;GO:0016491//oxidoreductase activity	GO:0008152//metabolic process
Araip.WGR7G.1	630	27.0305	45.2513	11.4311	7.51478	-1.93175	down	abscisic acid receptor PYR1-like [Glycine max]	0.860163	K14496|1|8e-91|330|gmx:100788576|abscisic acid receptor PYR/PYL family	-	-	-
Araip.5T62V.1	3586	23.6243	27.4982	11.1522	11.7582	-1.15796	down	ABC transporter B family member 19-like [Glycine max]	0.800501	K05658|1|0.0|2076|gmx:100797124|ATP-binding cassette, subfamily B (MDR/TAP), member 1	GO:0031224//intrinsic to membrane	GO:0015562//efflux transmembrane transporter activity;GO:0032559;GO:0042626//ATPase activity, coupled to transmembrane movement of substances	GO:0009630//gravitropism;GO:0043479;GO:0009639//response to red or far red light;GO:0009734//auxin mediated signaling pathway;GO:0032535//regulation of cellular component size;GO:0009207;GO:0009926//auxin polar transport;GO:0048528//post-embryonic root de
Araip.FSX29.1	1422	30.3917	33.3165	10.021	12.7971	-1.4813	down	8-hydroxyquercetin 8-O-methyltransferase-like isoform 1 [Glycine max]	0.831274	K16040|1|1e-130|464|vvi:100233030|trans-resveratrol di-O-methyltransferase [EC:2.1.1.240];K13230|2|3e-57|220|zma:100147731|2,4,7-trihydroxy-1,4-benzoxazin-3-one-glucoside 7-O-methyltransferase [EC:2.1.1.241];K05279|3|3e-40|164|aly:ARALYDRAFT_495497|flavon	-	GO:0005515//protein binding;GO:0008171//O-methyltransferase activity	GO:0006730//one-carbon metabolic process
Araip.XRT0H.1	1349	45.1903	59.3151	16.2425	15.354	-1.72574	down	8-hydroxyquercetin 8-O-methyltransferase-like isoform 1 [Glycine max]	0.860818	K16040|1|3e-127|452|vvi:100233030|trans-resveratrol di-O-methyltransferase [EC:2.1.1.240];K13230|2|3e-51|200|zma:100147731|2,4,7-trihydroxy-1,4-benzoxazin-3-one-glucoside 7-O-methyltransferase [EC:2.1.1.241];K13066|3|2e-43|174|pop:POPTR_824484|caffeic aci	-	GO:0005515//protein binding;GO:0008171//O-methyltransferase activity	GO:0006730//one-carbon metabolic process
Araip.XM4LL.1	2840	17.0312	20.0763	6.31243	5.41779	-1.66148	down	5-methyltetrahydropteroyltriglutamate--homocysteine methyltransferase-like [Glycine max]	0.834224	K00549|1|0.0|1430|gmx:547643|5-methyltetrahydropteroyltriglutamate--homocysteine methyltransferase [EC:2.1.1.14]	-	GO:0046914//transition metal ion binding;GO:0008172	GO:0006730//one-carbon metabolic process;GO:0000097//sulfur amino acid biosynthetic process
Araip.K461S.1	2819	3.70574	7.52362	0.978378	0.314893	-3.11818	down	1-deoxy-D-xylulose-5-phosphate synthase, chloroplastic-like [Glycine max]	0.801435	K01662|1|0.0|1199|gmx:100786607|1-deoxy-D-xylulose-5-phosphate synthase [EC:2.2.1.7]	-	GO:0016903//oxidoreductase activity, acting on the aldehyde or oxo group of donors;GO:0016744	GO:0006772//thiamine metabolic process;GO:0006721//terpenoid metabolic process
Araip.4WP6Q.1	1403	6.01786	10.4052	1.09212	2.74172	-2.09886	down	1-aminocyclopropane-1-carboxylate oxidase-like protein [Medicago truncatula]	0.805368	K13229|1|8e-74|275|zma:541977|2,4-dihydroxy-1,4-benzoxazin-3-one-glucoside dioxygenase [EC:1.14.20.2];K06892|2|3e-47|187|pop:POPTR_550478|	-	GO:0016491//oxidoreductase activity	-
Araip.7EX46.1	375	119.061	115.319	8.58059	24.8551	-2.80939	down	14 kDa proline-rich protein DC2.15 [Medicago truncatula]	0.893836	-	-	-	GO:0010876//lipid localization
Araip.17941.1	1542	20.6951	28.8482	10.3342	9.5945	-1.31384	down	12-oxophytodienoate reductase 2-like [Glycine max]	0.813708	K05894|1|0.0|638|gmx:100803381|12-oxophytodienoic acid reductase [EC:1.3.1.42]	-	-	-
Araip.E734B.1	2061	3.05508	4.61076	0.14869	0	-5.59416	down	(R)-limonene synthase [Medicago truncatula]	0.840008	K12742|1|1e-133|475|pop:POPTR_1111628|isoprene synthase [EC:4.2.3.27];K12467|2|2e-131|468|ath:AT3G25810|myrcene/ocimene synthase [EC:4.2.3.15];K07385|4|8e-128|455|ath:AT3G25830|1,8-cineole synthase [EC:4.2.3.-]	-	-	-
Araip.J8CJC.1	2855	80.5986	153.785	73.9021	38.8135	-1.05618	down	-	0.821574	-	-	-	-
Araip.54KHI.1	300	536.158	654.176	278.358	281.1	-1.08926	down	-	0.827768	-	-	-	-
Araip.S75TL.1	198	123.589	159.979	73.5169	56.0406	-1.1301	down	-	0.826506	-	-	-	-
Araip.9JN5W.1	504	23.5665	29.785	12.1607	10.2741	-1.24979	down	-	0.809743	-	-	-	-
Araip.K695M.1	579	349.23	468.348	153.754	187.553	-1.26028	down	-	0.837403	-	-	-	-
Araip.K0ZXW.1	232	22.2056	36.2112	11.8881	12.1164	-1.28308	down	-	0.81846	-	-	-	-
Araip.1P3SC.1	490	34.1694	28.1064	11.57	12.6812	-1.36061	down	-	0.823868	-	-	-	-
Araip.T0L2Q.1	760	12.4273	20.1146	4.83868	5.84002	-1.60756	down	-	0.818903	-	-	-	-
Araip.8PA0T.1	1223	666.018	950.198	195.321	325.169	-1.63468	down	-	0.86131	-	-	-	-
Araip.XPK2V.1	584	313.65	465.753	71.6273	86.387	-2.30231	down	-	0.887314	-	-	-	-
Araip.GMJ7H.1	390	103.474	96.0518	12.5723	18.5882	-2.67879	down	-	0.891394	-	-	-	-
Araip.P03BP.1	735	107.668	146.903	20.6384	13.6876	-2.89069	down	-	0.896064	-	-	-	-
Araip.Q5YJ3.1	198	7.95015	15.3024	0.773863	1.49442	-3.35772	down	-	0.863128	-	-	-	-
Araip.XH3R5.1	195	13.9433	15.5378	1.57154	0	-4.22039	down	-	0.897588	-	-	-	-
Araip.CCZ0J.1	695	46.3282	57.0701	0.881869	4.25747	-4.33048	down	-	0.926673	-	-	-	-
Araip.W1EIB.1	1033	7.89627	7.19937	0	0.572884	-4.69478	down	-	0.880399	-	-	-	-
