# Supplementary material for: Comparative transcriptome analysis of basal and zygote-located tip regions of peanut ovaries provides insight into the mechanism of light regulation in peanut embryo and pod development
Source: BMC Genomics. 2016 Aug 11;17:606. doi: 10.1186/s12864-016-2857-1 (PMC4982202; doi:10.1186/s12864-016-2857-1)
Supplement: Additional file 10: Table S9. — Differentially expressed genes between S1-BR and S3-BR. (XLSX 385 kb) [file 12864_2016_2857_MOESM10_ESM.xlsx]

## Sheet: S3-BR vs S1-BR
	Table S9 Differentially expressed genes between S1-BR and S3-BR.
GeneID	Length	RPKM of S1-BR		RPKM of S3-BR		log2Ratio(S3-BR/S1-BR)	Expression trend	Probability	Blast nr	KEGG Orthology	GO Component	GO Function	GO Process
		Replication 1	Replication 2	Replication 1	Replication 2
Araip.HS41C.1	3278	12.9885	11.9782	29.682	33.9403	1.34953	up	0.82862	Zn/Cd P(IB)-type ATPase [Medicago truncatula]	K01534|1|0.0|1248|mtr:MTR_4g127580|Cd2+/Zn2+-exporting ATPase [EC:3.6.3.3 3.6.3.5]	GO:0031224//intrinsic to membrane	GO:0005385//zinc ion transmembrane transporter activity;GO:0043169//cation binding;GO:0043682//copper-transporting ATPase activity;GO:0032559	GO:0035434//copper ion transmembrane transport;GO:0009206;GO:0072507//divalent inorganic cation homeostasis
Araip.TGH67.1	882	0.485965	0.605684	4.51683	5.87092	3.2503	up	0.806171	zinc finger protein ZAT5-like [Glycine max]	-	-	-	-
Araip.Z8XHF.1	390	12.0893	10.6158	56.5753	55.7647	2.30679	up	0.882103	zinc finger protein NUTCRACKER-like [Glycine max]	-	-	-	-
Araip.IS14J.1	679	4.62919	6.29411	23.2432	18.5206	1.93485	up	0.854755	zinc finger protein NUTCRACKER-like [Glycine max]	-	GO:0044464//cell part	GO:0046914//transition metal ion binding	-
Araip.K03YI.1	1215	8.58417	6.92498	28.8794	29.1024	1.90248	up	0.862342	zinc finger protein NUTCRACKER-like [Glycine max]	-	-	-	-
Araip.IQ0PD.1	1655	30.3013	25.823	55.5498	58.1956	1.01911	up	0.800305	zinc finger protein NUTCRACKER-like [Glycine max]	-	GO:0044464//cell part	GO:0046914//transition metal ion binding	-
Araip.X1ZFJ.1	393	12.7241	7.13643	34.6998	30.4929	1.71481	up	0.857442	zinc finger protein NUTCRACKER-like [Fragaria vesca subsp. vesca]	-	GO:0044464//cell part	GO:0046914//transition metal ion binding	-
Araip.16NHL.1	1942	10.2263	12.31	68.4856	77.3257	2.69378	up	0.890755	Zinc finger protein CONSTANS-like protein [Medicago truncatula]	K03539|1|2e-13|74.3|bdi:100830772|ribonuclease P/MRP protein subunit RPP1 [EC:3.1.26.5];K12129|3|5e-07|52.8|zma:100280240|pseudo-response regulator 7;K12135|5|8e-07|52.0|aly:ARALYDRAFT_488429|zinc finger protein CONSTANS	-	-	-
Araip.S5WT5.1	1479	1.25582	0.993296	11.1888	8.90284	3.15917	up	0.858147	zeatin O-glucosyltransferase-like [Glycine max]	K13495|1|1e-150|531|rcu:RCOM_1099970|cis-zeatin O-glucosyltransferase [EC:2.4.1.215]	-	GO:0016757//transferase activity, transferring glycosyl groups	-
Araip.9Z9MC.1	1218	60.4104	61.6231	154.734	166.896	1.39813	up	0.845989	xyloglucan endotransglucosylase/hydrolase protein 9-like [Glycine max]	K08235|1|2e-144|509|gmx:100785982|xyloglucan:xyloglucosyl transferase [EC:2.4.1.207]	GO:0005576//extracellular region;GO:0030312//external encapsulating structure	GO:0016798//hydrolase activity, acting on glycosyl bonds;GO:0016758//transferase activity, transferring hexosyl groups	GO:0044042//glucan metabolic process
Araip.35A56.1	1246	9.4026	9.6467	34.3096	68.3929	2.43066	up	0.884233	xyloglucan endotransglucosylase/hydrolase protein 32-like [Glycine max]	K08235|1|7e-115|411|gmx:100786503|xyloglucan:xyloglucosyl transferase [EC:2.4.1.207]	GO:0005576//extracellular region;GO:0030312//external encapsulating structure	GO:0004553//hydrolase activity, hydrolyzing O-glycosyl compounds;GO:0016758//transferase activity, transferring hexosyl groups	GO:0044042//glucan metabolic process
Araip.TS0SQ.1	945	17.9915	12.7194	33.2392	35.8518	1.16975	up	0.818723	WRKY65 [Glycine max]	K13425|1|3e-11|67.4|rcu:RCOM_1616660|WRKY transcription factor 22;K13424|2|3e-11|67.4|aly:ARALYDRAFT_482857|WRKY transcription factor 33;K13426|4|3e-11|67.0|pop:POPTR_646672|WRKY transcription factor 29	-	GO:0005488//binding	-
Araip.V76CX.1	1053	5.56298	3.6781	16.0064	14.4716	1.72163	up	0.834863	WRKY17 protein [Glycine max]	K13424|1|6e-19|92.4|vvi:100243352|WRKY transcription factor 33	-	-	-
Araip.K88FU.1	1680	0.170088	0	4.46906	5.98834	5.85968	up	0.895507	WRKY transcription factor 72-like [Glycine max]	K13424|1|2e-10|65.9|osa:4327518|WRKY transcription factor 33	-	-	-
Araip.BS0L7.1	1070	12.418	12.1072	30.9314	30.1425	1.31629	up	0.826834	WRKY transcription factor 65-like [Glycine max]	-	-	-	-
Araip.V6VZI.1	325	2.19806	1.64373	13.6724	5.00744	2.28163	up	0.831553	WRKY transcription factor 56-like [Glycine max]	K13423|1|7e-09|57.0|aly:ARALYDRAFT_481938|WRKY transcription factor 25;K13424|3|3e-07|51.2|pop:POPTR_663578|WRKY transcription factor 33	-	GO:0003677//DNA binding;GO:0001071//nucleic acid binding transcription factor activity	GO:0010467//gene expression
Araip.1E1WQ.1	1089	6.69105	2.82068	13.6481	13.9932	1.53905	up	0.817051	WRKY transcription factor 41-like [Glycine max]	K13425|1|1e-13|75.5|vvi:100256849|WRKY transcription factor 22;K13426|3|2e-13|75.1|vvi:100251862|WRKY transcription factor 29	-	-	-
Araip.17DMG.1	1017	0.421456	0.262642	4.9719	5.0916	3.87879	up	0.821951	WRKY transcription factor 35-like [Glycine max]	K13425|1|2e-34|144|vvi:100256849|WRKY transcription factor 22	-	-	GO:0006351//transcription, DNA-dependent;GO:0003006//developmental process involved in reproduction;GO:0048229//gametophyte development
Araip.609AA.1	1701	8.73536	7.14482	23.6908	19.9176	1.45738	up	0.82413	WRKY transcription factor 33 [Glycine max]	K13424|1|2e-123|440|vvi:100243352|WRKY transcription factor 33	-	-	-
Araip.HGN3R.1	662	0.863285	0.605226	10.647	12.2917	3.96536	up	0.886478	WRKY transcription factor 22-like [Vitis vinifera]	K13426|1|9e-33|137|vvi:100251862|WRKY transcription factor 29;K13425|3|3e-27|119|rcu:RCOM_1616660|WRKY transcription factor 22	-	-	-
Araip.3G8AJ.1	1101	41.785	49.2485	126.644	130.613	1.49874	up	0.85292	WRKY transcription factor 22 [Glycine max]	K13425|1|6e-28|122|ath:AT4G01250|WRKY transcription factor 22	-	GO:0003677//DNA binding;GO:0001071//nucleic acid binding transcription factor activity	GO:0010467//gene expression
Araip.3NM2I.1	1979	1.15512	1.75462	20.208	21.979	3.85784	up	0.902848	WNK1 [Glycine max]	K08867|1|3e-127|453|smo:SELMODRAFT_136322|WNK lysine deficient protein kinase [EC:2.7.11.1];K12132|4|1e-121|435|pop:POPTR_1096507|serine/threonine-protein kinase WNK1 [EC:2.7.11.1]	-	GO:0004672//protein kinase activity	-
Araip.Z21UF.1	669	0	0	8.01624	5.97096	9.44989	up	0.939388	Werner Syndrome-like exonuclease-like [Vitis vinifera]	-	-	-	-
Araip.H4Q41.1	2330	16.0656	13.5846	28.3433	35.7486	1.1121	up	0.812316	wall-associated receptor kinase-like 14-like [Glycine max]	K04733|1|3e-55|214|smo:SELMODRAFT_159261|interleukin-1 receptor-associated kinase 4 [EC:2.7.11.1];K00924|2|1e-54|212|osa:4333525|[EC:2.7.1.-]	-	GO:0004672//protein kinase activity	-
Araip.YRL80.1	1116	85.9034	35.9014	155.01	169.954	1.41571	up	0.847578	Vignain; AltName: Full=Cysteine endopeptidase; Flags: Precursor	K01365|1|7e-156|548|rcu:RCOM_1507820|cathepsin L [EC:3.4.22.15]	GO:0044432//endoplasmic reticulum part;GO:0016023//cytoplasmic membrane-bounded vesicle	GO:0004175//endopeptidase activity;GO:0016628//oxidoreductase activity, acting on the CH-CH group of donors, NAD or NADP as acceptor	GO:0019538//protein metabolic process
Araip.2S0CJ.1	802	0	0	2.8658	2.95157	8.18422	up	0.833142	vicianin hydrolase-like [Glycine max]	K01188|1|7e-66|248|rcu:RCOM_0827440|beta-glucosidase [EC:3.2.1.21]	-	GO:0016798//hydrolase activity, acting on glycosyl bonds	GO:0005975//carbohydrate metabolic process
Araip.YDR26.1	1753	13.3664	14.3229	34.2636	32.0707	1.26043	up	0.823704	vacuolar protein sorting-associated protein 24 homolog 1-like [Glycine max]	K12193|1|2e-91|332|gmx:100781929|charged multivesicular body protein 3	GO:0010008//endosome membrane	-	GO:0006810//transport
Araip.DW9H3.1	2068	142.183	91.4465	359.204	496.925	1.87361	up	0.873435	vacuolar processing enzyme [Arachis diogoi]	K01369|1|0.0|814|gmx:547700|legumain [EC:3.4.22.34]	-	GO:0004175//endopeptidase activity	GO:0019538//protein metabolic process
Araip.JH7RV.1	1851	2.46999	2.45317	23.4266	19.1828	3.11352	up	0.884873	vacuolar cation/proton exchanger 3-like [Glycine max]	K07300|1|7e-165|578|mtr:MTR_7g068380|Ca2+:H+ antiporter	GO:0016020//membrane	-	GO:0006810//transport
Araip.I0SI9.1	2007	1.139	0.332719	76.0398	62.5846	6.55753	up	0.989677	vacuolar cation/proton exchanger 1-like [Glycine max]	K07300|1|6e-155|545|mtr:MTR_5g070330|Ca2+:H+ antiporter	GO:0016020//membrane	-	GO:0006810//transport
Araip.BTG7R.1	1522	96.2191	71.6028	196.716	153.585	1.06166	up	0.818477	vacuolar amino acid transporter 1-like [Glycine max]	K15015|1|2e-127|453|gmx:100794374|solute carrier family 32 (vesicular inhibitory amino acid transporter)	GO:0016020//membrane	-	-
Araip.W4JSI.1	2348	10.7703	7.05307	37.5884	35.6006	2.03786	up	0.869552	UPF0481 protein At3g47200-like [Glycine max]	K00924|1|5e-08|57.8|aly:ARALYDRAFT_476729|[EC:2.7.1.-]	-	-	-
Araip.VWS8G.1	879	1.30033	0.151938	49.5061	61.6026	6.25752	up	0.985564	unnamed protein product [Vitis vinifera]	K13449|1|2e-54|210|rcu:RCOM_1381930|pathogenesis-related protein 1	-	-	-
Araip.VEV8X.1	1008	3.26001	1.58992	25.9935	31.4094	3.56509	up	0.900931	unnamed protein product [Vitis vinifera]	K13449|1|1e-50|197|rcu:RCOM_1381930|pathogenesis-related protein 1	-	-	GO:0009725//response to hormone stimulus
Araip.1R7GG.1	831	10.3158	3.85713	53.2876	56.4371	2.95268	up	0.894131	unnamed protein product [Vitis vinifera]	-	-	-	-
Araip.A8GVJ.1	369	3.87191	3.2574	13.703	7.61788	1.58043	up	0.802484	unnamed protein product [Vitis vinifera]	-	-	-	-
Araip.P9U66.1	279	0	0	43.3862	37.1194	11.9749	up	0.993036	unknown [Trifolium repens]	-	-	-	-
Araip.0KX81.1	441	5.5076	3.6341	26.4061	21.8063	2.39887	up	0.873107	unknown [Populus trichocarpa]	-	-	-	-
Araip.EV8J4.1	948	4.06918	3.24022	43.4783	40.5762	3.5235	up	0.903831	unknown [Medicago truncatula]	K00469|1|1e-101|367|gmx:100809388|inositol oxygenase [EC:1.13.99.1]	GO:0044424//intracellular part	GO:0046914//transition metal ion binding;GO:0016701//oxidoreductase activity, acting on single donors with incorporation of molecular oxygen	GO:0006020//inositol metabolic process
Araip.KLQ2C.1	895	11.9726	7.01341	103.405	86.95	3.32568	up	0.904224	unknown [Medicago truncatula]	-	-	GO:0003824//catalytic activity	GO:0008152//metabolic process
Araip.ZTF4L.1	591	1.45049	0.677935	3.88895	10.0133	2.70746	up	0.820984	unknown [Medicago truncatula]	K03809|1|2e-86|316|gmx:100783867|Trp repressor binding protein	-	GO:0000166//nucleotide binding;GO:0003824//catalytic activity	-
Araip.J5QMQ.1	972	2.64581	2.61061	8.82777	10.0458	1.84422	up	0.811234	unknown [Medicago truncatula]	-	-	GO:0004713//protein tyrosine kinase activity;GO:0016803	-
Araip.YH278.1	1221	2.10624	3.93769	10.6668	9.81468	1.76076	up	0.814577	unknown [Medicago truncatula]	-	GO:0031410//cytoplasmic vesicle	-	-
Araip.FH9AI.1	2096	20.8585	20.8995	56.2165	81.2439	1.71889	up	0.865685	unknown [Medicago truncatula]	-	-	-	GO:0009628//response to abiotic stimulus
Araip.4GX9D.1	1395	27.7554	19.7218	82.2691	71.0571	1.6913	up	0.865488	unknown [Medicago truncatula]	K00010|1|2e-07|55.1|cme:CMF086C|myo-inositol 2-dehydrogenase [EC:1.1.1.18]	-	GO:0003824//catalytic activity	GO:0008152//metabolic process
Araip.AH1BZ.1	1089	5.90387	5.27345	18.2913	14.2649	1.54236	up	0.824982	unknown [Medicago truncatula]	K00799|1|1e-81|300|mtr:MTR_1g090100|glutathione S-transferase [EC:2.5.1.18]	-	-	-
Araip.M9Q5C.1	1478	24.36	22.1384	54.4269	73.2729	1.4575	up	0.843777	unknown [Medicago truncatula]	-	GO:0044464//cell part	-	-
Araip.FWG89.1	1132	27.8932	22.2982	69.3031	41.4305	1.14158	up	0.824015	unknown [Medicago truncatula]	K13070|1|2e-69|260|osa:4335093|momilactone-A synthase [EC:1.1.1.295];K09841|2|1e-67|254|sbi:SORBI_01g003880|xanthoxin dehydrogenase [EC:1.1.1.288]	-	GO:0004312//fatty acid synthase activity	GO:0008152//metabolic process
Araip.AKR1H.1	1441	55.7217	59.9646	122.707	121.766	1.07946	up	0.817985	unknown [Medicago truncatula]	-	GO:0044464//cell part	-	-
Araip.IE0KR.1	1122	0	0	12.9736	12.6586	10.3237	up	0.970702	unknown [Lotus japonicus]	-	-	-	-
Araip.BPR1L.1	665	0	0	5.99074	2.44725	8.72076	up	0.889411	unknown [Lotus japonicus]	-	-	GO:0005488//binding	GO:0010876//lipid localization
Araip.JR3SU.1	693	2.474	1.54174	83.7983	53.799	5.09864	up	0.957708	unknown [Lotus japonicus]	-	-	-	-
Araip.407CN.1	450	0.317497	0	3.74549	5.91789	4.88298	up	0.855132	unknown [Lotus japonicus]	-	-	-	-
Araip.K0TZJ.1	808	0.707295	0.330577	7.20612	6.0424	3.67413	up	0.843138	unknown [Lotus japonicus]	-	-	-	-
Araip.5HK6K.1	946	0.906175	2.54118	17.169	16.1084	3.27098	up	0.881644	unknown [Lotus japonicus]	K00799|1|3e-101|365|gmx:547582|glutathione S-transferase [EC:2.5.1.18]	-	GO:0016765//transferase activity, transferring alkyl or aryl (other than methyl) groups	-
Araip.81KWU.1	432	2.31508	1.85491	14.8969	25.0003	3.25817	up	0.886626	unknown [Lotus japonicus]	-	-	-	-
Araip.V8UA6.1	935	2.90331	2.71392	22.1234	26.2666	3.10678	up	0.887429	unknown [Lotus japonicus]	-	-	-	-
Araip.N0Y4L.1	1022	4.33374	3.26696	26.537	23.4515	2.71739	up	0.880514	unknown [Lotus japonicus]	-	-	GO:0016787//hydrolase activity	GO:0044238//primary metabolic process
Araip.1E680.1	576	1.98436	3.01422	14.0988	17.466	2.65873	up	0.86616	unknown [Lotus japonicus]	K01051|1|3e-21|99.8|aly:ARALYDRAFT_478847|pectinesterase [EC:3.1.1.11]	-	-	-
Araip.WE1Z2.1	1019	1.82272	2.4902	10.0746	11.6151	2.33027	up	0.841696	unknown [Lotus japonicus]	K02866|1|1e-41|167|osa:4332737|large subunit ribosomal protein L10e	GO:0044464//cell part	GO:0016791//phosphatase activity	-
Araip.8GE3L.1	507	2.53622	2.63419	10.8799	11.6724	2.12492	up	0.837665	unknown [Lotus japonicus]	-	-	-	GO:0006952//defense response
Araip.T4DB2.1	1121	1.78433	2.74016	8.61121	8.05065	1.88072	up	0.802681	unknown [Lotus japonicus]	-	GO:0042579//microbody	GO:0016289//CoA hydrolase activity	-
Araip.9Q4DN.1	1232	3.94294	4.55295	16.1682	14.2904	1.84201	up	0.838304	unknown [Lotus japonicus]	K13229|1|1e-72|271|zma:541977|2,4-dihydroxy-1,4-benzoxazin-3-one-glucoside dioxygenase [EC:1.14.20.2];K06892|2|2e-44|178|pop:POPTR_550478|;K00475|4|5e-36|149|bdi:100823527|naringenin 3-dioxygenase [EC:1.14.11.9]	-	-	-
Araip.0ST2B.1	774	21.228	18.1177	71.6633	63.0783	1.77592	up	0.867028	unknown [Lotus japonicus]	-	-	GO:0016811//hydrolase activity, acting on carbon-nitrogen (but not peptide) bonds, in linear amides	GO:0009725//response to hormone stimulus;GO:0019363//pyridine nucleotide biosynthetic process
Araip.FQX5D.1	1491	21.9437	16.0336	60.3239	65.8866	1.73263	up	0.865242	unknown [Lotus japonicus]	-	-	-	-
Araip.E87LA.1	1322	2.80992	3.03071	10.1995	8.84102	1.70488	up	0.805974	unknown [Lotus japonicus]	K13229|1|5e-61|232|zma:541977|2,4-dihydroxy-1,4-benzoxazin-3-one-glucoside dioxygenase [EC:1.14.20.2];K00475|2|5e-36|149|bdi:100823527|naringenin 3-dioxygenase [EC:1.14.11.9];K06892|3|1e-35|148|pop:POPTR_550478|	-	-	-
Araip.4FT5T.1	1122	6.11224	3.68997	16.2511	14.6365	1.65585	up	0.830029	unknown [Lotus japonicus]	-	-	-	-
Araip.Y7AFG.1	1848	25.5131	24.2824	80.841	68.5297	1.58481	up	0.856082	unknown [Lotus japonicus]	K09838|1|7e-15|80.5|aly:ARALYDRAFT_496897|zeaxanthin epoxidase [EC:1.14.13.90]	-	-	-
Araip.645I6.1	1406	8.43422	5.41432	19.0714	16.5204	1.36181	up	0.811316	unknown [Lotus japonicus]	-	-	-	-
Araip.G5VT6.1	1564	5.93784	7.00215	15.6752	16.7434	1.32498	up	0.804909	unknown [Lotus japonicus]	K12386|1|7e-122|434|gmx:100815914|cystinosin	GO:0031090//organelle membrane	-	-
Araip.KX5RC.1	816	19.435	19.9675	46.9439	48.9531	1.2832	up	0.833011	unknown [Lotus japonicus]	-	-	-	-
Araip.X7NAU.1	1525	37.7561	40.5476	83.495	99.828	1.22723	up	0.835027	unknown [Lotus japonicus]	K10144|1|3e-140|495|gmx:100812709|RING finger and CHY zinc finger domain-containing protein 1 [EC:6.3.2.19]	-	GO:0046914//transition metal ion binding	-
Araip.W3SNY.1	2081	29.5908	26.3127	67.0773	61.7809	1.20477	up	0.82921	unknown [Lotus japonicus]	K14431|1|0.0|687|mtr:MTR_7g089800|transcription factor TGA	-	GO:0003677//DNA binding	GO:0006351//transcription, DNA-dependent
Araip.YJ68E.1	1104	27.9535	37.2594	71.6159	72.7675	1.14668	up	0.827129	unknown [Lotus japonicus]	-	-	GO:0005488//binding	GO:0010876//lipid localization
Araip.K3RVL.1	1440	19.6451	21.5169	40.7535	49.5212	1.13301	up	0.821017	unknown [Lotus japonicus]	K00083|1|4e-127|452|pop:POPTR_667694|cinnamyl-alcohol dehydrogenase [EC:1.1.1.195]	-	GO:0046872//metal ion binding;GO:0016491//oxidoreductase activity	GO:0008152//metabolic process
Araip.FF9D7.1	1216	63.5646	59.6377	128.905	125.804	1.04782	up	0.816904	unknown [Lotus japonicus]	K14490|1|3e-67|251|gmx:100306589|histidine-containing phosphotransfer peotein	GO:0043231//intracellular membrane-bounded organelle	GO:0004871//signal transducer activity;GO:0016628//oxidoreductase activity, acting on the CH-CH group of donors, NAD or NADP as acceptor;GO:0019901//protein kinase binding	GO:0048229//gametophyte development;GO:0040007//growth;GO:0008152//metabolic process;GO:0009736//cytokinin mediated signaling pathway
Araip.JP66B.1	931	40.0537	58.3847	95.9506	102.339	1.01032	up	0.804336	unknown [Lotus japonicus]	-	-	-	-
Araip.MP3RQ.1	300	0	0.445177	17.3655	20.2195	6.36758	up	0.973717	unknown [Glycine max]	-	-	-	-
Araip.Y0GXG.1	759	0.564718	0	13.9295	12.6701	5.53241	up	0.946156	unknown [Glycine max]	-	-	-	-
Araip.V9CZ9.1	1580	1.08512	0.676219	8.72799	9.55102	3.37545	up	0.858229	unknown [Glycine max]	-	-	-	-
Araip.17AJZ.1	1150	2.85747	2.55493	11.4585	14.2801	2.2496	up	0.847889	unknown [Glycine max]	-	-	-	-
Araip.P4D1Y.1	366	21.0797	13.5013	57.3546	66.2933	1.83819	up	0.867422	unknown [Glycine max]	-	-	-	-
Araip.B91MN.1	1213	8.12719	6.38589	22.4848	21.3444	1.59454	up	0.837108	unknown [Glycine max]	K14491|1|6e-10|63.2|rcu:RCOM_0700880|two-component response regulator ARR-B family	GO:0043231//intracellular membrane-bounded organelle	GO:0003676//nucleic acid binding	-
Araip.29BWP.1	1038	3.99165	4.6319	13.433	12.5427	1.59081	up	0.815183	unknown [Glycine max]	K02202|1|8e-26|115|aly:ARALYDRAFT_472021|cyclin-dependent kinase 7 [EC:2.7.11.22 2.7.11.23];K08818|3|1e-25|115|olu:OSTLU_13763|cell division cycle 2-like [EC:2.7.11.22]	GO:0043231//intracellular membrane-bounded organelle;GO:0044444//cytoplasmic part	GO:0005488//binding;GO:0004672//protein kinase activity	GO:0051726//regulation of cell cycle;GO:0010015//root morphogenesis;GO:0006464//cellular protein modification process
Araip.KWT1V.1	1170	4.88457	5.36496	11.3936	17.8295	1.51156	up	0.815052	unknown [Glycine max]	-	GO:0000325//plant-type vacuole;GO:0009536//plastid	-	-
Araip.DQS6W.1	1068	65.5506	56.1474	164.128	167.618	1.44678	up	0.84825	unknown [Glycine max]	-	GO:0009536//plastid	GO:0005488//binding	-
Araip.AM90T.1	1325	6.57758	9.07154	20.3529	18.8702	1.32562	up	0.813233	unknown [Glycine max]	K07119|1|1e-156|550|gmx:100809668|	-	GO:0016628//oxidoreductase activity, acting on the CH-CH group of donors, NAD or NADP as acceptor;GO:0046914//transition metal ion binding	GO:0008152//metabolic process;GO:0006950//response to stress
Araip.95YSF.1	834	40.4295	40.3542	113.908	86.2139	1.30874	up	0.839664	unknown [Glycine max]	K13424|1|2e-21|100|sbi:SORBI_09g023270|WRKY transcription factor 33	-	GO:0003677//DNA binding;GO:0001071//nucleic acid binding transcription factor activity	GO:0010467//gene expression
Araip.UXP0Y.1	987	11.5804	12.4487	28.5647	29.5295	1.27361	up	0.823261	unknown [Glycine max]	K05282|1|2e-13|74.7|sbi:SORBI_01g000580|gibberellin 20-oxidase [EC:1.14.11.12]	-	GO:0016491//oxidoreductase activity	-
Araip.0U7X2.1	1013	17.9121	19.2485	44.3187	44.5448	1.25782	up	0.828964	unknown [Glycine max]	K00547|1|2e-109|393|gmx:100811127|homocysteine S-methyltransferase [EC:2.1.1.10]	GO:0016020//membrane	GO:0008168//methyltransferase activity	-
Araip.27HVT.1	1440	141.981	140.787	331.242	337.094	1.24095	up	0.839123	unknown [Glycine max]	K07119|1|1e-09|62.4|bdi:100822589|;K00344|2|2e-09|61.6|osa:4331066|NADPH2:quinone reductase [EC:1.6.5.5]	-	GO:0016491//oxidoreductase activity;GO:0005488//binding	GO:0008152//metabolic process
Araip.LLJ0S.1	555	63.3278	63.7687	148.808	145.282	1.21033	up	0.83424	unknown [Glycine max]	K09510|1|3e-14|75.5|bdi:100824379|DnaJ homolog subfamily B member 4	-	GO:0005515//protein binding	GO:0044267//cellular protein metabolic process;GO:0050896//response to stimulus
Araip.RM081.1	761	6.00783	6.14239	13.6916	19.4412	1.44727	up	0.813528	unknown [Arachis hypogaea]	-	GO:0043231//intracellular membrane-bounded organelle	-	-
Araip.3S16F.1	1148	18.1703	13.9603	83.9533	106.708	2.56899	up	0.890034	uncharacterized transporter YBR287W-like [Glycine max]	K07088|1|8e-106|381|pop:POPTR_853491|	-	-	GO:0060918//auxin transport
Araip.Z0L35.1	1888	4.7675	3.04173	15.1764	18.415	2.10484	up	0.854952	uncharacterized protein LOC547714 [Glycine max]	-	GO:0043231//intracellular membrane-bounded organelle	-	-
Araip.RET4S.1	1002	44.0598	40.1193	328.929	363.667	3.04048	up	0.900456	uncharacterized protein LOC547691 [Glycine max]	-	GO:0016020//membrane	-	GO:0051707//response to other organism
Araip.M76BN.1	1775	2.0123	0.60193	10.2725	8.33505	2.83143	up	0.845841	uncharacterized protein LOC101295737 [Fragaria vesca subsp. vesca]	-	GO:0005773//vacuole;GO:0031090//organelle membrane	GO:0046872//metal ion binding	-
Araip.96G7D.1	2428	3.0599	6.1056	27.8304	29.1263	2.63558	up	0.881268	uncharacterized protein LOC101265396 [Solanum lycopersicum]	K00083|1|1e-150|531|pop:POPTR_667694|cinnamyl-alcohol dehydrogenase [EC:1.1.1.195]	-	GO:0046872//metal ion binding;GO:0016491//oxidoreductase activity	GO:0008152//metabolic process
Araip.X10KJ.1	2541	44.4758	44.1498	104.26	128.268	1.39161	up	0.84494	uncharacterized protein LOC101208428 [Cucumis sativus]	-	-	-	-
Araip.89D8R.1	2261	6.31904	5.0208	23.1091	16.5549	1.80643	up	0.847382	uncharacterized protein LOC100820215 [Glycine max]	-	-	-	-
Araip.ULU3J.1	2031	0.422079	0.197272	14.0324	14.4961	5.5255	up	0.948515	uncharacterized protein LOC100819920 [Glycine max]	-	-	-	-
Araip.149YB.1	1881	40.2568	43.9497	126.588	104.137	1.45417	up	0.847234	uncharacterized protein LOC100819919 [Glycine max]	K08232|1|0.0|744|gmx:100819919|monodehydroascorbate reductase (NADH) [EC:1.6.5.4]	GO:0009526//plastid envelope;GO:0009532//plastid stroma	GO:0016655//oxidoreductase activity, acting on NAD(P)H, quinone or similar compound as acceptor;GO:0016835//carbon-oxygen lyase activity;GO:0050662//coenzyme binding;GO:0032559	GO:0006950//response to stress;GO:0008152//metabolic process;GO:0010038//response to metal ion
Araip.J2QGS.1	564	16.2126	13.2606	30.971	32.2651	1.10134	up	0.8113	uncharacterized protein LOC100819761 [Glycine max]	-	-	-	-
Araip.LQ4US.1	567	47.3725	22.1411	89.4487	130.204	1.65986	up	0.863522	uncharacterized protein LOC100819509 [Glycine max]	-	GO:0000325//plant-type vacuole	-	-
Araip.E9KTC.1	1178	0.121285	0.113373	5.72317	1.38151	4.92014	up	0.816166	uncharacterized protein LOC100819184 [Glycine max]	K05933|1|3e-127|452|mtr:MTR_5g085330|aminocyclopropanecarboxylate oxidase [EC:1.14.17.4]	-	GO:0043169//cation binding;GO:0019842//vitamin binding;GO:0016641//oxidoreductase activity, acting on the CH-NH2 group of donors, oxygen as acceptor	GO:0003006//developmental process involved in reproduction;GO:0009692
Araip.HTP4Q.1	1907	14.16	14.847	40.9778	41.8938	1.51448	up	0.845333	uncharacterized protein LOC100818765 [Glycine max]	-	-	GO:0016787//hydrolase activity	-
Araip.Q5TBH.1	789	9.23518	6.77076	17.0897	20.8139	1.24373	up	0.805204	uncharacterized protein LOC100818765 [Glycine max]	-	-	-	-
Araip.N4SBU.1	1691	8.61804	7.58197	25.462	21.8727	1.5469	up	0.838631	uncharacterized protein LOC100818506 [Glycine max]	-	-	GO:0031406//carboxylic acid binding	-
Araip.JE7Q1.1	402	0.355407	0.664444	12.9593	12.881	4.66319	up	0.915711	uncharacterized protein LOC100818265 precursor [Glycine max]	-	-	-	-
Araip.E1DFT.1	1803	6.0224	4.51844	14.2772	15.4266	1.49465	up	0.81479	uncharacterized protein LOC100818216 [Glycine max]	-	-	GO:0031406//carboxylic acid binding	-
Araip.8I39N.1	732	41.1835	38.132	92.9396	83.473	1.15328	up	0.828603	uncharacterized protein LOC100817978 [Glycine max]	K13422|1|2e-14|77.4|bdi:100836477|transcription factor MYC2	GO:0043231//intracellular membrane-bounded organelle	GO:0016628//oxidoreductase activity, acting on the CH-CH group of donors, NAD or NADP as acceptor	GO:0006351//transcription, DNA-dependent
Araip.G9RMH.1	2949	21.4141	23.2326	45.3595	49.8676	1.09282	up	0.810677	uncharacterized protein LOC100817952 [Glycine max]	K13254|1|9e-62|236|osa:4339999|spastin [EC:3.6.4.3]	-	GO:0032559;GO:0042623//ATPase activity, coupled	-
Araip.LC5US.1	285	136.357	115.746	474.19	407.504	1.80627	up	0.872501	uncharacterized protein LOC100817529 [Glycine max]	-	-	-	-
Araip.Y6NXQ.1	2532	0.169282	0	5.32535	5.72624	5.94588	up	0.903323	uncharacterized protein LOC100817275 [Glycine max]	-	GO:0016020//membrane	-	-
Araip.G9DB6.1	1075	4.38589	2.98165	12.1154	11.01	1.65023	up	0.814937	uncharacterized protein LOC100815851 [Glycine max]	-	GO:0044464//cell part	-	-
Araip.591ZY.1	1167	19.4661	18.3106	50.4184	63.1343	1.58779	up	0.854198	uncharacterized protein LOC100815072 [Glycine max]	-	-	-	-
Araip.NVJ9Q.1	2660	2.57817	1.20499	6.45157	12.6812	2.33838	up	0.834338	uncharacterized protein LOC100815064 [Glycine max]	-	-	-	-
Araip.85E1M.1	1933	5.09999	3.38547	13.7133	11.1745	1.55238	up	0.811447	uncharacterized protein LOC100814896 [Glycine max]	-	-	-	-
Araip.RP1HV.1	1050	21.363	14.6273	64.5003	70.1693	1.90375	up	0.871928	uncharacterized protein LOC100814589 [Glycine max]	-	-	GO:0005488//binding	GO:0009725//response to hormone stimulus;GO:0050794//regulation of cellular process;GO:0006351//transcription, DNA-dependent;GO:0007275//multicellular organismal development;GO:0003006//developmental process involved in reproduction
Araip.X7Y0N.1	2260	0.821839	0.650038	8.40702	10.1468	3.65599	up	0.866504	uncharacterized protein LOC100814359 [Glycine max]	-	-	-	GO:0009408//response to heat
Araip.716ZS.1	1905	9.52491	8.48291	19.9474	22.2892	1.22987	up	0.809022	uncharacterized protein LOC100814338 [Glycine max]	-	-	-	-
Araip.V3YMP.1	1499	42.3188	42.8546	87.703	89.8145	1.05949	up	0.815347	uncharacterized protein LOC100814102 [Glycine max]	-	-	-	-
Araip.PPQ7L.1	983	4.94171	4.07589	38.501	34.6163	3.0194	up	0.891705	uncharacterized protein LOC100813776 [Glycine max]	-	-	-	-
Araip.69JYM.1	2107	7.11995	8.43027	20.3621	17.0627	1.26706	up	0.807957	uncharacterized protein LOC100813731 [Glycine max]	-	-	-	-
Araip.GVP17.1	1227	4.30833	4.46266	27.0984	18.5688	2.38035	up	0.871715	uncharacterized protein LOC100812977 [Glycine max]	-	-	-	-
Araip.MJE46.1	2764	2.89469	2.5609	11.8078	13.8634	2.23434	up	0.847562	uncharacterized protein LOC100812605 [Glycine max]	K02183|1|0.0|787|pop:POPTR_825902|calmodulin	-	-	-
Araip.06WUV.1	3529	20.3642	20.5496	43.5924	47.7925	1.15937	up	0.822475	uncharacterized protein LOC100811900 [Glycine max]	K08518|1|2e-90|332|smo:SELMODRAFT_449132|syntaxin-binding protein 5	-	-	-
Araip.5I8PV.1	1904	2.62635	2.1043	15.7731	14.6859	2.68676	up	0.865783	uncharacterized protein LOC100811752 [Glycine max]	-	GO:0043231//intracellular membrane-bounded organelle	-	-
Araip.IN01B.1	2304	10.8519	9.85419	30.3922	32.3635	1.59969	up	0.846448	uncharacterized protein LOC100810784 [Glycine max]	-	-	-	-
Araip.2NP4Y.1	639	13.8625	14.0032	41.0038	36.8132	1.48159	up	0.838976	uncharacterized protein LOC100810757 [Glycine max]	-	-	-	-
Araip.UJ652.1	2140	7.01015	7.30174	21.1221	24.197	1.6629	up	0.844088	uncharacterized protein LOC100810417 [Glycine max]	K03453|1|5e-06|51.2|vcn:VOLCADRAFT_102664|bile acid:Na+ symporter, BASS family	-	-	-
Araip.W7597.1	3771	47.132	37.9304	88.7005	89.0194	1.06301	up	0.815363	uncharacterized protein LOC100810394 [Glycine max]	-	-	-	-
Araip.WL6R1.1	1851	30.0258	26.9127	57.1178	62.424	1.07004	up	0.812611	uncharacterized protein LOC100810227 [Glycine max]	-	GO:0042579//microbody	-	-
Araip.LA5WR.1	1404	4.88457	3.04395	20.6264	20.4429	2.37294	up	0.868995	uncharacterized protein LOC100808625 [Glycine max]	K14491|1|5e-10|63.5|ath:AT5G58080|two-component response regulator ARR-B family	-	-	-
Araip.33YRY.1	1187	28.8877	32.8539	74.7407	87.9956	1.39822	up	0.843154	uncharacterized protein LOC100807785 [Glycine max]	K14297|1|5e-27|119|mtr:MTR_1g066430|nuclear pore complex protein Nup98-Nup96;K15692|2|2e-09|61.6|ppp:PHYPADRAFT_16563|E3 ubiquitin-protein ligase RNF13 [EC:6.3.2.19];K11982|3|2e-09|61.2|gmx:100787523|E3 ubiquitin-protein ligase RNF115/126 [EC:6.3.2.19]	-	-	-
Araip.0A4CX.1	858	6.82729	2.80182	15.3582	15.1741	1.66486	up	0.829488	uncharacterized protein LOC100807290 [Glycine max]	-	-	-	-
Araip.989UZ.1	1053	8.41231	7.10255	31.5762	30.6292	2.00339	up	0.86675	uncharacterized protein LOC100806835 [Glycine max]	-	-	-	-
Araip.YDW41.1	2158	4.83307	2.35172	12.4256	13.5058	1.85168	up	0.831372	uncharacterized protein LOC100806731 [Glycine max]	K01191|1|1e-06|53.1|vcn:VOLCADRAFT_115992|alpha-mannosidase [EC:3.2.1.24]	-	-	-
Araip.LB6QN.1	1395	181.69	151.648	714.829	502.066	1.86815	up	0.873599	uncharacterized protein LOC100806541 [Glycine max]	K14190|1|0.0|725|gmx:100806541|GDP-L-galactose phosphorylase [EC:2.7.7.69]	-	-	-
Araip.QP3X3.1	715	70.3378	63.6946	148.296	165.122	1.2255	up	0.837304	uncharacterized protein LOC100806493 [Glycine max]	-	-	-	-
Araip.T34A8.1	875	13.3893	9.4632	30.645	29.5894	1.39824	up	0.830897	uncharacterized protein LOC100806253 [Glycine max]	K07213|1|4e-12|68.9|gmx:547569|copper chaperone	-	GO:0043169//cation binding	GO:0006812//cation transport
Araip.NH9ZF.1	1662	9.71403	9.96426	21.481	22.6995	1.1668	up	0.805221	uncharacterized protein LOC100805810 isoform 2 [Glycine max]	-	GO:0016020//membrane	-	-
Araip.81HNQ.1	1171	74.426	63.7543	149.43	135.187	1.04247	up	0.808219	uncharacterized protein LOC100805802 [Glycine max]	-	-	-	-
Araip.7W4LM.1	375	409.571	359.347	905.048	983.553	1.29642	up	0.843236	uncharacterized protein LOC100805572 isoform 1 [Glycine max]	-	-	-	-
Araip.54UY1.1	1296	10.8037	12.1599	26.3651	34.1329	1.39753	up	0.830946	uncharacterized protein LOC100805314 precursor [Glycine max]	K01206|1|1e-63|241|ath:AT1G67830|alpha-L-fucosidase [EC:3.2.1.51];K00514|3|1e-21|101|rcu:RCOM_1428040|zeta-carotene desaturase [EC:1.3.5.6]	GO:0005618//cell wall	-	-
Araip.EF3DD.1	1044	0.136852	0.127925	8.65926	6.66046	5.85447	up	0.927722	uncharacterized protein LOC100805274 [Glycine max]	-	-	-	-
Araip.S0CWL.1	1976	7.37505	8.24569	22.4099	21.4134	1.48824	up	0.830029	uncharacterized protein LOC100803115 [Glycine max]	-	-	-	-
Araip.B598Z.1	528	14.0709	7.84119	40.918	42.3107	1.92535	up	0.868093	uncharacterized protein LOC100802937 [Glycine max]	-	-	-	-
Araip.UU6MU.1	718	4.77572	5.76623	26.0354	27.6113	2.34735	up	0.873353	uncharacterized protein LOC100802759 [Glycine max]	-	-	-	-
Araip.D4K99.1	1995	1.28909	0.803328	5.83713	6.45183	2.55412	up	0.804303	uncharacterized protein LOC100802558 [Glycine max]	K10569|1|2e-15|82.4|aly:ARALYDRAFT_488218|endonuclease VIII-like 3	-	-	-
Araip.M3EG0.1	1502	5.70733	4.97935	12.4457	15.2675	1.37476	up	0.800452	uncharacterized protein LOC100802183 [Glycine max]	K12501|1|6e-150|528|gmx:100802183|homogentisate solanesyltransferase	GO:0009526//plastid envelope	GO:0046872//metal ion binding	-
Araip.V40G1.1	4456	2.66125	2.24787	6.25828	11.0562	1.81845	up	0.803418	uncharacterized protein LOC100801725 [Glycine max]	K10144|1|3e-40|166|osa:4352424|RING finger and CHY zinc finger domain-containing protein 1 [EC:6.3.2.19]	-	GO:0046872//metal ion binding	-
Araip.DH2VM.1	1423	45.4826	35.2888	258.749	270.838	2.71295	up	0.894622	uncharacterized protein LOC100801597 [Glycine max]	-	-	-	-
Araip.X6ES2.1	918	1.71199	2.18224	9.68087	12.7318	2.52491	up	0.849004	uncharacterized protein LOC100801597 [Glycine max]	-	-	-	-
Araip.57VFW.1	243	1.17591	0.549602	9.45832	4.87069	3.05384	up	0.832585	uncharacterized protein LOC100801487 [Glycine max]	K13456|1|5e-07|50.4|rcu:RCOM_1750330|RPM1-interacting protein 4	GO:0016020//membrane	-	GO:0010035//response to inorganic substance
Araip.RA8N4.1	1537	26.7714	23.6347	54.9296	56.6955	1.14699	up	0.824638	uncharacterized protein LOC100799917 [Glycine max]	-	-	GO:0001071//nucleic acid binding transcription factor activity	GO:0006351//transcription, DNA-dependent
Araip.2V4SN.1	983	6.68584	2.98898	14.6522	17.6092	1.7375	up	0.837403	uncharacterized protein LOC100799842 [Glycine max]	-	-	-	-
Araip.4D7WA.1	776	5.70758	2.75367	10.6625	15.6336	1.63591	up	0.821754	uncharacterized protein LOC100799842 [Glycine max]	-	-	-	-
Araip.W5FL6.1	1699	61.64	54.7104	185.511	204.636	1.74554	up	0.87001	uncharacterized protein LOC100799508 [Glycine max]	-	-	-	-
Araip.8U45C.1	913	48.9808	52.8069	110.765	101.278	1.05879	up	0.816396	uncharacterized protein LOC100799172 [Glycine max]	-	-	-	-
Araip.87MIE.1	1102	35.3943	30.1767	91.2119	61.7566	1.2221	up	0.833339	uncharacterized protein LOC100799054 [Glycine max]	K09338|1|2e-38|157|aly:ARALYDRAFT_477377|homeobox-leucine zipper protein	-	GO:0003677//DNA binding	GO:0006351//transcription, DNA-dependent
Araip.JPJ8R.1	1159	17.2582	14.5192	71.9191	81.4412	2.27085	up	0.883758	uncharacterized protein LOC100798687 [Glycine max]	-	-	-	-
Araip.E2CFZ.1	2147	16.703	18.7858	45.8176	48.9942	1.4177	up	0.840188	uncharacterized protein LOC100798404 [Glycine max]	K00924|1|5e-145|512|osa:4337593|[EC:2.7.1.-];K05658|3|2e-122|437|vvi:100262734|ATP-binding cassette, subfamily B (MDR/TAP), member 1	GO:0016020//membrane	GO:0004672//protein kinase activity;GO:0032559	GO:0006952//defense response;GO:0006464//cellular protein modification process
Araip.00JXM.1	2216	8.96184	8.67855	21.1583	20.8301	1.25111	up	0.809628	uncharacterized protein LOC100798183 [Glycine max]	-	-	-	-
Araip.A8NDA.1	8185	8.32629	8.20736	28.0429	33.4937	1.89604	up	0.863456	uncharacterized protein LOC100797322 [Glycine max]	K13459|1|2e-23|111|sbi:SORBI_03g036800|disease resistance protein RPS2	-	-	-
Araip.RRU4D.1	627	9.34261	7.45512	15.8845	36.3379	1.6364	up	0.847824	uncharacterized protein LOC100797322 [Glycine max]	-	-	-	-
Araip.MT4D8.1	8502	22.3335	23.9397	60.879	70.5629	1.50618	up	0.850036	uncharacterized protein LOC100797322 [Glycine max]	K13459|1|5e-42|172|ath:AT4G26090|disease resistance protein RPS2	-	-	-
Araip.3KR5V.1	9787	33.9119	30.4032	69.669	89.8991	1.31094	up	0.838287	uncharacterized protein LOC100797322 [Glycine max]	K13459|1|1e-40|168|osa:4325862|disease resistance protein RPS2	-	-	-
Araip.H0IA1.1	6897	14.8943	12.7608	28.1256	36.4881	1.22429	up	0.821819	uncharacterized protein LOC100797322 [Glycine max]	K13459|1|2e-28|127|ath:AT4G26090|disease resistance protein RPS2	-	-	-
Araip.H5GBV.1	810	0	0	3.59416	4.93157	8.73568	up	0.890444	uncharacterized protein LOC100796879 [Glycine max]	-	-	-	-
Araip.VL6YY.1	1156	5.93247	9.58903	20.1472	21.117	1.41062	up	0.819902	uncharacterized protein LOC100796683 [Glycine max]	K14491|1|2e-14|78.2|rcu:RCOM_0999330|two-component response regulator ARR-B family	-	-	-
Araip.WGQ93.1	1077	336.556	265.122	666.819	584.646	1.05655	up	0.820459	uncharacterized protein LOC100796450 [Glycine max]	-	-	-	-
Araip.1HM4P.1	887	7.0873	8.2812	25.2208	21.8502	1.61486	up	0.839893	uncharacterized protein LOC100796420 [Glycine max]	-	-	-	-
Araip.S2947.1	852	80.1568	49.6906	145.312	118.427	1.02229	up	0.806564	uncharacterized protein LOC100795901 precursor [Glycine max]	-	GO:0031225//anchored to membrane;GO:0005576//extracellular region;GO:0009536//plastid	GO:0046914//transition metal ion binding	-
Araip.7IC4J.1	2880	17.6608	19.3374	45.0098	44.5383	1.27521	up	0.831897	uncharacterized protein LOC100794819 [Glycine max]	-	-	-	-
Araip.04TGY.1	753	0	0	2.23834	3.34011	8.12372	up	0.826424	uncharacterized protein LOC100794624 [Glycine max]	-	-	-	GO:0032502//developmental process
Araip.NV83U.1	1129	25.0567	21.8843	54.4226	49.2721	1.14342	up	0.823343	uncharacterized protein LOC100794240 [Glycine max]	-	GO:0043231//intracellular membrane-bounded organelle	-	-
Araip.UH7KP.1	1497	0.0954399	0	3.78712	3.85434	6.17935	up	0.863259	uncharacterized protein LOC100794073 [Glycine max]	-	-	-	-
Araip.NN0C8.1	392		1.70348	3.9088	7.54833	2.74124	up	0.802074	uncharacterized protein LOC100793722 [Glycine max]	K06995|1|2e-30|128|ppp:PHYPADRAFT_144325|	-	-	-
Araip.H6DP8.1	768	26.9748	20.6938	71.6246	80.5234	1.67436	up	0.861834	uncharacterized protein LOC100793260 [Glycine max]	K09338|1|1e-31|134|ath:AT3G61890|homeobox-leucine zipper protein	GO:0043231//intracellular membrane-bounded organelle	GO:0003677//DNA binding;GO:0001071//nucleic acid binding transcription factor activity	GO:0006351//transcription, DNA-dependent
Araip.P91HW.1	813	2.28457	3.44971	14.3236	14.9221	2.35054	up	0.855984	uncharacterized protein LOC100793086 [Glycine max]	-	GO:0043231//intracellular membrane-bounded organelle	-	GO:0009648//photoperiodism;GO:0007623//circadian rhythm;GO:0007165//signal transduction;GO:0009908//flower development;GO:0009639//response to red or far red light
Araip.24TN9.1	771	17.975	16.8024	38.5546	43.1753	1.23271	up	0.826883	uncharacterized protein LOC100792843 [Glycine max]	-	GO:0016020//membrane	-	-
Araip.YM3WQ.1	4299	16.2847	16.5893	31.1154	44.1536	1.19511	up	0.821918	uncharacterized protein LOC100792680 [Glycine max]	-	-	-	-
Araip.5P1A1.1	633	42.4332	43.6738	107.475	82.972	1.14519	up	0.829095	uncharacterized protein LOC100792668 [Glycine max]	-	-	-	-
Araip.U9RGH.1	1549	0.645652	0.344876	3.56107	6.49478	3.34369	up	0.805286	uncharacterized protein LOC100792622 [Glycine max]	-	-	GO:0003676//nucleic acid binding	-
Araip.90PX4.1	935	6.26505	2.85675	19.1736	26.1083	2.31154	up	0.869666	uncharacterized protein LOC100792375 [Glycine max]	-	-	-	-
Araip.88RV1.1	1112	12.7199	10.0886	53.05	56.9437	2.26978	up	0.881776	uncharacterized protein LOC100791980 [Glycine max]	-	-	-	-
Araip.9C7ZQ.1	957	7.46466	5.02395	36.0246	40.5038	2.61538	up	0.884463	uncharacterized protein LOC100791398 [Glycine max]	-	-	-	-
Araip.D2406.1	1494	18.0744	17.4316	42.4599	44.7605	1.2966	up	0.832044	uncharacterized protein LOC100791390 isoform 1 [Glycine max]	K11498|1|6e-11|67.0|aly:ARALYDRAFT_481003|centromeric protein E	GO:0043231//intracellular membrane-bounded organelle	GO:0046914//transition metal ion binding	-
Araip.PK713.1	658	0	0	1.63005	4.04719	8.14905	up	0.829013	uncharacterized protein LOC100790751 [Glycine max]	-	-	-	-
Araip.H3YMG.1	2434	9.92015	13.8821	24.1735	28.2036	1.13784	up	0.808596	uncharacterized protein LOC100790647 [Glycine max]	-	-	-	-
Araip.QSR4J.1	531	8.07195	10.312	79.3537	78.2922	3.10017	up	0.898702	uncharacterized protein LOC100790453 [Glycine max]	-	-	-	-
Araip.6IA8X.1	4715	20.6053	28.5518	53.5231	63.8856	1.25607	up	0.83229	uncharacterized protein LOC100789287 [Glycine max]	-	-	-	-
Araip.H7632.1	957	1.79152	0.976878	5.92405	9.73947	2.50029	up	0.825162	uncharacterized protein LOC100789013 [Glycine max]	-	-	GO:0004620//phospholipase activity;GO:0042578//phosphoric ester hydrolase activity	GO:0044238//primary metabolic process;GO:0007165//signal transduction
Araip.M07D2.1	1239	27.7906	31.9062	66.2861	63.2865	1.11804	up	0.82413	uncharacterized protein LOC100788977 [Glycine max]	-	GO:0031224//intrinsic to membrane	-	GO:0032502//developmental process
Araip.C7I2V.1	1553	5.24391	5.93379	20.9167	20.2915	1.88231	up	0.850347	uncharacterized protein LOC100788800 [Glycine max]	-	GO:0016020//membrane	-	-
Araip.Y4XX5.1	450	6.34994	4.74856	18.387	22.3565	1.8762	up	0.849971	uncharacterized protein LOC100788782 [Glycine max]	-	-	-	-
Araip.XZ8LL.1	2487	15.1663	12.19	34.5634	39.3217	1.43341	up	0.837091	uncharacterized protein LOC100788778 [Glycine max]	-	-	-	-
Araip.56CGY.1	1892	26.5056	21.2471	99.2884	95.1648	2.02577	up	0.876827	uncharacterized protein LOC100788770 [Glycine max]	-	GO:0044464//cell part	-	-
Araip.GG8MM.1	1796	14.876	11.3773	39.1593	41.5999	1.62113	up	0.850937	uncharacterized protein LOC100788725 [Glycine max]	-	-	GO:0004091//carboxylesterase activity	GO:0044238//primary metabolic process
Araip.9J5CM.1	1692	6.33305	7.34069	15.7572	19.499	1.36647	up	0.812348	uncharacterized protein LOC100788594 [Glycine max]	-	-	-	GO:0006351//transcription, DNA-dependent
Araip.G3BKP.1	1157	6.2978	6.92584	35.492	39.768	2.50876	up	0.882562	uncharacterized protein LOC100788549 [Glycine max]	-	-	-	-
Araip.S8IS2.1	367	0.778603	1.09172	6.6801	6.04689	2.76654	up	0.814348	uncharacterized protein LOC100787789 precursor [Glycine max]	-	-	-	-
Araip.IG434.1	1122	2.03741	0.83322	10.652	10.417	2.87568	up	0.854149	uncharacterized protein LOC100787307 [Glycine max]	K00001|1|2e-151|533|gmx:100787307|alcohol dehydrogenase [EC:1.1.1.1]	-	GO:0046872//metal ion binding;GO:0003824//catalytic activity	GO:0008152//metabolic process
Araip.D5A51.1	3088	20.9591	18.8999	43.02	47.575	1.18453	up	0.824212	uncharacterized protein LOC100787213 [Glycine max]	K14297|1|6e-26|117|mtr:MTR_1g066430|nuclear pore complex protein Nup98-Nup96;K11982|2|6e-10|64.3|vvi:100262515|E3 ubiquitin-protein ligase RNF115/126 [EC:6.3.2.19];K15692|5|5e-08|57.8|ppp:PHYPADRAFT_16563|E3 ubiquitin-protein ligase RNF13 [EC:6.3.2.19]	-	-	-
Araip.1Q1SI.1	696	6.5689	8.82679	18.0523	20.1939	1.31279	up	0.810644	uncharacterized protein LOC100787042 [Glycine max]	-	-	-	-
Araip.A1LD0.1	968	9.0034	7.58825	18.3616	23.6899	1.3417	up	0.816281	uncharacterized protein LOC100786933 [Glycine max]	-	-	GO:0005488//binding	-
Araip.U5NBJ.1	387	7.01447	5.17648	42.3645	25.6136	2.47926	up	0.880465	uncharacterized protein LOC100785785 [Glycine max]	K05770|1|8e-08|53.5|smo:SELMODRAFT_180321|benzodiazapine receptor	GO:0043231//intracellular membrane-bounded organelle;GO:0044444//cytoplasmic part	-	GO:0006970//response to osmotic stress
Araip.718Y6.1	2841	6.03479	6.58129	16.3418	18.9556	1.4843	up	0.81733	uncharacterized protein LOC100785587 [Glycine max]	-	GO:0043231//intracellular membrane-bounded organelle	-	-
Araip.W5H5G.1	717	0.199266	0.186267	8.3344	2.26976	4.78163	up	0.86149	uncharacterized protein LOC100785540 [Glycine max]	K09422|1|3e-49|193|pop:POPTR_583852|myb proto-oncogene protein, plant	GO:0043231//intracellular membrane-bounded organelle	GO:0003676//nucleic acid binding	GO:0009725//response to hormone stimulus
Araip.05FZP.1	2015	8.15408	6.89307	17.0334	19.971	1.29821	up	0.808645	uncharacterized protein LOC100784675 [Glycine max]	K06694|1|4e-06|51.6|gmx:100499930|26S proteasome non-ATPase regulatory subunit 10	-	-	-
Araip.Z84HF.1	1987	50.261	44.6298	105.8	102.379	1.13349	up	0.828702	uncharacterized protein LOC100784039 [Glycine max]	-	-	-	-
Araip.IM3IV.1	1128	5.44642	5.20952	16.3005	14.821	1.54625	up	0.823016	uncharacterized protein LOC100783616 [Glycine max]	K05337|1|5e-11|67.0|olu:OSTLU_9697|ferredoxin;K09518|3|4e-09|60.5|ota:Ot01g05590|DnaJ homolog subfamily B member 12;K03686|4|1e-07|55.5|gmx:100786143|molecular chaperone DnaJ;K09527|5|1e-07|55.5|cre:CHLREDRAFT_146571|DnaJ homolog subfamily C member 7	GO:0043231//intracellular membrane-bounded organelle	-	-
Araip.PK9UC.1	429	11.6564	14.3204	34.2881	34.1417	1.3974	up	0.833453	uncharacterized protein LOC100783158 [Glycine max]	-	-	-	-
Araip.WEV6I.1	4163	2.33375	3.0477	10.3058	8.35157	1.79368	up	0.808629	uncharacterized protein LOC100783137 [Glycine max]	K13254|1|3e-60|232|smo:SELMODRAFT_271275|spastin [EC:3.6.4.3];K07767|4|4e-59|228|smo:SELMODRAFT_135916|microtubule-severing ATPase [EC:3.6.4.3]	-	GO:0032559;GO:0042623//ATPase activity, coupled	-
Araip.V64IQ.1	901	25.6887	19.4178	86.9011	55.6649	1.66022	up	0.86126	uncharacterized protein LOC100782955 [Glycine max]	K07213|1|6e-12|67.8|vvi:100247137|copper chaperone	-	GO:0043169//cation binding	GO:0006812//cation transport
Araip.P70A2.1	495	0.288634	2.15844	27.8591	23.3129	4.38623	up	0.92415	uncharacterized protein LOC100782725 [Glycine max]	-	-	-	-
Araip.DQ8EI.1	1273	1.12234	0.839298	8.78665	7.43804	3.04806	up	0.842318	uncharacterized protein LOC100782644 [Glycine max]	K00826|1|0.0|635|gmx:100782644|branched-chain amino acid aminotransferase [EC:2.6.1.42]	GO:0009536//plastid	GO:0004084//branched-chain-amino-acid transaminase activity	GO:0006520//cellular amino acid metabolic process
Araip.LC8CF.1	2575	17.0893	17.1156	46.1757	43.6085	1.39226	up	0.837747	uncharacterized protein LOC100782306 [Glycine max]	K08818|1|1e-11|69.7|vvi:100246062|cell division cycle 2-like [EC:2.7.11.22]	GO:0016020//membrane	-	-
Araip.ABD3X.1	1470	24.5898	27.5283	57.9544	60.7892	1.18799	up	0.828063	uncharacterized protein LOC100781896 [Glycine max]	-	-	-	-
Araip.NDC5N.1	722	1.3852	2.77465	15.7045	13.7292	2.82286	up	0.867372	uncharacterized protein LOC100781532 [Glycine max]	-	GO:0009536//plastid	-	-
Araip.B6117.1	714	1.00052	2.05754	8.58402	9.3244	2.54995	up	0.836403	uncharacterized protein LOC100781532 [Glycine max]	-	GO:0009536//plastid	-	-
Araip.075RC.1	222	21.238	10.227	41.4121	37.32	1.3232	up	0.831864	uncharacterized protein LOC100781046 [Glycine max]	-	-	-	-
Araip.81KJR.1	2388	7.11975	7.66197	19.4418	24.9676	1.58705	up	0.837403	uncharacterized protein LOC100780704 [Glycine max]	-	-	-	-
Araip.AR4ND.1	306	0	0	4.00588	6.28534	9.0072	up	0.912008	uncharacterized protein LOC100780697 [Glycine max]	-	-	-	-
Araip.F5TQH.1	1312	120.658	102.506	227.735	241.542	1.07233	up	0.819788	uncharacterized protein LOC100779940 precursor [Glycine max]	K01728|1|0.0|684|gmx:100101868|pectate lyase [EC:4.2.2.2]	-	GO:0003824//catalytic activity	-
Araip.K6V7T.1	882	2.26783	1.66563	16.3301	3.18707	2.31087	up	0.835469	uncharacterized protein LOC100779459 [Glycine max]	-	-	-	-
Araip.YX7L6.1	1301	15.5942	16.322	32.1525	36.2761	1.10031	up	0.813168	uncharacterized protein LOC100778484 [Glycine max]	-	-	-	-
Araip.ZAJ5B.1	850	1.00852	1.57121	10.0948	9.74711	2.94326	up	0.852396	uncharacterized protein LOC100778228 [Glycine max]	-	-	-	-
Araip.B9RXI.1	393	27.266	24.1279	143.478	149.83	2.51274	up	0.889985	uncharacterized protein LOC100777903 precursor [Glycine max]	-	-	-	-
Araip.T2D4X.1	1702	0	0.392342	3.69108	4.34628	4.32023	up	0.810087	uncharacterized protein LOC100777163 [Glycine max]	K04733|1|3e-119|426|smo:SELMODRAFT_159261|interleukin-1 receptor-associated kinase 4 [EC:2.7.11.1];K13416|4|7e-77|286|ath:AT4G33430|brassinosteroid insensitive 1-associated receptor kinase 1 [EC:2.7.10.1 2.7.11.1]	GO:0016020//membrane	GO:0004672//protein kinase activity;GO:0032559	GO:0019932//second-messenger-mediated signaling;GO:0009755//hormone-mediated signaling pathway;GO:0048513//organ development;GO:0006464//cellular protein modification process
Araip.29PU4.1	1539	30.9142	25.5131	74.7705	67.5808	1.33499	up	0.838894	uncharacterized protein LOC100776620 [Glycine max]	-	GO:0016020//membrane;GO:0043231//intracellular membrane-bounded organelle	-	GO:0006810//transport
Araip.2H4ZP.1	872	33.0969	34.4604	99.2798	92.1277	1.50246	up	0.851658	uncharacterized protein LOC100776350 [Glycine max]	-	-	-	-
Araip.65DGK.1	854	21.247	25.96	131.694	125.426	2.44537	up	0.888658	uncharacterized protein LOC100776076 [Glycine max]	K00799|1|1e-58|224|gmx:100776076|glutathione S-transferase [EC:2.5.1.18]	-	-	-
Araip.DX8QW.1	988	21.4021	15.9507	40.0121	44.9232	1.18515	up	0.823655	uncharacterized protein LOC100776044 [Glycine max]	-	-	-	-
Araip.J4MMW.1	2459	8.77345	12.7633	24.7378	26.6534	1.25472	up	0.816723	uncharacterized protein LOC100775420 [Glycine max]	K01738|1|3e-126|449|gmx:100775420|cysteine synthase A [EC:2.5.1.47]	-	GO:0016835//carbon-oxygen lyase activity	GO:0000097//sulfur amino acid biosynthetic process
Araip.TD7CE.1	654	17.4769	20.0126	42.6405	47.7322	1.2694	up	0.831717	uncharacterized protein LOC100527784 [Glycine max]	K11649|1|2e-16|84.0|ota:Ot13g00290|SWI/SNF related-matrix-associated actin-dependent regulator of chromatin subfamily C	GO:0030313	GO:0015036//disulfide oxidoreductase activity	GO:0050832//defense response to fungus
Araip.E43K9.1	477	129.694	101.635	368.446	417.168	1.76387	up	0.871584	uncharacterized protein LOC100527778 precursor [Glycine max]	K13449|1|9e-51|196|vvi:100258414|pathogenesis-related protein 1	-	-	-
Araip.T34TV.1	216	3.96871	2.47321	11.35	10.9591	1.79207	up	0.821213	uncharacterized protein LOC100527699 [Glycine max]	-	-	-	-
Araip.WD3V8.1	1313	162.243	157.05	334.924	304.683	1.00231	up	0.80781	uncharacterized protein LOC100527326 [Glycine max]	-	-	-	-
Araip.ZA1DN.1	2051	63.3214	55.7394	153.001	165.043	1.41753	up	0.847562	uncharacterized protein LOC100527322 [Glycine max]	K07020|1|3e-95|345|gmx:100527322|	GO:0043231//intracellular membrane-bounded organelle	GO:0003824//catalytic activity	-
Araip.S42DI.1	1253	50.3991	52.9736	118.129	165.068	1.45395	up	0.847873	uncharacterized protein LOC100527212 [Glycine max]	-	-	-	-
Araip.ZG28U.1	1215	4.35088	3.51745	30.645	20.2134	2.69235	up	0.87999	uncharacterized protein LOC100527136 [Glycine max]	-	GO:0031224//intrinsic to membrane;GO:0009528//plastid inner membrane	-	-
Araip.T14K9.1	309	1149	1121.16	2188.29	2408.33	1.01778	up	0.81012	uncharacterized protein LOC100527120 precursor [Glycine max]	K02605|1|7e-07|50.1|smo:SELMODRAFT_418877|origin recognition complex subunit 3	-	-	-
Araip.UY6ZE.1	408	0.700361	0.982009	19.9042	6.52708	3.97368	up	0.892148	uncharacterized protein LOC100526916 precursor [Glycine max]	-	-	GO:0030247//polysaccharide binding	GO:0006952//defense response
Araip.49HTJ.1	445	2.88958	0.900359	12.3957	13.6311	2.77975	up	0.861637	uncharacterized protein LOC100526849 [Glycine max]	K14490|1|4e-40|160|gmx:100526849|histidine-containing phosphotransfer peotein	GO:0043231//intracellular membrane-bounded organelle	GO:0004871//signal transducer activity;GO:0003824//catalytic activity	GO:0009736//cytokinin mediated signaling pathway
Araip.DT2JA.1	915	2.0299	1.60556	30.31	25.7089	3.94571	up	0.910402	uncharacterized protein LOC100500690 precursor [Glycine max]	-	-	-	-
Araip.RDM9N.1	549	15.0941	22.6238	59.1688	58.7477	1.64444	up	0.85972	uncharacterized protein LOC100500506 [Glycine max]	-	-	-	GO:0006950//response to stress
Araip.RA0W7.1	580	4.92668	4.14475	14.7941	13.2642	1.62903	up	0.82064	uncharacterized protein LOC100500488 [Glycine max]	K14484|1|8e-23|103|aly:ARALYDRAFT_470401|auxin-responsive protein IAA	-	-	-
Araip.WUV4J.1	636	9.2104	5.8797	17.828	21.4012	1.37833	up	0.816838	uncharacterized protein LOC100500294 [Glycine max]	-	-	-	-
Araip.JUQ45.1	726	2.16475	1.10375	8.44214	7.13244	2.25249	up	0.815937	uncharacterized protein LOC100500143 [Glycine max]	-	-	-	-
Araip.1Z65W.1	573	1.99474	0.699231	37.1697	49.0575	5.00033	up	0.951514	uncharacterized protein LOC100500092 [Glycine max]	K13448|1|4e-43|172|vvi:100263254|calcium-binding protein CML	-	GO:0016491//oxidoreductase activity	-
Araip.YT7PR.1	728	60.4465	59.4385	142.28	116.447	1.10978	up	0.828013	uncharacterized protein LOC100499821 [Glycine max]	-	GO:0043231//intracellular membrane-bounded organelle	-	-
Araip.40BP3.1	623	55.7276	38.5868	125.187	66.9681	1.02672	up	0.805204	uncharacterized protein LOC100499779 precursor [Glycine max]	-	GO:0031224//intrinsic to membrane;GO:0031090//organelle membrane	-	-
Araip.541SF.1	753	2.08713	0.886808	51.6854	56.9783	5.19135	up	0.95956	uncharacterized protein LOC100306363 [Glycine max]	-	-	-	GO:0006950//response to stress
Araip.X1BFI.1	1023	6.1451	6.13588	16.7753	22.4162	1.67412	up	0.839385	uncharacterized protein LOC100306362 [Glycine max]	-	-	-	-
Araip.WK6DT.1	371	0	0	9.08611	7.17803	9.66748	up	0.949466	uncharacterized protein LOC100306300 isoform 1 [Glycine max]	-	-	-	-
Araip.KTY55.1	1352	5.81217	3.55615	11.1065	18.6028	1.66506	up	0.828505	uncharacterized protein LOC100306161 [Glycine max]	-	-	-	-
Araip.WPA12.1	342	216.817	107.389	443.097	335.261	1.26352	up	0.839664	uncharacterized protein LOC100306055 [Glycine max]	-	-	-	-
Araip.DZU85.1	1075	11.8286	11.3054	34.4934	37.4341	1.63653	up	0.854182	uncharacterized protein LOC100306046 [Glycine max]	-	-	-	GO:0050896//response to stimulus
Araip.N7CHL.1	1699	4.37282	2.51542	146.281	117.208	5.25746	up	0.964951	uncharacterized protein LOC100305841 [Glycine max]	-	-	-	-
Araip.G25FJ.1	405	0.705549	1.31904	7.56666	6.21013	2.76654	up	0.821705	uncharacterized protein LOC100305770 [Glycine max]	-	-	-	-
Araip.XZD1G.1	741	10.4118	12.2559	33.4985	46.7202	1.8233	up	0.862981	uncharacterized protein LOC100305614 [Glycine max]	-	GO:0009536//plastid	-	GO:0006952//defense response;GO:0003006//developmental process involved in reproduction
Araip.819C3.1	846	6.24861	4.89379	15.2138	14.34	1.40729	up	0.805761	uncharacterized protein LOC100253567 [Vitis vinifera]	K14491|1|3e-24|110|osa:4331008|two-component response regulator ARR-B family	-	GO:0001071//nucleic acid binding transcription factor activity	GO:0006351//transcription, DNA-dependent;GO:0048511//rhythmic process
Araip.CHM06.1	1146	82.1585	58.0362	212.456	240.511	1.69197	up	0.869027	uncharacterized protein LOC100250554 [Vitis vinifera]	-	-	-	-
Araip.4U9WI.1	1182	2.41749	2.03381	8.81496	10.3888	2.1091	up	0.827358	uncharacterized protein C167.05-like [Glycine max]	K06674|1|3e-06|50.1|vcn:VOLCADRAFT_106052|structural maintenance of chromosome 2	GO:0044444//cytoplasmic part;GO:0016020//membrane	-	GO:0050896//response to stimulus
Araip.BH6P8.1	572	0	0	24.9124	30.0033	11.423	up	0.989103	uncharacterized protein At5g65660-like [Glycine max]	-	-	-	-
Araip.5WS5K.1	596	3.35609	2.91307	39.3346	35.2492	3.57252	up	0.904126	uncharacterized protein At5g65660-like [Glycine max]	-	GO:0016020//membrane	-	-
Araip.HP15M.1	405	14.4637	11.2119	43.1299	44.2015	1.7661	up	0.862915	uncharacterized protein At5g65660-like [Glycine max]	-	-	-	-
Araip.E5BJJ.1	877	11.8926	19.0355	33.0211	31.2089	1.05433	up	0.800649	uncharacterized protein At5g22580-like [Glycine max]	-	-	-	-
Araip.V2CL1.1	955	1.49606	0	24.7085	22.4632	4.96907	up	0.94301	uncharacterized protein At4g22758-like [Glycine max]	-	-	-	-
Araip.11RAE.1	1323	0.215984	0.403789	6.02244	5.03222	4.15677	up	0.842548	uncharacterized protein At2g39920-like [Glycine max]	-	-	-	-
Araip.WZ3EA.1	2310	17.9365	19.8884	39.069	42.9111	1.11594	up	0.818051	uncharacterized protein At1g01500-like [Glycine max]	-	-	-	-
Araip.21REB.1	3164	12.2373	11.4812	28.5238	25.8113	1.19587	up	0.81402	uncharacterized membrane protein YLR241W-like [Glycine max]	K03021|1|2e-06|52.8|ota:Ot01g06000|DNA-directed RNA polymerase III subunit RPC2 [EC:2.7.7.6]	GO:0031410//cytoplasmic vesicle	GO:0016788//hydrolase activity, acting on ester bonds	-
Araip.AF7WT.1	1140	10.7782	10.4265	24.731	24.009	1.20072	up	0.810333	UDP-glycosyltransferase 87A1-like [Glycine max]	K13691|1|2e-41|167|sbi:SORBI_02g030050|pathogen-inducible salicylic acid glucosyltransferase [EC:2.4.1.-];K13692|3|9e-41|166|rcu:RCOM_1154190|UDP-glucose:(indol-3-yl)acetate beta-D-glucosyltransferase [EC:2.4.1.121]	-	GO:0016757//transferase activity, transferring glycosyl groups	-
Araip.BLV36.1	1713	4.00346	2.65079	14.6695	21.9373	2.45976	up	0.867028	UDP-glycosyltransferase 74F1-like [Glycine max]	K13691|1|0.0|655|gmx:100781244|pathogen-inducible salicylic acid glucosyltransferase [EC:2.4.1.-]	-	GO:0035251//UDP-glucosyltransferase activity	GO:0009072//aromatic amino acid family metabolic process;GO:0032787//monocarboxylic acid metabolic process
Araip.D75IG.1	5090	9.12258	8.84232	32.7522	31.9147	1.84785	up	0.860261	UDP-glucosyltransferase HRA25 [Medicago truncatula]	K13692|1|1e-50|200|rcu:RCOM_1154190|UDP-glucose:(indol-3-yl)acetate beta-D-glucosyltransferase [EC:2.4.1.121]	-	GO:0016740//transferase activity	-
Araip.BNH2T.1	1918	22.3473	17.8257	63.7505	40.1108	1.37036	up	0.838943	UDP-glucose 4-epimerase GEPI48-like [Glycine max]	K01784|1|0.0|664|gmx:100818509|UDP-glucose 4-epimerase [EC:5.1.3.2]	-	GO:0048037//cofactor binding;GO:0016857//racemase and epimerase activity, acting on carbohydrates and derivatives	GO:0019318//hexose metabolic process
Araip.LCG1X.1	3961	4.25627	4.1472	11.7597	14.9404	1.66779	up	0.823425	U-box domain-containing protein 44-like [Glycine max]	-	-	GO:0016874//ligase activity	-
Araip.FUJ98.1	3148	19.3796	15.5275	38.1602	44.6004	1.24542	up	0.827751	U-box domain-containing protein [Medicago truncatula]	K04733|1|2e-49|196|smo:SELMODRAFT_230241|interleukin-1 receptor-associated kinase 4 [EC:2.7.11.1];K00924|4|8e-48|190|osa:4337593|[EC:2.7.1.-];K05658|5|1e-47|189|vvi:100262734|ATP-binding cassette, subfamily B (MDR/TAP), member 1	-	GO:0004672//protein kinase activity;GO:0000166//nucleotide binding	GO:0006464//cellular protein modification process
Araip.8IP1M.1	3255	10.0077	7.87779	21.4185	22.6352	1.30047	up	0.815298	ubiquitin-conjugating enzyme E2 24-like [Glycine max]	K10581|1|0.0|1258|gmx:100805463|ubiquitin-conjugating enzyme E2 O [EC:6.3.2.19]	-	GO:0016881//acid-amino acid ligase activity	GO:0015698//inorganic anion transport;GO:0072506;GO:0009639//response to red or far red light;GO:0009267//cellular response to starvation
Araip.GDQ5V.1	902	14.5725	10.0683	39.0706	32.4762	1.53784	up	0.847726	ubiquitin-conjugating enzyme [Arachis hypogaea]	K06689|1|2e-80|295|mtr:MTR_1g021150|ubiquitin-conjugating enzyme E2 D/E [EC:6.3.2.19]	-	GO:0019787//small conjugating protein ligase activity;GO:0032559	GO:0032446//protein modification by small protein conjugation
Araip.P5I6R.1	884	36.5265	42.7552	119.772	98.0736	1.45825	up	0.84707	ubiquitin carrier protein 4 [Glycine max]	K10576|1|6e-100|360|gmx:100804969|ubiquitin-conjugating enzyme E2 H [EC:6.3.2.19]	-	GO:0016879//ligase activity, forming carbon-nitrogen bonds;GO:0032559	GO:0006464//cellular protein modification process
Araip.PYI63.1	378	0.755945	1.41326	10.9446	9.00208	3.20091	up	0.858639	type I inositol-1,4,5-trisphosphate 5-phosphatase CVP2-like [Glycine max]	-	-	GO:0016791//phosphatase activity;GO:0016628//oxidoreductase activity, acting on the CH-CH group of donors, NAD or NADP as acceptor	GO:0009826//unidimensional cell growth;GO:0048764;GO:0008152//metabolic process
Araip.H8B72.1	729	1.56789	0.549602	11.5602	5.27658	2.99119	up	0.843301	type I inositol-1,4,5-trisphosphate 5-phosphatase CVP2-like [Glycine max]	K01099|1|4e-36|149|ota:Ot04g02290|phosphatidylinositol-bisphosphatase [EC:3.1.3.36]	-	GO:0004518//nuclease activity;GO:0016791//phosphatase activity	-
Araip.80IK3.1	1176	315.027	237.239	558.176	572.792	1.03413	up	0.809841	type 3 metallothionein [Arachis hypogaea]	-	-	-	-
Araip.W3I0N.1	2885	7.97319	8.28632	20.8195	26.1536	1.53055	up	0.837894	two-component response regulator-like PRR95-like [Glycine max]	K12130|1|6e-167|585|rcu:RCOM_0969830|pseudo-response regulator 5	-	-	-
Araip.IRM4P.1	940	1.21595	0.852467	5.54217	7.71214	2.67987	up	0.81556	trihelix transcription factor GT-3b-like [Glycine max]	-	GO:0031981//nuclear lumen	GO:0003677//DNA binding;GO:0005515//protein binding	GO:0006351//transcription, DNA-dependent
Araip.HW40V.1	927	2.92837	3.02548	8.76042	10.5335	1.69625	up	0.806597	trihelix transcription factor GT-3b-like [Glycine max]	-	GO:0031981//nuclear lumen	GO:0003677//DNA binding;GO:0005515//protein binding	-
Araip.LY5JJ.1	1423	54.9205	49.8361	135.566	122.787	1.3023	up	0.840499	triacylglycerol lipase 1-like [Glycine max]	-	GO:0044429//mitochondrial part;GO:0044421//extracellular region part	GO:0017111//nucleoside-triphosphatase activity;GO:0016298//lipase activity;GO:0004091//carboxylesterase activity	GO:0006633//fatty acid biosynthetic process;GO:0006544//glycine metabolic process;GO:0007623//circadian rhythm;GO:0009639//response to red or far red light
Araip.X56U4.1	1104	0.905901	1.45167	8.46622	8.84467	2.87631	up	0.842171	trehalose-phosphate phosphatase-like [Glycine max]	K01087|1|2e-83|307|gmx:100809194|trehalose 6-phosphate phosphatase [EC:3.1.3.12]	-	-	-
Araip.SCJ6B.1	2286	8.74991	8.06227	33.4467	33.2655	1.98844	up	0.86788	transmembrane 9 superfamily member 4-like [Glycine max]	-	-	-	-
Araip.W8KP6.1	1829	0.937388	1.75248	7.79109	9.22142	2.66099	up	0.835649	transcription factor TGA1-like [Glycine max]	K14431|1|2e-152|536|gmx:100793353|transcription factor TGA	GO:0043231//intracellular membrane-bounded organelle	GO:0003677//DNA binding;GO:0001071//nucleic acid binding transcription factor activity;GO:0005515//protein binding	GO:0006351//transcription, DNA-dependent;GO:0006952//defense response
Araip.1U8TI.1	1038	2.20229	3.98858	16.8282	11.8301	2.21073	up	0.850397	transcription factor RAX3-like [Vitis vinifera]	K09422|1|1e-50|198|rcu:RCOM_0859200|myb proto-oncogene protein, plant	GO:0043231//intracellular membrane-bounded organelle	GO:0003676//nucleic acid binding	-
Araip.YR6Y7.1	904	0	0	3.05094	7.36463	9.02453	up	0.913171	transcription factor ORG2-like [Glycine max]	-	-	-	-
Araip.D3S94.1	1236	10.9814	9.18448	54.1741	42.852	2.26646	up	0.880809	transcription factor MYC2-like [Glycine max]	K13422|1|7e-49|192|ath:AT1G32640|transcription factor MYC2	-	-	-
Araip.45253.1	780	10.4408	5.99277	69.1476	46.2809	2.81229	up	0.891509	transcription factor MYB48-like [Glycine max]	K09422|1|3e-39|159|pop:POPTR_565013|myb proto-oncogene protein, plant	-	-	-
Araip.E5CWX.1	1294	4.52691	6.29579	30.4318	33.957	2.57275	up	0.881825	transcription factor MYB39 [Glycine max]	K09422|1|9e-59|225|pop:POPTR_562588|myb proto-oncogene protein, plant	GO:0043231//intracellular membrane-bounded organelle	GO:0003676//nucleic acid binding	-
Araip.BC9YQ.1	735	12.8295	15.2632	37.1075	32.0049	1.29875	up	0.827882	transcription factor MYB102 [Lotus japonicus]	K09422|1|4e-73|272|pop:POPTR_559105|myb proto-oncogene protein, plant	GO:0043231//intracellular membrane-bounded organelle	GO:0003676//nucleic acid binding;GO:0001071//nucleic acid binding transcription factor activity	GO:0009725//response to hormone stimulus;GO:0006351//transcription, DNA-dependent
Araip.I0X2E.1	1194	1.43592	0.894829	8.59804	7.68235	2.80427	up	0.836141	transcription factor HBP-1b(c1)-like [Glycine max]	K14431|1|1e-142|504|gmx:100799713|transcription factor TGA	-	GO:0003677//DNA binding	GO:0006351//transcription, DNA-dependent
Araip.B6R33.1	1202	17.354	18.9997	58.0011	76.3122	1.88543	up	0.868683	transcription factor bHLH96-like [Glycine max]	K13422|1|3e-06|50.4|gmx:100790168|transcription factor MYC2	-	GO:0001071//nucleic acid binding transcription factor activity	-
Araip.RAG9J.1	1224	76.8062	87.5079	213.814	212.13	1.37421	up	0.846153	transcription factor bHLH96-like [Glycine max]	K13422|1|1e-13|75.5|ppp:PHYPADRAFT_164647|transcription factor MYC2	-	-	-
Araip.K2CBN.1	951	50.3288	59.5442	112.3	118.233	1.06914	up	0.817526	transcription factor bHLH96-like [Glycine max]	K13422|1|2e-07|54.7|mtr:MTR_8g067280|transcription factor MYC2	-	-	-
Araip.J3ZJD.1	1576	0.181312	0.338968	6.90289	10.9834	5.10342	up	0.914793	transcription factor bHLH25-like [Glycine max]	K13422|1|4e-17|87.0|bdi:100836477|transcription factor MYC2	GO:0043231//intracellular membrane-bounded organelle	-	-
Araip.JIB5P.1	1383	2.9959	3.76614	38.4447	37.5484	3.49034	up	0.90234	transcription factor bHLH25-like [Glycine max]	K13422|1|3e-19|94.7|bdi:100836477|transcription factor MYC2	GO:0043231//intracellular membrane-bounded organelle	-	-
Araip.I1L37.1	895	7.34322	10.7439	27.2209	19.8365	1.37946	up	0.823393	transcription factor bHLH25-like [Glycine max]	K13422|1|2e-14|76.3|mtr:MTR_8g067280|transcription factor MYC2	-	-	-
Araip.74SLF.1	1109	0.772986	0.72256	5.25026	7.07052	3.04235	up	0.818542	transcription factor bHLH130-like [Glycine max]	-	-	-	-
Araip.2A2GH.1	960	12.055	7.7906	25.3779	35.4457	1.61581	up	0.846054	transcription factor bHLH115-like [Glycine max]	-	-	-	-
Araip.MAL00.1	1398	15.5342	17.5778	40.6627	40.9553	1.30153	up	0.831143	transcription factor APETALA2 [Vitis vinifera]	K09284|1|5e-127|452|vvi:100268051|AP2-like factor, euAP2 lineage	-	-	-
Araip.JP61Y.1	756	8.31539	9.71617	23.5107	21.331	1.31432	up	0.81633	transcription factor [Glycine max]	K13425|1|4e-25|112|vvi:100256849|WRKY transcription factor 22;K13426|4|2e-24|110|pop:POPTR_646672|WRKY transcription factor 29	-	GO:0003677//DNA binding	GO:0010467//gene expression
Araip.46726.1	720	5.5562	8.53257	33.4115	21.9866	1.97529	up	0.864193	tonoplast intrinsic protein 1;2 [Mimosa pudica]	K09873|1|2e-71|265|ath:AT4G01470|aquaporin TIP	GO:0044464//cell part	GO:0005372//water transmembrane transporter activity;GO:0042887	GO:0015840//urea transport;GO:0042044//fluid transport
Araip.GD9LP.1	420	8.50438	12.7194	45.6026	28.1804	1.79761	up	0.861506	tonoplast intrinsic protein 1;2 [Mimosa pudica]	K09873|1|7e-32|133|ath:AT3G26520|aquaporin TIP	-	-	-
Araip.ASB4R.1	1739	0.0821585	0.0767989	3.96499	3.9135	5.63121	up	0.854903	tonoplast dicarboxylate transporter-like [Glycine max]	K14445|1|0.0|657|gmx:100790349|solute carrier family 13 (sodium-dependent dicarboxylate transporter), member 2/3/5	GO:0044464//cell part	-	GO:0030001//metal ion transport
Araip.7BB5W.1	718	75.6156	52.082	342.515	486.907	2.69938	up	0.89454	thioredoxin H2-like [Glycine max]	K03671|1|1e-44|176|mtr:MTR_5g037950|thioredoxin 1	-	-	-
Araip.PJR9Y.1	1365	12.1416	7.63161	28.0631	26.8798	1.47438	up	0.831995	thiamin biosynthetic enzyme [Glycine max]	K03146|1|1e-160|563|gmx:547461|thiamine biosynthetic enzyme	-	-	GO:0006772//thiamine metabolic process
Araip.DN365.1	678	49.0996	42.9419	86.7822	99.9408	1.02054	up	0.804713	thaumatin-like protein [Vitis vinifera]	-	-	-	-
Araip.V205R.1	1019	2.10314	0.131063	197.283	14.8092	6.56878	up	0.991119	thaumatin-like protein [Arachis diogoi]	-	-	GO:0016787//hydrolase activity	-
Araip.1FG0Z.1	1568	3.09802	2.9811	11.1401	11.0394	1.86729	up	0.823311	TGACG-sequence-specific DNA-binding protein TGA-2.1-like [Glycine max]	K14431|1|0.0|664|gmx:100775461|transcription factor TGA	-	GO:0005488//binding	-
Araip.D2PEY.1	909	0	0	11.7995	12.3696	10.2389	up	0.968375	T1.1 [Malus x robusta]	-	-	-	-
Araip.3F2C7.1	2721	0.682601	1.03073	26.7482	29.6873	5.04173	up	0.948515	SYMRK [Arachis hypogaea]	K13417|1|2e-69|261|aly:ARALYDRAFT_899604|somatic embryogenesis receptor kinase 4 [EC:2.7.10.1 2.7.11.1];K04733|2|4e-69|261|smo:SELMODRAFT_33807|interleukin-1 receptor-associated kinase 4 [EC:2.7.11.1];K13430|3|2e-68|258|rcu:RCOM_1078760|serine/threonine-p	GO:0031224//intrinsic to membrane	GO:0004672//protein kinase activity;GO:0032559	GO:0044403//symbiosis, encompassing mutualism through parasitism;GO:0006464//cellular protein modification process
Araip.C87U1.1	3149	0.771309	1.10269	12.7971	14.6585	3.8729	up	0.890657	symbiosis receptor kinase [Arachis hypogaea]	K13430|1|1e-65|249|sbi:SORBI_04g020990|serine/threonine-protein kinase PBS1 [EC:2.7.11.1];K13417|3|3e-65|248|aly:ARALYDRAFT_899604|somatic embryogenesis receptor kinase 4 [EC:2.7.10.1 2.7.11.1];K00924|5|8e-65|247|aly:ARALYDRAFT_486409|[EC:2.7.1.-]	GO:0016020//membrane	GO:0004672//protein kinase activity;GO:0000166//nucleotide binding	-
Araip.7Q6Q5.1	2818	5.47564	4.26536	14.5177	18.9003	1.77849	up	0.840565	sulfate transporter 3.1-like [Glycine max]	-	GO:0031224//intrinsic to membrane	GO:0015291//secondary active transmembrane transporter activity;GO:0015103//inorganic anion transmembrane transporter activity	GO:0015698//inorganic anion transport
Araip.NF9ZR.1	1770	7.34548	5.8854	27.5285	31.7627	2.16391	up	0.87083	sugar transport protein 5-like [Glycine max]	K08150|1|1e-32|139|gmx:100818416|MFS transporter, SP family, solute carrier family 2 (myo-inositol transporter), member 13;K08145|4|1e-30|132|smo:SELMODRAFT_437958|MFS transporter, SP family, solute carrier family 2 (facilitated glucose transporter), memb	GO:0031224//intrinsic to membrane	GO:0016628//oxidoreductase activity, acting on the CH-CH group of donors, NAD or NADP as acceptor;GO:0022891//substrate-specific transmembrane transporter activity	GO:0008152//metabolic process;GO:0071702
Araip.CYK8B.1	3340	3.76433	2.91898	18.442	21.3948	2.57547	up	0.872468	subtilisin-type protease precursor [Glycine max]	-	GO:0005576//extracellular region	GO:0005515//protein binding;GO:0004175//endopeptidase activity	GO:0019538//protein metabolic process;GO:0044092//negative regulation of molecular function
Araip.H4W9A.1	2522	1.18967	0.688419	12.0903	11.2046	3.63268	up	0.877532	subtilisin-like protease-like [Glycine max]	-	-	-	-
Araip.332V3.1	2925	10.8926	13.5151	24.7255	32.2702	1.22352	up	0.818559	subtilisin-like protease-like [Glycine max]	-	-	GO:0005515//protein binding;GO:0004175//endopeptidase activity	GO:0019538//protein metabolic process;GO:0044092//negative regulation of molecular function
Araip.ZTP1V.1	634	1.35212	1.89587	18.851	21.2353	3.62549	up	0.89554	Subtilisin inhibitor [Medicago truncatula]	-	-	GO:0004866//endopeptidase inhibitor activity	GO:0006950//response to stress;GO:0051346//negative regulation of hydrolase activity
Araip.0P7QZ.1	2346	0.487207	1.48013	6.9232	6.81087	2.80344	up	0.822082	S-type anion channel SLAH3-like [Glycine max]	-	GO:0031224//intrinsic to membrane	-	GO:0050801//ion homeostasis
Araip.MIM63.1	2930	2.24307	1.27628	9.15165	8.07903	2.2916	up	0.826309	starch synthase IIb precursor [Lotus japonicus]	K00703|1|0.0|983|gmx:100301884|starch synthase [EC:2.4.1.21]	GO:0009536//plastid	GO:0016757//transferase activity, transferring glycosyl groups	GO:0006073//cellular glucan metabolic process
Araip.QE1LN.1	2358	1.9995	1.4726	9.29226	7.78009	2.29778	up	0.825588	SST1-like protein [Pisum sativum]	-	GO:0016020//membrane	GO:0015103//inorganic anion transmembrane transporter activity	GO:0006810//transport
Araip.J262V.1	1343	10.8512	7.65718	39.5897	29.8538	1.90767	up	0.865635	squamosa promoter-binding-like protein 8-like [Glycine max]	-	GO:0043231//intracellular membrane-bounded organelle	-	GO:0009555//pollen development;GO:0003006//developmental process involved in reproduction;GO:0048236//plant-type spore development
Araip.DRF2S.1	1631	16.5562	15.558	45.8453	37.5537	1.37682	up	0.83637	Speckle-type POZ protein-like B [Medicago truncatula]	K00517|1|3e-56|217|ath:AT3G48360|[EC:1.14.-.-];K04498|3|1e-15|82.8|ppp:PHYPADRAFT_10108|E1A/CREB-binding protein [EC:2.3.1.48]	GO:0043231//intracellular membrane-bounded organelle;GO:0031090//organelle membrane	GO:0005515//protein binding	GO:0009725//response to hormone stimulus;GO:0000302//response to reactive oxygen species;GO:0009743//response to carbohydrate stimulus;GO:0006970//response to osmotic stress
Araip.XP5YM.1	734	41.4606	46.5799	294.759	191.485	2.46544	up	0.890034	specific tissue protein 2 [Cicer arietinum]	-	-	-	-
Araip.G3EM2.1	1038	11.562	10.8078	33.2135	39.6236	1.70312	up	0.85854	soluble diacylglycerol acyltransferase [Arachis hypogaea]	-	-	-	-
Araip.UZ3PZ.1	2631	121.261	123.756	253.686	245.96	1.02802	up	0.808727	sodium-coupled neutral amino acid transporter 3-like [Glycine max]	K14207|1|0.0|682|rcu:RCOM_0012320|solute carrier family 38 (sodium-coupled neutral amino acid transporter), member 2	GO:0031224//intrinsic to membrane;GO:0031090//organelle membrane;GO:0043231//intracellular membrane-bounded organelle	GO:0005275//amine transmembrane transporter activity	-
Araip.58313.1	1518	0.0941196	0	4.23942	3.31371	6.18076	up	0.861637	sodium transporter HKT1-like [Glycine max]	-	-	-	-
Araip.GY2T3.1	1453	7.27643	9.19155	18.5599	19.8553	1.22201	up	0.804647	SNF1-related protein kinase regulatory subunit beta-2-like [Glycine max]	K07199|1|1e-36|150|rcu:RCOM_0861290|5'-AMP-activated protein kinase, regulatory beta subunit	-	GO:0005488//binding	-
Araip.L4GJ8.1	1818	23.2621	16.7492	43.5738	39.3875	1.05203	up	0.806122	SNF1-related protein kinase regulatory subunit beta-2-like [Glycine max]	K07199|1|1e-99|360|gmx:100777497|5'-AMP-activated protein kinase, regulatory beta subunit	-	GO:0016772//transferase activity, transferring phosphorus-containing groups;GO:0005488//binding	GO:0006796//phosphate-containing compound metabolic process
Araip.41G2G.1	261	19.7067	8.18717	31.1146	36.2782	1.27265	up	0.826588	SKP1-interacting partner 15 [Vitis vinifera]	-	-	GO:0005488//binding	GO:0019941//modification-dependent protein catabolic process
Araip.Q0CU4.1	1783	3.76616	6.89114	37.9839	32.2779	2.7209	up	0.885823	siroheme synthase-like [Glycine max]	-	GO:0009536//plastid	GO:0008169//C-methyltransferase activity	GO:0006783//heme biosynthetic process;GO:0006730//one-carbon metabolic process
Araip.3F09X.1	2236	20.1275	19.8896	42.1437	43.4711	1.09724	up	0.817543	signal peptide peptidase-like 2B-like [Glycine max]	K09597|1|0.0|840|mtr:MTR_7g077800|signal peptide peptidase-like 2B [EC:3.4.23.-]	GO:0031224//intrinsic to membrane	GO:0004175//endopeptidase activity	-
Araip.0CI34.1	495	0.865901	0.809413	10.5245	9.86315	3.60519	up	0.870715	Short internode related sequence [Medicago truncatula]	-	-	GO:0042802//identical protein binding	GO:0048513//organ development;GO:0009725//response to hormone stimulus
Araip.3D0I5.1	2301	10.804	11.6663	25.3044	25.7831	1.18495	up	0.811038	serine/threonine-protein kinase CTR1-like [Glycine max]	K14510|1|3e-32|138|pop:POPTR_589567|serine/threonine-protein kinase CTR1 [EC:2.7.11.1]	-	GO:0004672//protein kinase activity;GO:0032559	GO:0006464//cellular protein modification process;GO:0007165//signal transduction
Araip.CEP7H.1	2332	23.8327	27.9477	68.3335	64.0766	1.35454	up	0.838599	Serine/threonine protein kinase MHK [Medicago truncatula]	K08830|1|3e-163|573|rcu:RCOM_1416820|renal tumor antigen [EC:2.7.11.22];K08829|2|4e-115|413|zma:100272250|male germ cell-associated kinase [EC:2.7.11.22]	-	GO:0005488//binding;GO:0004674//protein serine/threonine kinase activity	GO:0009987//cellular process
Araip.8UK7H.1	2648	0.971195	0.504355	8.73752	9.83335	3.65372	up	0.866389	Serine/threonine protein kinase [Medicago truncatula]	K04733|1|1e-61|236|smo:SELMODRAFT_159261|interleukin-1 receptor-associated kinase 4 [EC:2.7.11.1];K13430|3|4e-59|228|zma:100283091|serine/threonine-protein kinase PBS1 [EC:2.7.11.1]	-	GO:0016740//transferase activity	-
Araip.IU8ER.1	2007	8.68489	8.51759	25.0412	31.0343	1.70475	up	0.853706	serine incorporator 1-like [Glycine max]	-	GO:0044464//cell part	-	GO:0003006//developmental process involved in reproduction
Araip.TWL2H.1	1769	53.4665	42.5045	97.6169	121.519	1.19116	up	0.832306	serine carboxypeptidase-like 49-like [Glycine max]	K13289|1|0.0|830|gmx:100805730|cathepsin A (carboxypeptidase C) [EC:3.4.16.5]	GO:0031410//cytoplasmic vesicle;GO:0043231//intracellular membrane-bounded organelle	GO:0004180//carboxypeptidase activity	GO:0019538//protein metabolic process
Araip.DE8UL.1	2496	12.822	9.84527	34.4387	46.0557	1.82828	up	0.863309	serine carboxypeptidase-like 48-like [Glycine max]	K13289|1|0.0|723|gmx:100797295|cathepsin A (carboxypeptidase C) [EC:3.4.16.5]	-	GO:0004180//carboxypeptidase activity	GO:0019538//protein metabolic process
Araip.X73BM.1	940	3.19186	2.13117	9.29129	16.9982	2.30417	up	0.850855	senescence-inducible chloroplast stay-green protein [Medicago truncatula]	-	-	-	-
Araip.LQ9V5.1	465	33.1835	20.6792	59.9719	60.7697	1.16456	up	0.825949	Senescence-associated protein SAG102 [Medicago truncatula]	-	-	-	-
Araip.7IS7K.1	837	13.8265	15.6371	64.6217	89.9703	2.39146	up	0.885725	senescence-associated protein DIN1-like [Glycine max]	-	GO:0044424//intracellular part	GO:0016783//sulfurtransferase activity	-
Araip.XX985.1	1717	23.3823	19.5235	94.9512	92.4562	2.12693	up	0.880842	seed maturation protein PM40 precursor [Glycine max]	K01369|1|0.0|746|gmx:547555|legumain [EC:3.4.22.34]	GO:0044464//cell part	GO:0004175//endopeptidase activity	GO:0016485//protein processing
Araip.T64GQ.1	2910	0.39278	0.413051	8.37208	6.50764	4.20673	up	0.870273	Seed lipoxygenase-3 [Medicago truncatula]	K15718|1|0.0|1304|mtr:MTR_2g099570|linoleate 9S-lipoxygenase [EC:1.13.11.58]	GO:0044424//intracellular part	GO:0046914//transition metal ion binding;GO:0016702//oxidoreductase activity, acting on single donors with incorporation of molecular oxygen, incorporation of two atoms of oxygen	GO:0006633//fatty acid biosynthetic process
Araip.5F6MD.1	2740	15.5388	17.1572	99.9316	56.6951	2.26014	up	0.882316	Seed lipoxygenase-3 [Medicago truncatula]	K15718|1|0.0|1306|mtr:MTR_2g099570|linoleate 9S-lipoxygenase [EC:1.13.11.58]	GO:0044424//intracellular part	GO:0046914//transition metal ion binding;GO:0016702//oxidoreductase activity, acting on single donors with incorporation of molecular oxygen, incorporation of two atoms of oxygen	GO:0006633//fatty acid biosynthetic process
Araip.B2DCN.1	1777	15.5979	12.7015	32.9386	32.7199	1.21421	up	0.819673	secologanin synthase-like [Glycine max]	K15638|1|8e-49|191|aly:ARALYDRAFT_494050|cytochrome P450, family 72, subfamily C, polypeptide 1;K15639|3|4e-43|172|aly:ARALYDRAFT_901457|cytochrome P450, family 734, subfamily A, polypeptide 1 (PHYB activation tagged suppressor 1) [EC:1.14.-.-];K10717|5|3	-	GO:0046872//metal ion binding	-
Araip.4EU14.1	1923	16.6426	13.7512	51.7921	48.2386	1.7186	up	0.86321	secologanin synthase [Vitis vinifera]	K15639|1|3e-104|377|aly:ARALYDRAFT_901457|cytochrome P450, family 734, subfamily A, polypeptide 1 (PHYB activation tagged suppressor 1) [EC:1.14.-.-];K15638|3|1e-93|342|ath:AT1G17060|cytochrome P450, family 72, subfamily C, polypeptide 1;K10717|5|4e-71|26	-	GO:0016491//oxidoreductase activity;GO:0005506//iron ion binding	-
Araip.CF7TW.1	1551	3.50045	4.47761	14.6211	15.5483	1.91897	up	0.84258	SEC14 cytosolic factor-like [Glycine max]	-	-	-	-
Araip.WCF75.1	1182	95.4908	68.0195	191.596	138.685	1.01431	up	0.806728	S-adenosylmethionine synthetase [Arachis hypogaea]	K00789|1|0.0|737|rcu:RCOM_1436370|S-adenosylmethionine synthetase [EC:2.5.1.6]	GO:0044424//intracellular part	GO:0046872//metal ion binding;GO:0016765//transferase activity, transferring alkyl or aryl (other than methyl) groups;GO:0032559	GO:0044237//cellular metabolic process
Araip.GE8AR.1	230	109.951	84.1966	227.839	297.181	1.43522	up	0.849184	S-adenosylmethionine decarboxylase proenzyme-like [Glycine max]	K01611|1|1e-14|76.3|gmx:100800410|S-adenosylmethionine decarboxylase [EC:4.1.1.50]	-	-	-
Araip.24S3M.1	1059	81.7577	59.7774	166.102	175.05	1.26926	up	0.840598	S-adenosylmethionine decarboxylase proenzyme-like [Glycine max]	K01611|1|2e-158|556|gmx:100800410|S-adenosylmethionine decarboxylase [EC:4.1.1.50]	-	GO:0016831//carboxy-lyase activity	GO:0006596//polyamine biosynthetic process
Araip.U8LYB.1	10332	9.3479	9.02247	23.1202	32.1182	1.58829	up	0.843547	Rpp4 candidate R5 [Glycine max]	K13459|1|4e-36|153|vvi:100254298|disease resistance protein RPS2	-	-	-
Araip.C1BZ8.1	3785	2.1516	1.94067	21.9818	18.9576	3.32252	up	0.88869	root phototropism protein 3-like [Glycine max]	-	GO:0016020//membrane	GO:0005488//binding;GO:0060089	GO:0009314//response to radiation;GO:0030522//intracellular receptor mediated signaling pathway;GO:0009606//tropism
Araip.9W5SC.1	3318	8.48285	9.29801	24.4291	25.7726	1.49741	up	0.834519	RNA-dependent RNA polymerase 5-like [Glycine max]	-	-	-	-
Araip.TQ462.1	3250	7.25358	8.75287	17.7741	20.7581	1.26741	up	0.809071	RNA-dependent RNA polymerase 5-like [Glycine max]	-	-	-	-
Araip.PJJ4Q.1	378	6.8035	5.65305	14.5928	16.83	1.33491	up	0.803877	rhamnogalacturonate lyase-like [Fragaria vesca subsp. vesca]	-	-	GO:0003824//catalytic activity;GO:0005488//binding	-
Araip.M9S6H.1	1357	7.6859	4.62565	13.5497	17.7711	1.34711	up	0.804205	rhamnogalacturonate lyase B-like [Glycine max]	-	-	-	-
Araip.ZW2KS.1	1806	19.0656	13.9025	37.9244	54.9682	1.49449	up	0.846087	reticuline oxidase-like protein-like isoform 1 [Glycine max]	-	-	GO:0046993;GO:0050662//coenzyme binding	GO:0008152//metabolic process
Araip.RE8JQ.1	1894	8.07153	2.25644	56.6301	50.7739	3.37842	up	0.902455	reticuline oxidase-like protein-like [Glycine max]	-	-	GO:0046993;GO:0050662//coenzyme binding	GO:0008152//metabolic process
Araip.73H5Y.1	1104	0.129414	0	2.63702	3.48426	5.45638	up	0.811742	resveratrol synthase 3 [Arachis hypogaea]	K00660|1|7e-165|578|mtr:MTR_3g083910|chalcone synthase [EC:2.3.1.74]	GO:0044424//intracellular part	GO:0016747//transferase activity, transferring acyl groups other than amino-acyl groups	GO:0008152//metabolic process;GO:0050896//response to stimulus
Araip.5S2PS.1	1035	0.138042	0.129037	6.21782	6.86132	5.61386	up	0.909779	resveratrol synthase [Arachis hypogaea]	K00660|1|2e-147|519|mtr:MTR_3g083910|chalcone synthase [EC:2.3.1.74]	GO:0044424//intracellular part	GO:0016747//transferase activity, transferring acyl groups other than amino-acyl groups	GO:0008152//metabolic process;GO:0050896//response to stimulus
Araip.WW4BP.1	3210	12.329	10.1517	21.2892	27.0084	1.10327	up	0.802648	Respiratory burst oxidase-like protein [Medicago truncatula]	K13447|1|0.0|1445|mtr:MTR_3g098380|respiratory burst oxidase [EC:1.6.3.- 1.11.1.-]	GO:0016020//membrane	GO:0046872//metal ion binding;GO:0050664//oxidoreductase activity, acting on NAD(P)H, oxygen as acceptor	-
Araip.HQ9VR.1	3552	5.99329	4.85033	13.3295	15.7027	1.42081	up	0.806318	respiratory burst oxidase homolog protein F-like isoform 1 [Glycine max]	K13447|1|0.0|1597|gmx:100801077|respiratory burst oxidase [EC:1.6.3.- 1.11.1.-]	GO:0016021//integral to membrane	GO:0046914//transition metal ion binding;GO:0016209//antioxidant activity;GO:0050664//oxidoreductase activity, acting on NAD(P)H, oxygen as acceptor;GO:0050662//coenzyme binding	GO:0012501//programmed cell death;GO:0006952//defense response;GO:0010118//stomatal movement;GO:0009755//hormone-mediated signaling pathway;GO:0042743//hydrogen peroxide metabolic process;GO:0002252
Araip.7QT5G.1	501	6.84424	6.39776	14.9861	19.4901	1.38048	up	0.811775	Regulator of ribonuclease-like protein [Medicago truncatula]	K02553|1|7e-81|296|vvi:100256628|regulator of ribonuclease activity A	GO:0044424//intracellular part	GO:0005515//protein binding;GO:0008428//ribonuclease inhibitor activity;GO:0016741	GO:0019219;GO:0006730//one-carbon metabolic process;GO:0060699//regulation of endoribonuclease activity
Araip.P57FD.1	2905	6.63956	6.71214	23.5771	21.5937	1.75837	up	0.850478	receptor-like serine/threonine-protein kinase SD1-8-like [Glycine max]	K04733|1|9e-57|220|smo:SELMODRAFT_159261|interleukin-1 receptor-associated kinase 4 [EC:2.7.11.1];K13430|4|3e-51|201|zma:100283091|serine/threonine-protein kinase PBS1 [EC:2.7.11.1];K00924|5|3e-51|201|osa:4333912|[EC:2.7.1.-]	GO:0043231//intracellular membrane-bounded organelle;GO:0016020//membrane	GO:0019899//enzyme binding;GO:0004674//protein serine/threonine kinase activity;GO:0000166//nucleotide binding	GO:0009987//cellular process
Araip.1V0Y8.1	2520	27.0439	30.3675	59.101	68.2201	1.14906	up	0.82608	receptor-like serine/threonine-protein kinase ALE2-like [Glycine max]	K04733|1|8e-125|446|smo:SELMODRAFT_33807|interleukin-1 receptor-associated kinase 4 [EC:2.7.11.1];K13430|2|5e-86|317|pop:POPTR_548061|serine/threonine-protein kinase PBS1 [EC:2.7.11.1]	-	GO:0004672//protein kinase activity;GO:0000166//nucleotide binding	-
Araip.285MZ.1	3469	9.26681	10.6642	18.1096	26.3567	1.15769	up	0.804106	Receptor-like serine/threonine kinase [Medicago truncatula]	K04733|1|2e-70|266|smo:SELMODRAFT_159261|interleukin-1 receptor-associated kinase 4 [EC:2.7.11.1];K13416|3|2e-69|262|ath:AT4G33430|brassinosteroid insensitive 1-associated receptor kinase 1 [EC:2.7.10.1 2.7.11.1]	GO:0016020//membrane	GO:0004672//protein kinase activity	-
Araip.9WK4L.1	3031	16.3096	14.3203	38.1166	50.4221	1.53137	up	0.850675	receptor-like protein kinase HSL1-like [Glycine max]	K00924|1|0.0|1255|aly:ARALYDRAFT_473063|[EC:2.7.1.-];K08286|3|0.0|951|ath:AT4G28490|protein-serine/threonine kinase [EC:2.7.11.-]	GO:0016020//membrane	GO:0004672//protein kinase activity;GO:0001071//nucleic acid binding transcription factor activity;GO:0032559	GO:0009845//seed germination;GO:0010431//seed maturation;GO:0007167//enzyme linked receptor protein signaling pathway;GO:0006351//transcription, DNA-dependent;GO:0006464//cellular protein modification process
Araip.PK4NU.1	3540	17.5565	14.6758	33.5883	35.942	1.10914	up	0.814118	receptor-like protein kinase HAIKU2-like [Glycine max]	K00924|1|0.0|634|aly:ARALYDRAFT_473063|[EC:2.7.1.-];K08286|3|4e-173|607|ath:AT4G28490|protein-serine/threonine kinase [EC:2.7.11.-]	GO:0044462;GO:0016020//membrane	GO:0004672//protein kinase activity;GO:0004871//signal transducer activity;GO:0016491//oxidoreductase activity;GO:0032559	GO:0006468//protein phosphorylation;GO:0007167//enzyme linked receptor protein signaling pathway;GO:0032501//multicellular organismal process;GO:0006950//response to stress
Araip.GMV49.1	3673	10.9304	8.87203	24.2373	24.4095	1.29666	up	0.818788	Receptor-like protein kinase HAIKU2 [Medicago truncatula]	K00924|1|2e-168|591|aly:ARALYDRAFT_473063|[EC:2.7.1.-];K08286|3|1e-150|532|ath:AT4G28490|protein-serine/threonine kinase [EC:2.7.11.-]	GO:0044462;GO:0016020//membrane	GO:0004672//protein kinase activity;GO:0000166//nucleotide binding	GO:0006468//protein phosphorylation;GO:0032501//multicellular organismal process;GO:0006950//response to stress
Araip.L0QR9.1	2534	10.3744	9.11788	23.0986	25.9813	1.33223	up	0.821131	receptor-like protein kinase At5g15080-like [Glycine max]	K05658|1|0.0|644|vvi:100262734|ATP-binding cassette, subfamily B (MDR/TAP), member 1;K00924|2|2e-127|454|osa:4337593|[EC:2.7.1.-]	-	GO:0004702//receptor signaling protein serine/threonine kinase activity;GO:0032559	GO:0006464//cellular protein modification process
Araip.S2TUB.1	2094	12.2814	10.97	28.9766	31.7938	1.38605	up	0.830865	receptor-like protein kinase At1g80870-like [Glycine max]	K04733|1|2e-39|162|smo:SELMODRAFT_230241|interleukin-1 receptor-associated kinase 4 [EC:2.7.11.1];K13415|5|9e-37|153|aly:ARALYDRAFT_912402|protein brassinosteroid insensitive 1 [EC:2.7.10.1 2.7.11.1]	GO:0016020//membrane	GO:0004672//protein kinase activity;GO:0000166//nucleotide binding	-
Araip.QF4IK.1	2413	9.11833	7.85933	37.5283	41.7539	2.22336	up	0.877007	receptor-like protein kinase At1g67000-like [Glycine max]	K13416|1|2e-54|212|ath:AT4G33430|brassinosteroid insensitive 1-associated receptor kinase 1 [EC:2.7.10.1 2.7.11.1];K04733|4|1e-53|209|smo:SELMODRAFT_159261|interleukin-1 receptor-associated kinase 4 [EC:2.7.11.1];K13417|5|2e-52|205|ath:AT2G13790|somatic e	-	GO:0016301//kinase activity	-
Araip.0T4FD.1	2377	19.5347	19.4964	45.0585	45.0626	1.20724	up	0.825424	receptor-like protein kinase At1g49730-like [Glycine max]	K13429|1|1e-61|236|ath:AT3G21630|chitin elicitor receptor kinase 1	-	GO:0004672//protein kinase activity	GO:0043170
Araip.5ZK6T.1	3466	45.5909	36.0663	89.3885	95.6577	1.18023	up	0.830897	receptor protein kinase-like protein At4g34220-like, partial [Glycine max]	K13420|1|9e-35|147|pop:POPTR_1075175|LRR receptor-like serine/threonine-protein kinase FLS2 [EC:2.7.11.1]	GO:0044464//cell part	GO:0016301//kinase activity	-
Araip.5ZY74.1	654	5.89845	4.90104	18.5088	18.3237	1.77002	up	0.843711	RCC1 and BTB domain-containing protein [Medicago truncatula]	-	-	-	-
Araip.VAF8D.1	1081	9.64826	10.0072	23.8129	25.5931	1.32975	up	0.821328	ras-related protein RABA6a-like [Glycine max]	K07976|1|4e-69|258|aly:ARALYDRAFT_476500|Rab family, other	GO:0016020//membrane	GO:0032561//guanyl ribonucleotide binding;GO:0003824//catalytic activity	GO:0035556//intracellular signal transduction;GO:0051169//nuclear transport;GO:0015031//protein transport
Araip.Q4PPE.1	1885	11.445	16.1539	31.0514	27.6273	1.08822	up	0.800288	RAD51A recombination protein [Triticum aestivum]	K04482|1|2e-38|158|gmx:100812213|DNA repair protein RAD51	GO:0043231//intracellular membrane-bounded organelle	GO:0042623//ATPase activity, coupled;GO:0003677//DNA binding;GO:0032559	GO:0006281//DNA repair;GO:0010212//response to ionizing radiation;GO:0006351//transcription, DNA-dependent
Araip.WYY1R.1	1370	0	0	2.79607	3.34771	8.26298	up	0.841859	quinohaemoprotein ethanol dehydrogenase type-1-like [Glycine max]	-	-	-	-
Araip.82J1L.1	1945	7.93334	6.79782	22.2944	22.3632	1.60004	up	0.83791	Purple acid phosphatase [Medicago truncatula]	-	-	GO:0043169//cation binding;GO:0016791//phosphatase activity	-
Araip.JS1VN.1	876	1.95717	4.87866	26.7619	27.8668	2.99847	up	0.887478	PTI1-like tyrosine-protein kinase At3g15890-like [Glycine max]	K13416|1|2e-52|203|ath:AT4G33430|brassinosteroid insensitive 1-associated receptor kinase 1 [EC:2.7.10.1 2.7.11.1];K13417|2|3e-52|203|ath:AT2G13790|somatic embryogenesis receptor kinase 4 [EC:2.7.10.1 2.7.11.1];K13418|5|7e-52|202|aly:ARALYDRAFT_895025|som	-	GO:0004713//protein tyrosine kinase activity;GO:0032559	GO:0006464//cellular protein modification process
Araip.AH1WN.1	2440	2.4593	2.24413	8.97998	10.0046	2.01304	up	0.821328	Pti1 kinase-like protein [Glycine max]	K13430|1|2e-69|260|pop:POPTR_548061|serine/threonine-protein kinase PBS1 [EC:2.7.11.1]	-	GO:0004702//receptor signaling protein serine/threonine kinase activity;GO:0032559	GO:0006464//cellular protein modification process;GO:0033554//cellular response to stress
Araip.J1HT6.1	1409	25.3502	26.8244	68.6195	70.0361	1.41009	up	0.842499	pterocarpan reductase [Lotus japonicus]	K00224|1|8e-116|414|aly:ARALYDRAFT_476671|[EC:1.3.1.-];K13081|5|2e-68|257|pop:POPTR_835080|leucoanthocyanidin reductase [EC:1.17.1.3]	-	-	-
Araip.W0JLG.1	630	19.2766	14.6273	60.5603	64.815	1.88673	up	0.868274	protein TRANSPARENT TESTA 1-like [Glycine max]	-	GO:0012505//endomembrane system;GO:0043231//intracellular membrane-bounded organelle	GO:0046914//transition metal ion binding;GO:0001071//nucleic acid binding transcription factor activity	GO:0006351//transcription, DNA-dependent
Araip.8EC5C.1	2426	16.3722	13.8177	51.5381	53.9099	1.80439	up	0.865586	protein TRANSPARENT TESTA 12-like [Glycine max]	K03327|1|0.0|702|gmx:100783627|multidrug resistance protein, MATE family	GO:0031090//organelle membrane;GO:0009536//plastid	GO:0016778;GO:0015291//secondary active transmembrane transporter activity	GO:0009725//response to hormone stimulus;GO:0006950//response to stress;GO:0006810//transport;GO:0051707//response to other organism
Araip.9F43K.1	1521	19.1625	15.7173	51.0749	45.814	1.47394	up	0.841597	protein TRANSPARENT TESTA 12-like [Glycine max]	K03327|1|0.0|731|gmx:100801718|multidrug resistance protein, MATE family	GO:0031090//organelle membrane	GO:0015291//secondary active transmembrane transporter activity	GO:0006810//transport
Araip.3HT7R.1	2085	15.6236	9.92842	28.0728	35.6918	1.31932	up	0.827866	protein TRANSPARENT TESTA 12-like [Glycine max]	K03327|1|0.0|698|gmx:100796652|multidrug resistance protein, MATE family	GO:0044464//cell part	GO:0015291//secondary active transmembrane transporter activity	GO:0003006//developmental process involved in reproduction;GO:0006810//transport
Araip.KF0IU.1	1477	0.677126	0.542532	7.88428	5.70954	3.4784	up	0.839942	protein SRG1-like [Glycine max]	K05277|1|1e-52|205|mtr:MTR_5g011250|leucoanthocyanidin dioxygenase [EC:1.14.11.19];K06892|2|9e-52|202|pop:POPTR_550478|;K05278|5|6e-51|199|rcu:RCOM_1031440|flavonol synthase [EC:1.14.11.23]	-	-	-
Araip.5N34Q.1	2815	3.70507	4.17502	11.8116	14.0852	1.71649	up	0.826997	protein ROOT HAIR DEFECTIVE 3 homolog 2-like [Glycine max]	-	GO:0031224//intrinsic to membrane;GO:0043231//intracellular membrane-bounded organelle	GO:0016787//hydrolase activity;GO:0032561//guanyl ribonucleotide binding	-
Araip.9K6YA.1	2411	25.0666	28.029	77.2797	62.468	1.39616	up	0.842187	protein phosphatase 2C 6-like [Glycine max]	K14497|1|9e-139|491|rcu:RCOM_1046460|protein phosphatase 2C [EC:3.1.3.16]	-	GO:0003824//catalytic activity	-
Araip.1S3KU.1	1744	4.75153	4.36498	13.2666	19.0024	1.82359	up	0.840434	protein phosphatase 2C 60-like [Glycine max]	K01090|1|1e-164|577|vvi:100261065|protein phosphatase [EC:3.1.3.16]	GO:0043234//protein complex;GO:0016020//membrane	GO:0043169//cation binding;GO:0004721//phosphoprotein phosphatase activity	GO:0009725//response to hormone stimulus;GO:0006464//cellular protein modification process
Araip.KT1QG.1	765	13.4469	14.4901	41.8614	54.7308	1.78973	up	0.86457	protein NDR1-like [Glycine max]	-	-	-	-
Araip.JPG9D.1	3491	14.7335	14.3844	32.8307	32.7594	1.17157	up	0.817559	protein MEI2-like 2-like [Glycine max]	K11294|1|1e-11|70.5|zma:100273020|nucleolin;K13126|2|1e-10|67.4|aly:ARALYDRAFT_339396|polyadenylate-binding protein	-	GO:0005488//binding	-
Araip.C588X.1	3545	13.0178	14.9188	28.8296	31.1336	1.10192	up	0.809727	protein MEI2-like 2-like [Glycine max]	K11294|1|3e-13|75.9|zma:100273020|nucleolin;K13126|2|2e-10|66.6|aly:ARALYDRAFT_339396|polyadenylate-binding protein;K14787|4|3e-09|62.4|pop:POPTR_413036|multiple RNA-binding domain-containing protein 1	-	GO:0005488//binding	-
Araip.U442X.1	1118	3.57823	3.94209	35.3596	44.9929	3.41748	up	0.901291	protein LURP-one-related 11-like [Glycine max]	K03239|1|4e-52|201|vvi:100244672|translation initiation factor eIF-2B subunit alpha	-	-	-
Araip.477C2.1	2651	10.5633	13.4007	26.8187	25.002	1.11266	up	0.805499	protein kinase family protein precursor [Glycine max]	K13430|1|1e-48|192|aly:ARALYDRAFT_909268|serine/threonine-protein kinase PBS1 [EC:2.7.11.1];K04733|3|2e-48|191|smo:SELMODRAFT_159261|interleukin-1 receptor-associated kinase 4 [EC:2.7.11.1];K13429|4|2e-48|191|sbi:SORBI_02g029560|chitin elicitor receptor k	GO:0031090//organelle membrane;GO:0043231//intracellular membrane-bounded organelle	GO:0004672//protein kinase activity;GO:0019899//enzyme binding;GO:0000166//nucleotide binding	GO:0010087//phloem or xylem histogenesis
Araip.K9KUX.1	1290	4.09792	2.89883	11.4028	9.63377	1.58814	up	0.801878	protein kinase APK1A, chloroplastic-like isoform 1 [Glycine max]	K00924|1|1e-152|537|osa:4337593|[EC:2.7.1.-];K05658|4|1e-125|447|vvi:100262734|ATP-binding cassette, subfamily B (MDR/TAP), member 1	-	GO:0004713//protein tyrosine kinase activity;GO:0032559	GO:0006952//defense response;GO:0006464//cellular protein modification process
Araip.555KP.1	1680	1.87096	1.82841	10.5798	4.57932	2.03483	up	0.8035	Protein kinase 2B [Medicago truncatula]	K13430|1|1e-74|278|zma:100283091|serine/threonine-protein kinase PBS1 [EC:2.7.11.1];K04733|2|2e-74|278|smo:SELMODRAFT_33807|interleukin-1 receptor-associated kinase 4 [EC:2.7.11.1]	-	GO:0004672//protein kinase activity;GO:0032559	GO:0006464//cellular protein modification process
Araip.02HSD.1	1315	6.6276	6.09368	19.692	15.1885	1.45518	up	0.815806	protein kinase 2A, chloroplastic-like [Glycine max]	K04733|1|3e-144|509|pop:POPTR_878434|interleukin-1 receptor-associated kinase 4 [EC:2.7.11.1];K00924|2|1e-129|461|ath:AT1G14370|[EC:2.7.1.-];K05658|5|8e-116|415|vvi:100262734|ATP-binding cassette, subfamily B (MDR/TAP), member 1	GO:0043231//intracellular membrane-bounded organelle	GO:0004672//protein kinase activity;GO:0032559	GO:0006464//cellular protein modification process
Araip.5K82A.1	705	140.036	153.065	306.232	316.46	1.08712	up	0.821164	protein IN2-1 homolog B-like [Glycine max]	K00799|1|9e-92|333|gmx:100793025|glutathione S-transferase [EC:2.5.1.18]	-	-	-
Araip.L9NXN.1	2146	26.2978	25.3291	60.0476	71.8364	1.35308	up	0.838582	protein CHUP1, chloroplastic-like [Glycine max]	-	-	-	-
Araip.KS45K.1	1981	1.58668	0.876422	6.72921	7.24426	2.50414	up	0.815445	protein Brevis radix-like 4-like [Glycine max]	-	-	-	-
Araip.J2FIH.1	1325	53.3754	55.034	110.784	120.144	1.09096	up	0.818247	Prolyl 4-hydroxylase subunit alpha-1 [Medicago truncatula]	K00472|1|5e-133|471|mtr:MTR_4g095370|prolyl 4-hydroxylase [EC:1.14.11.2]	-	GO:0046914//transition metal ion binding;GO:0019798;GO:0019842//vitamin binding	GO:0008152//metabolic process
Araip.RL3D3.1	3325	3.60944	4.37814	14.2395	13.3931	1.79054	up	0.832962	proline-rich receptor-like protein kinase PERK5-like [Glycine max]	K04733|1|1e-116|417|smo:SELMODRAFT_159261|interleukin-1 receptor-associated kinase 4 [EC:2.7.11.1];K13430|3|1e-75|281|rcu:RCOM_1078760|serine/threonine-protein kinase PBS1 [EC:2.7.11.1]	-	GO:0004672//protein kinase activity;GO:0000166//nucleotide binding	-
Araip.YSG6K.1	1559	23.186	28.0128	59.855	74.97	1.39691	up	0.841876	Proline transporter [Medicago truncatula]	-	GO:0031224//intrinsic to membrane	GO:0015175//neutral amino acid transmembrane transporter activity	GO:0003333//amino acid transmembrane transport;GO:0015804//neutral amino acid transport
Araip.N2HP9.1	1449	61.0343	79.2655	142.227	154.788	1.08202	up	0.818886	proline dehydrogenase 2, mitochondrial-like [Glycine max]	K00318|1|0.0|768|gmx:100798942|proline dehydrogenase [EC:1.5.99.8]	-	GO:0016645//oxidoreductase activity, acting on the CH-NH group of donors	GO:0006560//proline metabolic process;GO:0006536//glutamate metabolic process
Araip.4S8L2.1	2388	20.2823	14.4291	176.452	158.975	3.27252	up	0.904372	Primary amine oxidase [Medicago truncatula]	K00276|1|0.0|1259|mtr:MTR_3g077080|primary-amine oxidase [EC:1.4.3.21]	GO:0042579//microbody	GO:0046914//transition metal ion binding;GO:0016641//oxidoreductase activity, acting on the CH-NH2 group of donors, oxygen as acceptor;GO:0048037//cofactor binding	GO:0006807//nitrogen compound metabolic process
Araip.KX6TX.1	1407	1.62472	0.189841	96.2692	94.4254	6.7155	up	0.992299	predicted protein [Populus trichocarpa]	-	-	-	-
Araip.JM8Z9.1	933	0.306267	0.143144	4.92684	3.80572	4.2803	up	0.819476	predicted protein [Populus trichocarpa]	K03144|1|1e-17|86.7|vvi:100258601|transcription initiation factor TFIIH subunit 4	GO:0044464//cell part	-	-
Araip.M7SF9.1	536	6.66388	4.73416	78.3276	95.7793	3.93312	up	0.918496	predicted protein [Populus trichocarpa]	K09422|1|1e-13|72.8|sbi:SORBI_03g028170|myb proto-oncogene protein, plant	GO:0043231//intracellular membrane-bounded organelle	GO:0003676//nucleic acid binding	-
Araip.5J271.1	984	4.79149	4.47892	21.956	20.2976	2.18837	up	0.863751	predicted protein [Populus trichocarpa]	K01183|1|9e-93|337|gmx:100776582|chitinase [EC:3.2.1.14]	-	GO:0016798//hydrolase activity, acting on glycosyl bonds	GO:0005975//carbohydrate metabolic process;GO:0043170;GO:0009056//catabolic process
Araip.E3PSA.1	16671	3.1624	2.72378	8.27199	10.4808	1.6717	up	0.800272	predicted protein [Populus trichocarpa]	K14572|1|0.0|4904|pop:POPTR_782171|midasin	GO:0009526//plastid envelope	-	-
Araip.8C4QX.1	3432	8.53412	6.69323	21.3854	21.5541	1.49564	up	0.829324	predicted protein [Populus trichocarpa]	K13415|1|0.0|918|vvi:100252647|protein brassinosteroid insensitive 1 [EC:2.7.10.1 2.7.11.1]	GO:0016020//membrane;GO:0031410//cytoplasmic vesicle	GO:0005515//protein binding;GO:0004672//protein kinase activity;GO:0016787//hydrolase activity;GO:0000166//nucleotide binding	-
Araip.HIG4P.1	1642	44.8982	52.0548	115.805	134.792	1.37001	up	0.844809	predicted protein [Populus trichocarpa]	K00818|1|1e-41|169|vcn:VOLCADRAFT_127260|acetylornithine aminotransferase [EC:2.6.1.11]	GO:0043231//intracellular membrane-bounded organelle	GO:0048037//cofactor binding;GO:0008483//transaminase activity	-
Araip.5YW6Z.1	2352	41.9752	33.1044	87.3616	80.7671	1.16307	up	0.828587	potassium transporter 8-like [Glycine max]	K03549|1|0.0|1026|mtr:MTR_5g034500|KUP system potassium uptake protein	GO:0044464//cell part	GO:0046873//metal ion transmembrane transporter activity	GO:0030001//metal ion transport;GO:0034220//ion transmembrane transport
Araip.NP2NQ.1	2510	8.76595	7.18314	18.5579	18.2134	1.20511	up	0.800059	potassium transporter 6-like [Glycine max]	K03549|1|0.0|1174|mtr:MTR_5g034500|KUP system potassium uptake protein	GO:0044464//cell part	GO:0046873//metal ion transmembrane transporter activity	GO:0030001//metal ion transport;GO:0034220//ion transmembrane transport
Araip.37R5L.1	2942	8.30435	6.35535	23.0202	25.144	1.7161	up	0.850921	potassium channel SKOR-like [Glycine max]	K06694|1|4e-12|72.0|zma:100284046|26S proteasome non-ATPase regulatory subunit 10;K05391|4|8e-12|70.9|sbi:SORBI_06g030420|cyclic nucleotide gated channel, other eukaryote	GO:0031224//intrinsic to membrane	GO:0005267//potassium channel activity;GO:0004091//carboxylesterase activity	GO:0030001//metal ion transport
Araip.36N6E.1	1818	8.33036	9.32963	60.5988	67.0564	2.8537	up	0.892705	polyphenol oxidase A1, chloroplastic-like [Glycine max]	K00422|1|2e-142|504|vvi:100256583|polyphenol oxidase [EC:1.10.3.1]	GO:0009536//plastid	-	-
Araip.4G0SR.1	1758	2.51939	1.82325	15.2528	12.7076	2.68674	up	0.86267	polyphenol oxidase A1, chloroplastic-like [Glycine max]	K00422|1|7e-161|565|vvi:100256583|polyphenol oxidase [EC:1.10.3.1]	GO:0009507//chloroplast;GO:0009579//thylakoid	GO:0016491//oxidoreductase activity	GO:0008152//metabolic process
Araip.9U1PK.1	447	1.27851	0.298777	4.4562	8.27445	3.01279	up	0.821033	polygalacturonase-like [Glycine max]	K01184|1|2e-39|159|rcu:RCOM_0968450|polygalacturonase [EC:3.2.1.15]	-	GO:0016798//hydrolase activity, acting on glycosyl bonds	-
Araip.5CQ1K.1	279	0.512092	2.87211	9.88547	7.42388	2.35466	up	0.82762	polygalacturonase-like [Glycine max]	-	-	GO:0004553//hydrolase activity, hydrolyzing O-glycosyl compounds	GO:0044238//primary metabolic process;GO:0045229//external encapsulating structure organization
Araip.JG8H2.1	2872	17.6105	13.8575	36.2255	41.7261	1.30869	up	0.830668	polygalacturonase-like [Glycine max]	K01184|1|1e-22|105|ath:AT5G17200|polygalacturonase [EC:3.2.1.15]	-	GO:0004553//hydrolase activity, hydrolyzing O-glycosyl compounds	GO:0044238//primary metabolic process;GO:0045229//external encapsulating structure organization
Araip.C1B8C.1	1853	7.32487	2.81089	63.8368	60.8396	3.62066	up	0.908894	polygalacturonase PG1 precursor [Glycine max]	K01184|1|7e-149|525|rcu:RCOM_1063390|polygalacturonase [EC:3.2.1.15]	-	GO:0004553//hydrolase activity, hydrolyzing O-glycosyl compounds	GO:0044238//primary metabolic process
Araip.QPF43.1	2149	30.1171	22.3107	83.5642	93.078	1.75243	up	0.86752	polygalacturonase At1g48100-like [Glycine max]	K01184|1|3e-132|470|rcu:RCOM_1063390|polygalacturonase [EC:3.2.1.15]	-	GO:0004553//hydrolase activity, hydrolyzing O-glycosyl compounds	GO:0044238//primary metabolic process;GO:0045229//external encapsulating structure organization
Araip.FI1A9.1	348	234.838	185.363	715.93	803.081	1.85398	up	0.87314	Polyadenylate-binding protein-interacting protein [Medicago truncatula]	-	-	-	-
Araip.DN8BF.1	1152	535.28	449.815	1453.51	1509.91	1.58893	up	0.861375	Pollen Ole e 1 allergen and extensin [Medicago truncatula]	-	-	-	-
Araip.J78KM.1	5530	21.9865	24.1024	49.7911	56.6908	1.20812	up	0.827505	pleiotropic drug resistance protein 3-like [Glycine max]	K05681|1|4e-39|162|cme:CMS467C|ATP-binding cassette, subfamily G (WHITE), member 2;K12843|3|1e-30|134|vvi:100248403|U4/U6 small nuclear ribonucleoprotein PRP3	GO:0016020//membrane	GO:0017111//nucleoside-triphosphatase activity;GO:0000166//nucleotide binding	-
Araip.5EZ9V.1	8837	24.4293	23.9843	49.7456	56.2524	1.13055	up	0.823147	pleiotropic drug resistance protein 1-like [Glycine max]	K05681|1|3e-51|204|cme:CMS467C|ATP-binding cassette, subfamily G (WHITE), member 2;K12843|5|2e-48|194|vvi:100248403|U4/U6 small nuclear ribonucleoprotein PRP3	-	-	-
Araip.3V94N.1	1140	3.50918	3.63171	14.1128	15.1841	2.03657	up	0.845235	pleckstrin homology domain-containing family A member 8-like [Glycine max]	-	-	-	-
Araip.KTN2S.1	824	2.94763	6.64524	57.4593	39.68	3.34002	up	0.900963	plastid division protein PDV2-like [Glycine max]	-	GO:0034399//nuclear periphery	GO:0005506//iron ion binding;GO:0022892	GO:0050896//response to stimulus;GO:0071941;GO:0015669//gas transport
Araip.B4JB5.1	2178	6.42866	6.19324	13.9295	19.5633	1.40792	up	0.811513	Plasma membrane receptor-like kinase [Medicago truncatula]	K13418|1|2e-144|510|aly:ARALYDRAFT_895025|somatic embryogenesis receptor kinase 1 [EC:2.7.10.1 2.7.11.1];K13416|3|2e-140|497|aly:ARALYDRAFT_491347|brassinosteroid insensitive 1-associated receptor kinase 1 [EC:2.7.10.1 2.7.11.1]	GO:0031224//intrinsic to membrane	GO:0004871//signal transducer activity;GO:0004674//protein serine/threonine kinase activity;GO:0032559	GO:0006464//cellular protein modification process;GO:0007167//enzyme linked receptor protein signaling pathway
Araip.G0WVS.1	3186	6.14365	5.23985	16.7845	15.9278	1.52289	up	0.820296	plasma membrane ATPase 4-like isoform 1 [Glycine max]	K01535|1|0.0|1645|gmx:100816905|H+-transporting ATPase [EC:3.6.3.6]	GO:0031224//intrinsic to membrane	GO:0015662//ATPase activity, coupled to transmembrane movement of ions, phosphorylative mechanism;GO:0032559	GO:0009206;GO:0006811//ion transport;GO:0009207
Araip.XM3Y9.1	3839	99.8143	94.277	191.541	210.533	1.05073	up	0.81846	plasma membrane ATPase 4-like isoform 1 [Glycine max]	K01535|1|0.0|849|gmx:100816905|H+-transporting ATPase [EC:3.6.3.6]	GO:0031224//intrinsic to membrane	GO:0015662//ATPase activity, coupled to transmembrane movement of ions, phosphorylative mechanism;GO:0032559	GO:0009206;GO:0006811//ion transport;GO:0009207
Araip.KW8S2.1	611	5.14438	2.18581	39.1212	35.5945	3.34949	up	0.898866	phytosulfokines 4-like [Glycine max]	-	-	-	-
Araip.V8FQ3.1	2144	15.7268	14.3271	38.5206	36.0207	1.31049	up	0.829881	phospholipase C 3-like [Cucumis sativus]	K01114|1|0.0|735|gmx:100813744|phospholipase C [EC:3.1.4.3]	-	GO:0016787//hydrolase activity	-
Araip.4728W.1	1173	19.6101	11.9549	68.187	56.8834	1.98634	up	0.874238	phosphoenolpyruvate-carboxylase kinase [Glycine max]	K13412|1|3e-48|189|pop:POPTR_206506|calcium-dependent protein kinase [EC:2.7.11.1]	-	GO:0004672//protein kinase activity;GO:0000166//nucleotide binding	-
Araip.8Y41D.1	1413	5.66236	5.10394	22.7723	15.9151	1.84534	up	0.847201	phosphoenolpyruvate-carboxylase kinase [Glycine max]	K13412|1|3e-62|236|aly:ARALYDRAFT_490110|calcium-dependent protein kinase [EC:2.7.11.1]	-	GO:0004672//protein kinase activity;GO:0032559	GO:0006464//cellular protein modification process
Araip.C5W32.1	238	3.60186	2.24459	9.65702	11.8109	1.87655	up	0.821705	phosphoenolpyruvate carboxylase [Arachis hypogaea]	K01595|1|5e-26|113|zma:542393|phosphoenolpyruvate carboxylase [EC:4.1.1.31]	GO:0044424//intracellular part	GO:0004611//phosphoenolpyruvate carboxykinase activity	GO:0071704;GO:0009060//aerobic respiration
Araip.BSJ6S.1	3283	31.7255	30.5509	83.0765	101.035	1.56382	up	0.856967	phosphoenolpyruvate carboxylase [Arachis hypogaea]	K01595|1|0.0|1213|gmx:100805069|phosphoenolpyruvate carboxylase [EC:4.1.1.31]	GO:0044424//intracellular part	GO:0046872//metal ion binding;GO:0004611//phosphoenolpyruvate carboxykinase activity	GO:0071704;GO:0009060//aerobic respiration;GO:0043648//dicarboxylic acid metabolic process
Araip.A81A1.1	2177	10.5006	8.46594	25.7603	21.5431	1.31849	up	0.819362	phosphoenolpyruvate carboxykinase [ATP]-like [Glycine max]	K01610|1|0.0|1143|gmx:100786257|phosphoenolpyruvate carboxykinase (ATP) [EC:4.1.1.49]	GO:0031981//nuclear lumen;GO:0044444//cytoplasmic part	GO:0016772//transferase activity, transferring phosphorus-containing groups;GO:0004611//phosphoenolpyruvate carboxykinase activity;GO:0032559	GO:0010038//response to metal ion;GO:0009267//cellular response to starvation;GO:0006796//phosphate-containing compound metabolic process;GO:0006006//glucose metabolic process;GO:0050832//defense response to fungus
Araip.Q81GA.1	2366	3.74394	4.06417	8.80751	15.5076	1.63881	up	0.817133	phosphate transporter PHO1-like [Glycine max]	-	GO:0016020//membrane	-	GO:0009267//cellular response to starvation
Araip.LJC0I.1	3131	5.4302	4.90534	11.2557	18.2867	1.51517	up	0.815495	phosphate transporter PHO1-like [Glycine max]	-	GO:0031224//intrinsic to membrane	GO:0004871//signal transducer activity	GO:0009267//cellular response to starvation
Araip.A0QGV.1	780	28.9411	17.6359	47.7354	54.2473	1.13064	up	0.822655	phosphatase [Glycine max]	K07025|1|3e-116|415|gmx:547648|putative hydrolase of the HAD superfamily	-	GO:0003824//catalytic activity	-
Araip.PV3UP.1	282	72.4501	43.097	224.947	243.431	2.01919	up	0.879006	Phloem specific protein [Medicago truncatula]	-	-	-	-
Araip.ZET1U.1	1017	0.421456	0.131321	6.1772	9.16487	4.79465	up	0.893803	peroxidase 44-like [Glycine max]	K00430|1|2e-106|383|gmx:100777946|peroxidase [EC:1.11.1.7]	GO:0005618//cell wall	GO:0046872//metal ion binding;GO:0003824//catalytic activity	-
Araip.N95WX.1	1225	4.31537	4.90604	9.38111	18.3575	1.58884	up	0.818673	peroxidase 44-like [Glycine max]	K00430|1|7e-123|437|gmx:100820340|peroxidase [EC:1.11.1.7]	GO:0005618//cell wall	GO:0005506//iron ion binding;GO:0003824//catalytic activity;GO:0016209//antioxidant activity	GO:0008152//metabolic process;GO:0006950//response to stress
Araip.I0093.1	1553	5.7039	5.6758	29.6978	38.8683	2.59103	up	0.882988	peroxidase 3-like [Glycine max]	K00430|1|4e-124|442|mtr:MTR_2g088770|peroxidase [EC:1.11.1.7]	-	GO:0046872//metal ion binding;GO:0003824//catalytic activity;GO:0016209//antioxidant activity	-
Araip.JSZ6P.1	1286	4.33287	3.32325	45.753	29.4514	3.29613	up	0.897981	peroxidase 15-like [Glycine max]	K00430|1|8e-134|474|gmx:100783115|peroxidase [EC:1.11.1.7]	-	GO:0046872//metal ion binding;GO:0003824//catalytic activity;GO:0016209//antioxidant activity	-
Araip.SPY8U.1	1153	17.7198	12.3939	54.6187	56.8436	1.88806	up	0.86734	peroxidase 15-like [Glycine max]	K00430|1|6e-152|534|gmx:100783115|peroxidase [EC:1.11.1.7]	GO:0044464//cell part	GO:0016209//antioxidant activity;GO:0005506//iron ion binding;GO:0003824//catalytic activity	GO:0042743//hydrogen peroxide metabolic process;GO:0006950//response to stress
Araip.G30W8.1	1461	5.96529	4.84485	109.072	145.416	4.55714	up	0.940322	Peroxidase [Medicago truncatula]	K00430|1|2e-84|310|pop:POPTR_832218|peroxidase [EC:1.11.1.7]	GO:0043231//intracellular membrane-bounded organelle	GO:0005506//iron ion binding;GO:0003824//catalytic activity;GO:0016209//antioxidant activity	GO:0008152//metabolic process;GO:0006950//response to stress
Araip.ZEN1Y.1	1448	15.7871	13.9272	120.844	134.971	3.10587	up	0.900357	Peroxidase [Medicago truncatula]	K00430|1|7e-155|544|gmx:100793330|peroxidase [EC:1.11.1.7]	GO:0044464//cell part	GO:0005506//iron ion binding;GO:0003824//catalytic activity;GO:0016209//antioxidant activity	GO:0008152//metabolic process;GO:0006950//response to stress
Araip.JC79F.1	1159	9.12221	2.76555	18.773	29.8703	2.03276	up	0.862031	Peroxidase [Medicago truncatula]	K00430|1|1e-99|361|vvi:100257059|peroxidase [EC:1.11.1.7]	-	-	-
Araip.BJ6RI.1	909	10.0593	11.9008	27.8131	36.6206	1.55293	up	0.846103	Peroxidase [Medicago truncatula]	K00430|1|9e-122|434|mtr:MTR_5g017850|peroxidase [EC:1.11.1.7]	-	GO:0005506//iron ion binding;GO:0003824//catalytic activity;GO:0016209//antioxidant activity	GO:0008152//metabolic process;GO:0006950//response to stress
Araip.UBL5P.1	2235	9.58883	9.32184	22.898	22.4403	1.26153	up	0.812545	peroxidase [Glycine max]	-	-	-	-
Araip.HW618.1	2279	9.09025	9.78648	32.9443	34.0817	1.82811	up	0.860703	peptide/nitrate transporter At5g14940-like [Glycine max]	K14638|1|4e-79|293|mtr:MTR_4g015080|solute carrier family 15 (peptide/histidine transporter), member 3/4	GO:0044464//cell part	GO:0005275//amine transmembrane transporter activity	GO:0051707//response to other organism;GO:0015833//peptide transport
Araip.T7I1X.1	1923	2.749	1.45846	7.80865	11.3865	2.18972	up	0.828882	peptide/nitrate transporter At3g53960-like [Glycine max]	K14638|1|8e-112|402|sbi:SORBI_01g009890|solute carrier family 15 (peptide/histidine transporter), member 3/4	GO:0031224//intrinsic to membrane	-	GO:0015833//peptide transport
Araip.TJ4P5.1	2549	6.27769	4.87268	18.9352	21.5333	1.85971	up	0.849626	peptide/nitrate transporter At1g27040-like [Glycine max]	K14638|1|1e-114|412|smo:SELMODRAFT_97812|solute carrier family 15 (peptide/histidine transporter), member 3/4	GO:0044464//cell part	-	GO:0015833//peptide transport
Araip.7VR0R.1	975	82.6469	136.43	210.114	239.902	1.03854	up	0.809399	peptide chain release factor 1-like [Glycine max]	K02835|1|1e-11|65.9|gmx:100800412|peptide chain release factor 1	GO:0043231//intracellular membrane-bounded organelle	GO:0003747//translation release factor activity	GO:0006412//translation
Araip.YJX2P.1	3102	7.27725	5.94144	14.4235	19.3638	1.3539	up	0.807678	pentatricopeptide repeat-containing protein At5g02860-like [Glycine max]	K15336|1|2e-55|216|vvi:100259391|tRNA (cytosine38-C5)-methyltransferase [EC:2.1.1.204]	GO:0043231//intracellular membrane-bounded organelle	-	-
Araip.EK6VJ.1	2034	2.52874	1.77283	10.3205	13.4564	2.46662	up	0.85061	pectinesterase/pectinesterase inhibitor 33-like [Glycine max]	K01051|1|2e-146|517|vvi:100255703|pectinesterase [EC:3.1.1.11]	GO:0005618//cell wall	GO:0004091//carboxylesterase activity	-
Araip.30HVE.1	1391	9.44958	6.43283	16.413	23.1866	1.31805	up	0.813119	pectinesterase 53-like [Glycine max]	K01051|1|1e-174|610|gmx:100793314|pectinesterase [EC:3.1.1.11]	GO:0044424//intracellular part;GO:0030312//external encapsulating structure	GO:0004091//carboxylesterase activity	GO:0071555//cell wall organization
Araip.XC3V5.1	1413	1.21336	2.93004	29.7124	25.9667	3.74825	up	0.904847	pectinesterase 2-like [Glycine max]	K01051|1|0.0|656|vvi:100255703|pectinesterase [EC:3.1.1.11]	-	GO:0016787//hydrolase activity	-
Araip.GC9VN.1	1503	31.0843	36.6094	155.468	130.918	2.08087	up	0.880334	pectate lyase 22 isoform 1 [Glycine max]	K01728|1|0.0|655|gmx:100101868|pectate lyase [EC:4.2.2.2]	-	GO:0003824//catalytic activity	-
Araip.6ZH5D.1	1320	13.8544	12.2424	31.5736	31.2707	1.26791	up	0.825064	pectate lyase 12-like [Glycine max]	K01728|1|0.0|651|gmx:100775595|pectate lyase [EC:4.2.2.2]	GO:0031224//intrinsic to membrane	GO:0016837	-
Araip.P8G5K.1	849	13.4628	8.65186	25.6277	27.3589	1.26063	up	0.81792	pathogenesis-related genes transcriptional activator PTI6-like [Glycine max]	K09286|1|2e-34|144|vvi:100246641|EREBP-like factor	-	-	-
Araip.H0BWT.1	300	116.204	105.507	260.993	268.278	1.25533	up	0.839139	pathogenesis-related class 10 protein [Arachis hypogaea]	-	-	-	GO:0050896//response to stimulus
Araip.CT5HY.1	1180	39.2297	33.1619	78.69	92.5297	1.24195	up	0.834781	pathogenesis-induced protein [Phaseolus vulgaris]	K14496|1|1e-76|283|gmx:100810273|abscisic acid receptor PYR/PYL family	-	-	-
Araip.WKP3Y.1	1768	0.808109	0.377696	34.7529	33.4722	5.84637	up	0.974798	Patatin T5 precursor, [Ricinus communis]	-	GO:0043231//intracellular membrane-bounded organelle	-	-
Araip.YS6MJ.1	1396	0.307035	0.0956685	10.4272	9.96206	5.66195	up	0.939012	Patatin T5 precursor, [Ricinus communis]	-	-	-	-
Araip.1C4CW.1	1230	1.04542	1.52012	17.3156	11.4268	3.48585	up	0.881808	patatin group A-3-like [Glycine max]	-	-	-	GO:0008152//metabolic process
Araip.440M0.1	2160	16.867	15.3957	34.6884	51.2336	1.41316	up	0.837534	PAP-specific phosphatase HAL2-like protein, partial [Medicago truncatula]	K01082|1|8e-10|61.6|gmx:100778349|3'(2'), 5'-bisphosphate nucleotidase [EC:3.1.3.7]	-	-	-
Araip.3S762.1	1929	4.07364	2.56167	17.7134	25.1564	2.69173	up	0.876467	P450 monooxygenase-like protein [Stylosanthes guianensis]	K00517|1|6e-129|459|ath:AT4G31940|[EC:1.14.-.-]	-	GO:0004497//monooxygenase activity;GO:0005506//iron ion binding	-
Araip.46YUC.1	1122	0.891368	0.595157	10.2423	9.75766	3.74998	up	0.873501	OSJNBa0014K14.16 [Oryza sativa Japonica Group]	K09285|1|7e-37|152|mtr:MTR_5g031880|AP2-like factor, ANT lineage	-	-	GO:0050789//regulation of biological process;GO:0040007//growth;GO:0009908//flower development;GO:0048513//organ development;GO:0008152//metabolic process
Araip.2E3EC.1	2060	3.32909	0.453822	39.4219	20.7557	3.99166	up	0.912696	Os01g0947000 [Oryza sativa Japonica Group]	-	-	GO:0016798//hydrolase activity, acting on glycosyl bonds;GO:0043167//ion binding	GO:0044238//primary metabolic process
Araip.MKZ4E.1	1252	42.6795	29.3348	93.1342	89.3355	1.3413	up	0.840647	omega-hydroxypalmitate O-feruloyl transferase-like [Glycine max]	K15400|1|3e-168|589|vvi:100245819|omega-hydroxypalmitate O-feruloyl transferase [EC:2.3.1.188]	-	GO:0016747//transferase activity, transferring acyl groups other than amino-acyl groups	-
Araip.GPN3I.1	3062	21.417	18.9731	42.8849	75.5198	1.55165	up	0.853985	oligopeptide transporter 3-like [Glycine max]	-	GO:0044464//cell part	GO:0015197//peptide transporter activity	GO:0006810//transport;GO:0030003//cellular cation homeostasis
Araip.37TY6.1	848	35.2129	41.4204	85.1048	107.994	1.3333	up	0.840794	nudix hydrolase 4 [Glycine max]	-	GO:0044444//cytoplasmic part	GO:0003824//catalytic activity	-
Araip.80ISG.1	4142	7.48517	9.44739	17.3127	21.1812	1.18483	up	0.800632	Nucleotide binding site leucine-rich repeat disease resistance protein [Medicago truncatula]	K03013|1|5e-158|556|vvi:100258335|DNA-directed RNA polymerases I, II, and III subunit RPABC1;K13457|2|1e-70|267|rcu:RCOM_0742270|disease resistance protein RPM1	-	-	-
Araip.NBK0L.1	1520	50.3817	66.0737	151.007	176.466	1.4916	up	0.853526	nucleoside-triphosphatase-like [Glycine max]	K14641|1|8e-119|425|vvi:100267968|apyrase [EC:3.6.1.5]	-	-	-
Araip.GHH45.1	1585	4.05635	2.86486	846.652	922.78	7.99805	up	0.99959	Nucleoside-triphosphatase [Medicago truncatula]	K14641|1|5e-102|369|vvi:100267968|apyrase [EC:3.6.1.5]	-	-	-
Araip.S8804.1	2095	0.136395	0.0637486	9.28857	7.13254	6.35837	up	0.940929	nucleobase-ascorbate transporter 7-like [Glycine max]	K14611|1|0.0|810|pop:POPTR_570060|solute carrier family 23 (nucleobase transporter), member 1/2	GO:0016020//membrane	GO:0005215//transporter activity	GO:0006810//transport
Araip.1X2V2.1	1369	18.7854	16.2917	41.636	40.2019	1.22224	up	0.826358	nuclease PA3-like [Glycine max]	-	-	GO:0005488//binding;GO:0004518//nuclease activity	GO:0006259//DNA metabolic process
Araip.86NLQ.1	1458	8.62337	9.34323	45.7152	40.0817	2.25561	up	0.878154	nuclease HARBI1-like [Glycine max]	K14861|1|1e-24|112|gmx:100777901|nucleolar pre-ribosomal-associated protein 1	-	GO:0016787//hydrolase activity	-
Araip.YS13X.1	1329	80.5209	61.2998	225.86	199.823	1.58571	up	0.859917	nuclear transcription factor Y subunit A-3-like [Glycine max]	K08064|1|2e-33|140|sbi:SORBI_01g045500|nuclear transcription factor Y, alpha	-	-	GO:0010467//gene expression
Araip.T3WCA.1	1579	15.8346	11.1647	32.314	38.4157	1.38939	up	0.833912	nuclear transcription factor Y subunit A-3 [Arachis hypogaea]	K08064|1|9e-36|147|sbi:SORBI_01g045500|nuclear transcription factor Y, alpha	GO:0005634//nucleus	-	GO:0006351//transcription, DNA-dependent
Araip.J3YS9.1	2117	14.5776	14.2575	28.7342	33.0558	1.09955	up	0.810661	NPH3 family protein [Phaseolus vulgaris]	-	-	GO:0060089	GO:0009314//response to radiation;GO:0000904//cell morphogenesis involved in differentiation;GO:0023052//signaling
Araip.76V1I.1	1955	36.3213	38.0507	90.7592	91.0386	1.2895	up	0.838681	nitrite transporter At1g68570-like [Glycine max]	K14638|1|8e-128|455|smo:SELMODRAFT_135522|solute carrier family 15 (peptide/histidine transporter), member 3/4	GO:0044464//cell part	-	GO:0015833//peptide transport
Araip.WS2K0.1	2408	0.0593329	0	31.0522	24.5145	9.64647	up	0.989284	nitrate transporter 1.5-like [Glycine max]	K14638|1|1e-125|448|ppp:PHYPADRAFT_134814|solute carrier family 15 (peptide/histidine transporter), member 3/4	GO:0016020//membrane	GO:0015103//inorganic anion transmembrane transporter activity	GO:0010035//response to inorganic substance;GO:0042126//nitrate metabolic process;GO:0015833//peptide transport;GO:0015698//inorganic anion transport
Araip.Y7S1I.1	2358	24.7817	29.6219	70.6991	95.4943	1.61109	up	0.857148	nitrate transporter 1.2-like [Glycine max]	K14638|1|2e-97|355|smo:SELMODRAFT_97812|solute carrier family 15 (peptide/histidine transporter), member 3/4	GO:0016020//membrane	GO:0046872//metal ion binding	GO:0051707//response to other organism;GO:0015833//peptide transport
Araip.97BVU.1	622	4.36431	5.58261	12.3171	14.2714	1.41848	up	0.801108	nitrate transporter 1.2-like [Glycine max]	K14638|1|2e-09|59.7|ppp:PHYPADRAFT_134814|solute carrier family 15 (peptide/histidine transporter), member 3/4	GO:0016020//membrane	GO:0046872//metal ion binding	GO:0051707//response to other organism
Araip.Q4NCY.1	2327	16.1477	11.7655	97.5845	62.9427	2.5238	up	0.888199	Nitrate transporter [Medicago truncatula]	K14638|1|4e-134|476|smo:SELMODRAFT_97812|solute carrier family 15 (peptide/histidine transporter), member 3/4	GO:0031224//intrinsic to membrane	-	GO:0015833//peptide transport
Araip.YBR8J.1	2706	0	0	33.1817	45.4339	11.9406	up	0.992889	nitrate reductase [NADH]-like [Vitis vinifera]	K00360|1|0.0|937|ppp:PHYPADRAFT_184973|nitrate reductase (NADH) [EC:1.7.1.1];K00387|4|2e-94|345|olu:OSTLU_3554|sulfite oxidase [EC:1.8.3.1]	-	GO:0008940//nitrate reductase activity;GO:0005506//iron ion binding;GO:0050662//coenzyme binding	GO:0042126//nitrate metabolic process
Araip.Z28W1.1	2966	34.9718	25.666	71.2397	68.3869	1.20329	up	0.829832	neutral ceramidase-like isoform 1 [Glycine max]	K12349|1|0.0|1283|gmx:100810626|neutral ceramidase [EC:3.5.1.23]	GO:0031090//organelle membrane	GO:0016811//hydrolase activity, acting on carbon-nitrogen (but not peptide) bonds, in linear amides	-
Araip.GM531.1	8623	2.93269	1.73466	8.86689	12.5934	2.201	up	0.83601	NBS/LRR resistance protein-like protein [Medicago truncatula]	K13459|1|9e-53|208|rcu:RCOM_1047690|disease resistance protein RPS2;K13460|5|5e-48|192|ath:AT1G12220|disease resistance protein RPS5	-	-	-
Araip.90EWT.1	7934	10.3725	10.0998	25.84	31.5511	1.48716	up	0.837927	NBS/LRR resistance protein-like protein [Medicago truncatula]	K13459|1|1e-58|228|rcu:RCOM_1047690|disease resistance protein RPS2	-	-	-
Araip.16SVA.1	571	0	0	2.95179	2.59102	8.11447	up	0.825195	naringenin 8-dimethylallyltransferase [Sophora flavescens]	K09833|1|6e-26|114|gmx:100819685|homogenitisate phytyltransferase	-	GO:0010354	GO:0006952//defense response;GO:0006633//fatty acid biosynthetic process;GO:0042360//vitamin E metabolic process;GO:0009628//response to abiotic stimulus;GO:0045229//external encapsulating structure organization;GO:0008643//carbohydrate transport
Araip.JAK31.1	1393	0	0.0958745	5.9398	4.56693	6.63281	up	0.907207	naringenin 8-dimethylallyltransferase [Sophora flavescens]	K09833|1|3e-43|173|gmx:100819685|homogenitisate phytyltransferase	-	-	-
Araip.RWB72.1	2155	144.133	139.441	368.166	325.964	1.29148	up	0.842482	NADP-dependent malic enzyme-like [Glycine max]	K00029|1|0.0|1009|mtr:MTR_8g102620|malate dehydrogenase (oxaloacetate-decarboxylating)(NADP+) [EC:1.1.1.40]	GO:0044424//intracellular part	GO:0004470//malic enzyme activity;GO:0000166//nucleotide binding;GO:0043169//cation binding	GO:0043648//dicarboxylic acid metabolic process
Araip.306R5.1	2470	6.2471	5.40701	44.5406	31.1468	2.69921	up	0.886052	NADP-dependent alkenal double bond reductase P2 [Vitis vinifera]	K07119|1|9e-138|488|vvi:100256090|	-	GO:0016628//oxidoreductase activity, acting on the CH-CH group of donors, NAD or NADP as acceptor;GO:0046914//transition metal ion binding	GO:0008152//metabolic process
Araip.333QY.1	1087	15.1154	7.74043	40.5968	28.8545	1.60344	up	0.848463	NAC-like transcription factor [Arachis hypogaea]	-	-	-	-
Araip.DL86S.1	1643	32.0009	23.573	93.5389	62.5827	1.49019	up	0.850544	NAC-like transcription factor [Arachis hypogaea]	-	-	-	-
Araip.9BR1Z.1	609	0.469207	0.219299	7.29642	2.42935	3.82027	up	0.816019	NAC domain-containing protein 68-like [Glycine max]	-	-	-	GO:0048513//organ development;GO:0010087//phloem or xylem histogenesis;GO:0012501//programmed cell death
Araip.KP5QZ.1	1139	6.89908	4.45568	29.0576	29.6154	2.3694	up	0.876598	NAC domain-containing protein 2-like [Glycine max]	-	-	-	-
Araip.XT8UZ.1	1173	5.96829	2.27712	19.8552	26.9912	2.50628	up	0.874943	NAC domain-containing protein 29-like [Glycine max]	-	-	-	-
Araip.77ISR.1	774	17.7208	13.4589	48.6994	71.871	1.9512	up	0.873566	NAC domain-containing protein 21/22-like [Glycine max]	-	-	GO:0003676//nucleic acid binding;GO:0001071//nucleic acid binding transcription factor activity	GO:0006351//transcription, DNA-dependent;GO:0032501//multicellular organismal process
Araip.KTL6D.1	180	15.0811	6.67766	34.05	41.9184	1.8038	up	0.861916	NAC domain-containing protein 21/22-like [Glycine max]	-	-	GO:0003676//nucleic acid binding	-
Araip.HYM8C.1	1188	21.407	20.0105	51.3329	49.5648	1.28458	up	0.833535	NAC domain-containing protein 100-like [Glycine max]	-	-	GO:0003676//nucleic acid binding;GO:0001071//nucleic acid binding transcription factor activity	GO:0006351//transcription, DNA-dependent;GO:0032501//multicellular organismal process
Araip.0550R.1	1419	1.00686	0.847061	6.91077	8.02814	3.01042	up	0.834961	NAC domain-containing protein 100 [Glycine max]	-	-	-	-
Araip.PW8UQ.1	820	2.26507	2.44305	38.1193	33.3783	3.92467	up	0.912761	NAC domain protein NAC6 [Glycine max]	-	-	-	GO:0009887//organ morphogenesis;GO:0008361//regulation of cell size;GO:0003006//developmental process involved in reproduction;GO:0009743//response to carbohydrate stimulus
Araip.64GCN.1	1026	12.672	10.4135	40.3223	37.4915	1.75304	up	0.860752	NAC domain protein NAC1 [Glycine max]	-	-	GO:0003676//nucleic acid binding	-
Araip.UA0W9.1	953	5.09727	2.38238	25.4035	26.3914	2.79177	up	0.882398	NAC domain protein [Medicago truncatula]	-	-	GO:0003676//nucleic acid binding;GO:0001071//nucleic acid binding transcription factor activity	GO:0006351//transcription, DNA-dependent;GO:0032501//multicellular organismal process
Araip.PUS3S.1	920	13.8215	6.09699	168.048	212.915	4.25747	up	0.930753	MYB transcription factor MYB139 [Glycine max]	K09422|1|4e-54|209|vvi:100260318|myb proto-oncogene protein, plant	GO:0043231//intracellular membrane-bounded organelle	-	GO:0009725//response to hormone stimulus;GO:0006351//transcription, DNA-dependent;GO:0009743//response to carbohydrate stimulus;GO:0010038//response to metal ion
Araip.ZG61K.1	944	5.90262	8.91298	19.8024	19.4337	1.40507	up	0.817854	myb family transcription factor APL-like [Glycine max]	K14491|1|2e-11|67.8|ota:Ot16g01320|two-component response regulator ARR-B family	-	-	-
Araip.1837D.1	1882	2.65705	2.69661	10.4212	11.7131	2.04769	up	0.83324	Multidrug resistance protein ABC transporter family [Medicago truncatula]	K05666|1|2e-71|268|olu:OSTLU_35503|ATP-binding cassette, subfamily C (CFTR/MRP), member 2;K02021|3|4e-35|147|aly:ARALYDRAFT_487170|putative ABC transport system ATP-binding protein;K05658|5|6e-34|143|rcu:RCOM_1083350|ATP-binding cassette, subfamily B (MDR	-	GO:0017111//nucleoside-triphosphatase activity;GO:0000166//nucleotide binding	GO:0009987//cellular process;GO:0006810//transport;GO:0008152//metabolic process
Araip.N54TA.1	1718	2.9107	2.72082	8.8296	10.7645	1.79882	up	0.812774	Multidrug and toxin extrusion protein [Medicago truncatula]	K03327|1|0.0|716|mtr:MTR_5g067460|multidrug resistance protein, MATE family	GO:0044464//cell part	GO:0022857//transmembrane transporter activity	GO:0048645//organ formation;GO:0006810//transport;GO:0051707//response to other organism
Araip.X36UP.1	318	20.218	21.8389	101.186	114.915	2.36129	up	0.885741	monothiol glutaredoxin-S6-like [Glycine max]	K03676|1|3e-17|84.7|bdi:100821530|glutaredoxin 3	-	GO:0015036//disulfide oxidoreductase activity	GO:0019725//cellular homeostasis
Araip.HEJ11.1	309	16.6455	18.1529	55.0419	61.7644	1.74703	up	0.864964	monothiol glutaredoxin-S6-like [Glycine max]	K03676|1|3e-18|88.2|bdi:100821530|glutaredoxin 3	-	GO:0030611//arsenate reductase activity;GO:0015036//disulfide oxidoreductase activity	GO:0019725//cellular homeostasis
Araip.EN4UY.1	1938	9.14155	10.9572	21.9796	22.9784	1.16148	up	0.804631	monoglyceride lipase-like [Glycine max]	-	-	-	-
Araip.LD7F4.1	571	4.25368	1.87115	57.4258	46.6384	4.08666	up	0.920971	MLP-like protein 34-like [Glycine max]	-	-	-	GO:0050896//response to stimulus
Araip.5X8UP.1	602	15.4266	10.8706	34.361	30.2284	1.29639	up	0.826653	MLP-like protein 34-like [Glycine max]	-	-	-	GO:0050896//response to stimulus
Araip.52CRB.1	349	11.4626	5.35744	14.4883	28.4025	1.35048	up	0.817035	MLP-like protein [Medicago truncatula]	-	GO:0009536//plastid	GO:0005488//binding	-
Araip.Y3LT4.1	1704	11.5707	13.4807	42.0829	35.6845	1.63427	up	0.850659	MLO-like protein 1-like [Glycine max]	K08472|1|5e-163|572|ath:AT4G02600|mlo protein	GO:0016020//membrane	-	-
Araip.IL3I2.1	2010	26.0869	27.1093	49.3978	63.6688	1.08778	up	0.812774	mitogen-activated protein kinase 2 [Arachis hypogaea]	K04371|1|0.0|718|gmx:100801339|extracellular signal-regulated kinase 1/2 [EC:2.7.11.24]	-	GO:0004702//receptor signaling protein serine/threonine kinase activity;GO:0032559	GO:0006464//cellular protein modification process
Araip.7Y21E.1	1060	2.0218	0.881955	18.3581	16.4696	3.58424	up	0.890624	mitochondrial outer membrane protein porin 1-like [Glycine max]	K15040|1|2e-103|373|gmx:100787061|voltage-dependent anion channel protein 2	-	-	GO:0006810//transport
Araip.FN71S.1	1227	14.0894	6.42187	26.5989	20.8597	1.21025	up	0.809956	Miraculin [Medicago truncatula]	-	-	-	-
Araip.A16RM.1	980	5.24842	7.0865	17.9805	14.6438	1.4032	up	0.810022	methyltransferase-like protein 10-like [Glycine max]	K15113|1|7e-33|137|gmx:100802640|solute carrier family 25 (mitochondrial iron transporter), member 28/37	GO:0019866//organelle inner membrane;GO:0031224//intrinsic to membrane	-	GO:0006810//transport;GO:0009987//cellular process
Araip.TEP2W.1	1037	70.1279	38.894	250.302	246.531	2.18814	up	0.883594	metallothionein-like protein [Arachis hypogaea]	-	-	GO:0043169//cation binding	-
Araip.LM2NC.1	1524	12.8436	14.109	42.3278	68.1489	2.03525	up	0.873665	metal transporter Nramp3-like [Glycine max]	K12347|1|0.0|778|gmx:100807811|natural resistance-associated macrophage protein	GO:0031090//organelle membrane;GO:0043231//intracellular membrane-bounded organelle	GO:0022890//inorganic cation transmembrane transporter activity	GO:0006952//defense response;GO:0030003//cellular cation homeostasis;GO:0051707//response to other organism;GO:0000041//transition metal ion transport;GO:0010038//response to metal ion
Araip.39CBS.1	1119	25.6636	24.3475	51.0749	51.8278	1.04096	up	0.800288	metal tolerance protein B-like [Glycine max]	K14689|1|4e-75|280|aly:ARALYDRAFT_483845|solute carrier family 30 (zinc transporter), member 2	-	GO:0015075//ion transmembrane transporter activity	GO:0006812//cation transport
Araip.166TL.1	1386	37.2131	35.2673	71.4165	88.4908	1.14157	up	0.827423	MdMads2.1 protein [Malus x domestica]	K09264|1|4e-81|298|rcu:RCOM_1468080|MADS-box transcription factor, plant	GO:0043231//intracellular membrane-bounded organelle	GO:0003677//DNA binding;GO:0001071//nucleic acid binding transcription factor activity;GO:0016628//oxidoreductase activity, acting on the CH-CH group of donors, NAD or NADP as acceptor	GO:0006351//transcription, DNA-dependent
Araip.V7ESQ.1	1557	2.47758	2.83061	10.0378	15.4884	2.26569	up	0.849184	MATE efflux family protein DTX1-like [Glycine max]	K03327|1|0.0|760|gmx:100792588|multidrug resistance protein, MATE family	-	GO:0022857//transmembrane transporter activity	GO:0006810//transport
Araip.KMI33.1	435	12.4809	3.37721	22.5434	20.0664	1.42596	up	0.822622	macrophage migration inhibitory factor homolog [Glycine max]	K07253|1|4e-23|103|ppp:PHYPADRAFT_166244|phenylpyruvate tautomerase [EC:5.3.2.1];K15923|2|8e-22|99.8|mtr:MTR_4g127370|alpha-L-fucosidase 2 [EC:3.2.1.51]	GO:0042579//microbody	-	GO:0006952//defense response;GO:0009607//response to biotic stimulus
Araip.Q5XL3.1	2486	7.87356	9.83115	19.7849	20.1746	1.1744	up	0.801272	lysine-specific histone demethylase 1 homolog 1-like [Glycine max]	K00924|1|1e-27|123|aly:ARALYDRAFT_489138|[EC:2.7.1.-];K08245|3|3e-06|52.0|vvi:100267436|phytepsin [EC:3.4.23.40]	-	GO:0016787//hydrolase activity	GO:0019538//protein metabolic process
Araip.P959S.1	1678	8.94024	11.2223	40.4521	41.1748	2.01737	up	0.870633	lysine histidine transporter-like 2-like [Glycine max]	K15015|1|3e-07|54.7|bdi:100822506|solute carrier family 32 (vesicular inhibitory amino acid transporter)	GO:0016020//membrane	GO:0015175//neutral amino acid transmembrane transporter activity	GO:0003333//amino acid transmembrane transport;GO:0015804//neutral amino acid transport
Araip.60K6G.1	3019	9.37031	9.37836	20.3014	23.1305	1.21197	up	0.807154	LRR receptor-like serine/threonine-protein kinase At5g48740-like [Glycine max]	K04733|1|9e-67|253|aly:ARALYDRAFT_916421|interleukin-1 receptor-associated kinase 4 [EC:2.7.11.1];K13430|4|2e-59|229|sbi:SORBI_04g020990|serine/threonine-protein kinase PBS1 [EC:2.7.11.1]	-	GO:0004674//protein serine/threonine kinase activity;GO:0032559	GO:0006464//cellular protein modification process
Araip.0W21P.1	2170	28.3772	32.4344	56.9121	65.2468	1.00634	up	0.800256	LRR receptor-like serine/threonine-protein kinase At2g23950-like [Glycine max]	K13418|1|1e-159|561|vvi:100247683|somatic embryogenesis receptor kinase 1 [EC:2.7.10.1 2.7.11.1]	GO:0031224//intrinsic to membrane	GO:0004871//signal transducer activity;GO:0004672//protein kinase activity;GO:0032559	GO:0006464//cellular protein modification process
Araip.M22K3.1	2395	6.50239	5.85515	13.0513	17.9761	1.32815	up	0.803041	LRR receptor-like serine/threonine-protein kinase At2g16250-like [Glycine max]	K04733|1|7e-28|124|smo:SELMODRAFT_230241|interleukin-1 receptor-associated kinase 4 [EC:2.7.11.1];K13415|3|1e-26|119|aly:ARALYDRAFT_912402|protein brassinosteroid insensitive 1 [EC:2.7.10.1 2.7.11.1]	-	GO:0003824//catalytic activity	-
Araip.3V7V0.1	2115	6.82281	8.52467	17.7494	20.6357	1.32255	up	0.812004	LRR receptor-like serine/threonine-protein kinase At2g16250-like [Glycine max]	K13420|1|9e-23|107|ath:AT5G46330|LRR receptor-like serine/threonine-protein kinase FLS2 [EC:2.7.11.1]	-	-	-
Araip.M6N7Z.1	1039	13.0635	13.8823	29.3472	30.6147	1.15398	up	0.813627	LRR receptor-like serine/threonine-protein kinase At2g16250-like [Glycine max]	-	-	GO:0016301//kinase activity;GO:0032559	GO:0006464//cellular protein modification process
Araip.9S267.1	2279	113.158	61.356	215.819	212.475	1.29526	up	0.841761	low-temperature-induced 65 kDa protein-like [Glycine max]	-	-	-	GO:0009725//response to hormone stimulus;GO:0006950//response to stress;GO:0009628//response to abiotic stimulus
Araip.YB6JS.1	696	0.821113	0.383774	7.04482	4.46392	3.25576	up	0.817707	LOB domain-containing protein, [Ricinus communis]	K13944|1|6e-53|205|rcu:RCOM_0993260|LOB domain-containing protein 16	-	-	-
Araip.8GU9K.1	1479	2.31844	2.52839	13.0536	12.404	2.39298	up	0.851822	LOB domain-containing protein 4-like [Glycine max]	K01955|1|5e-34|141|vvi:100262205|carbamoyl-phosphate synthase large subunit [EC:6.3.5.5];K13944|2|2e-26|116|rcu:RCOM_0993260|LOB domain-containing protein 16	-	-	-
Araip.GV48H.1	3051	1.59217	1.92604	14.2126	12.4623	2.92257	up	0.866193	lipoxygenase [Pisum sativum]	K15718|1|0.0|1357|gmx:100127399|linoleate 9S-lipoxygenase [EC:1.13.11.58]	GO:0044424//intracellular part	GO:0046914//transition metal ion binding;GO:0016702//oxidoreductase activity, acting on single donors with incorporation of molecular oxygen, incorporation of two atoms of oxygen	GO:0006633//fatty acid biosynthetic process
Araip.2N15C.1	1642	10.6155	10.899	26.2218	20.1828	1.10896	up	0.801976	Lipase [Medicago truncatula]	K01058|1|5e-09|60.5|aly:ARALYDRAFT_322142|phospholipase A1 [EC:3.1.1.32]	-	GO:0004091//carboxylesterase activity	GO:0044238//primary metabolic process
Araip.64EI8.1	1566	5.29161	4.86113	13.6004	17.0054	1.59194	up	0.823425	L-idonate dehydrogenase [Vitis vinifera]	K00008|1|2e-165|579|vvi:100232980|L-iditol 2-dehydrogenase [EC:1.1.1.14]	-	GO:0016616//oxidoreductase activity, acting on the CH-OH group of donors, NAD or NADP as acceptor;GO:0046914//transition metal ion binding	GO:0008152//metabolic process
Araip.SH2LK.1	4939	18.369	15.6024	36.3905	34.4481	1.06021	up	0.803434	leucine-rich repeat receptor-like serine/threonine-protein kinase At5g15730-like [Glycine max]	K13430|1|4e-57|220|pop:POPTR_548061|serine/threonine-protein kinase PBS1 [EC:2.7.11.1]	-	GO:0004702//receptor signaling protein serine/threonine kinase activity;GO:0032559	GO:0006464//cellular protein modification process
Araip.84TK2.1	3567	1.4019	1.16068	7.98985	12.2356	2.9805	up	0.854395	leucine-rich repeat receptor-like protein kinase At5g49770-like [Glycine max]	K04733|1|3e-69|262|smo:SELMODRAFT_159261|interleukin-1 receptor-associated kinase 4 [EC:2.7.11.1];K13416|5|2e-61|236|ath:AT4G33430|brassinosteroid insensitive 1-associated receptor kinase 1 [EC:2.7.10.1 2.7.11.1]	GO:0031410//cytoplasmic vesicle	GO:0016491//oxidoreductase activity;GO:0004674//protein serine/threonine kinase activity;GO:0000166//nucleotide binding	GO:0008152//metabolic process
Araip.YGJ1S.1	3078	2.46014	3.55795	9.65744	11.7762	1.8325	up	0.820099	leucine-rich repeat receptor-like protein kinase At5g49770-like [Glycine max]	K04733|1|2e-69|262|ath:AT5G38990|interleukin-1 receptor-associated kinase 4 [EC:2.7.11.1];K00924|2|2e-68|258|aly:ARALYDRAFT_473063|[EC:2.7.1.-]	-	GO:0016491//oxidoreductase activity;GO:0004674//protein serine/threonine kinase activity;GO:0000166//nucleotide binding	GO:0008152//metabolic process
Araip.CL9QU.1	966	0.887414	0.276508	7.93089	8.57665	3.82606	up	0.864521	leucine-rich repeat protein lrrA-like [Glycine max]	K13420|1|3e-06|50.8|osa:4337016|LRR receptor-like serine/threonine-protein kinase FLS2 [EC:2.7.11.1]	-	-	-
Araip.WF303.1	3680	16.8498	18.3273	43.6774	53.5505	1.46674	up	0.841597	leucine-rich repeat containing protein, [Ricinus communis]	K03013|1|5e-97|354|vvi:100258335|DNA-directed RNA polymerases I, II, and III subunit RPABC1;K13457|2|6e-70|264|osa:4342596|disease resistance protein RPM1	-	-	-
Araip.9A6T0.1	580	3684.17	2059.71	6767.52	5711.02	1.11935	up	0.832044	lea protein 3 [Arachis hypogaea]	-	-	-	-
Araip.GWR7V.1	1002	2.13883	1.19958	21.7145	1.32887	2.78712	up	0.856656	late embryogenesis abundant protein group 4 protein [Arachis hypogaea]	-	-	-	-
Araip.84L6B.1	465	15.3628	13.7861	68.2097	8.59048	1.39767	up	0.835567	late embryogenesis abundant protein group 3 protein [Arachis hypogaea]	-	-	-	-
Araip.GL07W.1	1741	2.95431	1.15066	9.76907	11.3021	2.35983	up	0.840286	L-ascorbate oxidase-like [Glycine max]	K00423|1|0.0|763|gmx:100808812|L-ascorbate oxidase [EC:1.10.3.3]	GO:0030312//external encapsulating structure	GO:0046914//transition metal ion binding;GO:0016682//oxidoreductase activity, acting on diphenols and related substances as donors, oxygen as acceptor	-
Araip.2P1HN.1	2417	7.44811	5.2493	16.7996	28.9528	1.84931	up	0.852838	L-ascorbate oxidase homolog [Glycine max]	K00423|1|9e-163|571|ath:AT1G55570|L-ascorbate oxidase [EC:1.10.3.3]	GO:0005576//extracellular region;GO:0005618//cell wall	GO:0046914//transition metal ion binding;GO:0016682//oxidoreductase activity, acting on diphenols and related substances as donors, oxygen as acceptor	GO:0008152//metabolic process
Araip.Y3AYB.1	1506	7.87418	9.84356	19.4329	20.3354	1.16642	up	0.80096	lactation elevated protein 1-like [Glycine max]	K06916|1|0.0|823|gmx:100798266|	GO:0009536//plastid	GO:0017111//nucleoside-triphosphatase activity;GO:0005515//protein binding;GO:0032559	-
Araip.N88TH.1	1952	0	0	4.00331	2.12219	8.25869	up	0.841352	laccase-7-like [Glycine max]	K00423|1|2e-55|215|rcu:RCOM_0657480|L-ascorbate oxidase [EC:1.10.3.3]	-	GO:0046872//metal ion binding;GO:0016682//oxidoreductase activity, acting on diphenols and related substances as donors, oxygen as acceptor	GO:0008152//metabolic process
Araip.K1FH3.1	1927	0.889716	0.55445	15.3463	14.8945	4.38819	up	0.911516	laccase-7-like [Glycine max]	K00423|1|3e-55|214|rcu:RCOM_0657480|L-ascorbate oxidase [EC:1.10.3.3]	-	GO:0046872//metal ion binding;GO:0016682//oxidoreductase activity, acting on diphenols and related substances as donors, oxygen as acceptor	GO:0008152//metabolic process
Araip.8C4ZH.1	1179	439.648	373.02	4021.79	3199	3.15142	up	0.903192	Kunitz-type trypsin inhibitor-like 2 protein; AltName: Full=Protease inhibitor from pea 2; Flags: Precursor	-	-	-	-
Araip.6WG88.1	4329	0.165019	0.0617016	4.70753	4.13528	5.28552	up	0.860064	kinesin-like protein 2-like [Glycine max]	K10406|1|6e-87|321|cme:CMT097C|kinesin family member C2/C3	-	-	-
Araip.S8PCM.1	1332	0	0.100265	10.353	10.9961	7.59705	up	0.962312	JHL18I08.15 [Jatropha curcas]	-	GO:0016020//membrane	-	GO:0050801//ion homeostasis
Araip.E4KR5.1	1971	0.797367	1.1519	12.5161	11.7847	3.64	up	0.879203	isoflavone reductase-like protein-like [Fragaria vesca subsp. vesca]	K00224|1|1e-120|432|aly:ARALYDRAFT_476671|[EC:1.3.1.-]	-	GO:0016628//oxidoreductase activity, acting on the CH-CH group of donors, NAD or NADP as acceptor	GO:0008152//metabolic process
Araip.B1BRC.1	1694	0.506046	0.709551	8.77379	6.46287	3.64781	up	0.853838	isoflavone 2'-hydroxylase-like [Glycine max]	K00517|1|3e-143|506|ath:AT4G37340|[EC:1.14.-.-]	GO:0044464//cell part	GO:0016709//oxidoreductase activity, acting on paired donors, with incorporation or reduction of molecular oxygen, NAD(P)H as one donor, and incorporation of one atom of oxygen;GO:0005506//iron ion binding	GO:0008152//metabolic process
Araip.Q8QU5.1	3058	26.2573	30.222	60.0773	65.3619	1.15119	up	0.825916	isoamylase-type starch-debranching enzyme 1 [Phaseolus vulgaris]	K02438|1|0.0|1358|gmx:100792587|glycogen operon protein GlgX [EC:3.2.1.-]	GO:0043033//isoamylase complex;GO:0009536//plastid	GO:0016798//hydrolase activity, acting on glycosyl bonds;GO:0043167//ion binding;GO:0004133//glycogen debranching enzyme activity	GO:0009250//glucan biosynthetic process
Araip.5A5J5.1	884	28.1222	25.5322	74.0124	72.8021	1.45223	up	0.84476	iron-sulfur cluster assembly enzyme ISCU, mitochondrial-like [Glycine max]	K04488|1|2e-57|219|ath:AT4G04080|nitrogen fixation protein NifU and related proteins	GO:0043231//intracellular membrane-bounded organelle	GO:0046914//transition metal ion binding;GO:0051540	GO:0031163
Araip.NUB09.1	2271	10.8209	10.4678	27.3929	28.925	1.4035	up	0.829373	inositol transporter 4-like [Glycine max]	K08150|1|0.0|889|gmx:100814449|MFS transporter, SP family, solute carrier family 2 (myo-inositol transporter), member 13	GO:0016020//membrane	GO:0016491//oxidoreductase activity;GO:0005365//myo-inositol transmembrane transporter activity	GO:0006810//transport
Araip.LR3B6.1	559	0.255588	0.238915	5.4821	5.02862	4.40974	up	0.846808	inositol oxygenase 1-like [Glycine max]	K00469|1|7e-34|139|gmx:100809388|inositol oxygenase [EC:1.13.99.1]	GO:0044424//intracellular part	GO:0046914//transition metal ion binding;GO:0016701//oxidoreductase activity, acting on single donors with incorporation of molecular oxygen	GO:0006020//inositol metabolic process
Araip.920HQ.1	3783	9.10191	10.2027	30.3776	32.6947	1.70806	up	0.856787	inactive protein kinase SELMODRAFT_444075-like [Glycine max]	K04733|1|6e-89|327|smo:SELMODRAFT_159261|interleukin-1 receptor-associated kinase 4 [EC:2.7.11.1];K13430|4|2e-72|272|osa:4329463|serine/threonine-protein kinase PBS1 [EC:2.7.11.1]	-	GO:0004672//protein kinase activity;GO:0032559	GO:0006464//cellular protein modification process
Araip.T1GN1.1	2839	55.7101	59.9319	111.019	122.881	1.01623	up	0.806056	inactive leucine-rich repeat receptor-like protein kinase At3g03770-like [Glycine max]	K04733|1|2e-42|172|aly:ARALYDRAFT_916421|interleukin-1 receptor-associated kinase 4 [EC:2.7.11.1];K00924|3|6e-32|137|ath:AT3G59420|[EC:2.7.1.-]	-	GO:0004672//protein kinase activity	GO:0009987//cellular process;GO:0008152//metabolic process
Araip.Y67XK.1	2620	10.1975	8.81859	22.5743	21.1192	1.2002	up	0.806843	inactive leucine-rich repeat receptor-like protein kinase [Medicago truncatula]	K13415|1|6e-89|326|rcu:RCOM_0478150|protein brassinosteroid insensitive 1 [EC:2.7.10.1 2.7.11.1]	GO:0031224//intrinsic to membrane	GO:0016301//kinase activity;GO:0032559	GO:0006464//cellular protein modification process
Araip.8YA9F.1	1147	11.8335	14.7875	28.7213	28.7639	1.11063	up	0.80912	inactive hydroxysteroid dehydrogenase-like protein 1-like [Glycine max]	K10251|1|1e-103|374|vvi:100259451|beta-keto reductase [EC:1.1.1.-]	-	GO:0016491//oxidoreductase activity	GO:0008152//metabolic process
Araip.ZQ78E.1	2782	68.0473	53.3829	171.51	170.762	1.49502	up	0.853641	inactive beta-amylase 9-like [Glycine max]	K01177|1|4e-93|340|sbi:SORBI_01g028700|beta-amylase [EC:3.2.1.2]	-	GO:0043167//ion binding;GO:0016160//amylase activity	GO:0005976//polysaccharide metabolic process
Araip.Q4NNC.1	1925	7.94155	5.61964	90.5817	94.5325	3.77086	up	0.914302	IAA-amino acid hydrolase ILR1-like protein [Medicago truncatula]	K14664|1|0.0|725|pop:POPTR_551444|IAA-amino acid hydrolase [EC:3.5.1.-]	GO:0044464//cell part	GO:0016811//hydrolase activity, acting on carbon-nitrogen (but not peptide) bonds, in linear amides;GO:0070011//peptidase activity, acting on L-amino acid peptides	GO:0042445//hormone metabolic process;GO:0002831
Araip.3Y1VE.1	387	0	0	35.6337	17.9678	11.3881	up	0.988694	hypothetical protein VITISV_026723 [Vitis vinifera]	-	-	-	-
Araip.II7AN.1	1139	13.7982	12.3118	59.9985	66.8945	2.28094	up	0.882726	hypothetical protein PRUPE_ppa025654mg [Prunus persica]	K08233|1|9e-59|224|ath:AT2G23610|polyneuridine-aldehyde esterase [EC:3.1.1.78]	-	-	-
Araip.1JY6A.1	796	3.23081	3.02005	38.6912	18.4005	3.19115	up	0.892	hypothetical protein PRUPE_ppa025652mg, partial [Prunus persica]	-	-	-	-
Araip.BHX6F.1	1113	7.31698	4.91975	18.9982	11.4317	1.31427	up	0.800387	hypothetical protein PRUPE_ppa018063mg [Prunus persica]	K00799|1|1e-84|310|gmx:547936|glutathione S-transferase [EC:2.5.1.18]	-	GO:0016846//carbon-sulfur lyase activity;GO:0016765//transferase activity, transferring alkyl or aryl (other than methyl) groups	-
Araip.ECU5E.1	336	39.5454	36.9656	111.726	115.804	1.57232	up	0.858114	hypothetical protein PRUPE_ppa013764mg [Prunus persica]	K14488|1|1e-35|145|vvi:100257133|SAUR family protein	-	-	-
Araip.C98N5.1	1118	27.4757	25.9222	94.5663	110.63	1.94215	up	0.874402	hypothetical protein PRUPE_ppa012860mg [Prunus persica]	K09510|1|3e-09|58.9|ota:Ot12g00420|DnaJ homolog subfamily B member 4;K09517|2|4e-07|52.0|pop:POPTR_572634|DnaJ homolog subfamily B member 11	-	GO:0005515//protein binding	GO:0044267//cellular protein metabolic process
Araip.0B6PB.1	1685	5.76582	4.99338	31.6452	21.0726	2.29272	up	0.872681	hypothetical protein PRUPE_ppa007775mg [Prunus persica]	K06892|1|4e-107|385|ath:AT3G19010|;K05282|3|3e-45|180|ath:AT4G25420|gibberellin 20-oxidase [EC:1.14.11.12];K05933|4|5e-44|176|ath:AT1G77330|aminocyclopropanecarboxylate oxidase [EC:1.14.17.4];K00475|5|7e-44|176|aly:ARALYDRAFT_485476|naringenin 3-dioxygena	-	GO:0046914//transition metal ion binding;GO:0016701//oxidoreductase activity, acting on single donors with incorporation of molecular oxygen	GO:0008152//metabolic process
Araip.57L7Q.1	2989	77.2923	62.9117	164.605	118.793	1.01531	up	0.806908	hypothetical protein PRUPE_ppa001896mg [Prunus persica]	K06617|1|0.0|1256|gmx:100782723|raffinose synthase [EC:2.4.1.82] K11138 telomere-associated protein RIF1	GO:0009536//plastid	GO:0008378//galactosyltransferase activity	GO:0006950//response to stress;GO:0009628//response to abiotic stimulus
Araip.F6KFZ.1	2631	1.57481	0.710659	7.51273	7.81629	2.7457	up	0.830111	hypothetical protein PRUPE_ppa001795mg [Prunus persica]	K04733|1|4e-58|224|smo:SELMODRAFT_159261|interleukin-1 receptor-associated kinase 4 [EC:2.7.11.1];K13430|4|6e-55|214|zma:100283091|serine/threonine-protein kinase PBS1 [EC:2.7.11.1]	-	-	-
Araip.NTQ7I.1	2817	2.18089	1.13783	16.4267	12.5521	3.1263	up	0.873599	hypothetical protein PRUPE_ppa001663mg [Prunus persica]	K04733|1|3e-70|265|smo:SELMODRAFT_159261|interleukin-1 receptor-associated kinase 4 [EC:2.7.11.1];K00924|4|6e-60|231|osa:4333912|[EC:2.7.1.-];K13430|5|6e-58|224|zma:100283091|serine/threonine-protein kinase PBS1 [EC:2.7.11.1]	-	GO:0005488//binding;GO:0004672//protein kinase activity	-
Araip.E1GNI.1	702	3.05285	1.14148	9.8221	6.74403	1.98172	up	0.809907	hypothetical protein OsI_34094 [Oryza sativa Indica Group]	K12859|1|4e-79|290|ppp:PHYPADRAFT_217419|U5 snRNP protein, DIM1 family	GO:0030529//ribonucleoprotein complex;GO:0043231//intracellular membrane-bounded organelle	-	GO:0000087//M phase of mitotic cell cycle
Araip.J8BGM.1	1182	30.9439	24.2927	80.631	77.3531	1.51608	up	0.851298	hypothetical protein MTR_7g093950 [Medicago truncatula]	K14493|1|5e-137|485|pop:POPTR_552633|gibberellin receptor GID1 [EC:3.-.-.-]	-	-	-
Araip.1S9ZE.1	336	18.7096	13.5143	88.0131	71.3317	2.30595	up	0.88407	hypothetical protein MTR_7g090560 [Medicago truncatula]	-	-	-	-
Araip.C6GB3.1	1216	0	0.21966	4.03223	4.74502	5.2562	up	0.857918	hypothetical protein MTR_7g024730 [Medicago truncatula]	-	-	-	GO:0009725//response to hormone stimulus;GO:0051707//response to other organism;GO:0006952//defense response;GO:0009628//response to abiotic stimulus
Araip.BN3HZ.1	768	0.5581	0.869487	14.1653	24.08	4.74363	up	0.930606	hypothetical protein MTR_6g012830 [Medicago truncatula]	-	-	-	-
Araip.D83F2.1	495	10.3908	8.63374	43.0268	17.933	1.67999	up	0.854804	hypothetical protein MTR_5g091100 [Medicago truncatula]	-	-	-	-
Araip.45HI9.1	394	9.06558	7.45729	23.3337	24.4075	1.53077	up	0.838418	hypothetical protein MTR_5g037140 [Medicago truncatula]	-	GO:0005576//extracellular region	GO:0005102//receptor binding	GO:0023052//signaling
Araip.9E2EE.1	2362	0	0	4.2166	3.82082	8.65059	up	0.882447	hypothetical protein MTR_5g024240 [Medicago truncatula]	-	-	-	-
Araip.1SK7V.1	740	7.52982	1.6243	50.3157	9.99643	2.71996	up	0.883824	hypothetical protein MTR_5g020060 [Medicago truncatula]	-	GO:0043231//intracellular membrane-bounded organelle	-	-
Araip.12YZL.1	947	0.754348	0.423083	5.82481	4.53059	3.13667	up	0.802697	hypothetical protein MTR_5g017580 [Medicago truncatula]	-	-	-	-
Araip.P1KGE.1	2008	2.56148	2.39438	11.9802	11.936	2.27078	up	0.846349	hypothetical protein MTR_4g130400 [Medicago truncatula]	-	-	-	-
Araip.5812W.1	471	53.0847	30.0566	116.139	140.409	1.62559	up	0.859327	hypothetical protein MTR_4g121930 [Medicago truncatula]	-	-	-	-
Araip.09S55.1	1242	3.22098	3.33345	14.8043	19.8931	2.40428	up	0.863767	hypothetical protein MTR_4g093820 [Medicago truncatula]	-	GO:0043231//intracellular membrane-bounded organelle	-	-
Araip.SV52G.1	2081	7.2089	6.28939	19.1439	16.2806	1.39197	up	0.813217	hypothetical protein MTR_4g079720 [Medicago truncatula]	-	-	-	-
Araip.KI88P.1	291	0.490975	0.458946	5.792	4.06728	3.3756	up	0.80391	hypothetical protein MTR_4g068220 [Medicago truncatula]	K03969|1|8e-11|63.2|vvi:100250774|phage shock protein A	-	-	-
Araip.L4IFZ.1	1030	0	0	4.01657	2.87276	8.42822	up	0.86072	hypothetical protein MTR_4g012450 [Medicago truncatula]	-	-	-	-
Araip.L5JPH.1	453	7.56946	6.48603	20.6329	22.8616	1.6297	up	0.837796	hypothetical protein MTR_3g105690 [Medicago truncatula]	-	-	-	-
Araip.G7F8Y.1	1705	17.1783	11.7495	48.5287	53.1048	1.81284	up	0.865406	hypothetical protein MTR_3g077030 [Medicago truncatula]	-	-	-	-
Araip.S8WH0.1	2164	38.7555	33.882	133.895	154.921	1.99136	up	0.877761	hypothetical protein MTR_3g020820 [Medicago truncatula]	-	-	-	-
Araip.1L5EA.1	1718	5.07293	5.67485	14.0917	14.123	1.39241	up	0.802369	hypothetical protein MTR_3g014680 [Medicago truncatula]	-	-	-	-
Araip.MY3L6.1	606	59.6485	35.482	145.892	80.8095	1.25282	up	0.8366	hypothetical protein MTR_2g101120 [Medicago truncatula]	-	-	-	-
Araip.19KXY.1	1566	3.01075	1.10868	6.55559	11.8093	2.15644	up	0.825424	hypothetical protein MTR_2g099520 [Medicago truncatula]	-	GO:0044464//cell part	-	-
Araip.03QEB.1	1715	0.999699	0.85661	5.80735	6.7288	2.75559	up	0.812791	hypothetical protein MTR_2g098580 [Medicago truncatula]	K11968|1|8e-27|116|mtr:MTR_2g098580|ariadne-1	GO:0044464//cell part	GO:0046914//transition metal ion binding	-
Araip.30DEX.1	1616	2.38712	2.2314	12.2314	10.0707	2.27168	up	0.842482	hypothetical protein MTR_2g098340 [Medicago truncatula]	-	GO:0016020//membrane	-	-
Araip.096J9.1	786	16.5413	11.7241	42.6924	53.0803	1.76057	up	0.86398	hypothetical protein MTR_2g069400 [Medicago truncatula]	-	-	-	-
Araip.43EJB.1	1273	0.224468	0.104912	4.45351	3.25414	4.54847	up	0.813561	hypothetical protein MTR_1g018610 [Medicago truncatula]	-	-	GO:0048037//cofactor binding	GO:0008152//metabolic process
Araip.W644X.1	261	0	0	2.34827	4.53478	8.4269	up	0.86072	hypothetical protein MTR_1g017990 [Medicago truncatula]	-	-	-	-
Araip.Z2KJD.1	795	1.97687	2.51987	9.82951	10.4214	2.17104	up	0.832487	hypothetical protein MTR_042s0018 [Medicago truncatula]	K14572|1|1e-13|74.7|mtr:MTR_8g018890|midasin	GO:0031410//cytoplasmic vesicle	-	-
Araip.A38VE.1	1661	21.7622	21.7094	43.7258	49.7017	1.10377	up	0.819099	hypothetical protein MTR_040s0041 [Medicago truncatula]	-	-	GO:0070011//peptidase activity, acting on L-amino acid peptides	GO:0019538//protein metabolic process
Araip.I42EZ.1	3435	11.5214	7.19282	32.4738	38.8065	1.92937	up	0.866127	hypernodulation aberrant root formation protein [Lotus japonicus]	K00924|1|0.0|1134|ath:AT1G75820|[EC:2.7.1.-]	GO:0031224//intrinsic to membrane	GO:0016491//oxidoreductase activity;GO:0005102//receptor binding;GO:0032559;GO:0004702//receptor signaling protein serine/threonine kinase activity	GO:0048869//cellular developmental process;GO:0009933//meristem structural organization;GO:0007169//transmembrane receptor protein tyrosine kinase signaling pathway;GO:0006464//cellular protein modification process
Araip.XR8KB.1	1059	1.61896		8.97067	13.9705	3.81591	up	0.881874	hyoscyamine 6-dioxygenase-like [Glycine max]	K06892|1|8e-41|166|pop:POPTR_550478|;K00475|2|9e-38|155|ath:AT3G51240|naringenin 3-dioxygenase [EC:1.14.11.9]	-	-	-
Araip.EZ4HJ.1	1449	138.831	124.244	414.415	324.687	1.4903	up	0.854985	hydroperoxide lyase [Glycine max]	K01723|1|0.0|806|gmx:100810890|hydroperoxide dehydratase [EC:4.2.1.92]	-	GO:0016491//oxidoreductase activity;GO:0005506//iron ion binding	-
Araip.7L4MP.1	1384	7.3295	7.04435	17.9353	16.4623	1.25886	up	0.801681	HVA22-like protein i [Medicago truncatula]	-	-	-	-
Araip.VX5KB.1	951	4.05635	3.93217	12.084	17.4239	1.8851	up	0.838337	homeobox-leucine zipper protein HOX19-like [Glycine max]	K09338|1|2e-26|117|ath:AT5G06710|homeobox-leucine zipper protein	-	-	-
Araip.30XFU.1	1223	161.565	129.95	369.093	283.072	1.16167	up	0.833208	Homeobox-leucine zipper protein ATHB-7 [Medicago truncatula]	K09338|1|4e-49|192|aly:ARALYDRAFT_486694|homeobox-leucine zipper protein	-	GO:0003677//DNA binding	GO:0009755//hormone-mediated signaling pathway;GO:0006351//transcription, DNA-dependent;GO:0006950//response to stress
Araip.N53HM.1	579	9.37685	8.07317	22.7588	31.6847	1.64153	up	0.848856	homeobox-leucine zipper protein [Linum usitatissimum]	K09338|1|4e-36|148|aly:ARALYDRAFT_481142|homeobox-leucine zipper protein	GO:0043231//intracellular membrane-bounded organelle	GO:0003677//DNA binding;GO:0001071//nucleic acid binding transcription factor activity	GO:0006351//transcription, DNA-dependent
Araip.LI4LD.1	1516	14.8905	13.0382	36.8912	32.0097	1.30277	up	0.827866	homeobox protein, [Ricinus communis]	K09338|1|2e-55|214|ath:AT4G37790|homeobox-leucine zipper protein	-	GO:0003677//DNA binding	GO:0006351//transcription, DNA-dependent
Araip.SD3NU.1	1102	44.0808	39.2661	168.38	145.531	1.91316	up	0.875303	homeobox protein knotted-1-like 3-like [Glycine max]	-	GO:0043231//intracellular membrane-bounded organelle;GO:0044444//cytoplasmic part	GO:0003677//DNA binding;GO:0001071//nucleic acid binding transcription factor activity	GO:0006351//transcription, DNA-dependent;GO:0009314//response to radiation
Araip.11BKV.1	1106	26.2236	19.4413	54.0304	48.0227	1.16016	up	0.823999	homeobox protein knotted-1-like 3-like [Glycine max]	-	-	-	-
Araip.69GAG.1	1995	1.3607	0.803328	7.52683	9.64067	2.98789	up	0.844498	homeobox protein BEL1 homolog [Vitis vinifera]	-	GO:0043231//intracellular membrane-bounded organelle;GO:0044444//cytoplasmic part	GO:0005488//binding	GO:0003006//developmental process involved in reproduction
Araip.R4BM2.1	1145	88.4693	102.76	199.259	200.924	1.06536	up	0.819444	HMG1/2-like protein [Medicago truncatula]	K10802|1|2e-24|110|mtr:MTR_7g068280|high mobility group protein B1	GO:0043229//intracellular organelle	GO:0003676//nucleic acid binding	-
Araip.MCH9G.1	3261	14.5459	13.6789	29.4609	33.4821	1.15709	up	0.815265	histone-lysine N-methyltransferase EZA1-like [Glycine max]	K11430|1|0.0|1000|gmx:100808730|enhancer of zeste [EC:2.1.1.43]	GO:0043231//intracellular membrane-bounded organelle	GO:0003723//RNA binding	GO:0040029//regulation of gene expression, epigenetic;GO:0003006//developmental process involved in reproduction
Araip.M14D6.1	2992	1.1938	0.848099	10.652	13.2025	3.54628	up	0.876352	hippocampus abundant transcript-like protein 1-like [Glycine max]	-	-	-	GO:0006810//transport;GO:0042221//response to chemical stimulus
Araip.HMM2L.1	482	10.3746	5.54163	26.0673	37.4472	1.99658	up	0.867127	hippocampus abundant transcript 1 protein-like [Glycine max]	-	GO:0016020//membrane	GO:0005215//transporter activity	GO:0006810//transport;GO:0042221//response to chemical stimulus
Araip.VD076.1	1169	13.8107	15.0804	49.0214	51.8891	1.80438	up	0.865177	high-affinity nitrate transporter 3.1-like [Glycine max]	-	GO:0016020//membrane	GO:0015103//inorganic anion transmembrane transporter activity	GO:0006950//response to stress;GO:0015698//inorganic anion transport
Araip.K6VSE.1	2151	6.24366	5.46382	18.1647	26.8245	1.94215	up	0.857033	Heat-shock protein [Medicago truncatula]	K03283|1|0.0|764|gmx:100782173|heat shock 70kDa protein 1/8	-	GO:0016491//oxidoreductase activity;GO:0000166//nucleotide binding	-
Araip.2404G.1	1253	8.20982	8.74011	33.2619	23.0245	1.73151	up	0.854755	heat shock transcription factor HSFA2 [Glycine max]	-	GO:0043231//intracellular membrane-bounded organelle	GO:0005488//binding	GO:0009642//response to light intensity;GO:0009987//cellular process;GO:0000302//response to reactive oxygen species;GO:0009743//response to carbohydrate stimulus;GO:0009408//response to heat;GO:0006986//response to unfolded protein
Araip.GU3GU.1	3008	0.379983	0.399594	7.33523	4.72172	3.95103	up	0.843285	G-type lectin S-receptor-like serine/threonine-protein kinase At4g27290-like [Glycine max]	K13418|1|8e-17|84.0|vvi:100247683|somatic embryogenesis receptor kinase 1 [EC:2.7.10.1 2.7.11.1];K13417|4|4e-15|78.2|ath:AT2G13790|somatic embryogenesis receptor kinase 4 [EC:2.7.10.1 2.7.11.1]	-	GO:0030246//carbohydrate binding;GO:0004672//protein kinase activity;GO:0032559	GO:0006464//cellular protein modification process;GO:0008037//cell recognition
Araip.M5TVP.1	2493	9.91461	8.35712	29.7476	32.5211	1.76889	up	0.858049	G-type lectin S-receptor-like serine/threonine-protein kinase At2g19130-like [Glycine max]	K13416|1|6e-59|227|rcu:RCOM_1534760|brassinosteroid insensitive 1-associated receptor kinase 1 [EC:2.7.10.1 2.7.11.1];K13418|2|9e-59|226|ath:AT1G71830|somatic embryogenesis receptor kinase 1 [EC:2.7.10.1 2.7.11.1]	-	GO:0030246//carbohydrate binding;GO:0004672//protein kinase activity;GO:0032559	GO:0006464//cellular protein modification process;GO:0008037//cell recognition
Araip.ZZI8I.1	1423	0.301209	0.469266	7.42973	4.36668	3.93645	up	0.841007	glycosyltransferase GT07O02 [Pueraria montana var. lobata]	K08237|1|5e-126|449|vvi:100246482|hydroquinone glucosyltransferase [EC:2.4.1.218]	-	-	-
Araip.L3NWH.1	1306	8.86123	11.2487	28.979	21.8636	1.33813	up	0.822573	glycogenin-1-like [Glycine max]	K00750|1|4e-12|70.1|rcu:RCOM_1590700|glycogenin glucosyltransferase [EC:2.4.1.186]	-	GO:0016740//transferase activity	-
Araip.G2WFV.1	2346	8.28253	8.99463	20.639	23.3335	1.34774	up	0.817756	glycerol-3-phosphate transporter [Glycine max]	K13783|1|0.0|780|gmx:100795072|MFS transporter, OPA family, solute carrier family 37 (glycerol-3-phosphate transporter), member 1/2	GO:0043231//intracellular membrane-bounded organelle	-	GO:0071702
Araip.5F7F4.1	1015	1.68915	1.3158	10.2653	11.9524	2.8863	up	0.857098	glutathione S-transferase GST 16 [Glycine max]	K00799|1|9e-67|251|mtr:MTR_8g056940|glutathione S-transferase [EC:2.5.1.18]	-	GO:0016765//transferase activity, transferring alkyl or aryl (other than methyl) groups	-
Araip.R2FTY.1	915	0.936876	0.437879	8.20548	7.92286	3.55235	up	0.85505	glutathione S-transferase [Glycine max]	K00799|1|1e-73|274|mtr:MTR_1g090100|glutathione S-transferase [EC:2.5.1.18]	-	-	-
Araip.VF4EA.1	1743	26.1484	27.1244	153.928	170.271	2.60541	up	0.891771	glucose-6-phosphate/phosphate translocator 2, chloroplastic-like [Glycine max]	K15283|1|2e-163|573|gmx:100804205|solute carrier family 35, member E1	GO:0031224//intrinsic to membrane;GO:0031090//organelle membrane	GO:0015291//secondary active transmembrane transporter activity;GO:0015119;GO:0005342//organic acid transmembrane transporter activity	GO:0009642//response to light intensity;GO:0051707//response to other organism;GO:0009746;GO:0015712//hexose phosphate transport;GO:0015711//organic anion transport;GO:0015717//triose phosphate transport;GO:0019953//sexual reproduction;GO:0034285;GO:00159
Araip.MU9UP.1	1280	26.2307	25.7716	60.9308	59.1789	1.20771	up	0.828865	glucose-6-phosphate 1-epimerase-like [Glycine max]	K01792|1|7e-118|421|gmx:100787217|glucose-6-phosphate 1-epimerase [EC:5.1.3.15]	-	GO:0005488//binding;GO:0016857//racemase and epimerase activity, acting on carbohydrates and derivatives	GO:0019318//hexose metabolic process
Araip.HIE89.1	1759	135.482	131.731	965.168	1260.45	3.05815	up	0.901439	glucose-1-phosphate adenylyltransferase large subunit 1-like [Glycine max]	K00975|1|0.0|929|gmx:100808791|glucose-1-phosphate adenylyltransferase [EC:2.7.7.27]	GO:0009536//plastid	GO:0070566//adenylyltransferase activity	GO:0005977//glycogen metabolic process
Araip.8R33D.1	4046	46.2591	61.2311	168.07	168.79	1.64794	up	0.86462	GIGANTEA [Glycine max]	K12124|1|0.0|1680|vvi:100254197|GIGANTEA	GO:0031981//nuclear lumen	GO:0005488//binding	GO:0000302//response to reactive oxygen species;GO:0048582;GO:0009266//response to temperature stimulus;GO:0007623//circadian rhythm;GO:0006351//transcription, DNA-dependent;GO:0009639//response to red or far red light
Araip.WW4C8.1	4388	66.9435	71.5246	174.84	202.399	1.44592	up	0.848496	GIGANTEA [Glycine max]	K12124|1|0.0|1715|vvi:100254197|GIGANTEA	GO:0031981//nuclear lumen	GO:0005488//binding	GO:0000302//response to reactive oxygen species;GO:0048582;GO:0009266//response to temperature stimulus;GO:0007623//circadian rhythm;GO:0006351//transcription, DNA-dependent;GO:0009639//response to red or far red light
Araip.SGA37.1	1225	61.5814	43.3912	179.367	120.532	1.51446	up	0.853903	gibberellin 2-oxidase [Vigna angularis]	K04125|1|2e-128|456|pop:POPTR_550316|gibberellin 2-oxidase [EC:1.14.11.13]	-	GO:0046872//metal ion binding;GO:0016491//oxidoreductase activity	-
Araip.14WPS.1	609	0.938414	0.657898	11.322	12.1467	3.87793	up	0.884741	gibberellin 20 oxidase 2-like [Glycine max]	K05282|1|8e-15|78.2|zma:778427|gibberellin 20-oxidase [EC:1.14.11.12]	-	GO:0003824//catalytic activity	GO:0008152//metabolic process
Araip.6D3E7.1	1486	27.6902	25.0749	58.9802	71.2855	1.3038	up	0.836534	Gibberellic acid receptor-b [Medicago truncatula]	K14493|1|2e-172|603|pop:POPTR_552633|gibberellin receptor GID1 [EC:3.-.-.-]	-	GO:0004871//signal transducer activity;GO:0003824//catalytic activity	-
Araip.E6C1X.1	919	0.310933	0.145324	13.0049	11.7521	5.76185	up	0.949777	GDSL esterase/lipase CPRD49-like [Glycine max]	-	-	GO:0016787//hydrolase activity	GO:0044238//primary metabolic process
Araip.TH7G5.1	1067	8.97144	11.0147	25.4178	31.6138	1.51276	up	0.838664	GDSL esterase/lipase At2g03980-like [Glycine max]	K01206|1|6e-09|59.7|aly:ARALYDRAFT_475890|alpha-L-fucosidase [EC:3.2.1.51];K00514|3|4e-07|53.5|rcu:RCOM_1428040|zeta-carotene desaturase [EC:1.3.5.6]	-	-	-
Araip.1Y3MU.1	1396	17.2963	22.5778	39.7331	51.0821	1.18748	up	0.824753	GDSL esterase/lipase At2g03980-like [Glycine max]	K01206|1|1e-11|69.3|aly:ARALYDRAFT_475890|alpha-L-fucosidase [EC:3.2.1.51];K00514|3|3e-11|67.4|rcu:RCOM_1428040|zeta-carotene desaturase [EC:1.3.5.6]	-	-	-
Araip.9LQ1M.1	1241	58.3698	69.198	135.692	149.139	1.15885	up	0.831291	ganglioside-induced differentiation-associated protein [Phaseolus vulgaris]	-	-	-	-
Araip.KNT6A.1	2634	54.1336	57.1936	163.812	148.228	1.48693	up	0.853379	galactinol--sucrose galactosyltransferase 1-like [Glycine max]	K06617|1|0.0|1348|gmx:100785506|raffinose synthase [EC:2.4.1.82]	-	GO:0008378//galactosyltransferase activity	-
Araip.9J1EH.1	810	0	0	3.02666	2.92241	8.21652	up	0.836534	ferric-chelate reductase 1-like [Glycine max]	-	-	-	-
Araip.P8NX4.1	2328	1.47292	1.03263	15.0724	21.1626	3.85418	up	0.898899	ferric reductase defective 3a [Glycine max]	-	-	GO:0022857//transmembrane transporter activity	GO:0006810//transport
Araip.655BS.1	2008	3.05954	4.25668	112.858	100.94	4.86901	up	0.951088	Ferredoxin-nitrite reductase [Medicago truncatula]	K00366|1|0.0|940|gmx:732631|ferredoxin-nitrite reductase [EC:1.7.7.1]	-	GO:0051540;GO:0005506//iron ion binding;GO:0016664	GO:0008152//metabolic process
Araip.LH5A8.1	2570	25.1836	24.8918	62.8997	55.437	1.24072	up	0.83193	F-box/LRR-repeat protein 3-like [Glycine max]	K10268|1|3e-43|174|aly:ARALYDRAFT_493343|F-box and leucine-rich repeat protein 2/20	-	-	GO:0019941//modification-dependent protein catabolic process
Araip.V45NT.1	1890	27.6676	29.9611	67.046	69.9031	1.24878	up	0.833503	F-box/LRR-repeat protein 14 [Vitis vinifera]	-	-	-	-
Araip.NCI5S.1	1077	74.9523	51.834	170.724	177.894	1.45925	up	0.848463	F-box/kelch-repeat protein At1g80440-like [Glycine max]	-	-	-	-
Araip.FJE3M.1	1633	186.269	176.49	596.948	659.647	1.79244	up	0.87237	F-box protein SKP2A-like [Glycine max]	K03875|1|2e-144|510|pop:POPTR_818560|F-box and leucine-rich repeat protein 1 (S-phase kinase-associated protein 2);K10268|5|5e-25|113|smo:SELMODRAFT_410553|F-box and leucine-rich repeat protein 2/20	GO:0043231//intracellular membrane-bounded organelle;GO:0031461//cullin-RING ubiquitin ligase complex	GO:0005488//binding;GO:0019787//small conjugating protein ligase activity	GO:0043161//proteasomal ubiquitin-dependent protein catabolic process;GO:0032446//protein modification by small protein conjugation;GO:0009408//response to heat;GO:0048522//positive regulation of cellular process;GO:0009733//response to auxin stimulus;GO:
Araip.DKH8U.1	2015	9.99761	8.61634	23.421	18.9431	1.18646	up	0.804844	F-box protein PP2-A12-like [Glycine max]	-	-	-	-
Araip.D1J6I.1	1137	12.1889	10.5715	26.1439	24.7229	1.1602	up	0.808612	F-box family protein [Medicago truncatula]	-	-	-	-
Araip.X3RSR.1	1663	3.35061	3.13204	21.5602	16.9921	2.57216	up	0.871272	fatty acyl-CoA reductase 3-like isoform 1 [Glycine max]	K13356|1|0.0|778|gmx:100788680|fatty acyl-CoA reductase [EC:1.2.1.-]	-	GO:0003824//catalytic activity	GO:0008152//metabolic process
Araip.N41FJ.1	867	64.7628	40.9748	145.625	182.076	1.63189	up	0.859917	fasciclin-like arabinogalactan protein 11-like isoform 1 [Glycine max]	-	-	-	-
Araip.R7ESZ.1	1370	4.0672	3.89936	11.408	11.663	1.53405	up	0.806105	expansin-like A1-like [Glycine max]	-	-	-	GO:0000003//reproduction
Araip.78H4F.1	1128	2.02658	1.65758	17.1155	18.8869	3.28869	up	0.88461	expansin-A17-like [Glycine max]	-	GO:0044464//cell part	-	-
Araip.H5Y6J.1	1911	13.308	11.0421	29.6668	29.6514	1.28455	up	0.824277	Exocyst complex component [Medicago truncatula]	K07195|1|8e-136|482|aly:ARALYDRAFT_470722|exocyst complex component 7	GO:0031988//membrane-bounded vesicle;GO:0044444//cytoplasmic part;GO:0016020//membrane	-	GO:0006887//exocytosis
Araip.T3D3V.1	465	0.921765		7.57886	4.77249	3.72856	up	0.838713	Ethylene-responsive transcription factor [Medicago truncatula]	K14516|1|2e-25|112|rcu:RCOM_1007740|ethylene-responsive transcription factor 1;K09286|2|4e-25|111|ath:AT4G17500|EREBP-like factor;K14517|3|1e-24|109|ath:AT5G47220|ethylene-responsive transcription factor 2	-	-	-
Araip.N517Q.1	1713	5.08773	4.75584	21.1098	18.0508	1.99215	up	0.855509	epsin-3-like [Glycine max]	K12471|1|3e-14|77.4|pop:POPTR_552810|epsin	-	-	-
Araip.C4EXT.1	1305	7.55424	8.80121	19.6081	19.0461	1.24085	up	0.805876	Epoxide hydrolase [Medicago truncatula]	-	-	GO:0003824//catalytic activity	-
Araip.BUW68.1	2600	7.8031	7.49953	16.5011	21.6231	1.31693	up	0.811513	endoribonuclease Dicer homolog 2-like [Glycine max]	K11592|1|0.0|717|pop:POPTR_770140|endoribonuclease Dicer [EC:3.1.26.-]	-	GO:0003676//nucleic acid binding;GO:0016787//hydrolase activity	GO:0006259//DNA metabolic process;GO:0030422//production of siRNA involved in RNA interference;GO:0002252;GO:0035195//gene silencing by miRNA
Araip.TUL3I.1	1401	1.32574	0.476635	5.24967	7.18088	2.78592	up	0.812447	Endoglucanase; AltName: Full=Abscission cellulase; AltName: Full=Endo-1,4-beta-glucanase; Flags: Precursor	K01179|1|8e-108|388|pop:POPTR_802297|endoglucanase [EC:3.2.1.4]	-	GO:0004553//hydrolase activity, hydrolyzing O-glycosyl compounds	GO:0000272//polysaccharide catabolic process
Araip.N419E.1	928	1.07771	0.57566	12.8788	3.6668	3.32297	up	0.850413	embryonic protein DC-8-like [Glycine max]	-	-	-	-
Araip.X14G7.1	1190	9.48489	4.82587	28.9711	28.3462	2.00187	up	0.865144	EG45-like domain containing protein-like [Glycine max]	-	-	-	-
Araip.D6MSX.1	1031	10.1162	11.9175	28.8318	22.9598	1.23301	up	0.816232	E3 ubiquitin-protein ligase SINA-like 10-like [Glycine max]	K04506|1|4e-23|106|pop:POPTR_750490|E3 ubiquitin-protein ligase SIAH1 [EC:6.3.2.19]	GO:0005622//intracellular	GO:0005488//binding	GO:0009987//cellular process
Araip.TUZ19.1	699	22.4837	16.8136	59.8432	78.3126	1.81379	up	0.867684	E3 ubiquitin-protein ligase RMA1H1-like [Glycine max]	K10666|1|2e-22|103|aly:ARALYDRAFT_889362|E3 ubiquitin-protein ligase RNF5 [EC:6.3.2.19]	GO:0043227//membrane-bounded organelle;GO:0016020//membrane	GO:0016874//ligase activity	GO:0006511//ubiquitin-dependent protein catabolic process;GO:0042221//response to chemical stimulus;GO:0006950//response to stress
Araip.ZQ4EG.1	2405	8.97044	8.71844	20.2601	21.5308	1.24034	up	0.808989	E3 ubiquitin protein ligase DRIP2-like [Glycine max]	-	-	GO:0046872//metal ion binding	-
Araip.NG0LV.1	906	21.2891	19.4581	57.6707	41.9674	1.29	up	0.833617	Dynein light chain [Medicago truncatula]	K10418|1|7e-15|76.6|olu:OSTLU_39788|dynein light chain LC8-type	GO:0043231//intracellular membrane-bounded organelle;GO:0015630//microtubule cytoskeleton	GO:0003774//motor activity	GO:0048468//cell development;GO:0048513//organ development
Araip.DM4R2.1	222	0	0	3.45101	2.66572	8.25662	up	0.841352	dwarf 27 [Medicago truncatula]	-	-	-	-
Araip.BT4VK.1	2269	44.4552	45.2633	97.1752	89.1335	1.05422	up	0.815265	DUF21 domain-containing protein At2g14520-like [Glycine max]	-	GO:0016020//membrane	-	-
Araip.VLM2P.1	940	50.9177	32.1096	131.545	110.488	1.54355	up	0.857869	Drm3 [Medicago truncatula]	-	-	-	-
Araip.7N70L.1	1048	13.7693	7.51874	26.7559	20.3286	1.14521	up	0.805532	dnaJ homolog subfamily C member 28-like [Glycine max]	K03457|1|4e-69|258|osa:4346324|nucleobase:cation symporter-1, NCS1 family	-	GO:0015205//nucleobase transmembrane transporter activity	-
Araip.A1YHK.1	1486	19.037	13.2115	38.3578	47.0922	1.40585	up	0.837419	DNA-directed RNA polymerase II subunit RPB9 [Vitis vinifera]	K03017|1|9e-54|206|vvi:100253286|DNA-directed RNA polymerase II subunit RPB9	GO:0055029;GO:0016591//DNA-directed RNA polymerase II, holoenzyme	GO:0003676//nucleic acid binding;GO:0046914//transition metal ion binding;GO:0034062//RNA polymerase activity	GO:0006351//transcription, DNA-dependent
Araip.QB1AT.1	576	11.9061	9.27453	26.3355	27.997	1.35907	up	0.826129	disease resistance-responsive family protein [Arachis hypogaea]	-	-	-	-
Araip.7JP33.1	850	18.9938	20.1115	64.5347	69.4482	1.77661	up	0.866946	Disease resistance response protein Pi49 [Medicago truncatula]	-	-	-	GO:0050896//response to stimulus
Araip.B08ZE.1	822	9.55967	10.3983	27.0287	33.2971	1.59581	up	0.845628	Disease resistance response protein Pi49 [Medicago truncatula]	-	-	-	GO:0050896//response to stimulus
Araip.7N2TS.1	582	6.87364	2.5242	19.4822	17.7943	1.98787	up	0.853559	Disease resistance response protein [Medicago truncatula]	-	GO:0031410//cytoplasmic vesicle	-	-
Araip.8C6BV.1	1534	13.9707	15.7582	43.3504	42.436	1.52888	up	0.850265	dihydroflavonol-4-reductase-like [Glycine max]	K13082|1|3e-66|250|vvi:100233141|bifunctional dihydroflavonol 4-reductase/flavanone 4-reductase [EC:1.1.1.219 1.1.1.234]	-	GO:0016616//oxidoreductase activity, acting on the CH-OH group of donors, NAD or NADP as acceptor;GO:0005488//binding	GO:0008152//metabolic process
Araip.I1C79.1	1499	1.04844	1.15823	8.38188	7.59969	2.85646	up	0.836239	Dihydroflavonol-4-reductase [Medicago truncatula]	K13082|1|4e-76|283|ath:AT5G42800|bifunctional dihydroflavonol 4-reductase/flavanone 4-reductase [EC:1.1.1.219 1.1.1.234]	-	GO:0048037//cofactor binding	GO:0008152//metabolic process
Araip.SN28B.1	968	0.44279	0.827809	7.28134	7.6419	3.55398	up	0.849643	diacylglycerol acyltransferase [Arachis hypogaea]	-	-	-	-
Araip.27007.1	1385	2.57895	1.92857	19.9137	25.2098	3.32347	up	0.890706	diacylglycerol acyltransferase [Arachis hypogaea]	-	-	-	-
Araip.CJ1ZA.1	1706	2.09369	0.939413	9.61023	10.9269	2.75937	up	0.850069	cytokinin dehydrogenase 1-like [Glycine max]	K00279|1|0.0|740|gmx:100808738|cytokinin dehydrogenase [EC:1.5.99.12]	-	GO:0016645//oxidoreductase activity, acting on the CH-NH group of donors;GO:0050662//coenzyme binding	GO:0006725//cellular aromatic compound metabolic process
Araip.5QU0A.1	3587	0.517802	0.819116	4.8697	6.64051	3.10593	up	0.813561	Cytochrome P450 monooxygenase CYP704G9 [Medicago truncatula]	K00517|1|1e-95|349|ath:AT3G56630|[EC:1.14.-.-];K15402|5|2e-90|332|mtr:MTR_4g075110|cytochrome P450, family 86, subfamily B, polypeptide 1 (fatty acid omega-hydroxylase) [EC:1.14.-.-]	-	GO:0016491//oxidoreductase activity;GO:0005506//iron ion binding	GO:0008152//metabolic process
Araip.S5BKS.1	2305	26.1573	24.451	53.18	57.0608	1.12321	up	0.822409	cytochrome P450 86B1-like [Glycine max]	K15402|1|0.0|916|gmx:100809503|cytochrome P450, family 86, subfamily B, polypeptide 1 (fatty acid omega-hydroxylase) [EC:1.14.-.-]	GO:0043231//intracellular membrane-bounded organelle	GO:0005506//iron ion binding;GO:0016712//oxidoreductase activity, acting on paired donors, with incorporation or reduction of molecular oxygen, reduced flavin or flavoprotein as one donor, and incorporation of one atom of oxygen	GO:0000038//very long-chain fatty acid metabolic process
Araip.IJ2K6.1	1711	1.25254	0.390278	14.8658	14.7861	4.17387	up	0.902815	cytochrome P450 82A4-like [Glycine max]	K00517|1|3e-118|423|ath:AT4G31940|[EC:1.14.-.-];K05280|2|4e-74|277|aly:ARALYDRAFT_487632|flavonoid 3'-monooxygenase [EC:1.14.13.21];K15814|5|3e-70|264|gmx:100037459|beta-amyrin 24-hydroxylase [EC:1.14.99.43]	-	GO:0046872//metal ion binding	-
Araip.WS1DN.1	1745	0.245628	0.306139	4.65382	4.74788	4.09079	up	0.821574	cytochrome P450 82A1-like [Glycine max]	K00517|1|2e-109|394|ath:AT4G31940|[EC:1.14.-.-];K05280|2|1e-71|269|aly:ARALYDRAFT_487632|flavonoid 3'-monooxygenase [EC:1.14.13.21]	-	GO:0046872//metal ion binding;GO:0016491//oxidoreductase activity	-
Araip.S1K4S.1	2152	0.531129	0.744721	7.61852	9.55607	3.75075	up	0.864914	cytochrome P450 82A1-like [Glycine max]	K00517|1|5e-118|422|ath:AT4G31940|[EC:1.14.-.-];K05280|2|1e-71|269|rcu:RCOM_1469920|flavonoid 3'-monooxygenase [EC:1.14.13.21]	-	GO:0046872//metal ion binding	-
Araip.0S9TE.1	828	0.345105	0.645185	6.47689	4.64569	3.4895	up	0.821279	cytochrome P450 81D1-like [Glycine max]	K00517|1|2e-42|170|ath:AT4G37320|[EC:1.14.-.-]	-	-	-
Araip.46M4U.1	1648	3.46781	2.75535	11.3431	10.324	1.79979	up	0.819886	cytochrome P450 76C4-like [Glycine max]	K00517|1|1e-113|408|osa:4348172|[EC:1.14.-.-];K16084|2|1e-90|331|osa:4329723|cytochrome P450, family 76, subfamily M, polypeptide 7 (ent-cassa-12,15-diene 11-hydroxylase) [EC:1.14.13.145];K09755|4|3e-81|300|mtr:MTR_5g021390|ferulate-5-hydroxylase [EC:1.14	-	GO:0046872//metal ion binding	-
Araip.RXK1S.1	1959	0.583455	0.340871	9.3859	11.0262	4.46488	up	0.898456	cytochrome P450 71D8-like [Glycine max]	K13267|1|7e-123|439|gmx:100814284|cytochrome P450, family 71, subfamily D, polypeptide 9 (flavonoid 6-hydroxylase) [EC:1.14.13.-];K00517|2|1e-113|408|ath:AT3G26300|[EC:1.14.-.-];K16083|4|3e-108|390|osa:4329725|cytochrome P450, family 71, subfamily Z, poly	-	-	-
Araip.13H0V.1	1897	118.547	112.573	359.275	334.967	1.5868	up	0.860605	cytochrome P450 71A1-like [Vitis vinifera]	K00517|1|2e-111|400|ath:AT3G26310|[EC:1.14.-.-];K09755|2|2e-107|388|rcu:RCOM_0193830|ferulate-5-hydroxylase [EC:1.14.-.-];K13029|5|1e-105|382|sbi:SORBI_01g001180|4-hydroxyphenylacetaldehyde oxime monooxygenase [EC:1.14.13.68]	GO:0016020//membrane	GO:0016491//oxidoreductase activity;GO:0005506//iron ion binding	GO:0008152//metabolic process
Araip.H2RKS.1	4572	1.28124	1.86951	7.8087	8.70468	2.38987	up	0.825687	cytochrome P450 71A1-like [Glycine max]	K00517|1|3e-108|392|ath:AT4G13310|[EC:1.14.-.-]	-	GO:0046872//metal ion binding	-
Araip.6QX0L.1	1894	17.2746	8.03858	39.5601	49.6803	1.81781	up	0.864177	cytochrome P450 71A1-like [Glycine max]	K00517|1|3e-94|343|ath:AT4G13310|[EC:1.14.-.-];K11868|5|1e-90|332|aly:ARALYDRAFT_481994|cytochrome P450, family 71, subfamily A, polypeptide 13 (indoleacetaldoxime dehydratase) [EC:4.99.1.6]	-	GO:0046872//metal ion binding	-
Araip.T1KRW.1	1800	3.09559	3.26463	10.0447	10.6029	1.69883	up	0.811906	cytochrome P450 71A1-like [Glycine max]	K00517|1|5e-92|336|ath:AT3G26210|[EC:1.14.-.-]	-	-	-
Araip.NGS4U.1	1863	14.9546	16.7748	34.6257	34.7831	1.1293	up	0.816019	cytochrome P450 71A1-like [Glycine max]	K09755|1|0.0|689|rcu:RCOM_0193830|ferulate-5-hydroxylase [EC:1.14.-.-]	-	GO:0016709//oxidoreductase activity, acting on paired donors, with incorporation or reduction of molecular oxygen, NAD(P)H as one donor, and incorporation of one atom of oxygen;GO:0005506//iron ion binding	GO:0008152//metabolic process
Araip.CC4A1.1	1589	9.17124	4.62267	50.6249	73.5546	3.17032	up	0.898751	cytochrome P450 716B2-like [Glycine max]	K09843|1|9e-65|245|smo:SELMODRAFT_104642|(+)-abscisic acid 8'-hydroxylase [EC:1.14.13.93]	-	GO:0016709//oxidoreductase activity, acting on paired donors, with incorporation or reduction of molecular oxygen, NAD(P)H as one donor, and incorporation of one atom of oxygen;GO:0005506//iron ion binding	GO:0008152//metabolic process
Araip.LP1HW.1	2058	7.9837	6.61926	25.0163	20.4164	1.63747	up	0.843875	cytochrome P450 716B2-like [Glycine max]	K09843|1|7e-68|256|aly:ARALYDRAFT_683506|(+)-abscisic acid 8'-hydroxylase [EC:1.14.13.93];K12639|4|6e-67|253|mtr:MTR_7g033040|cytochrome P450, family 724, subfamily B, polypeptide 1 [EC:1.14.13.-]	-	GO:0016709//oxidoreductase activity, acting on paired donors, with incorporation or reduction of molecular oxygen, NAD(P)H as one donor, and incorporation of one atom of oxygen;GO:0005506//iron ion binding	-
Araip.5Y3BS.1	1803	0.950906	1.11109	17.5915	21.909	4.25976	up	0.914138	cytochrome P450 704C1-like [Glycine max]	K15398|1|6e-98|356|ppp:PHYPADRAFT_151187|cytochrome P450, family 86, subfamily A, polypeptide 2/4/7/8 (fatty acid omega-hydroxylase) [EC:1.14.-.-];K15402|2|6e-97|352|ppp:PHYPADRAFT_180507|cytochrome P450, family 86, subfamily B, polypeptide 1 (fatty acid	-	GO:0016712//oxidoreductase activity, acting on paired donors, with incorporation or reduction of molecular oxygen, reduced flavin or flavoprotein as one donor, and incorporation of one atom of oxygen;GO:0005506//iron ion binding	GO:0008152//metabolic process
Araip.JB4PG.1	2826	12.1336	10.4442	36.8152	30.2072	1.56974	up	0.84725	cytochrome P450 4F12-like [Glycine max]	K00517|1|7e-18|90.5|ath:AT5G09970|[EC:1.14.-.-];K13261|3|2e-15|82.4|gmx:100776878|cytochrome P450, family 93, subfamily A, polypeptide 1 (3,9-dihydroxypterocarpan 6a-monooxygenase) [EC:1.14.13.28];K05280|5|4e-15|81.3|aly:ARALYDRAFT_487632|flavonoid 3'-mon	-	GO:0046872//metal ion binding;GO:0016491//oxidoreductase activity	-
Araip.QK802.1	1460	2.44647	2.92719	17.5264	24.9281	2.98194	up	0.882218	cytochrome P450 3A13-like [Glycine max]	K00517|1|1e-146|517|osa:4341325|[EC:1.14.-.-];K09754|3|1e-18|92.4|gmx:100811080|coumaroylquinate(coumaroylshikimate) 3'-monooxygenase [EC:1.14.13.36];K13261|4|2e-18|91.7|gmx:100776878|cytochrome P450, family 93, subfamily A, polypeptide 1 (3,9-dihydroxypt	-	GO:0016712//oxidoreductase activity, acting on paired donors, with incorporation or reduction of molecular oxygen, reduced flavin or flavoprotein as one donor, and incorporation of one atom of oxygen;GO:0005506//iron ion binding	GO:0060918//auxin transport;GO:0009813//flavonoid biosynthetic process;GO:0009933//meristem structural organization;GO:0010346;GO:0016109
Araip.ZHH6M.1	6294	18.4778	17.718	45.3783	53.0767	1.44364	up	0.841122	Cytochrome P450 [Medicago truncatula]	K00517|1|7e-96|351|ath:AT3G26210|[EC:1.14.-.-]	-	GO:0046872//metal ion binding	-
Araip.T40FV.1	1968	15.3909	14.1154	41.1869	28.2663	1.23502	up	0.82395	Cytochrome c oxidase subunit [Medicago truncatula]	K14709|1|2e-117|420|mtr:MTR_3g104400|solute carrier family 39 (zinc transporter), member 1/2/3	GO:0009536//plastid;GO:0030118//clathrin coat;GO:0031090//organelle membrane	GO:0005488//binding;GO:0016491//oxidoreductase activity;GO:0022890//inorganic cation transmembrane transporter activity;GO:0046915//transition metal ion transmembrane transporter activity	GO:0051707//response to other organism;GO:0006825//copper ion transport;GO:0006829//zinc ion transport;GO:0009606//tropism;GO:0006605//protein targeting;GO:0006826//iron ion transport
Araip.SD1SY.1	2991	1.67187	1.65211	8.35026	9.94229	2.46027	up	0.835059	cysteine-rich receptor-like protein kinase 25-like [Glycine max]	K04733|1|9e-60|230|smo:SELMODRAFT_159261|interleukin-1 receptor-associated kinase 4 [EC:2.7.11.1];K13430|3|8e-58|224|rcu:RCOM_1078760|serine/threonine-protein kinase PBS1 [EC:2.7.11.1];K00924|4|3e-57|222|osa:4333912|[EC:2.7.1.-]	-	-	-
Araip.7JC4X.1	1530	34.271	16.2359	98.2441	148.914	2.29088	up	0.885593	cysteine protease-like protein [Arachis hypogaea]	K01376|1|1e-132|470|ath:AT4G16190|[EC:3.4.22.-];K01373|3|9e-114|408|ppp:PHYPADRAFT_209158|cathepsin F [EC:3.4.22.41]	-	GO:0004175//endopeptidase activity	GO:0019538//protein metabolic process
Araip.HCG81.1	1369	423.403	355.296	962.999	841.105	1.21215	up	0.836665	cysteine protease [Arachis diogoi]	K01376|1|6e-139|491|osa:4329339|[EC:3.4.22.-];K01373|3|5e-120|428|ppp:PHYPADRAFT_209158|cathepsin F [EC:3.4.22.41]	-	GO:0004175//endopeptidase activity	GO:0019538//protein metabolic process
Araip.KRR3N.1	1248	5.26617	6.31381	15.1015	18.2563	1.52639	up	0.825392	Cys endopeptidase	K01365|1|3e-148|522|mtr:MTR_135s0001|cathepsin L [EC:3.4.22.15]	GO:0044432//endoplasmic reticulum part;GO:0016023//cytoplasmic membrane-bounded vesicle	GO:0004175//endopeptidase activity;GO:0016628//oxidoreductase activity, acting on the CH-CH group of donors, NAD or NADP as acceptor	GO:0019538//protein metabolic process
Araip.L153Y.1	3022	13.2851	12.9487	28.4951	31.1365	1.18465	up	0.815789	cyclin-dependent kinase G-2-like [Glycine max]	K08818|1|2e-163|573|vvi:100246062|cell division cycle 2-like [EC:2.7.11.22]	GO:0044444//cytoplasmic part	GO:0004672//protein kinase activity	-
Araip.ZF8SH.1	1559	33.0836	36.2367	85.3105	54.5668	1.01281	up	0.801714	Cu-Zn superoxide dismutase [Arachis hypogaea]	K04565|1|7e-64|241|gmx:100499991|Cu/Zn superoxide dismutase [EC:1.15.1.1]	GO:0044424//intracellular part	GO:0003824//catalytic activity;GO:0016209//antioxidant activity;GO:0043169//cation binding	GO:0072593//reactive oxygen species metabolic process
Araip.YT3RJ.1	2413	8.40781	12.5639	21.1454	24.2185	1.1131	up	0.800944	cucumisin-like [Glycine max]	-	-	GO:0016787//hydrolase activity	GO:0008152//metabolic process
Araip.7K5MF.1	798	25.7817	20.5853	63.5556	53.2091	1.33244	up	0.837222	cold induced plasma membrane protein [Jatropha curcas]	-	GO:0031410//cytoplasmic vesicle	-	-
Araip.L20X2.1	897	26.2811	14.74	97.3669	107.043	2.31703	up	0.8852	CM0216.380.nc [Lotus japonicus]	-	-	-	-
Araip.NP9ZU.1	2455	1.45492	0.598405	8.4258	9.03955	3.08846	up	0.84843	Clp protease ATP binding subunit [Cyanidium caldarium]	K03696|1|8e-100|363|gmx:100804035|ATP-dependent Clp protease ATP-binding subunit ClpC	GO:0009532//plastid stroma;GO:0009526//plastid envelope	GO:0005488//binding;GO:0016787//hydrolase activity	GO:0009987//cellular process
Araip.P4Q9N.1	924	5.10263	3.75799	76.7782	107.918	4.3816	up	0.933621	class-10 pathogenesis-related protein 1-like [Glycine max]	-	-	-	GO:0050896//response to stimulus
Araip.6PB7B.1	2018	7.22156	4.56649	21.412	13.8563	1.58105	up	0.829324	Citrate synthase [Medicago truncatula]	K01647|1|0.0|859|mtr:MTR_3g048920|citrate synthase [EC:2.3.3.1]	GO:0005777//peroxisome	GO:0046912//transferase activity, transferring acyl groups, acyl groups converted into alkyl on transfer	GO:0009062//fatty acid catabolic process;GO:0009060//aerobic respiration;GO:0044262//cellular carbohydrate metabolic process
Araip.TEJ1Y.1	2363	16.4459	22.0987	48.5677	55.4098	1.43167	up	0.841646	circadian clock-associated FKF1 [Glycine max]	K12116|1|0.0|1008|pop:POPTR_822050|flavin-binding kelch repeat F-box protein 1	-	GO:0005488//binding;GO:0060089	GO:0009416//response to light stimulus;GO:0019941//modification-dependent protein catabolic process;GO:0009908//flower development;GO:0048511//rhythmic process;GO:0023052//signaling;GO:0006351//transcription, DNA-dependent
Araip.M9WZJ.1	3280	21.3439	21.1731	46.3412	48.5339	1.15799	up	0.822885	Chloride channel protein CLC-c [Medicago truncatula]	K05016|1|0.0|881|sbi:SORBI_04g022890|chloride channel 7	GO:0000325//plant-type vacuole;GO:0031090//organelle membrane	GO:0005216//ion channel activity	GO:0006810//transport
Araip.RMR7N.1	1145	60.3937	6.76514	709.384	127.79	3.63988	up	0.913433	chitinase (class II) [Arachis hypogaea]	K01183|1|4e-92|335|pop:POPTR_831333|chitinase [EC:3.2.1.14]	-	-	GO:0005975//carbohydrate metabolic process;GO:0043170;GO:0009056//catabolic process
Araip.80JA9.1	1166	92.7576	106.636	268.341	283.206	1.46786	up	0.849823	chalcone isomerase 2 [Pueraria montana var. lobata]	K01859|1|1e-62|237|pop:POPTR_724846|chalcone isomerase [EC:5.5.1.6]	-	GO:0016872//intramolecular lyase activity	GO:0009699//phenylpropanoid biosynthetic process;GO:0006575//cellular modified amino acid metabolic process
Araip.S4C00.1	2173	17.1606	11.9233	59.3014	69.446	2.14625	up	0.878941	cellulose synthase-like protein G2-like [Glycine max]	K10999|1|6e-77|286|gmx:100779834|cellulose synthase A [EC:2.4.1.12]	-	GO:0016740//transferase activity	-
Araip.XI8EQ.1	2403	3.15119	1.55618	50.9474	42.1123	4.30517	up	0.927656	cation/calcium exchanger 3-like [Glycine max]	K13754|1|0.0|759|gmx:100818583|solute carrier family 24 (sodium/potassium/calcium exchanger), member 6	GO:0043231//intracellular membrane-bounded organelle;GO:0012506//vesicle membrane	GO:0046873//metal ion transmembrane transporter activity;GO:0022890//inorganic cation transmembrane transporter activity	GO:0009651//response to salt stress;GO:0006828//manganese ion transport;GO:0035725//sodium ion transmembrane transport;GO:0006873//cellular ion homeostasis
Araip.DMI2F.1	875	1.79613	2.13685	28.8938	22.3189	3.70281	up	0.902078	CASP-like protein RCOM_1174750-like [Glycine max]	-	GO:0044464//cell part	-	-
Araip.VL81T.1	835	9.41084	5.43809	58.5374	44.8271	2.79931	up	0.890657	CASP-like protein 7-like [Glycine max]	-	-	-	-
Araip.C0Q51.1	2187	9.34199	9.28216	23.0503	25.9094	1.39442	up	0.825048	casein kinase I isoform delta-like [Glycine max]	K00924|1|5e-146|515|ath:AT4G28880|[EC:2.7.1.-];K02218|3|4e-131|466|pop:POPTR_929346|casein kinase 1 [EC:2.7.11.1]	-	GO:0004672//protein kinase activity;GO:0000166//nucleotide binding	-
Araip.RJ87T.1	1717	2.2467	1.32231	7.13919	8.09962	2.09415	up	0.807334	carotenoid cleavage dioxygenase 7, chloroplastic-like [Glycine max]	K09840|1|2e-12|69.7|vvi:100254497|9-cis-epoxycarotenoid dioxygenase [EC:1.13.11.51]	-	GO:0016701//oxidoreductase activity, acting on single donors with incorporation of molecular oxygen	-
Araip.T85A3.1	1514	45.2024	28.9336	112.034	136.905	1.74755	up	0.868962	carbonic anhydrase, chloroplastic-like isoform 1 [Glycine max]	K01673|1|1e-125|446|mtr:MTR_5g034250|carbonic anhydrase [EC:4.2.1.1]	-	GO:0016836//hydro-lyase activity;GO:0046914//transition metal ion binding	-
Araip.4F18W.1	1496	1.81457	1.6962	10.5496	13.7464	2.79086	up	0.859048	Carbonic anhydrase [Medicago truncatula]	K01673|1|2e-120|429|mtr:MTR_5g066060|carbonic anhydrase [EC:4.2.1.1]	-	GO:0016829//lyase activity	-
Araip.P4Q3J.1	4581	2.08962	1.66176	10.8706	9.10743	2.41292	up	0.839516	calcium-transporting ATPase 9, plasma membrane-type-like [Glycine max]	K01537|1|0.0|1206|ath:AT3G21180|Ca2+-transporting ATPase [EC:3.6.3.8]	GO:0016020//membrane	GO:0019829//cation-transporting ATPase activity;GO:0005515//protein binding	GO:0048229//gametophyte development;GO:0009566//fertilization;GO:0006812//cation transport
Araip.PR3QM.1	3532	11.0027	10.8143	27.8078	30.4523	1.41705	up	0.831799	calcium-transporting ATPase 11, plasma membrane-type-like [Glycine max]	K01537|1|0.0|1773|gmx:100783489|Ca2+-transporting ATPase [EC:3.6.3.8]	GO:0000325//plant-type vacuole;GO:0031224//intrinsic to membrane;GO:0031090//organelle membrane;GO:0009534//chloroplast thylakoid	GO:0046914//transition metal ion binding;GO:0005515//protein binding;GO:0019829//cation-transporting ATPase activity;GO:0046873//metal ion transmembrane transporter activity;GO:0032559;GO:0016836//hydro-lyase activity	GO:0012501//programmed cell death;GO:0051707//response to other organism;GO:0006816//calcium ion transport;GO:0050801//ion homeostasis;GO:0006970//response to osmotic stress;GO:0009206;GO:0006952//defense response
Araip.YV71S.1	240	2.38123	0.556472	7.66124	8.01381	2.41571	up	0.82295	calcium-binding protein PBP1-like [Glycine max]	-	-	GO:0046872//metal ion binding	-
Araip.Y89NJ.1	360	2.7781	2.96785	18.7275	20.1373	2.75785	up	0.875533	calcium-binding protein KIC-like [Glycine max]	K13448|1|5e-07|50.4|pop:POPTR_726467|calcium-binding protein CML	-	GO:0046872//metal ion binding	GO:0000904//cell morphogenesis involved in differentiation
Araip.1X27I.1	1538	3.06556	2.77874	12.9514	13.1787	2.16061	up	0.845743	calcium-binding protein CML45-like [Glycine max]	K13448|1|5e-14|75.5|zma:100285448|calcium-binding protein CML	-	GO:0046872//metal ion binding	-
Araip.3KL67.1	663	123.479	101.122	230.184	228.727	1.03085	up	0.808531	calcium-binding protein CML36-like [Glycine max]	K13448|1|2e-51|199|rcu:RCOM_0150470|calcium-binding protein CML	GO:0016020//membrane	GO:0046872//metal ion binding	-
Araip.PZ9H4.1	2122	7.20428	6.41962	17.8353	17.1513	1.36066	up	0.810693	calcium calmodulin-dependent protein kinase [Arachis hypogaea]	K13412|1|5e-67|253|mtr:MTR_1g041150|calcium-dependent protein kinase [EC:2.7.11.1]	GO:0031224//intrinsic to membrane	GO:0046872//metal ion binding;GO:0005515//protein binding;GO:0004674//protein serine/threonine kinase activity;GO:0032559	GO:0044403//symbiosis, encompassing mutualism through parasitism;GO:0006468//protein phosphorylation;GO:0051707//response to other organism
Araip.2U42B.1	1720	82.983	62.506	330.502	262.348	2.02676	up	0.879252	Ca2+ antiporter/cation exchanger [Populus trichocarpa]	K07300|1|3e-100|363|pop:POPTR_653119|Ca2+:H+ antiporter	-	-	-
Araip.GK5ZX.1	1324	19.5318	14.6263	59.0216	51.5133	1.6942	up	0.863161	bZIP transcription factor bZIP62 [Glycine max]	-	-	-	-
Araip.TQF5F.1	495	333.66	239.586	675.427	607.032	1.16168	up	0.833781	bZIP transcription factor bZIP124 [Glycine max]	K04371|1|6e-45|177|vvi:100254083|extracellular signal-regulated kinase 1/2 [EC:2.7.11.24];K09060|2|9e-09|57.4|pop:POPTR_826637|plant G-box-binding factor	GO:0043231//intracellular membrane-bounded organelle	GO:0003677//DNA binding;GO:0001071//nucleic acid binding transcription factor activity;GO:0005515//protein binding	GO:0006351//transcription, DNA-dependent
Araip.3H6ZY.1	234	1.22114	1.71222	53.6942	40.4642	5.00446	up	0.952202	BURP domain-containing protein 3-like [Glycine max]	-	-	-	-
Araip.VH9FH.1	2571	43.0677	40.5179	88.6809	102.429	1.19308	up	0.831651	BTB/POZ domain-containing protein At2g30600-like [Glycine max]	-	-	-	-
Araip.H7FNG.1	2195	27.7285	34.2553	61.4993	76.5686	1.15541	up	0.827112	BTB/POZ domain-containing protein At1g50280-like [Glycine max]	-	-	-	GO:0050896//response to stimulus
Araip.QK072.1	1649	3.81227	3.64457	16.261	13.3682	1.99038	up	0.845038	BTB/POZ domain-containing protein [Medicago truncatula]	-	-	GO:0060089	GO:0009314//response to radiation;GO:0023052//signaling
Araip.RL9T9.1	1150	11.9268	12.6585	35.8413	40.396	1.6327	up	0.850446	bifunctional monodehydroascorbate reductase and carbonic anhydrase nectarin-3-like [Glycine max]	K01674|1|3e-121|432|gmx:100797935|carbonic anhydrase [EC:4.2.1.1]	-	GO:0046914//transition metal ion binding;GO:0016836//hydro-lyase activity	GO:0044237//cellular metabolic process
Araip.7QQ27.1	1134	0	0.117772	4.72916	4.8272	6.22482	up	0.891935	bidirectional sugar transporter SWEET3-like [Glycine max]	K15382|1|9e-107|384|gmx:100813119|solute carrier family 50 (sugar transporter)	GO:0016020//membrane	-	-
Araip.REH1B.1	1250	23.2027	7.05161	86.051	121.909	2.78109	up	0.893836	bidirectional sugar transporter SWEET3-like [Glycine max]	K15382|1|2e-106|383|gmx:100785324|solute carrier family 50 (sugar transporter)	GO:0016021//integral to membrane	-	GO:0006810//transport
Araip.S4KSY.1	1338	17.4054	13.4751	47.7539	59.5991	1.7976	up	0.865734	bidirectional sugar transporter SWEET1-like [Glycine max]	K15382|1|1e-65|247|gmx:100800304|solute carrier family 50 (sugar transporter)	GO:0016021//integral to membrane	GO:0015144//carbohydrate transmembrane transporter activity	GO:0006810//transport
Araip.I71R5.1	1821	1.41226	2.78694	15.5665	13.9741	2.81451	up	0.867356	Beta-glucosidase D4 [Medicago truncatula]	K01188|1|0.0|632|sbi:SORBI_06g019840|beta-glucosidase [EC:3.2.1.21]	-	-	-
Araip.PUC4K.1	1539	3.80625	2.60338	14.5359	18.6496	2.37224	up	0.861818	beta-glucosidase 25-like [Glycine max]	K01188|1|3e-169|592|aly:ARALYDRAFT_472753|beta-glucosidase [EC:3.2.1.21]	GO:0005618//cell wall	GO:0043167//ion binding;GO:0015926//glucosidase activity	GO:0044238//primary metabolic process
Araip.WM0UU.1	3680	0.465892	0.580666	5.16301	5.2264	3.31139	up	0.808006	Beta-amyrin 11-oxidase; AltName: Full=Cytochrome P450 88D6	K04123|1|7e-89|327|vvi:100251295|ent-kaurenoic acid hydroxylase [EC:1.14.13.79]	-	GO:0046872//metal ion binding	-
Araip.E7C4C.1	1121	0	0.119138	6.83429	0.527912	5.83316	up	0.851822	beta-1,3-glucanase [Sesbania rostrata]	-	-	GO:0016798//hydrolase activity, acting on glycosyl bonds;GO:0043167//ion binding	GO:0044238//primary metabolic process
Araip.CP7MF.1	1217	24.5362	12.2908	144.537	57.2581	2.45406	up	0.888002	beta-1,3-glucanase [Sesbania rostrata]	-	-	GO:0016798//hydrolase activity, acting on glycosyl bonds;GO:0043167//ion binding	GO:0044238//primary metabolic process
Araip.3H5FF.1	832	484.774	368.234	2256.38	1986.44	2.31439	up	0.888068	auxin-repressed protein [Arachis hypogaea]	-	-	-	GO:0009746;GO:0034285
Araip.4V3JQ.1	447	10.5477	17.6278	32.2218	34.0907	1.23484	up	0.822917	Auxin-induced protein 6B [Medicago truncatula]	K14488|1|6e-46|180|mtr:MTR_4g072160|SAUR family protein	-	-	-
Araip.21HS2.1	1548	0	0	4.25624	7.93257	9.25134	up	0.928246	auxin-induced protein 5NG4-like [Glycine max]	-	-	-	-
Araip.TQY0D.1	1395	0.819347	0.478685	13.4003	13.469	4.37156	up	0.9066	auxin-induced protein 5NG4-like [Glycine max]	-	GO:0044464//cell part	-	-
Araip.AV3G9.1	1414	16.0657	6.13929	82.7891	109.234	3.11232	up	0.899653	auxin-induced protein 5NG4-like [Glycine max]	-	GO:0044464//cell part	-	-
Araip.X1ZFF.1	1286	1.88869	2.07703	8.10209	8.05311	2.02634	up	0.808842	auxin-induced protein 5NG4-like [Glycine max]	-	-	-	-
Araip.UVY31.1	1589	3.41674	3.69814	10.7036	13.873	1.78837	up	0.826686	auxin-induced protein 5NG4-like [Glycine max]	-	-	-	-
Araip.FK2Y0.1	1408	5.47953	6.73457	16.106	19.0188	1.52394	up	0.823229	auxin-induced protein 5NG4-like [Glycine max]	-	-	-	-
Araip.P68BZ.1	1588	29.0606	28.5104	83.1737	76.4891	1.47161	up	0.845792	auxin-induced protein 5NG4-like [Glycine max]	-	GO:0044464//cell part	-	-
Araip.TVH0X.1	1038	4.81751	6.56186	14.7615	15.6784	1.41955	up	0.808907	auxin-induced protein 5NG4-like [Glycine max]	-	-	-	-
Araip.RT3P8.1	1939	29.9895	39.6045	80.603	79.2765	1.19995	up	0.830914	auxin-induced protein 5NG4-like [Glycine max]	-	-	-	-
Araip.FV4IN.1	2429	0.764659	0.604811	7.1282	10.2327	3.66415	up	0.862948	Auxin-induced protein 5NG4 [Medicago truncatula]	-	-	-	-
Araip.ZY9Q1.1	1663	1.89009	1.60617	12.3464	15.2129	2.97865	up	0.868437	Auxin-induced protein 5NG4 [Medicago truncatula]	-	-	-	-
Araip.RNE4C.1	1816	28.2443	18.165	123.778	130.024	2.45122	up	0.888625	auxin-induced protein 5NG4 [Glycine max]	-	GO:0044464//cell part	-	-
Araip.7UL7Q.1	1615	4.15793	3.47321	10.8159	12.1839	1.59165	up	0.808039	auxin-induced protein 5NG4 [Glycine max]	-	-	-	-
Araip.K1DJ5.1	180	24.606	21.5169	61.2899	69.864	1.5077	up	0.850036	auxin-induced protein 10A5-like [Glycine max]	K14488|1|6e-27|117|gmx:100796789|SAUR family protein	-	-	GO:0009725//response to hormone stimulus
Araip.42ERT.1	2156	1.52416	1.98224	7.95973	6.93074	2.08633	up	0.805122	auxin-induced protein [Vigna radiata]	K07119|1|1e-11|69.7|mtr:MTR_4g086400|	-	-	-
Araip.T7KQ2.1	1287	0.999116	1.34902	9.64352	9.08145	2.99537	up	0.850265	auxin-induced nodulin [Copaifera officinalis]	-	-	-	-
Araip.NW1RI.1	2312	3.15162	2.31061	10.2724	9.15072	1.83021	up	0.813184	auxin response factor 9-like [Glycine max]	K14486|1|1e-176|618|gmx:100819023|auxin response factor	-	GO:0005488//binding	GO:0009725//response to hormone stimulus;GO:0050794//regulation of cellular process
Araip.QQ6TU.1	3655	16.5741	13.0447	32.6991	31.4919	1.11586	up	0.813004	auxin response factor 9-like [Glycine max]	K14486|1|4e-174|610|osa:4329672|auxin response factor	-	GO:0005488//binding	GO:0009725//response to hormone stimulus;GO:0050794//regulation of cellular process
Araip.P08LA.1	3519	45.8381	39.3563	86.8666	92.7455	1.07605	up	0.816347	auxin response factor 6-like [Glycine max]	K14486|1|8e-150|529|pop:POPTR_589324|auxin response factor	-	GO:0005488//binding	GO:0009725//response to hormone stimulus;GO:0050794//regulation of cellular process
Araip.M95YN.1	3940	16.1005	15.1857	65.3733	69.6929	2.11007	up	0.878957	auxin response factor 4-like [Glycine max]	K14486|1|7e-128|456|vvi:100245251|auxin response factor	-	-	GO:0009791//post-embryonic development;GO:0001708//cell fate specification
Araip.3WV9K.1	1272	0.112322	0.209989	4.21609	5.00136	4.83784	up	0.848463	auxin efflux carrier family protein [Populus trichocarpa]	K07088|1|5e-34|140|pop:POPTR_853491|	GO:0031224//intrinsic to membrane	-	GO:0006810//transport
Araip.JPZ0F.1	1146	6.23358	5.1277	20.7241	20.1394	1.84669	up	0.849233	Auxin Efflux Carrier [Medicago truncatula]	K13947|1|6e-149|525|mtr:MTR_7g079720|auxin efflux carrier family	GO:0043231//intracellular membrane-bounded organelle;GO:0016020//membrane	GO:0015294//solute:cation symporter activity	GO:0048878//chemical homeostasis;GO:0046907//intracellular transport;GO:0060918//auxin transport
Araip.IT046.1	3130	23.6449	21.2917	44.2051	48.6382	1.04691	up	0.808154	ATP-dependent helicase rhp16-like [Glycine max]	K15083|1|0.0|1269|gmx:100786366|DNA repair protein RAD16	-	GO:0017111//nucleoside-triphosphatase activity;GO:0046914//transition metal ion binding;GO:0003676//nucleic acid binding;GO:0032559	-
Araip.3VP2V.1	3799	3.15909	4.04281	11.6159	14.8765	1.87913	up	0.833322	ATP-binding/protein serine/threonine kinase [Medicago truncatula]	K13420|1|1e-21|101|aly:ARALYDRAFT_356368|LRR receptor-like serine/threonine-protein kinase FLS2 [EC:2.7.11.1]	-	GO:0016491//oxidoreductase activity;GO:0004674//protein serine/threonine kinase activity;GO:0032559	GO:0006464//cellular protein modification process;GO:0007167//enzyme linked receptor protein signaling pathway
Araip.V14YL.1	3290	17.7615	13.0712	65.3883	43.4848	1.82012	up	0.866061	ATPase 11, plasma membrane-type-like [Glycine max]	K01535|1|0.0|1605|vvi:100241576|H+-transporting ATPase [EC:3.6.3.6]	GO:0031224//intrinsic to membrane	GO:0043169//cation binding;GO:0015662//ATPase activity, coupled to transmembrane movement of ions, phosphorylative mechanism;GO:0032559	GO:0006818//hydrogen transport;GO:0009206;GO:0006811//ion transport;GO:0009207
Araip.485LJ.1	2220	0.450502	0.120318	49.8326	43.9177	7.35964	up	0.992413	aspartic proteinase oryzasin-1-like [Glycine max]	K08245|1|0.0|793|gmx:100793160|phytepsin [EC:3.4.23.40]	-	GO:0008233//peptidase activity	GO:0044238//primary metabolic process
Araip.03RBH.1	2138	3.94272	3.81045	13.3301	13.563	1.79438	up	0.831667	aspartic proteinase oryzasin-1-like [Glycine max]	K08245|1|0.0|709|mtr:MTR_2g045420|phytepsin [EC:3.4.23.40]	-	GO:0008233//peptidase activity	GO:0044238//primary metabolic process
Araip.4X89N.1	1991	51.2364	56.7484	117.593	130.782	1.20169	up	0.833339	aspartic proteinase 2 [Glycine max]	K08245|1|0.0|826|mtr:MTR_7g111530|phytepsin [EC:3.4.23.40]	-	GO:0004175//endopeptidase activity	GO:0019538//protein metabolic process
Araip.F0Z9B.1	2362	22.6227	12.1001	62.9247	106.357	2.28547	up	0.884283	aspartic proteinase [Glycine max]	K08245|1|0.0|729|gmx:547943|phytepsin [EC:3.4.23.40]	GO:0043231//intracellular membrane-bounded organelle	GO:0004175//endopeptidase activity	GO:0006970//response to osmotic stress;GO:0019538//protein metabolic process
Araip.CV8RV.1	1639	4.70724	1.62969	15.1449	13.2692	2.16475	up	0.849282	Asparagine synthetase [Medicago truncatula]	-	-	-	-
Araip.NB6VC.1	2186	3.85615	1.58846	36.7992	42.7734	3.86937	up	0.912335	asparagine synthetase [glutamine-hydrolyzing] 2-like [Glycine max]	K01953|1|0.0|1097|gmx:100798318|asparagine synthase (glutamine-hydrolysing) [EC:6.3.5.4]	-	GO:0016884//carbon-nitrogen ligase activity, with glutamine as amido-N-donor;GO:0032559	GO:0009064//glutamine family amino acid metabolic process;GO:0006528//asparagine metabolic process
Araip.E18N2.1	852	0.503076	0	4.67587	5.20941	4.26804	up	0.83388	Ara h 8 allergen isoform 3 [Arachis hypogaea]	-	-	-	-
Araip.IVG5H.1	1507	1781.42	1626.83	7138.83	8019.98	2.15305	up	0.884283	Ara h 8 allergen isoform [Arachis hypogaea]	-	-	-	GO:0050896//response to stimulus
Araip.Z7A9P.1	1583	5.86657	7.93051	33.6843	31.8699	2.24832	up	0.874828	apoptosis-inducing factor homolog A-like [Glycine max]	K03885|1|4e-08|57.0|ppp:PHYPADRAFT_183387|NADH dehydrogenase [EC:1.6.99.3];K01008|3|1e-05|49.3|olu:OSTLU_41986|selenide, water dikinase [EC:2.7.9.3]	GO:0016020//membrane	GO:0050662//coenzyme binding;GO:0003824//catalytic activity	GO:0008152//metabolic process
Araip.XB73L.1	1107	6.19506	5.54964	16.4713	14.8348	1.41444	up	0.808809	AP2-like ethylene-responsive transcription factor AIL5-like [Glycine max]	K09285|1|1e-58|224|gmx:100797828|AP2-like factor, ANT lineage	-	-	GO:0007275//multicellular organismal development
Araip.3L11M.1	2383	13.5499	10.2561	28.8703	28.3726	1.26577	up	0.822688	ankyrin repeat-containing protein At5g02620-like [Glycine max]	K06694|1|4e-12|70.9|rcu:RCOM_1621740|26S proteasome non-ATPase regulatory subunit 10	-	-	-
Araip.XID2G.1	845	1.85989	0.474153	4.71461	9.10444	2.56575	up	0.816363	Ammonium transporter 3 member [Medicago truncatula]	K03320|1|1e-109|393|mtr:MTR_7g069640|ammonium transporter, Amt family	GO:0031224//intrinsic to membrane	GO:0015101//organic cation transmembrane transporter activity	GO:0015696//ammonium transport
Araip.D42VG.1	1041	31.7039	29.8923	82.7208	60.1169	1.21346	up	0.830324	amino acid permease 7-like [Glycine max]	-	-	-	-
Araip.U49S5.1	1807	23.641	24.7595	56.3888	45.9316	1.08	up	0.810988	amino acid permease 7-like [Glycine max]	K14209|1|1e-11|69.3|pop:POPTR_208272|solute carrier family 36 (proton-coupled amino acid transporter)	GO:0031224//intrinsic to membrane	-	-
Araip.K6C3R.1	1511	41.3208	49.055	88.9333	119.063	1.20255	up	0.832487	Amino acid permease [Medicago truncatula]	K15015|1|9e-12|70.1|aly:ARALYDRAFT_486994|solute carrier family 32 (vesicular inhibitory amino acid transporter);K14209|3|3e-11|68.2|pop:POPTR_208272|solute carrier family 36 (proton-coupled amino acid transporter)	GO:0016020//membrane	GO:0015171//amino acid transmembrane transporter activity	GO:0015801//aromatic amino acid transport;GO:0015711//organic anion transport;GO:0051707//response to other organism
Araip.KS1GL.1	1497	148.123	131.323	293.553	289.471	1.06099	up	0.81964	amino acid carrier [Ricinus communis]	K15015|1|9e-08|56.6|bdi:100845904|solute carrier family 32 (vesicular inhibitory amino acid transporter)	GO:0031224//intrinsic to membrane	-	GO:0006865//amino acid transport
Araip.U8DWH.1	1811	1.10449	2.06488	9.39147	9.47646	2.57367	up	0.840745	amidase C869.01-like isoform 1 [Glycine max]	K02433|1|2e-24|112|ota:Ot02g01810|aspartyl-tRNA(Asn)/glutamyl-tRNA (Gln) amidotransferase subunit A [EC:6.3.5.6 6.3.5.7]	-	-	-
Araip.KBK7S.1	1210	0.708464	1.32449	10.1306	3.91265	2.78822	up	0.823999	alternative oxidase 3, mitochondrial [Glycine max]	K00540|1|8e-117|417|ath:AT5G64210|[EC:1.-.-.-]	GO:0019866//organelle inner membrane;GO:0043231//intracellular membrane-bounded organelle;GO:0031224//intrinsic to membrane	GO:0043169//cation binding;GO:0003824//catalytic activity	GO:0051234//establishment of localization;GO:0032501//multicellular organismal process;GO:0006091//generation of precursor metabolites and energy
Araip.IQ4QZ.1	1862	15.2695	15.8514	45.342	42.5885	1.49848	up	0.84553	alternative oxidase 3, mitochondrial [Glycine max]	K00540|1|5e-106|381|ath:AT5G64210|[EC:1.-.-.-]	GO:0019866//organelle inner membrane;GO:0043231//intracellular membrane-bounded organelle;GO:0031224//intrinsic to membrane	GO:0043169//cation binding;GO:0003824//catalytic activity	GO:0051234//establishment of localization;GO:0032501//multicellular organismal process;GO:0006091//generation of precursor metabolites and energy
Araip.0214S.1	3304	54.4424	59.9858	121.226	135.32	1.16477	up	0.830897	alpha-glucan phosphorylase, H isozyme-like [Glycine max]	K00688|1|0.0|1579|gmx:100807501|starch phosphorylase [EC:2.4.1.1]	GO:0009536//plastid	GO:0048037//cofactor binding;GO:0016758//transferase activity, transferring hexosyl groups	GO:0006950//response to stress;GO:0044238//primary metabolic process;GO:0010038//response to metal ion
Araip.J5ICA.1	1126	0	0	6.12355	8.80325	9.54369	up	0.943567	Alpha-expansin [Medicago truncatula]	-	GO:0044464//cell part	-	-
Araip.89U7Q.1	1488	0.864155	0.538521	5.97247	5.76676	3.06508	up	0.814429	alpha-amylase [Vigna angularis]	K01176|1|0.0|695|mtr:MTR_1g019440|alpha-amylase [EC:3.2.1.1]	-	GO:0046872//metal ion binding;GO:0016160//amylase activity	GO:0044238//primary metabolic process
Araip.PZ76V.1	4827	10.5668	10.3755	25.966	23.723	1.24651	up	0.815527	alpha-aminoadipic semialdehyde synthase-like [Glycine max]	K14157|1|2e-90|329|gmx:100813294|alpha-aminoadipic semialdehyde synthase [EC:1.5.1.8 1.5.1.9]	-	GO:0004753//saccharopine dehydrogenase activity	GO:0008152//metabolic process
Araip.GX8XD.1	3696	177.664	195.921	410.838	529.984	1.33248	up	0.844432	alpha-1,4 glucan phosphorylase L isozyme, chloroplastic/amyloplastic-like [Glycine max]	K00688|1|0.0|1579|gmx:100800659|starch phosphorylase [EC:2.4.1.1]	GO:0009532//plastid stroma	GO:0005515//protein binding;GO:0048037//cofactor binding;GO:0016758//transferase activity, transferring hexosyl groups	GO:0009628//response to abiotic stimulus;GO:0006950//response to stress;GO:0044238//primary metabolic process
Araip.GGW4P.1	3585	13.6298	12.3681	33.0384	39.824	1.48678	up	0.842613	Alpha,alpha-trehalose-phosphate synthase [Medicago truncatula]	K16055|1|0.0|1527|mtr:MTR_8g105740|trehalose 6-phosphate synthase/phosphatase [EC:2.4.1.15 3.1.3.12]	-	GO:0019203//carbohydrate phosphatase activity;GO:0035251//UDP-glucosyltransferase activity	GO:0005991//trehalose metabolic process
Araip.R6DCQ.1	1977	6.57638	9.05217	30.6915	23.5728	1.79582	up	0.85605	aldehyde dehydrogenase family 2 member B4, mitochondrial-like [Glycine max]	K00128|1|0.0|847|vvi:100259296|aldehyde dehydrogenase (NAD+) [EC:1.2.1.3]	-	GO:0003824//catalytic activity	GO:0008152//metabolic process
Araip.MN08P.1	1462	0	0	3.66817	1.82151	8.10058	up	0.823147	Aldehyde dehydrogenase [Medicago truncatula]	K12355|1|1e-153|540|pop:POPTR_809215|coniferyl-aldehyde dehydrogenase [EC:1.2.1.68]	-	GO:0016491//oxidoreductase activity	GO:0008152//metabolic process
Araip.QT4ZA.1	1110	1.54458	5.41432	12.8378	14.928	1.99638	up	0.84258	Alcohol dehydrogenase-like protein [Medicago truncatula]	K00121|1|1e-146|517|mtr:MTR_3g099460|S-(hydroxymethyl)glutathione dehydrogenase / alcohol dehydrogenase [EC:1.1.1.284 1.1.1.1]	-	GO:0046872//metal ion binding;GO:0003824//catalytic activity	GO:0008152//metabolic process
Araip.HHG4J.1	849	7.90937	10.0676	23.462	19.3429	1.25162	up	0.810579	ADP-ribosylation factor, arf, [Ricinus communis]	K07977|1|5e-93|338|ota:Ot12g02810|Arf/Sar family, other	GO:0044464//cell part	GO:0032561//guanyl ribonucleotide binding;GO:0060089	GO:0035556//intracellular signal transduction
Araip.E55CH.1	920	5.59071	9.58099	22.151	21.388	1.52093	up	0.830848	ADP-ribosylation factor GTPase-activating protein AGD12-like [Glycine max]	-	-	-	-
Araip.IIT7G.1	1708	5.77183	5.70807	16.3272	14.812	1.43963	up	0.810726	ADP-ribosylation factor GTPase-activating protein [Medicago truncatula]	K12486|1|4e-24|110|vcn:VOLCADRAFT_57146|stromal membrane-associated protein	-	GO:0005083//small GTPase regulator activity;GO:0046914//transition metal ion binding	GO:0032012//regulation of ARF protein signal transduction
Araip.KJK12.1	1590	6.02046	3.69581	21.8755	5.48987	1.49388	up	0.810431	ADP,ATP carrier protein 3, mitochondrial-like [Glycine max]	K05863|1|6e-154|541|gmx:100780671|solute carrier family 25 (mitochondrial adenine nucleotide translocator), member 4/5/6/31	GO:0019866//organelle inner membrane;GO:0009526//plastid envelope;GO:0031224//intrinsic to membrane	-	GO:0006862//nucleotide transport;GO:0046907//intracellular transport
Araip.SZS88.1	1610	2.5735	3.98171	15.4176	14.0596	2.16889	up	0.851118	adipocyte plasma membrane-associated protein-like [Glycine max]	K01757|1|8e-19|92.8|ath:AT1G74010|strictosidine synthase [EC:4.3.3.2]	-	GO:0016829//lyase activity	-
Araip.GTR8C.1	1500	5.33395	6.14345	21.0429	23.277	1.94916	up	0.858671	acyl-protein thioesterase 2-like [Glycine max]	K06130|1|8e-108|387|vvi:100259338|lysophospholipase II [EC:3.1.1.5]	-	GO:0004091//carboxylesterase activity	-
Araip.79VVR.1	634	39.8874	17.0628	55.5863	65.3395	1.08635	up	0.813561	acyl-protein thioesterase 2-like [Glycine max]	K06130|1|1e-49|193|vvi:100259338|lysophospholipase II [EC:3.1.1.5]	-	GO:0004091//carboxylesterase activity	-
Araip.CNE8K.1	1450	17.2434	18.4211	40.4725	34.7931	1.0775	up	0.805778	Abscisic acid receptor PYL8 [Medicago truncatula]	K14496|1|4e-99|358|mtr:MTR_3g090980|abscisic acid receptor PYR/PYL family	-	-	-
Araip.FMC77.1	1930	7.32875	6.29707	18.1806	23.2269	1.60355	up	0.835272	abscisic acid 8'-hydroxylase 4-like [Glycine max]	K09843|1|0.0|767|gmx:100815135|(+)-abscisic acid 8'-hydroxylase [EC:1.14.13.93]	-	GO:0016491//oxidoreductase activity;GO:0005506//iron ion binding	GO:0008152//metabolic process
Araip.6WP0C.1	1358	6.62816	5.80239	34.5264	43.7959	2.65553	up	0.885741	abscisic acid 8'-hydroxylase 1-like [Glycine max]	K09843|1|1e-48|191|rcu:RCOM_0814150|(+)-abscisic acid 8'-hydroxylase [EC:1.14.13.93]	-	GO:0046872//metal ion binding	-
Araip.I8JV5.1	4165	33.4115	30.1096	79.6842	93.173	1.44427	up	0.845694	ABC transporter G family member 36-like [Glycine max]	K05681|1|2e-31|136|cme:CMS467C|ATP-binding cassette, subfamily G (WHITE), member 2;K12843|3|7e-26|118|vvi:100248403|U4/U6 small nuclear ribonucleoprotein PRP3	-	GO:0017111//nucleoside-triphosphatase activity;GO:0000166//nucleotide binding	-
Araip.160UG.1	8105	9.02545	8.93101	21.079	21.357	1.24079	up	0.809645	ABC transporter G family member 36-like [Glycine max]	K05681|1|1e-54|214|cme:CMS467C|ATP-binding cassette, subfamily G (WHITE), member 2;K12843|5|2e-50|201|vvi:100248403|U4/U6 small nuclear ribonucleoprotein PRP3	-	GO:0017111//nucleoside-triphosphatase activity;GO:0000166//nucleotide binding	-
Araip.2Y6XY.1	3332	5.40278	7.53542	41.7551	48.7977	2.80712	up	0.889805	ABC transporter G family member 22-like [Glycine max]	K05681|1|1e-72|272|cme:CMS467C|ATP-binding cassette, subfamily G (WHITE), member 2;K12843|2|4e-55|214|vvi:100248403|U4/U6 small nuclear ribonucleoprotein PRP3;K05658|4|4e-12|71.6|cme:CMD148C|ATP-binding cassette, subfamily B (MDR/TAP), member 1	GO:0044464//cell part	GO:0017111//nucleoside-triphosphatase activity;GO:0015098//molybdate ion transmembrane transporter activity;GO:0032559	GO:0009207
Araip.Y64TL.1	384	10.4179	3.47795	32.7199	39.6838	2.38141	up	0.879695	ABC transporter G family member 22-like [Glycine max]	-	-	-	-
Araip.Q6AU7.1	5932	1.92682	2.38649	11.9077	17.0593	2.74755	up	0.865504	ABC transporter C family member 12-like [Glycine max]	K05666|1|2e-96|352|olu:OSTLU_35503|ATP-binding cassette, subfamily C (CFTR/MRP), member 2;K05658|3|9e-29|126|pop:POPTR_813324|ATP-binding cassette, subfamily B (MDR/TAP), member 1	-	GO:0017111//nucleoside-triphosphatase activity;GO:0016491//oxidoreductase activity;GO:0000166//nucleotide binding	GO:0009987//cellular process;GO:0006810//transport;GO:0008152//metabolic process
Araip.30QH3.1	5091	29.0462	26.1807	92.7896	85.8158	1.69333	up	0.866225	ABC transporter C family member 10-like, partial [Glycine max]	K05666|1|0.0|635|olu:OSTLU_35503|ATP-binding cassette, subfamily C (CFTR/MRP), member 2;K05658|2|1e-57|224|bdi:100833702|ATP-binding cassette, subfamily B (MDR/TAP), member 1	GO:0031224//intrinsic to membrane	GO:0017111//nucleoside-triphosphatase activity;GO:0016491//oxidoreductase activity;GO:0015405;GO:0032559	GO:0006810//transport;GO:0009207
Araip.P0MKL.1	3046	3.65861	3.50764	13.1292	11.9485	1.80712	up	0.828538	ABC transporter C family member 10-like [Glycine max]	K05666|1|6e-119|427|olu:OSTLU_35503|ATP-binding cassette, subfamily C (CFTR/MRP), member 2;K05658|3|6e-34|144|bdi:100833702|ATP-binding cassette, subfamily B (MDR/TAP), member 1	-	GO:0017111//nucleoside-triphosphatase activity;GO:0016491//oxidoreductase activity;GO:0000166//nucleotide binding	GO:0009987//cellular process;GO:0006810//transport;GO:0008152//metabolic process
Araip.LA28K.1	4217	0.372684	0.285032	6.17695	4.03461	3.95659	up	0.826211	ABC transporter B family member 2-like [Glycine max]	K05658|1|0.0|1975|gmx:100810688|ATP-binding cassette, subfamily B (MDR/TAP), member 1	GO:0016020//membrane	GO:0017111//nucleoside-triphosphatase activity;GO:0000166//nucleotide binding	GO:0009987//cellular process;GO:0006810//transport
Araip.EJ687.1	3939	37.4322	31.4303	79.9772	91.7581	1.3184	up	0.839811	ABC transporter B family member 1-like [Glycine max]	K05658|1|0.0|2116|gmx:100814667|ATP-binding cassette, subfamily B (MDR/TAP), member 1	GO:0031224//intrinsic to membrane	GO:0005515//protein binding;GO:0019829//cation-transporting ATPase activity;GO:0015562//efflux transmembrane transporter activity;GO:0032559	GO:0009630//gravitropism;GO:0043479;GO:0009639//response to red or far red light;GO:0051707//response to other organism;GO:0009734//auxin mediated signaling pathway;GO:0032535//regulation of cellular component size;GO:0009207;GO:0048437//floral organ deve
Araip.G0N76.1	3159	0.995004	0.507325	6.59657	7.6807	3.24845	up	0.837566	ABC transporter A family member 2-like [Glycine max]	K05643|1|6e-66|251|olu:OSTLU_42103|ATP-binding cassette, subfamily A (ABC1), member 3;K05641|5|9e-65|246|ota:Ot18g01460|ATP-binding cassette, subfamily A (ABC1), member 1	GO:0043231//intracellular membrane-bounded organelle	GO:0017111//nucleoside-triphosphatase activity;GO:0000166//nucleotide binding;GO:0015405	-
Araip.FHK85.1	6561	9.146	10.2389	37.8566	44.9862	2.09545	up	0.874893	ABC transporter A family member 1-like [Glycine max]	K05643|1|9e-101|367|ppp:PHYPADRAFT_221752|ATP-binding cassette, subfamily A (ABC1), member 3;K05641|5|4e-77|288|ota:Ot18g01460|ATP-binding cassette, subfamily A (ABC1), member 1	GO:0031090//organelle membrane	GO:0015116//sulfate transmembrane transporter activity;GO:0019829//cation-transporting ATPase activity;GO:0032559	GO:0009207
Araip.V1CYC.1	1462	57.169	61.2043	125.242	124.875	1.07926	up	0.8181	9/13-hydroperoxide lyase [Lotus japonicus]	K01723|1|0.0|662|gmx:100810890|hydroperoxide dehydratase [EC:4.2.1.92]	-	GO:0005506//iron ion binding;GO:0003824//catalytic activity	-
Araip.IWA7R.1	1920	7.88781	6.05163	23.1433	17.4917	1.54355	up	0.833159	6-phosphofructokinase 2-like [Glycine max]	K00850|1|0.0|719|gmx:100807957|6-phosphofructokinase [EC:2.7.1.11]	GO:0043234//protein complex;GO:0043231//intracellular membrane-bounded organelle;GO:0044444//cytoplasmic part	GO:0008443//phosphofructokinase activity;GO:0032559	GO:0006796//phosphate-containing compound metabolic process;GO:0006007//glucose catabolic process
Araip.Z08PZ.1	4510	40.8346	39.1184	85.106	94.2466	1.16558	up	0.830242	5-oxoprolinase, [Ricinus communis]	K01469|1|0.0|2060|rcu:RCOM_1248770|5-oxoprolinase (ATP-hydrolysing) [EC:3.5.2.9]	GO:0044424//intracellular part	GO:0016812//hydrolase activity, acting on carbon-nitrogen (but not peptide) bonds, in cyclic amides	GO:0006749//glutathione metabolic process
Araip.FYJ9U.1	1459	4.30873	2.83766	30.876	5.07016	2.33055	up	0.863145	51 kDa seed maturation protein precursor [Glycine max]	-	-	-	-
Araip.WYT35.1	1335	7.91958	8.20327	22.0368	24.4916	1.52901	up	0.837468	3-ketoacyl-CoA synthase 4-like [Fragaria vesca subsp. vesca]	K15397|1|0.0|739|vvi:100853861|3-ketoacyl-CoA synthase [EC:2.3.1.-]	GO:0044464//cell part	GO:0016747//transferase activity, transferring acyl groups other than amino-acyl groups	GO:0007275//multicellular organismal development;GO:0006631//fatty acid metabolic process
Araip.WUT0T.1	1630	19.5465	11.5528	51.0436	27.7741	1.34164	up	0.832552	3-isopropylmalate dehydratase-like [Glycine max]	K01703|1|0.0|691|rcu:RCOM_1217310|3-isopropylmalate/(R)-2-methylmalate dehydratase large subunit [EC:4.2.1.33 4.2.1.35]	GO:0009532//plastid stroma	GO:0051536//iron-sulfur cluster binding;GO:0016866//intramolecular transferase activity;GO:0016836//hydro-lyase activity	GO:0010038//response to metal ion;GO:0006520//cellular amino acid metabolic process;GO:0019758
Araip.L9MEB.1	1374	45.8568	40.3381	101.035	72.4661	1.00927	up	0.803484	2-nitropropane dioxygenase-like protein [Medicago truncatula]	-	-	GO:0016703	GO:0009608//response to symbiont;GO:0008152//metabolic process;GO:0010038//response to metal ion
Araip.581AC.1	2550	5.60289	8.7988	18.387	19.4362	1.39303	up	0.816134	1-deoxy-D-xylulose-5-phosphate synthase, chloroplastic-like [Glycine max]	K01662|1|0.0|1179|gmx:100799983|1-deoxy-D-xylulose-5-phosphate synthase [EC:2.2.1.7]	GO:0043231//intracellular membrane-bounded organelle	GO:0016903//oxidoreductase activity, acting on the aldehyde or oxo group of donors;GO:0016744	GO:0006772//thiamine metabolic process;GO:0006721//terpenoid metabolic process
Araip.VJ8SR.1	1116	2.30441	1.6754	13.8671	14.5826	2.83764	up	0.866225	1-aminocyclopropane-1-carboxylate oxidase-like protein [Medicago truncatula]	K13229|1|1e-68|258|zma:541977|2,4-dihydroxy-1,4-benzoxazin-3-one-glucoside dioxygenase [EC:1.14.20.2];K06892|2|2e-45|181|pop:POPTR_550478|;K05933|3|2e-34|144|mtr:MTR_2g025120|aminocyclopropanecarboxylate oxidase [EC:1.14.17.4];K05278|5|7e-34|142|pop:POPTR	-	GO:0016491//oxidoreductase activity	-
Araip.W3VW3.1	1615	15.0393	14.2236	33.5861	34.8111	1.22486	up	0.822999	1-aminocyclopropane-1-carboxylate oxidase homolog 1-like [Glycine max]	K13229|1|2e-72|270|zma:541977|2,4-dihydroxy-1,4-benzoxazin-3-one-glucoside dioxygenase [EC:1.14.20.2];K06892|2|4e-52|203|pop:POPTR_550478|;K00475|3|5e-40|163|mtr:MTR_8g075890|naringenin 3-dioxygenase [EC:1.14.11.9]	-	GO:0016491//oxidoreductase activity	-
Araip.I7WHX.1	1536	59.4376	59.386	114.32	150.259	1.15488	up	0.830783	1-aminocyclopropane-1-carboxylate oxidase homolog 1-like [Glycine max]	K13229|1|2e-72|270|zma:541977|2,4-dihydroxy-1,4-benzoxazin-3-one-glucoside dioxygenase [EC:1.14.20.2];K06892|2|1e-43|174|pop:POPTR_550478|;K00475|3|2e-38|158|sbi:SORBI_06g031790|naringenin 3-dioxygenase [EC:1.14.11.9]	-	GO:0016491//oxidoreductase activity	-
Araip.T0LEM.1	3383	73.5696	73.7839	220.077	257.716	1.6971	up	0.869208	1,4-alpha-glucan-branching enzyme-like [Glycine max]	K00700|1|0.0|1298|gmx:100792499|1,4-alpha-glucan branching enzyme [EC:2.4.1.18]	GO:0009536//plastid	GO:0016798//hydrolase activity, acting on glycosyl bonds;GO:0043167//ion binding;GO:0016758//transferase activity, transferring hexosyl groups	GO:0005982//starch metabolic process
Araip.EDV8G.1	3940	36.6975	35.2865	74.3957	90.4956	1.19577	up	0.831061	1,4-alpha-glucan-branching enzyme 2, chloroplastic/amyloplastic-like [Glycine max]	K00700|1|0.0|1198|gmx:100785968|1,4-alpha-glucan branching enzyme [EC:2.4.1.18]	-	GO:0016798//hydrolase activity, acting on glycosyl bonds;GO:0016758//transferase activity, transferring hexosyl groups;GO:0043167//ion binding	GO:0044238//primary metabolic process
Araip.K557M.1	2007	7.97302	6.854	64.4353	50.4952	2.95446	up	0.894409	(R)-limonene synthase [Medicago truncatula]	K12467|1|1e-122|438|ath:AT3G25810|myrcene/ocimene synthase [EC:4.2.3.15];K07385|2|7e-121|432|aly:ARALYDRAFT_664366|1,8-cineole synthase [EC:4.2.3.-];K12742|5|8e-119|425|pop:POPTR_1111628|isoprene synthase [EC:4.2.3.27]	-	GO:0003824//catalytic activity	-
Araip.C8YA7.1	623	9.86126	7.71736	31.7271	22.5602	1.62679	up	0.844022	(+)-neomenthol dehydrogenase [Medicago truncatula]	K15095|1|4e-45|177|vvi:100248214|(+)-neomenthol dehydrogenase [EC:1.1.1.208]	-	GO:0003824//catalytic activity	GO:0008152//metabolic process
Araip.Q2FTQ.1	934	8.87224	9.00841	29.6935	21.0674	1.50532	up	0.835616	(+)-neomenthol dehydrogenase [Medicago truncatula]	K15095|1|3e-84|309|vvi:100248214|(+)-neomenthol dehydrogenase [EC:1.1.1.208]	-	-	-
Araip.1U748.1	362	0	0	2.11636	2.86086	7.9592	up	0.805483	-	-	-	-	-
Araip.QD2LS.1	3529	4.89875	0.794734	104.205	103.55	5.18943	up	0.962116	-	-	-	-	-
Araip.3K7FW.1	281	0	0.475278	7.08869	5.26503	4.66999	up	0.872534	-	-	-	-	-
Araip.YD7SQ.1	501	0.570354	0.266573	7.03427	10.9262	4.42358	up	0.889969	-	-	-	-	-
Araip.AJ2HG.1	213	1.34154	1.88103	23.7391	31.2565	4.09303	up	0.914777	-	-	-	-	-
Araip.P7WQM.1	678	1.68582	1.37887	15.5937	20.9483	3.57574	up	0.892082	-	-	-	-	-
Araip.425N3.1	652	185.385	89.9231	1700.75	1187.89	3.39127	up	0.908141	-	-	-	-	-
Araip.M3HWC.1	545	0.78646	0.735155	11.2459	2.44317	3.16934	up	0.831799	-	-	-	-	-
Araip.V2P8C.1	672	2.1261	1.39118	14.1368	15.8515	3.09187	up	0.873681	-	-	-	-	-
Araip.T1F5F.1	640	1.56268	2.08677	9.81596	12.0207	2.581	up	0.849168	-	-	-	-	-
Araip.XJE06.1	2071	1.1038	0.902822	6.65873	5.21494	2.56492	up	0.800731	-	-	-	-	-
Araip.S7K60.1	255	3.36173	4.71364	22.8335	21.4669	2.45572	up	0.872501	-	-	-	-	-
Araip.ULM5C.1	3025	6.65956	10.022	35.6596	48.5169	2.33516	up	0.879842	-	-	-	-	-
Araip.C9TAU.1	204	1.40072	2.61869	9.01322	10.8785	2.30711	up	0.836436	-	-	-	-	-
Araip.JW94P.1	754	178.687	136.564	823.431	724.431	2.2957	up	0.887789	-	-	-	-	-
Araip.243AX.1	327	699.076	487.653	2802.56	2750.82	2.22638	up	0.886347	-	-	-	-	-
Araip.HSY5N.1	440	3.24713	2.12471	9.40243	14.1222	2.13069	up	0.840221	-	-	-	-	-
Araip.TX9CP.1	648	17.4182	8.86233	38.7791	58.9049	1.89413	up	0.866258	-	-	-	-	-
Araip.XCL82.1	788	35.7184	28.4733	78.168	153.204	1.84976	up	0.870617	-	-	-	-	-
Araip.DD0PI.1	738	89.4412	58.4522	216.549	300.505	1.80576	up	0.872026	-	-	-	-	-
Araip.8ET49.1	2517	9.42273	8.33049	25.1418	28.3903	1.59232	up	0.842957	-	-	-	-	-
Araip.KA3NY.1	546	40.5594	22.2589	110.849	70.1801	1.52697	up	0.856443	-	-	-	-	-
Araip.0SL9L.1	1331	8.37276	5.81975	15.6563	23.7872	1.47466	up	0.821541	-	-	-	-	-
Araip.SG7BC.1	338	4.64973	5.92692	14.9598	13.1314	1.40924	up	0.802959	-	-	-	-	-
Araip.94IRW.1	403	13.1174	8.94773	25.8543	31.5719	1.37994	up	0.829308	-	-	-	-	-
Araip.43QU3.1	2383	92.3312	112.817	261.89	253.925	1.33019	up	0.843793	-	-	-	-	-
Araip.CG50V.1	517	29.8459	23.7658	60.4601	62.9563	1.20291	up	0.8288	-	-	-	-	-
Araip.N335X.1	285	9.52491	8.90355	22.5805	18.6881	1.16311	up	0.80119	-	-	-	-	-
Araip.C8L19.1	283	10.6019	17.9329	35.7344	26.1391	1.1166	up	0.811939	-	-	-	-	-
Araip.I7EA7.1	200	8.57242	16.6942	28.3466	25.8908	1.10206	up	0.806695	-	-	-	-	-
Araip.R79KU.1	772	2099.8	1500.05	3942.76	3636.4	1.0741	up	0.821623	-	-	-	-	-
Araip.TN51I.1	2034	16.9285	17.3343	33.8993	36.8777	1.04664	up	0.80291	-	-	-	-	-
Araip.724XY.1	240	107.751	78.4625	199.192	175.071	1.0071	up	0.807039	-	-	-	-	-
Araip.YTI0W.1	572	81.428	91.2925	9.91139	8.79407	-3.20691	down	0.900996	Zinc finger protein LSD1 [Medicago truncatula]	-	-	-	-
Araip.0L5SE.1	1093	217.644	205.279	33.645	35.0579	-2.62195	down	0.892377	zinc finger protein CONSTANS-LIKE 4-like [Glycine max]	K12135|1|2e-57|221|aly:ARALYDRAFT_488429|zinc finger protein CONSTANS;K12130|5|4e-10|63.5|pop:POPTR_806314|pseudo-response regulator 5	-	-	-
Araip.IK2R0.1	1299	9.67889	15.6275	0.117956	0.683359	-4.98099	down	0.926247	zinc finger protein CONSTANS-LIKE 16-like [Glycine max]	K12135|1|2e-10|65.1|ath:AT5G15840|zinc finger protein CONSTANS	GO:0044464//cell part	-	-
Araip.WZG9Z.1	1251	17.588	20.8176	6.49154	6.14968	-1.60318	down	0.832847	zinc finger CCCH domain-containing protein 15-like [Glycine max]	-	-	-	-
Araip.A7X15.1	237	31.9506	20.8501	5.17214	6.86675	-2.13285	down	0.868224	Ycf68 [Medicago truncatula]	-	-	-	-
Araip.CLK0K.1	1599	30.737	38.5041	11.9782	13.9713	-1.41593	down	0.835272	xylosyltransferase 1-like [Glycine max]	-	-	GO:0016757//transferase activity, transferring glycosyl groups	-
Araip.6IN8N.1	2386	21.437	25.0202	6.87135	7.44077	-1.69867	down	0.848873	xyloglucan glycosyltransferase 5-like [Glycine max]	K13680|1|1e-113|408|smo:SELMODRAFT_230176|beta-mannan synthase [EC:2.4.1.32]	-	GO:0016740//transferase activity	-
Araip.1J4SW.1	2232	28.9332	30.576	12.2882	12.4615	-1.2657	down	0.823851	xyloglucan glycosyltransferase 12-like [Cucumis sativus]	K13680|1|8e-112|402|smo:SELMODRAFT_230176|beta-mannan synthase [EC:2.4.1.32]	-	GO:0016759//cellulose synthase activity	-
Araip.PU78I.1	1611	37.9577	30.3417	9.22583	11.3876	-1.72829	down	0.858475	xyloglucan endotransglucosylase/hydrolase protein 9-like [Glycine max]	K08235|1|8e-152|534|gmx:100801567|xyloglucan:xyloglucosyl transferase [EC:2.4.1.207]	GO:0005576//extracellular region;GO:0030312//external encapsulating structure	GO:0016798//hydrolase activity, acting on glycosyl bonds;GO:0016758//transferase activity, transferring hexosyl groups	GO:0044042//glucan metabolic process
Araip.WY1NK.1	936	6.71628	7.99036	0.98221	0.316127	-3.50173	down	0.846841	xyloglucan endotransglucosylase/hydrolase protein 23-like [Glycine max]	K08235|1|2e-107|386|mtr:MTR_4g128580|xyloglucan:xyloglucosyl transferase [EC:2.4.1.207];K14504|4|7e-106|381|rcu:RCOM_1630040|xyloglucan:xyloglucosyl transferase TCH4 [EC:2.4.1.207]	GO:0005576//extracellular region;GO:0030312//external encapsulating structure	GO:0016798//hydrolase activity, acting on glycosyl bonds;GO:0016758//transferase activity, transferring hexosyl groups	GO:0044042//glucan metabolic process
Araip.JRH45.1	2835	117.675	125.922	43.9407	55.1084	-1.29828	down	0.84027	Xylan 1 4-beta-xylosidase [Medicago truncatula]	K15920|1|0.0|734|rcu:RCOM_1752040|beta-D-xylosidase 4 [EC:3.2.1.37];K05349|4|0.0|722|vvi:100252178|beta-glucosidase [EC:3.2.1.21]	GO:0005576//extracellular region;GO:0005618//cell wall;GO:0009536//plastid	GO:0015926//glucosidase activity	GO:0044238//primary metabolic process
Araip.T5DLA.1	1569	16.8462	16.4282	7.81261	5.28046	-1.34561	down	0.80681	WW domain-containing oxidoreductase-like isoform 2 [Glycine max]	K00100|1|1e-12|71.6|olu:OSTLU_36252|[EC:1.1.1.-];K00218|2|2e-10|64.7|ath:AT1G03630|protochlorophyllide reductase [EC:1.3.1.33]	-	GO:0016491//oxidoreductase activity	GO:0008152//metabolic process
Araip.EY4XN.1	788	15.7741	15.2535	1.16669	0	-4.72075	down	0.923969	WW domain containing protein expressed [Medicago truncatula]	-	-	-	-
Araip.Y76T4.1	1999	12.8651	14.6314	4.13914	3.03444	-1.93848	down	0.839107	Wall-associated receptor kinase-like protein [Medicago truncatula]	K04733|1|2e-60|231|smo:SELMODRAFT_33807|interleukin-1 receptor-associated kinase 4 [EC:2.7.11.1];K13430|2|8e-57|219|osa:4329463|serine/threonine-protein kinase PBS1 [EC:2.7.11.1]	-	GO:0004672//protein kinase activity;GO:0000166//nucleotide binding	-
Araip.YJ8QA.1	2046	5.79595	4.89565	0.0748899	0.578484	-4.03242	down	0.834437	violaxanthin de-epoxidase, chloroplastic-like [Glycine max]	K09839|1|3e-171|599|rcu:RCOM_1122510|violaxanthin de-epoxidase [EC:1.10.99.3]	GO:0009534//chloroplast thylakoid;GO:0009523//photosystem II	GO:0005488//binding;GO:0016491//oxidoreductase activity	GO:0006778//porphyrin-containing compound metabolic process;GO:0032787//monocarboxylic acid metabolic process;GO:0016116//carotenoid metabolic process;GO:0006950//response to stress
Araip.I8ADD.1	4069	30.8992	36.531	15.0626	16.1437	-1.11156	down	0.813446	villin-2-like isoform 1 [Glycine max]	K05768|1|7e-23|106|ath:AT5G57320|gelsolin	-	GO:0003779//actin binding	GO:0007015//actin filament organization
Araip.EU051.1	1172	70.8273	75.7789	23.5328	24.742	-1.6026	down	0.856263	vesicle-associated membrane protein 726-like isoform 1 [Glycine max]	K08515|1|7e-97|350|pop:POPTR_746680|vesicle-associated membrane protein 7;K08511|3|4e-91|332|osa:4342638|vesicle-associated membrane protein 72	GO:0031224//intrinsic to membrane	-	GO:0006810//transport
Araip.ZG9AN.1	2082	19.0773	21.1042	3.23818	4.90315	-2.30319	down	0.866307	Uracil transporter-like protein [Medicago truncatula]	K03457|1|0.0|635|ath:AT5G03555|nucleobase:cation symporter-1, NCS1 family	GO:0044464//cell part	GO:0015932//nucleobase-containing compound transmembrane transporter activity	GO:0015931//nucleobase-containing compound transport
Araip.IXI9R.1	1284	48.0696	51.3826	1.55134	2.65014	-4.56503	down	0.937029	UPF0603 protein At1g54780, chloroplastic-like [Glycine max]	-	GO:0044436;GO:0009534//chloroplast thylakoid	-	GO:0009765//photosynthesis, light harvesting
Araip.UX7QX.1	773	39.184	39.5649	11.8933	14.3545	-1.58506	down	0.850036	UPF0483 protein AAEL000016-like [Glycine max]	K06942|1|9e-07|51.6|vcn:VOLCADRAFT_117695|	GO:0042579//microbody	-	-
Araip.UI4QL.1	1091	8.90505	9.79309	1.264	1.49168	-2.76242	down	0.844809	UPF0483 protein AAEL000016-like [Glycine max]	-	-	-	-
Araip.6G7UA.1	942	8.34188	18.998	4.55445	5.18286	-1.48941	down	0.810218	unnamed protein product [Vitis vinifera]	K15287|1|5e-55|211|vvi:100256364|solute carrier family 35, member F1/2	GO:0031410//cytoplasmic vesicle	-	-
Araip.K6RXL.1	1959	12.1796	14.7256	2.11183	4.07818	-2.11988	down	0.846529	unnamed protein product [Vitis vinifera]	K12126|1|4e-21|101|aly:ARALYDRAFT_471048|phytochrome-interacting factor 3;K13422|3|3e-08|58.9|aly:ARALYDRAFT_890840|transcription factor MYC2	GO:0005634//nucleus	-	GO:0009416//response to light stimulus
Araip.88JCU.1	1878	10.1183	15.5741	1.30543	1.65436	-3.11777	down	0.868749	unnamed protein product [Vitis vinifera]	K04733|1|1e-37|156|ath:AT5G38990|interleukin-1 receptor-associated kinase 4 [EC:2.7.11.1];K13420|3|7e-36|150|pop:POPTR_1075175|LRR receptor-like serine/threonine-protein kinase FLS2 [EC:2.7.11.1]	-	GO:0004672//protein kinase activity	GO:0009987//cellular process;GO:0008152//metabolic process
Araip.Z2A7C.1	4100	13.0329	12.4107	1.15853	1.04646	-3.52846	down	0.87858	unnamed protein product [Vitis vinifera]	K05681|1|6e-63|241|cme:CMS467C|ATP-binding cassette, subfamily G (WHITE), member 2;K12843|3|2e-58|226|vvi:100248403|U4/U6 small nuclear ribonucleoprotein PRP3	-	GO:0017111//nucleoside-triphosphatase activity;GO:0000166//nucleotide binding	-
Araip.X1GW0.1	3210	137.844	150.071	4.91656	5.66901	-4.76547	down	0.948122	unnamed protein product [Vitis vinifera]	K01188|1|2e-180|631|sbi:SORBI_06g019840|beta-glucosidase [EC:3.2.1.21]	-	-	-
Araip.S75SQ.1	1198	33.8699	44.0347	0.639502	1.60544	-5.11696	down	0.954922	unnamed protein product [Vitis vinifera]	K00434|1|2e-145|513|gmx:100799504|L-ascorbate peroxidase [EC:1.11.1.11]	GO:0044436;GO:0009534//chloroplast thylakoid	GO:0016209//antioxidant activity;GO:0005506//iron ion binding	GO:0006950//response to stress;GO:0008152//metabolic process
Araip.5EE81.1	1389	33.3269	44.71	7.28066	8.30805	-2.32366	down	0.878908	unknown protein DS12 from 2D-PAGE of leaf, chloroplastic-like [Glycine max]	-	GO:0009526//plastid envelope;GO:0009532//plastid stroma;GO:0009534//chloroplast thylakoid	-	GO:0006950//response to stress
Araip.3NC39.1	747	77.0791	87.2476	41.024	40.9974	-1.00249	down	0.802615	unknown [Medicago truncatula]	-	GO:0043231//intracellular membrane-bounded organelle	-	-
Araip.UTP9U.1	561	391.947	319.718	134.106	116.564	-1.50541	down	0.855542	unknown [Medicago truncatula]	-	-	-	-
Araip.GJ7LV.1	1446	172.614	198.852	62.4131	62.8213	-1.5686	down	0.859392	unknown [Medicago truncatula]	K00121|1|0.0|704|gmx:100793008|S-(hydroxymethyl)glutathione dehydrogenase / alcohol dehydrogenase [EC:1.1.1.284 1.1.1.1]	-	GO:0046914//transition metal ion binding;GO:0016616//oxidoreductase activity, acting on the CH-OH group of donors, NAD or NADP as acceptor	GO:0006067//ethanol metabolic process
Araip.8L6TR.1	1353	44.4566	54.1912	16.1945	15.746	-1.6269	down	0.853641	unknown [Medicago truncatula]	K11294|1|1e-37|154|smo:SELMODRAFT_15428|nucleolin;K14411|5|3e-22|103|vcn:VOLCADRAFT_107445|RNA-binding protein Musashi	-	GO:0005488//binding	-
Araip.A0SAY.1	273	332.325	191.769	56.1263	107.844	-1.67639	down	0.869011	unknown [Medicago truncatula]	-	-	-	-
Araip.5C9RI.1	1403	11.8128	15.5162	5.3514	3.16352	-1.68237	down	0.828308	unknown [Medicago truncatula]	-	-	GO:0005506//iron ion binding;GO:0022892	GO:0009725//response to hormone stimulus;GO:0006950//response to stress;GO:0015669//gas transport
Araip.KE2SI.1	1049	12.3942	9.93055	2.19101	4.37213	-1.76618	down	0.820492	unknown [Medicago truncatula]	-	GO:0043231//intracellular membrane-bounded organelle	-	-
Araip.G67V4.1	738	93.1195	94.4645	22.2155	24.4574	-2.00688	down	0.876614	unknown [Medicago truncatula]	-	-	-	-
Araip.L1316.1	811	12.1557	13.3389	3.58973	2.37153	-2.0965	down	0.843727	unknown [Medicago truncatula]	-	-	-	-
Araip.QZA57.1	1454	34.4901	44.3647	7.90362	10.1752	-2.1249	down	0.874566	unknown [Medicago truncatula]	-	GO:0044464//cell part	-	-
Araip.84K6K.1	1006	35.6474	40.0925	8.22479	8.3827	-2.18922	down	0.87473	unknown [Medicago truncatula]	-	GO:0009526//plastid envelope	-	-
Araip.9V28V.1	1859	259.155	260.641	46.157	47.1935	-2.47722	down	0.8901	unknown [Medicago truncatula]	K00423|1|5e-169|592|aly:ARALYDRAFT_892557|L-ascorbate oxidase [EC:1.10.3.3]	GO:0005576//extracellular region;GO:0005618//cell wall	GO:0046914//transition metal ion binding;GO:0016682//oxidoreductase activity, acting on diphenols and related substances as donors, oxygen as acceptor	GO:0008152//metabolic process
Araip.CK5AT.1	978	7.88873	8.46656	1.41004	1.51275	-2.48434	down	0.827522	unknown [Medicago truncatula]	K03686|1|5e-11|66.2|ppp:PHYPADRAFT_186467|molecular chaperone DnaJ	GO:0009536//plastid	GO:0005515//protein binding	-
Araip.29B8L.1	1358	15.9917	6.88419	2.48229	1.52523	-2.51305	down	0.850052	unknown [Medicago truncatula]	K00469|1|7e-27|116|mtr:MTR_8g102150|inositol oxygenase [EC:1.13.99.1]	GO:0044424//intracellular part	GO:0046914//transition metal ion binding;GO:0016701//oxidoreductase activity, acting on single donors with incorporation of molecular oxygen	GO:0006020//inositol metabolic process
Araip.59HIL.1	231	12.37	18.5009	1.32662	2.56186	-2.98897	down	0.872681	unknown [Medicago truncatula]	K08906|1|4e-30|127|mtr:MTR_4g083990|cytochrome c6	-	GO:0005506//iron ion binding	-
Araip.RYT6F.1	657	10.4383	9.35076	0.932875	1.12593	-3.26482	down	0.85995	unknown [Medicago truncatula]	-	GO:0009536//plastid	-	-
Araip.F0TL2.1	1369	67.2101	73.5567	6.3797	6.48417	-3.45191	down	0.905765	unknown [Medicago truncatula]	K01376|1|4e-133|472|ath:AT5G43060|[EC:3.4.22.-];K01365|4|9e-117|418|smo:SELMODRAFT_428615|cathepsin L [EC:3.4.22.15]	-	GO:0016628//oxidoreductase activity, acting on the CH-CH group of donors, NAD or NADP as acceptor;GO:0004175//endopeptidase activity	GO:0019538//protein metabolic process
Araip.XVM77.1	2104	44.614	48.8764	2.91302	4.71125	-3.61615	down	0.907026	unknown [Medicago truncatula]	-	-	-	-
Araip.K3Q3L.1	1330	29.2193	36.1497	2.76496	2.11353	-3.7441	down	0.906699	unknown [Medicago truncatula]	-	GO:0043231//intracellular membrane-bounded organelle	-	-
Araip.VQ4D8.1	1017	105.926	95.9955	6.77986	5.81897	-4.00243	down	0.920987	unknown [Medicago truncatula]	-	-	-	-
Araip.J4ZFW.1	1193	52.9339	62.9144	3.59622	3.22433	-4.0862	down	0.921692	unknown [Medicago truncatula]	-	GO:0044436;GO:0009534//chloroplast thylakoid;GO:0009532//plastid stroma	-	-
Araip.LD519.1	1002	41.7784	45.8506	1.68211	1.62417	-4.72813	down	0.941879	unknown [Medicago truncatula]	K15382|1|4e-79|292|gmx:100776607|solute carrier family 50 (sugar transporter)	-	-	-
Araip.UF7GH.1	1036	9.65362	8.3793	0.443701	0	-5.31275	down	0.922527	unknown [Medicago truncatula]	-	-	-	-
Araip.PQA29.1	594	58.6888	56.2093	0.515908	0.996278	-6.24758	down	0.985548	unknown [Medicago truncatula]	K02693|1|6e-30|127|pop:POPTR_711610|photosystem I subunit IV	GO:0043231//intracellular membrane-bounded organelle;GO:0009522//photosystem I	-	GO:0044237//cellular metabolic process
Araip.IA0Z7.1	330	718.265	887.117	5.10749	15.243	-6.30171	down	0.990594	unknown [Medicago truncatula]	-	GO:0044424//intracellular part	-	-
Araip.6BP0E.1	1570	19.4745	14.9716	0.0975954	0.282702	-6.50107	down	0.972799	unknown [Medicago truncatula]	K00514|1|1e-22|105|rcu:RCOM_1428040|zeta-carotene desaturase [EC:1.3.5.6];K01206|2|1e-21|102|ath:AT1G67830|alpha-L-fucosidase [EC:3.2.1.51]	GO:0005576//extracellular region;GO:0030312//external encapsulating structure;GO:0009536//plastid	GO:0016787//hydrolase activity	GO:0044238//primary metabolic process
Araip.A22ZE.1	876	138.633	123.034	64.0186	61.3069	-1.06205	down	0.817444	unknown [Lotus japonicus]	-	GO:0044464//cell part	-	-
Araip.KK91U.1	606	103.501	107.327	48.5465	50.0482	-1.09649	down	0.826457	unknown [Lotus japonicus]	K01785|1|7e-94|340|mtr:MTR_6g069630|aldose 1-epimerase [EC:5.1.3.3]	-	GO:0016853//isomerase activity	GO:0005975//carbohydrate metabolic process
Araip.I5GFF.1	1889	42.2041	49.1368	19.3052	22.9479	-1.1122	down	0.81928	unknown [Lotus japonicus]	K14207|1|3e-142|503|rcu:RCOM_0012320|solute carrier family 38 (sodium-coupled neutral amino acid transporter), member 2	GO:0031090//organelle membrane;GO:0043231//intracellular membrane-bounded organelle	-	-
Araip.U1V6F.1	1237	118.85	128.479	60.9431	51.5483	-1.13661	down	0.829865	unknown [Lotus japonicus]	K16040|1|5e-55|213|vvi:100233030|trans-resveratrol di-O-methyltransferase [EC:2.1.1.240];K05279|2|2e-44|177|aly:ARALYDRAFT_495497|flavonol 3-O-methyltransferase [EC:2.1.1.76];K13066|4|7e-44|176|pop:POPTR_824484|caffeic acid 3-O-methyltransferase [EC:2.1.1	-	GO:0008168//methyltransferase activity	-
Araip.B90DI.1	1709	329.805	395.815	146.321	169.33	-1.20088	down	0.835797	unknown [Lotus japonicus]	K00856|1|6e-180|627|rcu:RCOM_0262240|adenosine kinase [EC:2.7.1.20]	GO:0016020//membrane	GO:0046914//transition metal ion binding;GO:0019206//nucleoside kinase activity	GO:0006166//purine ribonucleoside salvage;GO:0006796//phosphate-containing compound metabolic process
Araip.6M3X4.1	645	57.5925	64.8095	25.6562	27.2957	-1.20887	down	0.829078	unknown [Lotus japonicus]	-	GO:0009526//plastid envelope;GO:0009532//plastid stroma;GO:0030529//ribonucleoprotein complex	GO:0005198//structural molecule activity	GO:0010467//gene expression;GO:0022613//ribonucleoprotein complex biogenesis
Araip.U0CH7.1	1636	24.1907	25.9596	9.27216	11.7562	-1.25392	down	0.815986	unknown [Lotus japonicus]	-	GO:0009526//plastid envelope	-	-
Araip.RG6ZK.1	1377	48.0396	57.3202	23.3676	20.5214	-1.26339	down	0.831127	unknown [Lotus japonicus]	K05605|1|0.0|641|gmx:100818188|3-hydroxyisobutyryl-CoA hydrolase [EC:3.1.2.4]	-	GO:0016289//CoA hydrolase activity;GO:0016836//hydro-lyase activity	GO:0009062//fatty acid catabolic process;GO:0009628//response to abiotic stimulus
Araip.7A9UM.1	709	340.761	330.398	139.393	139.809	-1.26534	down	0.842023	unknown [Lotus japonicus]	-	GO:0043231//intracellular membrane-bounded organelle	-	-
Araip.S58FY.1	1035	495.985	578.86	211.258	217.275	-1.32665	down	0.84458	unknown [Lotus japonicus]	-	-	-	-
Araip.BWV8I.1	1480	18.3419	23.9132	7.66124	8.79686	-1.36033	down	0.817903	unknown [Lotus japonicus]	-	-	-	-
Araip.YBU40.1	631	21.5103	24.9751	7.77051	9.84752	-1.39972	down	0.823556	unknown [Lotus japonicus]	-	-	GO:0046914//transition metal ion binding	GO:0051234//establishment of localization;GO:0006091//generation of precursor metabolites and energy
Araip.2M564.1	1113	38.8955	44.0378	16.5202	14.489	-1.41926	down	0.838435	unknown [Lotus japonicus]	-	GO:0009534//chloroplast thylakoid	-	-
Araip.IN3N0.1	384	17.4871	15.6508	7.18241	4.62335	-1.48899	down	0.819738	unknown [Lotus japonicus]	-	-	-	-
Araip.UJZ0T.1	1657	407.323	437.897	151.56	142.501	-1.52321	down	0.855673	unknown [Lotus japonicus]	K05692|1|0.0|773|pop:POPTR_561252|actin beta/gamma 1;K10355|5|0.0|770|osa:4333919|actin, other eukaryote	GO:0043232	GO:0032559	-
Araip.E9AW0.1	1363	99.5817	119.737	33.5004	33.8661	-1.70293	down	0.867274	unknown [Lotus japonicus]	K01785|1|4e-148|522|gmx:100798975|aldose 1-epimerase [EC:5.1.3.3]	-	GO:0016853//isomerase activity	GO:0005975//carbohydrate metabolic process
Araip.X7R50.1	1139	33.1156	34.9419	9.28227	10.9109	-1.75288	down	0.858868	unknown [Lotus japonicus]	K02881|1|1e-62|236|gmx:100306308|large subunit ribosomal protein L18	GO:0030529//ribonucleoprotein complex	GO:0005198//structural molecule activity	GO:0010467//gene expression
Araip.W0DN8.1	693	12.7823	13.4902	3.09545	4.69674	-1.75346	down	0.828734	unknown [Lotus japonicus]	K12603|1|1e-22|103|vcn:VOLCADRAFT_106614|CCR4-NOT transcription complex subunit 6	GO:0043231//intracellular membrane-bounded organelle	-	-
Araip.LXR9M.1	1241	158.646	173.372	40.2508	48.7594	-1.89922	down	0.875352	unknown [Lotus japonicus]	K00430|1|5e-149|525|mtr:MTR_1g101830|peroxidase [EC:1.11.1.7]	GO:0044464//cell part	GO:0005506//iron ion binding;GO:0003824//catalytic activity;GO:0016209//antioxidant activity	GO:0008152//metabolic process;GO:0006950//response to stress
Araip.C6ZL6.1	876	33.9243	38.7243	6.64674	11.8223	-1.97583	down	0.868863	unknown [Lotus japonicus]	K13448|1|1e-72|269|rcu:RCOM_0910780|calcium-binding protein CML	-	GO:0046872//metal ion binding;GO:0016628//oxidoreductase activity, acting on the CH-CH group of donors, NAD or NADP as acceptor	GO:0008152//metabolic process
Araip.5XR69.1	1336	12.0844	13.2953	3.32599	3.10069	-1.98153	down	0.83832	unknown [Lotus japonicus]	K13148|1|5e-10|61.2|rcu:RCOM_0598050|integrator complex subunit 11 [EC:3.1.27.-];K15692|3|3e-09|58.9|sbi:SORBI_06g034040|E3 ubiquitin-protein ligase RNF13 [EC:6.3.2.19];K05283|4|4e-09|58.2|aly:ARALYDRAFT_354960|phosphatidylinositol glycan, class W [EC:2.3	-	GO:0046872//metal ion binding	-
Araip.I2M0Y.1	867	429.939	487.847	99.4989	123.204	-2.04304	down	0.879678	unknown [Lotus japonicus]	K14484|1|5e-63|238|ath:AT3G23050|auxin-responsive protein IAA	-	-	-
Araip.43UMC.1	312	8.70064	9.41721	2.45553	1.89676	-2.05757	down	0.820623	unknown [Lotus japonicus]	-	-	-	-
Araip.3A81Q.1	585	142.629	141.544	21.2157	46.2809	-2.07388	down	0.88017	unknown [Lotus japonicus]	-	-	-	-
Araip.DV8IK.1	730	26.6175	32.9309	8.81567	4.45868	-2.16542	down	0.871125	unknown [Lotus japonicus]	-	-	GO:0046914//transition metal ion binding	GO:0051234//establishment of localization;GO:0006091//generation of precursor metabolites and energy
Araip.L7AM8.1	824	52.7106	66.7766	14.8762	11.6706	-2.17025	down	0.878728	unknown [Lotus japonicus]	-	GO:0030529//ribonucleoprotein complex;GO:0009536//plastid	GO:0005198//structural molecule activity	GO:0010467//gene expression
Araip.G0KQK.1	1420	13.1806	16.2709	2.37391	4.06334	-2.19383	down	0.851363	unknown [Lotus japonicus]	-	GO:0043234//protein complex;GO:0009534//chloroplast thylakoid	GO:0043169//cation binding;GO:0051540	GO:0009767//photosynthetic electron transport chain
Araip.NS0VF.1	1103	33.5487	32.3288	5.97341	6.84071	-2.36205	down	0.877106	unknown [Lotus japonicus]	K01724|1|6e-21|98.6|pop:POPTR_887818|4a-hydroxytetrahydrobiopterin dehydratase [EC:4.2.1.96]	GO:0009536//plastid	GO:0016836//hydro-lyase activity	GO:0009108//coenzyme biosynthetic process
Araip.NPF88.1	804	60.7746	57.8066	10.863	11.9609	-2.37726	down	0.884168	unknown [Lotus japonicus]	K08903|1|3e-74|275|gmx:100306491|photosystem II 13kDa protein	GO:0009523//photosystem II;GO:0009532//plastid stroma;GO:0009534//chloroplast thylakoid	-	GO:0044237//cellular metabolic process
Araip.HK5CX.1	1691	14.6169	13.1105	3.17142	1.83731	-2.46879	down	0.857131	unknown [Lotus japonicus]	-	GO:0009532//plastid stroma;GO:0044436;GO:0009534//chloroplast thylakoid	GO:0005488//binding	-
Araip.2F8VS.1	1385	59.0063	76.4677	11.0632	12.1776	-2.54329	down	0.887953	unknown [Lotus japonicus]	-	GO:0009528//plastid inner membrane	-	-
Araip.NK573.1	1319	70.9494	77.2563	13.1269	11.2166	-2.60599	down	0.889264	unknown [Lotus japonicus]	-	-	-	-
Araip.BQ8ZI.1	1453	47.2968	58.8259	7.06542	10.1822	-2.62126	down	0.887412	unknown [Lotus japonicus]	K03768|1|3e-79|292|gmx:100785805|peptidyl-prolyl cis-trans isomerase B (cyclophilin B) [EC:5.2.1.8]	GO:0005840//ribosome;GO:0009532//plastid stroma;GO:0009526//plastid envelope;GO:0009534//chloroplast thylakoid;GO:0005576//extracellular region;GO:0044436	GO:0005488//binding;GO:0016859//cis-trans isomerase activity	GO:0006952//defense response;GO:0000097//sulfur amino acid biosynthetic process;GO:0009725//response to hormone stimulus;GO:0009416//response to light stimulus;GO:0009743//response to carbohydrate stimulus;GO:0006605//protein targeting;GO:0006970//respons
Araip.CN7HI.1	1284	78.3357	86.7472	10.2627	13.5964	-2.79058	down	0.89318	unknown [Lotus japonicus]	K03386|1|1e-112|404|mtr:MTR_013s0002|peroxiredoxin (alkyl hydroperoxide reductase subunit C) [EC:1.11.1.15]	-	GO:0016705//oxidoreductase activity, acting on paired donors, with incorporation or reduction of molecular oxygen;GO:0016209//antioxidant activity	GO:0008152//metabolic process;GO:0019725//cellular homeostasis
Araip.P4LPA.1	1327	206.612	204.607	30.3678	28.0955	-2.8143	down	0.895818	unknown [Lotus japonicus]	-	GO:0009526//plastid envelope;GO:0009570//chloroplast stroma;GO:0009534//chloroplast thylakoid	-	-
Araip.S5ATW.1	738	15.2941	13.0296	2.28384	1.40329	-2.94144	down	0.868913	unknown [Lotus japonicus]	K09286|1|7e-08|55.8|rcu:RCOM_0295580|EREBP-like factor	-	-	GO:0044238//primary metabolic process;GO:0044237//cellular metabolic process
Araip.08VNU.1	1630	6.22333	7.70184	0.940029	0.816887	-2.98658	down	0.828603	unknown [Lotus japonicus]	-	GO:0009532//plastid stroma	GO:0046914//transition metal ion binding;GO:0051540	GO:0031163
Araip.MD8YR.1	1476	19.7468	18.6395	2.38765	2.20518	-3.06314	down	0.881317	unknown [Lotus japonicus]	K01785|1|1e-147|520|gmx:100798975|aldose 1-epimerase [EC:5.1.3.3]	-	GO:0003824//catalytic activity	GO:0005975//carbohydrate metabolic process
Araip.SS6R3.1	446	14.0952	15.8707	2.40487	0.995161	-3.1397	down	0.874828	unknown [Lotus japonicus]	-	-	-	-
Araip.NC9ER.1	1493	115.792	155.29	14.6759	15.5577	-3.1645	down	0.901373	unknown [Lotus japonicus]	K00121|1|2e-83|307|sbi:SORBI_01g044580|S-(hydroxymethyl)glutathione dehydrogenase / alcohol dehydrogenase [EC:1.1.1.284 1.1.1.1]	-	GO:0046872//metal ion binding;GO:0003824//catalytic activity	GO:0008152//metabolic process
Araip.0V7N2.1	1546	369.845	381.396	37.9593	44.7861	-3.18252	down	0.903192	unknown [Lotus japonicus]	K04035|1|0.0|703|rcu:RCOM_1272340|magnesium-protoporphyrin IX monomethyl ester (oxidative) cyclase [EC:1.14.13.81]	GO:0009534//chloroplast thylakoid;GO:0009528//plastid inner membrane	GO:0016709//oxidoreductase activity, acting on paired donors, with incorporation or reduction of molecular oxygen, NAD(P)H as one donor, and incorporation of one atom of oxygen;GO:0003676//nucleic acid binding;GO:0046914//transition metal ion binding	GO:0006779//porphyrin-containing compound biosynthetic process
Araip.XMG6F.1	786	40.7172	42.9885	3.31402	5.64684	-3.22362	down	0.896933	unknown [Lotus japonicus]	-	GO:0009536//plastid	-	-
Araip.914CH.1	1285	67.045	56.955	4.88888	7.48371	-3.32512	down	0.902291	unknown [Lotus japonicus]	K01183|1|3e-97|353|pop:POPTR_717157|chitinase [EC:3.2.1.14]	-	GO:0016798//hydrolase activity, acting on glycosyl bonds	GO:0008152//metabolic process
Araip.U00Z9.1	210	8.84456	6.99564	1.45928	0	-3.43041	down	0.850806	unknown [Lotus japonicus]	-	GO:0031410//cytoplasmic vesicle	-	-
Araip.F9KI4.1	2840	52.8733	74.6769	4.69386	3.64659	-3.9348	down	0.917186	unknown [Lotus japonicus]	K09753|1|2e-82|303|bdi:100832790|cinnamoyl-CoA reductase [EC:1.2.1.44]	-	GO:0048037//cofactor binding	GO:0008152//metabolic process
Araip.MS7L3.1	829	57.046	72.979	2.4028	5.17548	-4.10078	down	0.922577	unknown [Lotus japonicus]	-	GO:0009532//plastid stroma;GO:0005576//extracellular region	GO:0046914//transition metal ion binding	GO:0006952//defense response
Araip.9DV72.1	1425	33.287	41.2375	2.043	1.76498	-4.29062	down	0.9251	unknown [Lotus japonicus]	-	GO:0009534//chloroplast thylakoid	-	-
Araip.H5MKA.1	1013	24.3999	26.4997	1.21007	1.31444	-4.33358	down	0.921872	unknown [Lotus japonicus]	-	GO:0009532//plastid stroma;GO:0009534//chloroplast thylakoid	GO:0005515//protein binding	-
Araip.X7VQF.1	588	5.34561	10.2209	0	0.754833	-4.34716	down	0.878384	unknown [Lotus japonicus]	K01802|1|5e-23|105|osa:4328090|peptidylprolyl isomerase [EC:5.2.1.8];K14826|4|6e-16|81.6|sbi:SORBI_06g018020|FK506-binding nuclear protein [EC:5.2.1.8]	GO:0009534//chloroplast thylakoid	GO:0016859//cis-trans isomerase activity;GO:0005527//macrolide binding	GO:0044267//cellular protein metabolic process
Araip.R12MZ.1	753	4.93322	4.78876	0.203486	0.196477	-4.60331	down	0.844973	unknown [Lotus japonicus]	-	-	-	-
Araip.5UN72.1	336	18.2844	15.5017	0.456026	0.880638	-4.65972	down	0.924543	unknown [Lotus japonicus]	-	-	-	-
Araip.B8ZXU.1	1612	10.813	15.3271	0.38021	0.183557	-5.53502	down	0.946058	unknown [Lotus japonicus]	-	GO:0009528//plastid inner membrane	-	-
Araip.1UW0G.1	725	4667.34	4800.73	116.662	75.5041	-5.62264	down	0.977355	unknown [Lotus japonicus]	-	-	-	-
Araip.X2EME.1	948	133.982	140.456	2.7477	1.87275	-5.8923	down	0.982402	unknown [Lotus japonicus]	K14496|1|2e-07|53.1|gmx:100788199|abscisic acid receptor PYR/PYL family	GO:0044464//cell part	-	GO:0006950//response to stress
Araip.1TT3T.1	2774	42.5943	42.2228	0.27618	0.693336	-6.45095	down	0.98581	unknown [Lotus japonicus]	K15893|1|1e-178|625|vvi:100262344|hydroxypyruvate reductase 1	GO:0005576//extracellular region;GO:0042579//microbody;GO:0009536//plastid	GO:0016616//oxidoreductase activity, acting on the CH-OH group of donors, NAD or NADP as acceptor;GO:0008187//poly-pyrimidine tract binding;GO:0000166//nucleotide binding	GO:0009853//photorespiration
Araip.PWT0C.1	1062	15.6058	24.8998	0.144279	0.13931	-7.15817	down	0.981222	unknown [Lotus japonicus]	K02717|1|7e-29|124|rcu:RCOM_0190110|photosystem II oxygen-evolving enhancer protein 2	GO:0009523//photosystem II;GO:0009534//chloroplast thylakoid	-	-
Araip.6H8MY.1	1560	421.843	405.711	1.27687	4.26771	-7.22163	down	0.997329	unknown [Lotus japonicus]	K01602|1|5e-85|311|rcu:RCOM_1158790|ribulose-bisphosphate carboxylase small chain [EC:4.1.1.39]	GO:0009536//plastid	GO:0016491//oxidoreductase activity;GO:0016831//carboxy-lyase activity	GO:0043094;GO:0015977//carbon fixation
Araip.8E70L.1	1052	421.015	439.38	0.873906	2.53142	-7.98106	down	0.999213	unknown [Lotus japonicus]	K02698|1|1e-52|202|vvi:100261762|photosystem I subunit X	GO:0009521;GO:0031224//intrinsic to membrane;GO:0009534//chloroplast thylakoid	-	GO:0044237//cellular metabolic process
Araip.J7KW7.1	546	813.804	800.83	1.68379	3.79352	-8.20352	down	0.999558	unknown [Lotus japonicus]	K01602|1|5e-85|311|rcu:RCOM_1158790|ribulose-bisphosphate carboxylase small chain [EC:4.1.1.39]	GO:0009536//plastid	GO:0016491//oxidoreductase activity;GO:0016831//carboxy-lyase activity	GO:0043094;GO:0015977//carbon fixation
Araip.63HRP.1	1202	3.92249	4.8888	0	0	-8.78321	down	0.894639	unknown [Lotus japonicus]	K08901|1|2e-68|256|gmx:100807480|photosystem II oxygen-evolving enhancer protein 3	GO:0009523//photosystem II;GO:0009534//chloroplast thylakoid	GO:0046872//metal ion binding;GO:0009055//electron carrier activity	GO:0022900//electron transport chain
Araip.L5XNA.1	720	36.3137	52.3083	0	0	-12.1134	down	0.993855	unknown [Lotus japonicus]	-	-	-	-
Araip.327XS.1	495	85.1469	97.6692	0	0	-13.1581	down	0.997378	unknown [Lotus japonicus]	K02639|1|2e-54|209|gmx:100813636|ferredoxin	GO:0009536//plastid	GO:0051536//iron-sulfur cluster binding	-
Araip.JD4SK.1	734	47.6894	52.5843	18.7878	16.5282	-1.50555	down	0.847627	unknown [Glycine max]	K00588|1|9e-73|270|pop:POPTR_649581|caffeoyl-CoA O-methyltransferase [EC:2.1.1.104]	-	GO:0008168//methyltransferase activity	-
Araip.G0TVN.1	774	10.8909	7.59217	1.58372	3.24949	-1.93515	down	0.815462	unknown [Glycine max]	-	-	-	-
Araip.A0XQU.1	852	15.4277	18.3401	5.2154	3.12565	-2.01734	down	0.850773	unknown [Glycine max]	K13070|1|8e-40|162|osa:4335093|momilactone-A synthase [EC:1.1.1.295];K09841|2|7e-39|159|gmx:100786658|xanthoxin dehydrogenase [EC:1.1.1.288]	-	GO:0016491//oxidoreductase activity	GO:0008152//metabolic process
Araip.T59TA.1	3726	161.203	153.267	27.2646	34.7831	-2.34147	down	0.886396	unknown [Glycine max]	K13420|1|2e-40|166|sbi:SORBI_06g028760|LRR receptor-like serine/threonine-protein kinase FLS2 [EC:2.7.11.1]	-	-	-
Araip.4D1A3.1	1222	46.5333	52.3502	7.77409	10.8963	-2.40498	down	0.882955	unknown [Glycine max]	K02636|1|6e-98|354|vvi:100258879|cytochrome b6-f complex iron-sulfur subunit [EC:1.10.9.1]	GO:0034357;GO:0031224//intrinsic to membrane;GO:0009534//chloroplast thylakoid	GO:0016679//oxidoreductase activity, acting on diphenols and related substances as donors;GO:0043169//cation binding;GO:0051536//iron-sulfur cluster binding;GO:0015078//hydrogen ion transmembrane transporter activity	GO:0051234//establishment of localization;GO:0006091//generation of precursor metabolites and energy
Araip.JN8X7.1	1077	37.2771	41.4176	7.1135	6.04427	-2.58035	down	0.884479	unknown [Glycine max]	-	GO:0009526//plastid envelope;GO:0009532//plastid stroma;GO:0009534//chloroplast thylakoid	-	GO:0006950//response to stress
Araip.TP4A9.1	708	14.7313	7.73401	1.94777	0.626895	-3.12524	down	0.863292	unknown [Glycine max]	K00799|1|5e-65|244|gmx:100500477|glutathione S-transferase [EC:2.5.1.18]	-	GO:0016740//transferase activity	-
Araip.6V5T5.1	1429	34.9935	41.1221	3.96733	2.07064	-3.65606	down	0.906207	unknown [Glycine max]	K01206|1|4e-19|93.6|ath:AT1G67830|alpha-L-fucosidase [EC:3.2.1.51];K00514|3|4e-17|87.0|rcu:RCOM_1428040|zeta-carotene desaturase [EC:1.3.5.6]	-	GO:0016788//hydrolase activity, acting on ester bonds	-
Araip.Y2H1R.1	357	77.2398	48.6328	5.15041	4.14418	-3.75943	down	0.912499	unknown [Glycine max]	-	-	-	-
Araip.9A6FH.1	1100	88.192	83.5315	0.835772	2.15196	-5.84489	down	0.980304	unknown [Glycine max]	K02636|1|5e-97|351|vvi:100258879|cytochrome b6-f complex iron-sulfur subunit [EC:1.10.9.1]	GO:0034357;GO:0031224//intrinsic to membrane;GO:0009534//chloroplast thylakoid	GO:0016679//oxidoreductase activity, acting on diphenols and related substances as donors;GO:0043169//cation binding;GO:0051536//iron-sulfur cluster binding;GO:0015078//hydrogen ion transmembrane transporter activity	GO:0051234//establishment of localization;GO:0006091//generation of precursor metabolites and energy
Araip.9L4U4.1	489	56.682	39.0554	12.8471	26.0193	-1.30056	down	0.833355	unknow protein [Oryza sativa Japonica Group]	-	GO:0009536//plastid	-	-
Araip.HV6YT.1	813	28.8207	21.3554	3.01549	2.72965	-3.12659	down	0.888641	uncharacterized WD repeat-containing protein alr3466-like [Glycine max]	K14753|1|1e-07|54.7|osa:4339539|guanine nucleotide-binding protein subunit beta-2-like 1 protein;K14018|3|7e-07|52.4|sbi:SORBI_02g001920|phospholipase A-2-activating protein;K03070|4|9e-07|52.4|rcu:RCOM_0562390|preprotein translocase subunit SecA	GO:0044424//intracellular part	-	-
Araip.RQ6E9.1	3224	21.0942	24.8548	3.46942	3.16636	-2.7917	down	0.879957	uncharacterized protein sll1770-like [Glycine max]	K08869|1|5e-32|135|osa:4346513|aarF domain-containing kinase;K13457|4|3e-14|76.6|vvi:100252764|disease resistance protein RPM1	-	-	-
Araip.MFA9A.1	2611	52.0933	49.5134	23.239	17.0556	-1.33434	down	0.835731	uncharacterized protein LOC778089 [Glycine max]	K12133|1|3e-27|121|ath:AT1G01060|LATE ELONGATED HYPOCOTYL;K12134|2|3e-26|118|ath:AT2G46830|circadian clock associated 1	-	-	-
Araip.34SQ4.1	1287	8.21495	10.9997	3.57167	2.2991	-1.71059	down	0.807367	uncharacterized protein LOC101308537 isoform 2 [Fragaria vesca subsp. vesca]	-	GO:0044464//cell part	GO:0001071//nucleic acid binding transcription factor activity;GO:0046914//transition metal ion binding	-
Araip.S3PA3.1	855	6.85125	10.9342	0	0	-9.79648	down	0.954562	uncharacterized protein LOC101298395 [Fragaria vesca subsp. vesca]	-	-	GO:0043169//cation binding	GO:0006812//cation transport
Araip.NFP9Z.1	714	855.241	961.059	306.45	405.301	-1.35156	down	0.845088	uncharacterized protein LOC101261588 [Solanum lycopersicum]	-	GO:0009534//chloroplast thylakoid;GO:0005576//extracellular region	GO:0005488//binding	GO:0010876//lipid localization
Araip.8WB17.1	1102	227.535	257.653	93.5756	96.5282	-1.35176	down	0.844006	uncharacterized protein LOC100853859 [Vitis vinifera]	-	GO:0044464//cell part	-	-
Araip.43EWG.1	1596	47.0874	46.275	17.281	17.9836	-1.40462	down	0.838402	uncharacterized protein LOC100820588 [Glycine max]	K00083|1|3e-113|406|vvi:100245522|cinnamyl-alcohol dehydrogenase [EC:1.1.1.195]	-	GO:0016616//oxidoreductase activity, acting on the CH-OH group of donors, NAD or NADP as acceptor;GO:0046914//transition metal ion binding	GO:0008152//metabolic process
Araip.2P2KT.1	1748	29.5065	29.7973	5.34709	4.82437	-2.5436	down	0.880252	uncharacterized protein LOC100819698 precursor [Glycine max]	K00924|1|1e-20|99.0|ath:AT5G22850|[EC:2.7.1.-]	GO:0005618//cell wall	GO:0004175//endopeptidase activity	GO:0019538//protein metabolic process
Araip.EMV9L.1	1790	36.1574	33.9479	13.0113	12.2325	-1.4736	down	0.837042	uncharacterized protein LOC100819449 [Glycine max]	K09422|1|5e-101|365|gmx:100819449|myb proto-oncogene protein, plant	-	-	-
Araip.NE3HD.1	2040	17.7191	17.1524	4.73194	4.56896	-1.90661	down	0.848316	uncharacterized protein LOC100819417 [Glycine max]	-	GO:0016020//membrane	-	-
Araip.DBZ8H.1	1561	16.6579	20.1913	6.38028	4.1702	-1.80432	down	0.844629	uncharacterized protein LOC100819405 [Glycine max]	K10712|1|8e-101|364|mtr:MTR_7g086380|cysteamine dioxygenase [EC:1.13.11.19]	-	GO:0016702//oxidoreductase activity, acting on single donors with incorporation of molecular oxygen, incorporation of two atoms of oxygen	GO:0008152//metabolic process
Araip.AH1XI.1	777	32.1787	35.5798	1.5776	0.761633	-4.85629	down	0.944304	uncharacterized protein LOC100819144 [Glycine max]	-	-	-	-
Araip.K4TAP.1	651	46.3077	38.9787	8.47326	5.9088	-2.56805	down	0.885118	uncharacterized protein LOC100818800 [Glycine max]	-	-	-	-
Araip.A7ZKA.1	1943	15.883	13.1972	5.91449	4.11176	-1.53626	down	0.819804	uncharacterized protein LOC100818397 isoform 1 [Glycine max]	-	-	-	-
Araip.MSL5F.1	699	150.436	158.009	28.4967	26.4569	-2.48873	down	0.889969	uncharacterized protein LOC100818298 [Glycine max]	-	-	-	-
Araip.3P203.1	959	40.2251	35.7906	7.34968	4.4739	-2.68463	down	0.88579	uncharacterized protein LOC100818267 [Glycine max]	-	-	GO:0046914//transition metal ion binding;GO:0001071//nucleic acid binding transcription factor activity	GO:0006351//transcription, DNA-dependent;GO:0006950//response to stress
Araip.45JEL.1	2085	115.943	137.717	53.794	59.2498	-1.16601	down	0.83211	uncharacterized protein LOC100818214 [Glycine max]	-	-	-	-
Araip.P47TP.1	2615	17.1558	18.4881	5.3907	5.94052	-1.65335	down	0.835698	uncharacterized protein LOC100817570 [Glycine max]	-	-	-	-
Araip.WD50G.1	3041	37.6329	34.8705	15.5694	14.7899	-1.25591	down	0.825375	uncharacterized protein LOC100817199 [Glycine max]	-	-	-	-
Araip.GT9T6.1	1163	26.5354	20.7852	6.98273	7.50549	-1.70759	down	0.850364	uncharacterized protein LOC100816881 [Glycine max]	-	GO:0009534//chloroplast thylakoid	-	GO:0043623//cellular protein complex assembly;GO:0006972//hyperosmotic response;GO:0009657//plastid organization;GO:0009408//response to heat
Araip.INA6H.1	1435	29.0725	29.4096	7.58116	6.70144	-2.03374	down	0.865898	uncharacterized protein LOC100816458 [Glycine max]	-	-	-	-
Araip.JP7VM.1	1959	35.2261	42.3362	15.956	14.0471	-1.37024	down	0.835059	uncharacterized protein LOC100816432 [Glycine max]	-	GO:0016020//membrane	-	-
Araip.ZE4M6.1	435	44.3401	40.2195	0.352241	3.74119	-4.36858	down	0.928951	uncharacterized protein LOC100816211 [Glycine max]	-	-	-	-
Araip.9019J.1	417	35.9754	46.4394	6.24657	6.03142	-2.74683	down	0.887871	uncharacterized protein LOC100816015 [Glycine max]	-	-	-	-
Araip.N3NU2.1	1269	8.1063	9.47186	2.1734	1.51561	-2.25248	down	0.825588	uncharacterized protein LOC100815963 [Glycine max]	K09422|1|2e-96|351|gmx:100815963|myb proto-oncogene protein, plant	GO:0043231//intracellular membrane-bounded organelle	GO:0003676//nucleic acid binding;GO:0001071//nucleic acid binding transcription factor activity	GO:0009725//response to hormone stimulus;GO:0006351//transcription, DNA-dependent;GO:0009900;GO:0009832//plant-type cell wall biogenesis
Araip.44P3A.1	1576	4.62345	6.01667	0.680567	0.18775	-3.61515	down	0.819886	uncharacterized protein LOC100815943 [Glycine max]	K03841|1|0.0|644|gmx:100815943|fructose-1,6-bisphosphatase I [EC:3.1.3.11]	GO:0044424//intracellular part	GO:0016628//oxidoreductase activity, acting on the CH-CH group of donors, NAD or NADP as acceptor;GO:0019203//carbohydrate phosphatase activity;GO:0043169//cation binding	GO:0005975//carbohydrate metabolic process
Araip.Y2HKR.1	1132	1886.01	1912.93	8.79824	32.6739	-6.51731	down	0.992987	uncharacterized protein LOC100815789 [Glycine max]	K08913|1|2e-149|525|gmx:100815789|light-harvesting complex II chlorophyll a/b binding protein 2	GO:0031224//intrinsic to membrane;GO:0009521;GO:0009526//plastid envelope;GO:0009534//chloroplast thylakoid;GO:0009570//chloroplast stroma	GO:0043169//cation binding;GO:0046906//tetrapyrrole binding	GO:0006091//generation of precursor metabolites and energy;GO:0009639//response to red or far red light;GO:0006464//cellular protein modification process
Araip.3KU1V.1	959	12.9614	19.7753	6.07147	4.62817	-1.61335	down	0.826866	uncharacterized protein LOC100815369 [Glycine max]	-	GO:0043231//intracellular membrane-bounded organelle	-	-
Araip.AS7FB.1	2047	42.6457	47.6277	3.66781	3.97513	-3.5621	down	0.905535	uncharacterized protein LOC100814727 [Glycine max]	K12135|1|6e-15|79.0|aly:ARALYDRAFT_488429|zinc finger protein CONSTANS	GO:0044464//cell part	GO:0046914//transition metal ion binding	-
Araip.2V326.1	1323	24.8382	19.6847	6.83315	8.16338	-1.56992	down	0.837173	uncharacterized protein LOC100814186 [Glycine max]	-	-	GO:0005488//binding	-
Araip.Y2K2W.1	915	4.0598	3.50304	0	0.323382	-4.50368	down	0.80876	uncharacterized protein LOC100813913 [Glycine max]	-	-	-	-
Araip.N95XR.1	1254	194.03	208.424	38.1229	28.1973	-2.6013	down	0.892164	uncharacterized protein LOC100813910 [Glycine max]	-	GO:0005618//cell wall	-	GO:0009628//response to abiotic stimulus
Araip.FUN0B.1	894	17.4197	17.0303	1.19975	0.330978	-4.49222	down	0.91889	uncharacterized protein LOC100812913 [Glycine max]	-	-	-	-
Araip.0B12L.1	1554	38.5225	48.2992	0.493001	0.952041	-5.90887	down	0.978076	uncharacterized protein LOC100812847 [Glycine max]	K02945|1|0.0|671|gmx:100812847|small subunit ribosomal protein S1	GO:0009532//plastid stroma;GO:0030529//ribonucleoprotein complex	GO:0003676//nucleic acid binding;GO:0005198//structural molecule activity	GO:0010467//gene expression
Araip.56NJW.1	1161	117.892	101.689	4.22325	4.84237	-4.59821	down	0.941535	uncharacterized protein LOC100812502 [Glycine max]	K00799|1|9e-102|367|gmx:100812502|glutathione S-transferase [EC:2.5.1.18]	-	GO:0003824//catalytic activity	-
Araip.9E9BV.1	669	26.9089	27.1498	5.95492	8.62473	-1.89057	down	0.857557	uncharacterized protein LOC100812464 [Glycine max]	-	GO:0009536//plastid	-	-
Araip.X2DNI.1	822	54.4032	61.09	3.35529	2.51978	-4.29706	down	0.928738	uncharacterized protein LOC100812204 [Glycine max]	K00366|1|5e-07|51.6|ota:Ot10g00930|ferredoxin-nitrite reductase [EC:1.7.7.1]	-	GO:0043169//cation binding	-
Araip.4W8TG.1	972	44.2438	43.2811	0.315277	0.608836	-6.56548	down	0.987104	uncharacterized protein LOC100811815 [Glycine max]	-	-	-	-
Araip.V8F5Z.1	1242	11.2734	12.151	3.33097	2.85888	-1.92004	down	0.830488	uncharacterized protein LOC100811140 [Glycine max]	K09422|1|3e-102|370|gmx:100811140|myb proto-oncogene protein, plant	-	-	-
Araip.5Z1NX.1	1686	25.0834	28.2791	5.6346	5.00177	-2.32682	down	0.873255	uncharacterized protein LOC100810716 [Glycine max]	-	-	-	-
Araip.Z67KX.1	447	3.83553	2.68899	0	0	-8.34973	down	0.851724	uncharacterized protein LOC100810515 [Glycine max]	-	GO:0009536//plastid	-	-
Araip.1W80J.1	4112	15.1838	19.0976	1.78862	2.87835	-2.87687	down	0.873828	uncharacterized protein LOC100809766 [Glycine max]	K11498|1|2e-85|315|ath:AT3G10180|centromeric protein E	-	GO:0003774//motor activity;GO:0000166//nucleotide binding	-
Araip.J75KM.1	1425	33.4876	33.4586	15.3762	14.5352	-1.16231	down	0.816723	uncharacterized protein LOC100809668 [Glycine max]	K07119|1|8e-162|567|gmx:100809668|;K08070|5|1e-135|480|aly:ARALYDRAFT_671051|2-alkenal reductase [EC:1.3.1.74]	-	GO:0016628//oxidoreductase activity, acting on the CH-CH group of donors, NAD or NADP as acceptor;GO:0046914//transition metal ion binding	GO:0008152//metabolic process
Araip.C9ENU.1	2097	7.42643	8.21572	1.3883	1.9049	-2.24788	down	0.81615	uncharacterized protein LOC100809618 [Glycine max]	-	GO:0031224//intrinsic to membrane	-	-
Araip.FKX2M.1	2212	12.4013	12.1961	3.94838	4.01304	-1.62741	down	0.813053	uncharacterized protein LOC100809560 [Glycine max]	-	-	-	-
Araip.7AL39.1	965	3.55333	4.01352	0.317564	0	-4.52984	down	0.810202	uncharacterized protein LOC100809260 precursor [Glycine max]	K01206|1|1e-16|85.1|ath:AT1G67830|alpha-L-fucosidase [EC:3.2.1.51];K00514|3|7e-12|69.3|rcu:RCOM_1428040|zeta-carotene desaturase [EC:1.3.5.6]	-	GO:0016787//hydrolase activity	GO:0044238//primary metabolic process
Araip.XX55I.1	1813	142.874	171.711	65.4142	58.1833	-1.3478	down	0.842941	uncharacterized protein LOC100809202 [Glycine max]	-	-	-	-
Araip.K3I8J.1	650	23.0796	39.0386	3.0645	3.41417	-3.26125	down	0.894753	uncharacterized protein LOC100809200 isoform 1 [Glycine max]	-	-	-	-
Araip.QX18T.1	1663	14.7771	16.383	2.11916	1.69032	-3.03203	down	0.873648	uncharacterized protein LOC100808934 [Glycine max]	-	-	-	GO:0006351//transcription, DNA-dependent
Araip.Q3W10.1	1770	27.6061	32.7469	1.81792	1.67172	-4.11228	down	0.916743	uncharacterized protein LOC100808799 [Glycine max]	-	-	-	-
Araip.NW5QC.1	381	34.1247	37.1565	4.82598	3.88313	-3.03292	down	0.891607	uncharacterized protein LOC100808463 [Glycine max]	K14488|1|2e-07|52.0|ppp:PHYPADRAFT_19049|SAUR family protein	-	-	-
Araip.AV4TD.1	759	29.3653	25.3382	4.4413	6.82234	-2.27996	down	0.873288	uncharacterized protein LOC100808330 [Glycine max]	-	GO:0043231//intracellular membrane-bounded organelle	GO:0016740//transferase activity	-
Araip.RV06T.1	726	67.1073	75.6066	1.89948	2.44541	-5.03766	down	0.955905	uncharacterized protein LOC100808269 [Glycine max]	K09838|1|4e-06|48.9|rcu:RCOM_1408430|zeaxanthin epoxidase [EC:1.14.13.90]	GO:0009534//chloroplast thylakoid;GO:0009532//plastid stroma	-	-
Araip.RG0VV.1	2903	4.18335	5.10658	0.475034	0.254818	-3.66999	down	0.805892	uncharacterized protein LOC100808151 [Glycine max]	-	-	-	-
Araip.J6KI9.1	675	15.2398	20.3792	6.12899	6.79461	-1.46264	down	0.81692	uncharacterized protein LOC100808114 [Glycine max]	K09422|1|3e-47|186|gmx:100808114|myb proto-oncogene protein, plant	GO:0043231//intracellular membrane-bounded organelle	GO:0003676//nucleic acid binding	-
Araip.NJB2P.1	485	20.9155	22.0294	5.68669	3.9656	-2.15354	down	0.863718	uncharacterized protein LOC100808114 [Glycine max]	K09422|1|8e-62|232|gmx:100808114|myb proto-oncogene protein, plant	GO:0043231//intracellular membrane-bounded organelle	GO:0003676//nucleic acid binding	-
Araip.548KF.1	930	11.8293	11.9193	2.80088	1.59083	-2.43499	down	0.849971	uncharacterized protein LOC100807935 [Glycine max]	-	-	-	-
Araip.CM2L7.1	1348	130.791	116.314	49.4457	53.1205	-1.26857	down	0.83968	uncharacterized protein LOC100807586 [Glycine max]	-	-	-	-
Araip.PIX7S.1	585	19.294	24.8843	0.523845	0.252901	-5.82975	down	0.96808	uncharacterized protein LOC100807544 [Glycine max]	K07213|1|8e-11|64.3|bdi:100823139|copper chaperone	-	GO:0043169//cation binding	GO:0006812//cation transport
Araip.47ZG2.1	6510	53.9672	57.0935	22.1246	27.4305	-1.16424	down	0.824933	uncharacterized protein LOC100807370 [Glycine max]	-	-	GO:0003824//catalytic activity	-
Araip.S0LKT.1	1135	45.4426	39.1835	22.005	18.3793	-1.06731	down	0.80776	uncharacterized protein LOC100807342 [Glycine max]	K00134|1|1e-152|536|gmx:100807342|glyceraldehyde 3-phosphate dehydrogenase [EC:1.2.1.12]	GO:0030312//external encapsulating structure;GO:0031981//nuclear lumen;GO:0009536//plastid;GO:0016020//membrane	GO:0016620//oxidoreductase activity, acting on the aldehyde or oxo group of donors, NAD or NADP as acceptor;GO:0046914//transition metal ion binding;GO:0000166//nucleotide binding	GO:0006007//glucose catabolic process;GO:0006952//defense response;GO:0010038//response to metal ion
Araip.FY50U.1	1473	257.91	251.874	115.257	108.776	-1.18618	down	0.834895	uncharacterized protein LOC100807341 [Glycine max]	K05692|1|0.0|776|pop:POPTR_561252|actin beta/gamma 1;K10355|3|0.0|768|osa:4333919|actin, other eukaryote	GO:0043232	GO:0032559	-
Araip.D92TL.1	1895	5.73002	8.03434	0.32343	0.780724	-3.63992	down	0.845432	uncharacterized protein LOC100807101 [Glycine max]	K01661|1|7e-157|551|gmx:100807101|naphthoate synthase [EC:4.1.3.36]	GO:0042579//microbody	GO:0016833//oxo-acid-lyase activity	GO:0042362//fat-soluble vitamin biosynthetic process;GO:0009233
Araip.U3VBH.1	993	36.1141	46.9386	18.8252	19.8157	-1.1039	down	0.817133	uncharacterized protein LOC100806586 [Glycine max]	-	GO:0031224//intrinsic to membrane;GO:0043231//intracellular membrane-bounded organelle	GO:0005215//transporter activity	GO:0006810//transport
Araip.H63QD.1	591	6.28547	7.45729	1.03705	1.502	-2.43631	down	0.811808	uncharacterized protein LOC100806234 [Glycine max]	-	-	-	-
Araip.0ZJ1I.1	1424	8.72893	10.4104	1.72163	0.831164	-2.90639	down	0.849446	uncharacterized protein LOC100805866 [Glycine max]	-	GO:0005618//cell wall	-	-
Araip.AU2SU.1	459	8.7156	3.78255	1.00147	0.322325	-3.23896	down	0.825588	uncharacterized protein LOC100805758 [Glycine max]	-	-	-	-
Araip.HHS5W.1	3855	17.1226	20.7865	6.39927	5.56481	-1.66383	down	0.838042	uncharacterized protein LOC100805643 [Glycine max]	-	-	-	-
Araip.B0A7Q.1	683	15.8981	21.7048	0.673023	0.433228	-5.0871	down	0.94283	uncharacterized protein LOC100805317 [Glycine max]	-	GO:0009534//chloroplast thylakoid	-	GO:0019684//photosynthesis, light reaction
Araip.MMJ7G.1	1326	38.5737	37.5681	13.8665	14.3931	-1.42995	down	0.837566	uncharacterized protein LOC100804656 [Glycine max]	-	GO:0043231//intracellular membrane-bounded organelle	-	-
Araip.YX3P0.1	1099	44.7211	47.1507	11.1538	13.1927	-1.91591	down	0.869044	uncharacterized protein LOC100804460 isoform 1 [Glycine max]	-	GO:0009534//chloroplast thylakoid	-	GO:0009416//response to light stimulus
Araip.AM4LP.1	532	6.71398	7.02912	2.01612	1.11239	-2.13516	down	0.800272	uncharacterized protein LOC100804460 isoform 1 [Glycine max]	-	GO:0009534//chloroplast thylakoid	-	GO:0009416//response to light stimulus
Araip.E35YU.1	3913	58.4201	60.8549	14.5667	19.3205	-1.81548	down	0.866766	uncharacterized protein LOC100804285 [Glycine max]	K02357|1|1e-158|558|gmx:100797166|elongation factor Ts	GO:0009526//plastid envelope;GO:0009532//plastid stroma	GO:0008135//translation factor activity, nucleic acid binding	GO:0003006//developmental process involved in reproduction;GO:0006412//translation;GO:0010038//response to metal ion
Araip.UJ8TH.1	1576	41.0671	46.3538	19.1531	22.0607	-1.08485	down	0.808744	uncharacterized protein LOC100803952 [Glycine max]	-	-	-	-
Araip.K2W56.1	1399	12.7657	17.6607	3.28574	5.71061	-1.75791	down	0.836469	uncharacterized protein LOC100803722 [Glycine max]	K06892|1|5e-50|196|pop:POPTR_550478|;K05278|2|5e-41|166|pop:POPTR_665178|flavonol synthase [EC:1.14.11.23];K00475|3|1e-40|165|mtr:MTR_8g075890|naringenin 3-dioxygenase [EC:1.14.11.9]	-	GO:0016706//oxidoreductase activity, acting on paired donors, with incorporation or reduction of molecular oxygen, 2-oxoglutarate as one donor, and incorporation of one atom each of oxygen into both donors;GO:0016701//oxidoreductase activity, acting on si	GO:0051553;GO:0071241//cellular response to inorganic substance;GO:0010039//response to iron ion;GO:0009723//response to ethylene stimulus
Araip.4U3RJ.1	453	2.83855	8.25494	0	0	-9.1155	down	0.919725	uncharacterized protein LOC100802572 [Glycine max]	K14488|1|1e-07|53.5|sbi:SORBI_06g001800|SAUR family protein	-	-	-
Araip.Z1KYK.1	1544	52.6523	58.5593	12.9011	19.3558	-1.78563	down	0.865816	uncharacterized protein LOC100802542 isoform 1 [Glycine max]	-	-	-	-
Araip.CG3RW.1	726	8.65901	12.1412	1.26632	0.611352	-3.46958	down	0.868257	uncharacterized protein LOC100802418 [Glycine max]	K07213|1|6e-12|67.4|mtr:MTR_7g013660|copper chaperone	-	GO:0043169//cation binding	GO:0000041//transition metal ion transport
Araip.U23Q6.1	1859	45.6519	59.1255	16.6495	14.3252	-1.75817	down	0.864783	uncharacterized protein LOC100802299 [Glycine max]	-	-	-	GO:0008152//metabolic process
Araip.Y086L.1	1078	11.5306	16.6012	3.12704	1.64691	-2.55895	down	0.860359	uncharacterized protein LOC100802013 [Glycine max]	-	GO:0031224//intrinsic to membrane	-	-
Araip.KP2HT.1	1339	5.01498	5.98446	0.457729	0.662945	-3.29499	down	0.814134	uncharacterized protein LOC100801965 [Glycine max]	-	GO:0009536//plastid	-	-
Araip.JUJ0V.1	1347	34.366	45.1126	0.455011	0.878677	-5.89708	down	0.977158	uncharacterized protein LOC100801917 [Glycine max]	-	GO:0005618//cell wall	-	GO:0009628//response to abiotic stimulus
Araip.8551R.1	5641	57.6965	59.0229	23.2241	30.8431	-1.11022	down	0.822377	uncharacterized protein LOC100801625 [Glycine max]	K03255|1|7e-93|341|ppp:PHYPADRAFT_203627|protein TIF31	-	-	-
Araip.QYG0F.1	2601	22.6862	27.6246	8.01175	9.72663	-1.50399	down	0.834699	uncharacterized protein LOC100801622 [Glycine max]	K01110|1|0.0|884|gmx:100801622|phosphatidylinositol-3,4,5-trisphosphate 3-phosphatase [EC:3.1.3.67]	GO:0009526//plastid envelope;GO:0042579//microbody	GO:0004553//hydrolase activity, hydrolyzing O-glycosyl compounds;GO:0004721//phosphoprotein phosphatase activity	GO:0052482;GO:0006796//phosphate-containing compound metabolic process;GO:0019762//glucosinolate catabolic process;GO:0050832//defense response to fungus
Araip.L2XTS.1	817	12.7659	20.9239	0.750183	1.99195	-3.61894	down	0.890477	uncharacterized protein LOC100801516 [Glycine max]	-	GO:0043234//protein complex;GO:0009532//plastid stroma	-	GO:0043623//cellular protein complex assembly
Araip.FXS1L.1	2171	54.2933	60.1635	2.82312	4.634	-3.94004	down	0.916809	uncharacterized protein LOC100801140 [Glycine max]	-	GO:0009526//plastid envelope;GO:0009534//chloroplast thylakoid;GO:0000229	-	-
Araip.49S7T.1	1308	11.6877	14.9073	2.92861	3.28018	-2.09877	down	0.845579	uncharacterized protein LOC100800767 [Glycine max]	-	-	-	-
Araip.0N4BX.1	819	39.5999	50.7143	20.2055	18.6063	-1.21846	down	0.82785	uncharacterized protein LOC100800753 [Glycine max]	K01599|1|2e-144|509|gmx:100800753|uroporphyrinogen decarboxylase [EC:4.1.1.37]	GO:0009526//plastid envelope;GO:0009532//plastid stroma	GO:0016831//carboxy-lyase activity	GO:0006779//porphyrin-containing compound biosynthetic process
Araip.B6Q3S.1	1498	21.3643	20.4163	0.306859	0	-7.04285	down	0.981205	uncharacterized protein LOC100800635 precursor [Glycine max]	K00514|1|2e-26|117|rcu:RCOM_1428040|zeta-carotene desaturase [EC:1.3.5.6];K01206|2|1e-24|112|ath:AT1G67830|alpha-L-fucosidase [EC:3.2.1.51]	-	GO:0016787//hydrolase activity	GO:0044238//primary metabolic process
Araip.9F12T.1	1224	24.7461	21.7133	9.63914	10.6367	-1.19621	down	0.808612	uncharacterized protein LOC100800621 [Glycine max]	-	-	-	-
Araip.JW7D2.1	543	23.4176	27.3009	2.82182	2.45216	-3.26555	down	0.891918	uncharacterized protein LOC100800524 [Glycine max]	-	GO:0009534//chloroplast thylakoid	-	-
Araip.AN5V8.1	659	34.6886	42.5587	11.1605	11.4496	-1.77251	down	0.861441	uncharacterized protein LOC100799875 [Glycine max]	K14484|1|4e-19|92.0|aly:ARALYDRAFT_887587|auxin-responsive protein IAA	-	-	-
Araip.HF59E.1	1194	11.0087	11.7446	3.59321	3.22163	-1.73932	down	0.820214	uncharacterized protein LOC100799768 [Glycine max]	-	GO:0009536//plastid	-	-
Araip.2IN9I.1	1488	255.502	210.292	36.6586	32.1149	-2.75977	down	0.89531	uncharacterized protein LOC100799622 [Glycine max]	K01206|1|3e-16|84.3|aly:ARALYDRAFT_475890|alpha-L-fucosidase [EC:3.2.1.51];K00514|3|5e-15|80.1|rcu:RCOM_1428040|zeta-carotene desaturase [EC:1.3.5.6]	-	-	-
Araip.E5810.1	1339	7.25572	9.57514	2.86081	1.76785	-1.86244	down	0.803041	uncharacterized protein LOC100799131 [Glycine max]	-	GO:0009536//plastid	-	-
Araip.JYC2D.1	2798	32.4249	37.8512	2.40954	5.71061	-3.11345	down	0.893065	uncharacterized protein LOC100799062 [Glycine max]	-	GO:0005773//vacuole;GO:0031224//intrinsic to membrane;GO:0031090//organelle membrane	GO:0046872//metal ion binding	GO:0006810//transport
Araip.GK787.1	724	15.5898	10.1456	0	0	-10.3295	down	0.970768	uncharacterized protein LOC100798808 [Glycine max]	-	GO:0009534//chloroplast thylakoid;GO:0009532//plastid stroma	-	-
Araip.M64TN.1	771	84.6864	89.7284	36.1698	36.0753	-1.27155	down	0.837878	uncharacterized protein LOC100798782 [Glycine max]	-	-	-	-
Araip.V7U9F.1	1115	31.9063	33.4182	3.8478	3.58258	-3.13612	down	0.892902	uncharacterized protein LOC100798757 [Glycine max]	K07305|1|2e-60|229|bdi:100824054|peptide-methionine (R)-S-oxide reductase [EC:1.8.4.12]	-	GO:0016671//oxidoreductase activity, acting on a sulfur group of donors, disulfide as acceptor	GO:0008152//metabolic process
Araip.06TDY.1	1533	41.0074	51.7486	10.5948	7.91368	-2.32525	down	0.880678	uncharacterized protein LOC100798341 [Glycine max]	K00001|1|1e-73|274|osa:4330090|alcohol dehydrogenase [EC:1.1.1.1];K00121|2|2e-73|274|osa:4331893|S-(hydroxymethyl)glutathione dehydrogenase / alcohol dehydrogenase [EC:1.1.1.284 1.1.1.1]	-	GO:0005488//binding	-
Araip.9K3G2.1	1492	34.9523	38.7591	1.33507	0.793283	-5.11408	down	0.954054	uncharacterized protein LOC100798341 [Glycine max]	K00121|1|9e-72|268|sbi:SORBI_01g044580|S-(hydroxymethyl)glutathione dehydrogenase / alcohol dehydrogenase [EC:1.1.1.284 1.1.1.1]	-	GO:0005488//binding;GO:0003824//catalytic activity	-
Araip.LA8G5.1	950	22.4086	24.8831	0.806446	2.33601	-3.91162	down	0.9066	uncharacterized protein LOC100798036 [Glycine max]	-	GO:0009534//chloroplast thylakoid	GO:0005515//protein binding	-
Araip.90V1Z.1	582	20.3754	18.1284	11.3207	4.06728	-1.32319	down	0.812234	uncharacterized protein LOC100797817 [Glycine max]	-	-	-	-
Araip.MI2NC.1	750	63.0549	56.2704	14.5053	9.86315	-2.29181	down	0.882382	uncharacterized protein LOC100797452 [Glycine max]	-	GO:0043231//intracellular membrane-bounded organelle	-	-
Araip.F5BPJ.1	984	40.0743	44.7892	18.8417	11.1261	-1.50173	down	0.845022	uncharacterized protein LOC100797246 [Glycine max]	-	-	-	-
Araip.SVN4N.1	3705	14.4223	17.2664	6.57564	6.10956	-1.32082	down	0.803713	uncharacterized protein LOC100797223 [Glycine max]	K10615|1|4e-21|102|cme:CMB070C|E3 ubiquitin-protein ligase HERC4 [EC:6.3.2.19];K11493|4|2e-14|79.7|ota:Ot03g05690|regulator of chromosome condensation	GO:0016020//membrane;GO:0043231//intracellular membrane-bounded organelle	-	-
Araip.6EG6G.1	2684	46.0986	43.987	11.4176	11.4102	-1.9805	down	0.871502	uncharacterized protein LOC100797203 [Glycine max]	-	-	-	-
Araip.65APQ.1	978	563.46	571.766	255.061	261.252	-1.13666	down	0.832962	uncharacterized protein LOC100796289 [Glycine max]	-	-	GO:0043169//cation binding	-
Araip.G8R0L.1	338	16.9081	20.9418	4.53328	0	-3.05848	down	0.880858	uncharacterized protein LOC100796184 [Glycine max]	-	GO:0009534//chloroplast thylakoid	-	-
Araip.6Y440.1	1721	178.156	170.104	36.0581	31.2916	-2.37042	down	0.88815	uncharacterized protein LOC100796094 precursor [Glycine max]	-	GO:0030312//external encapsulating structure	-	-
Araip.LL9X6.1	1690	25.024	24.1818	9.70121	8.05393	-1.47059	down	0.828865	uncharacterized protein LOC100795997 [Glycine max]	K07199|1|1e-08|58.5|olu:OSTLU_33884|5'-AMP-activated protein kinase, regulatory beta subunit	-	GO:0001871	-
Araip.8VB8P.1	1764	118.17	128.556	58.3713	60.5544	-1.05285	down	0.816773	uncharacterized protein LOC100795779 [Glycine max]	K01058|1|1e-06|52.8|mtr:MTR_7g081620|phospholipase A1 [EC:3.1.1.32]	-	GO:0016787//hydrolase activity	-
Araip.IPD6U.1	1751	73.7623	81.9167	24.0644	17.997	-1.888	down	0.869617	uncharacterized protein LOC100795779 [Glycine max]	-	-	-	-
Araip.EK4ZS.1	1090	10.7483	11.64	2.53032	2.85036	-2.05688	down	0.834093	uncharacterized protein LOC100795293 [Glycine max]	-	GO:0009536//plastid	-	GO:0010726;GO:0002239//response to oomycetes
Araip.ZN0SC.1	907	14.4921	20.0256	0.168936	0.326234	-6.12327	down	0.968195	uncharacterized protein LOC100795181 [Glycine max]	-	-	-	-
Araip.V2QG1.1	1100	43.2517	48.8076	19.2227	20.9816	-1.19521	down	0.825261	uncharacterized protein LOC100795152 [Glycine max]	K02888|1|3e-67|252|gmx:100795152|large subunit ribosomal protein L21	GO:0009526//plastid envelope;GO:0009532//plastid stroma;GO:0030529//ribonucleoprotein complex	GO:0003723//RNA binding	GO:0006950//response to stress
Araip.IF9S9.1	1527	34.9933	38.7453	9.23162	6.10391	-2.26554	down	0.877958	uncharacterized protein LOC100795038 [Glycine max]	-	-	-	-
Araip.UE83U.1	828	6.90211	10.0004	3.14592	0.536041	-2.19869	down	0.819919	uncharacterized protein LOC100795028 [Glycine max]	-	-	-	-
Araip.VHL8X.1	1423	16.5665	18.6768	6.89135	7.79764	-1.26261	down	0.802845	uncharacterized protein LOC100794712 [Glycine max]	K08818|1|1e-06|52.8|vvi:100246062|cell division cycle 2-like [EC:2.7.11.22]	-	-	-
Araip.76HFA.1	1649	5.97834	9.23291	1.76548	1.25607	-2.33178	down	0.816789	uncharacterized protein LOC100794524 [Glycine max]	-	-	-	-
Araip.Z32DA.1	2252	49.9931	56.2798	4.01433	6.3725	-3.35495	down	0.901701	uncharacterized protein LOC100794293 [Glycine max]	-	-	-	-
Araip.N9T4X.1	3587	13.8213	15.4887	4.1008	4.61948	-1.74895	down	0.833814	uncharacterized protein LOC100794192 [Glycine max]	-	-	-	-
Araip.5V8J3.1	1305	10.5102	10.848	0.352241	0.453478	-4.72837	down	0.910189	uncharacterized protein LOC100793319 [Glycine max]	K11294|1|4e-23|106|smo:SELMODRAFT_15428|nucleolin;K13126|2|3e-18|90.1|ath:AT4G34110|polyadenylate-binding protein	GO:0032991//macromolecular complex;GO:0009532//plastid stroma	GO:0003676//nucleic acid binding	-
Araip.83ZMU.1	1543	38.149	54.8754	17.9739	15.2454	-1.48559	down	0.846071	uncharacterized protein LOC100792152 [Glycine max]	-	GO:0044464//cell part	-	-
Araip.CFV2T.1	1531	206.425	237.796	73.2597	70.1566	-1.63107	down	0.860621	uncharacterized protein LOC100791878 [Glycine max]	-	-	-	-
Araip.M8ZTC.1	1653	3.19802	3.15098	0	0	-8.31039	down	0.847169	uncharacterized protein LOC100791782 [Glycine max]	-	GO:0009536//plastid	-	-
Araip.1ML5W.1	1125	19.1768	12.465	9.12539	3.94526	-1.2755	down	0.800944	uncharacterized protein LOC100791734 [Glycine max]	K13993|1|3e-46|182|pop:POPTR_769024|HSP20 family protein	-	-	-
Araip.8Z8G7.1	1596	315.647	365.263	120.775	122.177	-1.48679	down	0.854854	uncharacterized protein LOC100791609 [Glycine max]	K07088|1|1e-121|434|pop:POPTR_853491|	GO:0044464//cell part	-	GO:0060918//auxin transport
Araip.2JP01.1	949	245.399	268.092	133.204	109.44	-1.0815	down	0.820279	uncharacterized protein LOC100791447 [Glycine max]	K09872|1|2e-147|519|osa:4330248|aquaporin PIP	GO:0031224//intrinsic to membrane	-	GO:0050896//response to stimulus;GO:0006810//transport
Araip.GE5YY.1	1583	75.9044	72.2183	2.03267	2.42996	-5.05275	down	0.956413	uncharacterized protein LOC100791076 [Glycine max]	-	GO:0009526//plastid envelope;GO:0042579//microbody;GO:0009570//chloroplast stroma;GO:0030529//ribonucleoprotein complex;GO:0005576//extracellular region	GO:0048037//cofactor binding	GO:0006952//defense response;GO:0048511//rhythmic process;GO:0042254//ribosome biogenesis;GO:0009657//plastid organization;GO:0008152//metabolic process
Araip.A2PFN.1	1584	33.734	38.2785	7.35169	8.21929	-2.20939	down	0.874402	uncharacterized protein LOC100791021 [Glycine max]	-	GO:0009526//plastid envelope;GO:0009534//chloroplast thylakoid	-	-
Araip.GD0W9.1	1089	80.9486	97.3749	41.6479	36.817	-1.18438	down	0.830717	uncharacterized protein LOC100790865 [Glycine max]	-	-	-	-
Araip.I4FRD.1	921	326.236	349.762	85.6794	94.1336	-1.91052	down	0.876581	uncharacterized protein LOC100790840 [Glycine max]	K09338|1|1e-69|261|ath:AT1G69780|homeobox-leucine zipper protein	-	-	-
Araip.QUX0P.1	1932	136.218	163.416	68.4436	69.379	-1.12039	down	0.829144	uncharacterized protein LOC100790835 [Glycine max]	K01710|1|4e-123|439|cme:CME136C|dTDP-glucose 4,6-dehydratase [EC:4.2.1.46];K12449|2|2e-30|130|ath:AT1G08200|UDP-apiose/xylose synthase	-	GO:0048037//cofactor binding;GO:0016831//carboxy-lyase activity	GO:0008152//metabolic process
Araip.V2UYE.1	1225	124.213	140.313	51.7837	51.0871	-1.36257	down	0.843678	uncharacterized protein LOC100790578 [Glycine max]	K15040|1|1e-134|476|gmx:100790578|voltage-dependent anion channel protein 2	GO:0030312//external encapsulating structure;GO:0031966//mitochondrial membrane;GO:0009526//plastid envelope	GO:0005244//voltage-gated ion channel activity	GO:0051707//response to other organism;GO:0043269//regulation of ion transport
Araip.X9Q77.1	1918	107.267	132.509	40.0238	51.2184	-1.39391	down	0.845071	uncharacterized protein LOC100790513 [Glycine max]	-	-	-	-
Araip.WS15M.1	864	44.3173	61.8302	19.5078	24.8291	-1.25949	down	0.831143	uncharacterized protein LOC100790184 [Glycine max]	K09422|1|1e-65|248|gmx:100790184|myb proto-oncogene protein, plant	GO:0043231//intracellular membrane-bounded organelle	GO:0003676//nucleic acid binding	-
Araip.7JN11.1	1765	34.8077	31.7804	5.99009	6.20289	-2.44921	down	0.879924	uncharacterized protein LOC100790013 precursor [Glycine max]	K08235|1|4e-156|548|gmx:100790013|xyloglucan:xyloglucosyl transferase [EC:2.4.1.207]	GO:0005576//extracellular region;GO:0030312//external encapsulating structure	GO:0016798//hydrolase activity, acting on glycosyl bonds;GO:0016758//transferase activity, transferring hexosyl groups	GO:0044042//glucan metabolic process
Araip.X9V0W.1	1896	16.126	16.6942	5.81866	5.38416	-1.55072	down	0.825474	uncharacterized protein LOC100789568 [Glycine max]	-	GO:0009534//chloroplast thylakoid	-	-
Araip.UNK6B.1	1430	3.49691	3.082	0	0.206919	-4.92262	down	0.803385	uncharacterized protein LOC100789333 [Glycine max]	-	GO:0044464//cell part	-	-
Araip.ZWF74.1	282	137.301	141.604	19.0173	13.6405	-3.09427	down	0.900128	uncharacterized protein LOC100788940 [Glycine max]	-	GO:0009526//plastid envelope;GO:0009534//chloroplast thylakoid	-	-
Araip.ZVA57.1	2073	7.44349	8.24641	1.40438	1.21327	-2.5835	down	0.827686	uncharacterized protein LOC100788798 [Glycine max]	-	-	-	-
Araip.24KTL.1	1680	31.2111	30.3675	5.74593	5.72415	-2.42455	down	0.878597	uncharacterized protein LOC100788294 [Glycine max]	K03183|1|2e-09|62.0|smo:SELMODRAFT_96041|ubiquinone/menaquinone biosynthesis methyltransferase [EC:2.1.1.163 2.1.1.201]	-	GO:0016741	GO:0006730//one-carbon metabolic process
Araip.RBA5R.1	684	27.5721	39.8317	0.672039	1.51408	-4.94639	down	0.947319	uncharacterized protein LOC100788147 [Glycine max]	-	GO:0043231//intracellular membrane-bounded organelle	-	-
Araip.56TWT.1	2351	93.3449	101.116	45.3613	50.5324	-1.01998	down	0.804926	uncharacterized protein LOC100788121 [Glycine max]	-	GO:0043231//intracellular membrane-bounded organelle	-	-
Araip.ZN2EW.1	945	16.782	15.8285	5.99928	6.73199	-1.35696	down	0.807482	uncharacterized protein LOC100787459 [Glycine max]	K04040|1|5e-62|236|gmx:100787459|chlorophyll synthase [EC:2.5.1.62]	GO:0031224//intrinsic to membrane;GO:0009534//chloroplast thylakoid	GO:0004659//prenyltransferase activity	GO:0015995//chlorophyll biosynthetic process
Araip.EUC7E.1	1969	19.1562	18.9918	1.86765	2.70498	-3.06052	down	0.881071	uncharacterized protein LOC100787147 isoform 2 [Glycine max]	-	GO:0009536//plastid	-	-
Araip.VBE6T.1	1145	10.9807	12.4805	3.61316	4.00556	-1.62266	down	0.810284	uncharacterized protein LOC100786217 [Glycine max]	K14489|1|6e-19|91.7|vvi:100263145|arabidopsis histidine kinase 2/3/4 (cytokinin receptor) [EC:2.7.13.3]	-	-	-
Araip.Z6RW5.1	277	7.73684	15.4285	2.21263	1.60232	-2.60223	down	0.852559	uncharacterized protein LOC100786184 [Glycine max]	-	-	-	-
Araip.B3AHS.1	1212	20.8652	22.3691	0.252846	0.366206	-6.12597	down	0.973225	uncharacterized protein LOC100785369 [Glycine max]	K00366|1|1e-07|55.1|ota:Ot10g00930|ferredoxin-nitrite reductase [EC:1.7.7.1]	GO:0009526//plastid envelope;GO:0009534//chloroplast thylakoid	-	-
Araip.T3EQA.1	628	3.41259	3.61529	0	0	-8.45695	down	0.863751	uncharacterized protein LOC100785198 [Glycine max]	-	-	-	-
Araip.WU624.1	1204	429.333	412.972	133.754	140.574	-1.61844	down	0.861113	uncharacterized protein LOC100784565 precursor [Glycine max]	-	-	-	-
Araip.VD8CQ.1	947	51.1448	57.1162	1.7798	2.03095	-4.82829	down	0.947172	uncharacterized protein LOC100784418 [Glycine max]	-	-	GO:0001071//nucleic acid binding transcription factor activity	GO:0006351//transcription, DNA-dependent;GO:0006952//defense response
Araip.J9DSW.1	660	16.2356	16.9977	5.80397	2.68995	-1.96813	down	0.849594	uncharacterized protein LOC100784342 [Glycine max]	-	-	-	-
Araip.9K787.1	1272	10.6706	9.7645	1.44552	2.2099	-2.48294	down	0.84222	uncharacterized protein LOC100784044 [Glycine max]	-	GO:0044464//cell part	-	-
Araip.N6N4K.1	825	65.4621	62.8105	31.3879	17.7537	-1.3842	down	0.841106	uncharacterized protein LOC100783625 [Glycine max]	-	-	-	GO:0000041//transition metal ion transport
Araip.646Z6.1	1108	5.41579	5.7857	0.414869	1.20174	-2.79265	down	0.801059	uncharacterized protein LOC100783218 [Glycine max]	K07735|1|1e-117|420|gmx:100783218|putative transcriptional regulator	GO:0009536//plastid	-	-
Araip.2H071.1	2145	271.693	295.436	41.0742	40.0044	-2.80628	down	0.896113	uncharacterized protein LOC100782365 [Glycine max]	K08235|1|6e-153|539|mtr:MTR_7g084770|xyloglucan:xyloglucosyl transferase [EC:2.4.1.207]	GO:0005576//extracellular region;GO:0030312//external encapsulating structure	GO:0016798//hydrolase activity, acting on glycosyl bonds;GO:0016758//transferase activity, transferring hexosyl groups	GO:0045229//external encapsulating structure organization;GO:0044042//glucan metabolic process
Araip.I0CDT.1	1552	17.3069	13.9405	3.35673	0.476634	-3.02705	down	0.873746	uncharacterized protein LOC100782113 [Glycine max]	K13065|1|3e-10|64.7|pop:POPTR_784746|shikimate O-hydroxycinnamoyltransferase [EC:2.3.1.133]	-	-	-
Araip.59XUF.1	1204	21.3598	27.5093	11.3264	10.9363	-1.13429	down	0.805663	uncharacterized protein LOC100781965 [Glycine max]	-	-	-	-
Araip.HCG04.1	951	66.4039	46.6243	19.9788	16.646	-1.62579	down	0.854821	uncharacterized protein LOC100781783 [Glycine max]	K12135|1|1e-07|55.5|aly:ARALYDRAFT_488429|zinc finger protein CONSTANS	-	-	-
Araip.EZ6WD.1	743	44.6119	58.2385	4.12449	5.97364	-3.34839	down	0.901488	uncharacterized protein LOC100781416 [Glycine max]	K14826|1|2e-10|63.9|smo:SELMODRAFT_428238|FK506-binding nuclear protein [EC:5.2.1.8];K01802|3|5e-08|56.2|aly:ARALYDRAFT_660356|peptidylprolyl isomerase [EC:5.2.1.8]	GO:0009534//chloroplast thylakoid	GO:0016859//cis-trans isomerase activity;GO:0005527//macrolide binding	GO:0044267//cellular protein metabolic process
Araip.GN3MY.1	1149	113.528	144.944	1.86697	2.57523	-5.86259	down	0.981648	uncharacterized protein LOC100780674 [Glycine max]	-	-	-	-
Araip.US2FW.1	1356	31.9253	35.7521	7.23185	7.20097	-2.22932	down	0.875025	uncharacterized protein LOC100780555 [Glycine max]	-	GO:0009534//chloroplast thylakoid	-	GO:0006351//transcription, DNA-dependent
Araip.28QV8.1	406	42.2286	39.8028	12.8316	18.5845	-1.38467	down	0.836239	uncharacterized protein LOC100780111 [Glycine max]	-	-	-	-
Araip.47VBZ.1	1236	4.39255	8.10396	0.867778	0.957587	-2.77527	down	0.81302	uncharacterized protein LOC100779894 [Glycine max]	-	-	-	-
Araip.H3FLV.1	309	14.796	15.1274	0.495873	1.43638	-3.95292	down	0.895622	uncharacterized protein LOC100779858 [Glycine max]	-	-	-	-
Araip.A0P1L.1	2454	14.2641	13.7689	3.37169	3.13499	-2.10713	down	0.848119	uncharacterized protein LOC100779812 [Glycine max]	K15891|1|9e-07|53.5|ppp:PHYPADRAFT_193687|farnesol dehydrogenase [EC:1.1.1.216]	GO:0009526//plastid envelope	-	GO:0006412//translation
Araip.WI5PK.1	1719	21.1942	25.1723	4.4568	3.70083	-2.50686	down	0.87473	uncharacterized protein LOC100779598 [Glycine max]	-	GO:0043231//intracellular membrane-bounded organelle	-	-
Araip.Q5RTY.1	258	34.8877	26.9177	8.31452	14.336	-1.44819	down	0.833929	uncharacterized protein LOC100779505 [Glycine max]	-	GO:0044464//cell part	-	-
Araip.Q2NMF.1	1162	31.1076	33.4458	11.6039	12.6048	-1.41496	down	0.832683	uncharacterized protein LOC100779132 [Glycine max]	K01749|1|7e-158|554|gmx:100779132|hydroxymethylbilane synthase [EC:2.5.1.61]	GO:0009532//plastid stroma;GO:0005576//extracellular region	GO:0016765//transferase activity, transferring alkyl or aryl (other than methyl) groups	GO:0006952//defense response;GO:0006779//porphyrin-containing compound biosynthetic process;GO:0018065//protein-cofactor linkage
Araip.T1M6D.1	1242	84.4358	88.6054	10.2397	13.9371	-2.83942	down	0.893983	uncharacterized protein LOC100778483 [Glycine max]	-	-	-	-
Araip.9TB9L.1	2563	7.52553	9.37947	1.13588	1.32766	-2.77864	down	0.838451	uncharacterized protein LOC100778245 [Glycine max]	-	-	-	-
Araip.ACF2M.1	1220	10.4227	14.0121	0.376782	0	-5.98128	down	0.953972	uncharacterized protein LOC100777968 [Glycine max]	K15406|1|2e-19|94.7|ath:AT5G37300|wax-ester synthase / diacylglycerol O-acyltransferase [EC:2.3.1.75 2.3.1.20]	-	-	-
Araip.SD833.1	1344	8.50438	8.24771	1.7101	2.2016	-2.09848	down	0.816953	uncharacterized protein LOC100776808 [Glycine max]	-	-	-	-
Araip.BV0MU.1	1959	36.9765	36.5414	16.66	12.3101	-1.34353	down	0.831323	uncharacterized protein LOC100775860 [Glycine max]	-	-	-	GO:0050896//response to stimulus
Araip.TQJ7V.1	1959	41.717	47.3811	15.0957	13.2918	-1.65014	down	0.857164	uncharacterized protein LOC100775540 [Glycine max]	-	GO:0009526//plastid envelope	-	-
Araip.AW8P7.1	735	338.62	293.999	99.0228	60.7892	-1.98496	down	0.879088	uncharacterized protein LOC100527827 [Glycine max]	K07213|1|1e-06|51.2|gmx:547569|copper chaperone	-	-	-
Araip.HM9I5.1	1494	10.7107	12.7832	4.20496	3.36694	-1.63356	down	0.810792	uncharacterized protein LOC100527708 [Glycine max]	-	-	-	GO:0050896//response to stimulus
Araip.L7BV5.1	987	93.8015	94.9892	47.0386	31.0284	-1.274	down	0.838353	uncharacterized protein LOC100527697 [Glycine max]	-	GO:0009532//plastid stroma	-	-
Araip.W0DHY.1	972	52.0342	46.9909	7.88193	11.2635	-2.3708	down	0.882775	uncharacterized protein LOC100527661 precursor [Glycine max]	-	GO:0031224//intrinsic to membrane	GO:0046914//transition metal ion binding	-
Araip.TZ5IL.1	958	11.4836	16.5896	1.1196	1.69877	-3.31626	down	0.877073	uncharacterized protein LOC100527606 [Glycine max]	-	GO:0009536//plastid	-	-
Araip.NVE0S.1	847	87.5459	83.8847	45.4066	39.6506	-1.01112	down	0.803434	uncharacterized protein LOC100527478 [Glycine max]	-	-	-	-
Araip.5M5DL.1	420	154.099	150.406	43.4137	42.6229	-1.82345	down	0.870928	uncharacterized protein LOC100527368 precursor [Glycine max]	-	-	-	GO:0009987//cellular process;GO:0023052//signaling
Araip.GV2U7.1	858	12.3224	15.7213	0.892918	0.172433	-4.71828	down	0.920479	uncharacterized protein LOC100527308 [Glycine max]	-	-	-	GO:0050896//response to stimulus
Araip.Y561F.1	997	436.359	491.883	4.3032	10.2391	-5.99618	down	0.98563	uncharacterized protein LOC100527240 [Glycine max]	K02699|1|3e-90|328|gmx:100527240|photosystem I subunit XI	GO:0009526//plastid envelope;GO:0031224//intrinsic to membrane;GO:0009570//chloroplast stroma;GO:0009534//chloroplast thylakoid;GO:0009522//photosystem I	-	GO:0006091//generation of precursor metabolites and energy
Araip.L7VH4.1	681	7.13319	11.9629	0	0.21725	-6.39285	down	0.949892	uncharacterized protein LOC100527145 [Glycine max]	-	GO:0009534//chloroplast thylakoid	-	-
Araip.QZX58.1	1108	27.2079	28.4464	4.28698	8.14511	-2.16242	down	0.869552	uncharacterized protein LOC100527109 [Glycine max]	-	GO:0009536//plastid	-	-
Araip.C6CF4.1	1490	135.778	148.343	59.4389	41.9018	-1.48729	down	0.853199	uncharacterized protein LOC100527059 precursor [Glycine max]	-	-	-	-
Araip.842WX.1	1177	20.029	20.6514	4.29602	4.14805	-2.26832	down	0.866389	uncharacterized protein LOC100526969 [Glycine max]	-	-	-	-
Araip.HRR7W.1	1172	21.6992	22.7907	3.13771	3.02964	-2.85076	down	0.880284	uncharacterized protein LOC100526956 [Glycine max]	-	GO:0034357	-	GO:0009767//photosynthetic electron transport chain
Araip.2SM19.1	935	20.3232	22.1398	9.34098	9.01924	-1.20962	down	0.805974	uncharacterized protein LOC100526953 [Glycine max]	K02946|1|2e-72|270|gmx:100526953|small subunit ribosomal protein S10	GO:0030529//ribonucleoprotein complex;GO:0009536//plastid	GO:0003723//RNA binding;GO:0005198//structural molecule activity	GO:0010467//gene expression
Araip.VXL8F.1	549	6.24584	6.32492	0	0.53897	-4.5172	down	0.868192	uncharacterized protein LOC100526934 [Glycine max]	-	GO:0009532//plastid stroma;GO:0009534//chloroplast thylakoid	-	GO:0043623//cellular protein complex assembly
Araip.7C03S.1	634	24.1127	32.4404	4.10855	3.73368	-2.85027	down	0.884922	uncharacterized protein LOC100500669 [Glycine max]	K01528|1|3e-38|155|smo:SELMODRAFT_437242|dynamin GTPase [EC:3.6.5.5]	GO:0043234//protein complex;GO:0009534//chloroplast thylakoid;GO:0016020//membrane	GO:0016651//oxidoreductase activity, acting on NAD(P)H	GO:0010257;GO:0008152//metabolic process
Araip.H1403.1	2308	33.0565	34.2563	8.63051	8.71786	-1.95608	down	0.867585	uncharacterized protein LOC100500578 [Glycine max]	-	GO:0009536//plastid	-	-
Araip.A6YRG.1	1070	8.14513	5.49191	0.572803	0.138268	-4.26139	down	0.865078	uncharacterized protein LOC100500575 [Glycine max]	K00366|1|5e-08|53.9|ota:Ot10g00930|ferredoxin-nitrite reductase [EC:1.7.7.1]	-	GO:0043169//cation binding	-
Araip.74GJN.1	1164	32.8953	21.341	4.344	3.94018	-2.71083	down	0.881841	uncharacterized protein LOC100500559 [Glycine max]	-	-	-	-
Araip.RK9EZ.1	639	7.15486	8.56914	0.479577	0.463059	-4.06012	down	0.868618	uncharacterized protein LOC100500430 [Glycine max]	-	-	-	-
Araip.DL6JR.1	917	52.6622	67.2864	20.0512	19.5219	-1.59982	down	0.854804	uncharacterized protein LOC100500390 [Glycine max]	K02939|1|9e-62|234|gmx:100500390|large subunit ribosomal protein L9	GO:0000315//organellar large ribosomal subunit;GO:0009532//plastid stroma	-	GO:0010467//gene expression;GO:0022613//ribonucleoprotein complex biogenesis
Araip.86URV.1	1609	12.5203	19.5889	0.571379	1.56315	-3.911	down	0.897014	uncharacterized protein LOC100500352 [Glycine max]	-	GO:0044436;GO:0009534//chloroplast thylakoid	GO:0005488//binding	-
Araip.IW1QB.1	653	34.1321	30.0648	6.10083	7.47666	-2.24129	down	0.8745	uncharacterized protein LOC100500282 [Glycine max]	-	-	-	-
Araip.5660E.1	1074	35.5189	38.9219	2.56801	4.27036	-3.44437	down	0.90116	uncharacterized protein LOC100500269 [Glycine max]	-	GO:0009534//chloroplast thylakoid	-	GO:0009628//response to abiotic stimulus
Araip.H8W0A.1	729	37.2373	45.6169	18.2861	18.0621	-1.18869	down	0.823261	uncharacterized protein LOC100500099 [Glycine max]	K02879|1|8e-81|296|gmx:100500099|large subunit ribosomal protein L17	GO:0030529//ribonucleoprotein complex;GO:0009536//plastid	GO:0003723//RNA binding;GO:0005198//structural molecule activity	GO:0010467//gene expression
Araip.9634I.1	584	469.966	580.865	129.087	108.934	-2.14237	down	0.883775	uncharacterized protein LOC100500080 [Glycine max]	-	GO:0009536//plastid	-	-
Araip.A2CHT.1	1035	230.944	214.846	95.3399	108.781	-1.12695	down	0.831241	uncharacterized protein LOC100499947 [Glycine max]	K09377|1|1e-107|386|gmx:100527547|cysteine and glycine-rich protein	-	GO:0046914//transition metal ion binding	-
Araip.BBV0C.1	1012	21.8828	25.7341	3.63379	4.38579	-2.56988	down	0.876532	uncharacterized protein LOC100499940 [Glycine max]	-	GO:0043231//intracellular membrane-bounded organelle	-	-
Araip.B5UAJ.1	444	20.9162	20.4541	0.345101	1.33286	-4.62382	down	0.927935	uncharacterized protein LOC100499876 [Glycine max]	-	GO:0009536//plastid	-	-
Araip.D0TT7.1	1479	398.578	413.663	151.049	139.545	-1.4829	down	0.850233	uncharacterized protein LOC100499710 precursor [Glycine max]	K01834|1|4e-52|201|vvi:100245371|2,3-bisphosphoglycerate-dependent phosphoglycerate mutase [EC:5.4.2.1];K03036|2|1e-18|90.1|aly:ARALYDRAFT_336019|26S proteasome regulatory subunit N6	GO:0044421//extracellular region part	-	-
Araip.AV670.1	1018	31.4378	32.4044	9.48248	14.2425	-1.42811	down	0.834109	uncharacterized protein LOC100499656 [Glycine max]	K02968|1|2e-58|223|gmx:100499656|small subunit ribosomal protein S20	GO:0009532//plastid stroma;GO:0030529//ribonucleoprotein complex	-	GO:0009987//cellular process
Araip.4RI8H.1	1164	15.7112	11.7031	0.131636	0	-7.59659	down	0.971603	uncharacterized protein LOC100306681 precursor [Glycine max]	-	-	-	-
Araip.K8LIV.1	1290	33.5587	36.546	14.3722	16.2857	-1.19325	down	0.820033	uncharacterized protein LOC100306679 [Glycine max]	-	GO:0009536//plastid	-	-
Araip.A4LGX.1	618	38.377	38.2507	23.0581	12.9274	-1.09045	down	0.806728	uncharacterized protein LOC100306617 [Glycine max]	-	-	-	GO:0009987//cellular process
Araip.YA4KW.1	701	42.8009	45.5338	7.65031	6.96471	-2.59553	down	0.885774	uncharacterized protein LOC100306609 precursor [Glycine max]	-	GO:0044464//cell part	-	-
Araip.E7A3H.1	1711	9.60284	9.13251	0.537317	0.778215	-3.83205	down	0.871993	uncharacterized protein LOC100306569 [Glycine max]	-	-	-	-
Araip.L5NAQ.1	925	91.5936	95.1476	42.406	44.4641	-1.10411	down	0.825785	uncharacterized protein LOC100306555 [Glycine max]	K03671|1|1e-59|226|gmx:100499776|thioredoxin 1	GO:0031976;GO:0009532//plastid stroma	GO:0015036//disulfide oxidoreductase activity	GO:0051234//establishment of localization;GO:0018904;GO:0019725//cellular homeostasis;GO:0044093;GO:0006091//generation of precursor metabolites and energy
Araip.87BU7.1	468	67.7734	69.0596	28.4841	23.3934	-1.39924	down	0.84204	uncharacterized protein LOC100306483 precursor [Glycine max]	-	-	-	-
Araip.3F9DH.1	279	8.19347	5.74422	1.09839	0	-3.65246	down	0.846759	uncharacterized protein LOC100306459 [Glycine max]	K14488|1|2e-39|157|gmx:100797800|SAUR family protein	-	-	-
Araip.YQL6A.1	1200	27.3841	24.7073	10.7257	11.096	-1.25528	down	0.817248	uncharacterized protein LOC100306424 [Glycine max]	K02867|1|1e-40|163|gmx:100306424|large subunit ribosomal protein L11	GO:0009526//plastid envelope;GO:0009532//plastid stroma;GO:0015934//large ribosomal subunit	GO:0005198//structural molecule activity	GO:0010467//gene expression;GO:0022613//ribonucleoprotein complex biogenesis
Araip.64KG6.1	651	46.9661	62.1607	23.0661	11.1358	-1.67386	down	0.859442	uncharacterized protein LOC100306332 [Glycine max]	K13464|1|4e-27|119|vvi:100254231|jasmonate ZIM domain-containing protein	-	-	-
Araip.7RK50.1	1164	12.8881	8.4905	0	0	-10.062	down	0.96364	uncharacterized protein LOC100306319 precursor [Glycine max]	-	-	-	-
Araip.JBD0U.1	695	14.3901	17.2947	6.39355	5.96046	-1.35881	down	0.806122	uncharacterized protein LOC100306308 [Glycine max]	K02881|1|5e-52|201|gmx:100306308|large subunit ribosomal protein L18	GO:0030529//ribonucleoprotein complex	GO:0005198//structural molecule activity	GO:0010467//gene expression
Araip.YZ7I9.1	1057	44.4706	47.6344	22.4691	20.5754	-1.09745	down	0.818837	uncharacterized protein LOC100306266 [Glycine max]	-	GO:0009534//chloroplast thylakoid;GO:0030529//ribonucleoprotein complex	GO:0005198//structural molecule activity	GO:0010467//gene expression
Araip.0KJ6A.1	1476	8.61501	12.7581	0.830487	0.902117	-3.62479	down	0.873271	uncharacterized protein LOC100306249 isoform 1 [Glycine max]	-	-	-	-
Araip.ZZD46.1	608	61.8022	93.5751	16.3809	17.2767	-2.20677	down	0.880547	uncharacterized protein LOC100306180 [Glycine max]	-	-	-	-
Araip.N0XTL.1	514	38.637	41.3132	14.3089	13.2404	-1.53708	down	0.849446	uncharacterized protein LOC100306150 [Glycine max]	-	-	-	-
Araip.J8XTW.1	1153	18.9589	20.2704	2.25917	3.59282	-2.74494	down	0.875188	uncharacterized protein LOC100306108 [Glycine max]	K08081|1|3e-107|385|gmx:100786456|tropine dehydrogenase [EC:1.1.1.206]	-	GO:0016491//oxidoreductase activity	GO:0008152//metabolic process
Araip.TCC2A.1	943	2.12114	3.68227	0	0	-8.18076	down	0.832503	uncharacterized protein LOC100306108 [Glycine max]	K08081|1|8e-107|384|gmx:100786456|tropine dehydrogenase [EC:1.1.1.206]	-	GO:0016491//oxidoreductase activity	GO:0008152//metabolic process
Araip.7EN61.1	767	225.021	256.659	2.19749	2.89336	-6.56403	down	0.992495	uncharacterized protein LOC100306036 [Glycine max]	K02701|1|1e-42|168|rcu:RCOM_1463130|photosystem I subunit PsaN	GO:0009534//chloroplast thylakoid;GO:0009522//photosystem I	GO:0005515//protein binding	GO:0009767//photosynthetic electron transport chain
Araip.PR7LI.1	1295	635.925	663.847	4.14121	9.02535	-6.62524	down	0.993757	uncharacterized protein LOC100306034 [Glycine max]	K08901|1|2e-79|293|gmx:100306034|photosystem II oxygen-evolving enhancer protein 3	GO:0009523//photosystem II;GO:0009532//plastid stroma;GO:0009534//chloroplast thylakoid;GO:0005576//extracellular region	-	-
Araip.I90PW.1	1068	64.748	60.5241	19.7987	20.225	-1.64614	down	0.860343	uncharacterized protein LOC100305983 [Glycine max]	-	GO:0009532//plastid stroma;GO:0016020//membrane;GO:0042579//microbody	GO:0016646//oxidoreductase activity, acting on the CH-NH group of donors, NAD or NADP as acceptor;GO:0046914//transition metal ion binding	GO:0006952//defense response;GO:0006970//response to osmotic stress
Araip.BA8X9.1	1163	18.1817	20.211	9.09072	6.61501	-1.28954	down	0.809825	uncharacterized protein LOC100305950 [Glycine max]	-	GO:0009536//plastid	-	-
Araip.2EE1I.1	1054	26.5685	38.5201	2.47137	4.21102	-3.28397	down	0.895835	uncharacterized protein LOC100305918 [Glycine max]	K02717|1|3e-110|395|gmx:100305918|photosystem II oxygen-evolving enhancer protein 2	GO:0009523//photosystem II;GO:0009534//chloroplast thylakoid	GO:0046872//metal ion binding	GO:0044237//cellular metabolic process
Araip.66VDA.1	1344	11.7998	16.4954	5.13029	5.06367	-1.47284	down	0.807056	uncharacterized protein LOC100305781 [Glycine max]	K08234|1|3e-06|50.4|aly:ARALYDRAFT_495796|glyoxylase I family protein	-	-	-
Araip.CCT6I.1	857	44.5125	38.1803	11.9791	13.4654	-1.70041	down	0.860244	uncharacterized protein LOC100305741 [Glycine max]	K02904|1|1e-51|200|gmx:100305741|large subunit ribosomal protein L29	GO:0009526//plastid envelope;GO:0043232;GO:0009532//plastid stroma;GO:0030529//ribonucleoprotein complex	GO:0005198//structural molecule activity	GO:0010467//gene expression;GO:0022613//ribonucleoprotein complex biogenesis
Araip.R1QSY.1	776	4.23466	2.75367	0	0	-8.4488	down	0.862801	uncharacterized protein LOC100305700 [Glycine max]	K14488|1|1e-34|143|ath:AT1G75580|SAUR family protein	-	-	GO:0009725//response to hormone stimulus
Araip.E0H16.1	791	35.7636	38.4957	3.8742	3.55373	-3.32154	down	0.898325	uncharacterized protein LOC100305555 precursor [Glycine max]	-	GO:0031410//cytoplasmic vesicle	GO:0046914//transition metal ion binding	-
Araip.UGN58.1	1087	250.522	281.727	54.2701	49.2704	-2.36191	down	0.887527	uncharacterized protein LOC100305498 [Glycine max]	K00588|1|2e-95|346|aly:ARALYDRAFT_912997|caffeoyl-CoA O-methyltransferase [EC:2.1.1.104]	GO:0044444//cytoplasmic part	GO:0043169//cation binding;GO:0008171//O-methyltransferase activity	GO:0009699//phenylpropanoid biosynthetic process;GO:0006730//one-carbon metabolic process
Araip.9I7A7.1	1079	102.488	98.2773	4.26019	5.07326	-4.42695	down	0.935489	uncharacterized protein LOC100305480 precursor [Glycine max]	-	-	-	-
Araip.Z058I.1	707	12.9334	14.1676	4.76796	3.34817	-1.73948	down	0.829963	uncharacterized protein LOC100266403 [Vitis vinifera]	-	-	-	-
Araip.767YL.1	2343	6.34181	7.29612	0.0653968	0.0631444	-6.72925	down	0.931638	uncharacterized protein LOC100264374 [Vitis vinifera]	K00514|1|3e-21|102|rcu:RCOM_1428040|zeta-carotene desaturase [EC:1.3.5.6];K01206|3|5e-21|100|ath:AT1G67830|alpha-L-fucosidase [EC:3.2.1.51]	-	GO:0016787//hydrolase activity	-
Araip.VE0EE.1	2249	44.3423	45.6064	0.749432	0.592052	-6.0672	down	0.981287	uncharacterized protein LOC100259123 [Vitis vinifera]	-	-	-	-
Araip.PA31L.1	1209	36.1616	38.1107	15.4619	15.2964	-1.27185	down	0.828456	uncharacterized protein LOC100255332 [Vitis vinifera]	-	GO:0009534//chloroplast thylakoid	-	-
Araip.2Q4DM.1	3682	71.9024	72.3262	20.0582	24.7114	-1.68776	down	0.865029	uncharacterized protein LOC100252162 [Vitis vinifera]	-	-	-	GO:0044249//cellular biosynthetic process
Araip.47DVE.1	1711	155.065	147.915	0.0895528	0	-11.5715	down	0.998574	uncharacterized protein LOC100245206 [Vitis vinifera]	-	-	-	-
Araip.KA2QS.1	710	14.4886	17.8698	0	0	-10.6599	down	0.978371	uncharacterized protein At4g14100-like [Fragaria vesca subsp. vesca]	-	GO:0043231//intracellular membrane-bounded organelle	GO:0016740//transferase activity	-
Araip.FN9H2.1	1980	35.8627	39.7287	6.88738	10.2368	-2.14219	down	0.874205	uncharacterized protein At4g01050, chloroplastic-like [Glycine max]	-	GO:0009534//chloroplast thylakoid	GO:0005488//binding	GO:0006952//defense response;GO:0009767//photosynthetic electron transport chain
Araip.4W7B3.1	633	6.99697	8.65037	2.42061	0.467448	-2.43774	down	0.823212	uncharacterized protein [Arabidopsis thaliana]	-	-	-	-
Araip.PJC0D.1	1320	40.5891	44.113	0.232159	1.90538	-5.30837	down	0.961903	uncharacterized oxidoreductase At4g09670-like [Glycine max]	-	-	-	-
Araip.35VAB.1	1302	54.867	82.0603	31.4217	26.7032	-1.23618	down	0.833159	uncharacterized membrane protein At1g06890-like [Glycine max]	K15285|1|3e-144|509|gmx:100812221|solute carrier family 35, member E3	GO:0031224//intrinsic to membrane	-	-
Araip.F0LWE.1	918	29.1039	35.6433	1.00147	1.45046	-4.72283	down	0.938717	uncharacterized GPI-anchored protein At4g28100-like [Glycine max]	-	-	-	-
Araip.N5EVR.1	1357	37.5872	43.0087	1.80663	0.545126	-5.0989	down	0.954365	uncharacterized GPI-anchored protein At1g27950-like [Glycine max]	-	GO:0031225//anchored to membrane	GO:0005488//binding	GO:0051234//establishment of localization;GO:0010876//lipid localization
Araip.HES22.1	1771	69.8637	60.4798	30.8007	23.4744	-1.26396	down	0.833306	UDP-glycosyltransferase 85A2-like [Glycine max]	K13030|1|2e-106|384|sbi:SORBI_01g001220|cyanohydrin beta-glucosyltransferase [EC:2.4.1.85];K13068|2|1e-68|259|aly:ARALYDRAFT_479675|sinapate 1-glucosyltransferase [EC:2.4.1.120];K13691|4|1e-64|245|vvi:100249215|pathogen-inducible salicylic acid glucosyltr	-	-	-
Araip.GP5MB.1	1742	29.6081	33.0433	12.4022	9.76689	-1.4988	down	0.839762	UDP-glycosyltransferase 85A2-like [Glycine max]	K13030|1|2e-110|397|sbi:SORBI_01g001220|cyanohydrin beta-glucosyltransferase [EC:2.4.1.85];K13068|2|2e-71|268|aly:ARALYDRAFT_479675|sinapate 1-glucosyltransferase [EC:2.4.1.120];K13228|3|2e-71|268|zma:100274317|UDP-glucosyltransferase BX9 [EC:2.4.1.202];K	-	GO:0016757//transferase activity, transferring glycosyl groups	-
Araip.V8TG2.1	1629	6.22715	3.85328	0.658425	0.454104	-3.17964	down	0.800256	UDP-glycosyltransferase 83A1-like [Glycine max]	K13691|1|1e-55|215|vvi:100243330|pathogen-inducible salicylic acid glucosyltransferase [EC:2.4.1.-];K13692|2|8e-55|213|rcu:RCOM_1154190|UDP-glucose:(indol-3-yl)acetate beta-D-glucosyltransferase [EC:2.4.1.121]	-	GO:0016757//transferase activity, transferring glycosyl groups	-
Araip.20T4P.1	1957	4.38039	3.54868	0.313183	0.075599	-4.35012	down	0.809497	UDP-glycosyltransferase 83A1-like [Glycine max]	K13692|1|1e-58|225|vvi:100252177|UDP-glucose:(indol-3-yl)acetate beta-D-glucosyltransferase [EC:2.4.1.121];K13691|2|4e-56|217|pop:POPTR_810275|pathogen-inducible salicylic acid glucosyltransferase [EC:2.4.1.-]	-	GO:0016757//transferase activity, transferring glycosyl groups	-
Araip.FW1VE.1	1615	18.4011	24.0644	5.31306	3.02307	-2.34884	down	0.868454	UDP-glycosyltransferase 74E2-like [Glycine max]	K13691|1|2e-172|603|gmx:100787483|pathogen-inducible salicylic acid glucosyltransferase [EC:2.4.1.-]	-	GO:0016757//transferase activity, transferring glycosyl groups	-
Araip.IF23W.1	1786	7.19968	6.35612	1.20109	1.49107	-2.33207	down	0.806318	UDP-glycosyltransferase 74B1-like [Glycine max]	K13691|1|5e-135|479|vvi:100249215|pathogen-inducible salicylic acid glucosyltransferase [EC:2.4.1.-];K11820|2|1e-128|457|aly:ARALYDRAFT_889955|N-hydroxythioamide S-beta-glucosyltransferase [EC:2.4.1.195]	-	GO:0035251//UDP-glucosyltransferase activity	-
Araip.TSI7E.1	3310	9.75512	11.3782	1.29616	1.60909	-2.86279	down	0.853903	UDP-glucuronosyltransferase 1-7C [Medicago truncatula]	K13496|1|5e-62|238|ath:AT2G36770|UDP-glucosyl transferase 73C [EC:2.4.1.-]	-	GO:0016757//transferase activity, transferring glycosyl groups	-
Araip.V5PPP.1	1578	228.887	285.98	113.219	119.727	-1.14421	down	0.832012	UDP-glucuronic acid decarboxylase 1-like isoform 1 [Phaseolus vulgaris]	K01710|1|2e-121|433|cme:CME136C|dTDP-glucose 4,6-dehydratase [EC:4.2.1.46];K12449|2|5e-28|123|ppp:PHYPADRAFT_61449|UDP-apiose/xylose synthase	-	GO:0048037//cofactor binding;GO:0016831//carboxy-lyase activity	GO:0008152//metabolic process
Araip.Q9BYH.1	2037	87.674	101.034	29.7874	28.8341	-1.68665	down	0.866471	UDP-glucose 6-dehydrogenase-like [Glycine max]	K00012|1|0.0|968|gmx:100810907|UDPglucose 6-dehydrogenase [EC:1.1.1.22]	-	GO:0016616//oxidoreductase activity, acting on the CH-OH group of donors, NAD or NADP as acceptor;GO:0000166//nucleotide binding	GO:0008152//metabolic process
Araip.BLR6D.1	1308	286.73	304.477	101.213	108.924	-1.49233	down	0.854772	UDP-glucose 6-dehydrogenase [Glycine max]	K00012|1|0.0|819|gmx:548074|UDPglucose 6-dehydrogenase [EC:1.1.1.22]	-	GO:0016616//oxidoreductase activity, acting on the CH-OH group of donors, NAD or NADP as acceptor;GO:0000166//nucleotide binding	GO:0008152//metabolic process
Araip.1U97H.1	1462	21.7926	23.2942	11.4237	9.20875	-1.12779	down	0.802795	U-box domain-containing protein 6-like [Glycine max]	K08332|1|5e-13|73.9|vcn:VOLCADRAFT_41528|vacuolar protein 8	-	-	-
Araip.ZS2ZE.1	939	87.4892	91.1689	50.0959	37.6564	-1.02569	down	0.804844	ubiquinol-cytochrome c reductase complex 6.7 kDa protein-like [Glycine max]	-	-	-	-
Araip.EJ1UY.1	1683	2.63166	4.91996	0.273128	0	-4.73726	down	0.818051	tyrosine/DOPA decarboxylase 2-like [Glycine max]	K01592|1|0.0|710|gmx:100787822|tyrosine decarboxylase [EC:4.1.1.25]	-	GO:0016831//carboxy-lyase activity	GO:0019752//carboxylic acid metabolic process
Araip.WGE5V.1	2003	6.34835	6.80101	0.458986	0.295451	-4.12345	down	0.857328	tyrosine aminotransferase [Glycine max]	K00815|1|0.0|702|gmx:732650|tyrosine aminotransferase [EC:2.6.1.5]	-	GO:0070547;GO:0048037//cofactor binding;GO:0016846//carbon-sulfur lyase activity	GO:0008652//cellular amino acid biosynthetic process;GO:0042360//vitamin E metabolic process
Araip.A9H3K.1	1698	48.466	54.9786	18.6793	16.9904	-1.53608	down	0.852609	type I chalcone isomerase [Arachis hypogaea]	K01859|1|3e-89|325|pop:POPTR_724846|chalcone isomerase [EC:5.5.1.6]	-	GO:0016872//intramolecular lyase activity	GO:0009699//phenylpropanoid biosynthetic process;GO:0006575//cellular modified amino acid metabolic process
Araip.HB4AE.1	2484	114.115	115.434	18.9372	17.5107	-2.6549	down	0.891771	two-component response regulator-like APRR2-like [Glycine max]	K14491|1|3e-21|101|aly:ARALYDRAFT_474061|two-component response regulator ARR-B family	GO:0043231//intracellular membrane-bounded organelle	GO:0005488//binding	GO:0050794//regulation of cellular process
Araip.AZ4PD.1	710	59.7654	57.3715	13.1644	11.4607	-2.24999	down	0.880629	Two-component response regulator ARR3 [Medicago truncatula]	K14492|1|2e-57|220|rcu:RCOM_0699760|two-component response regulator ARR-A family	-	GO:0004871//signal transducer activity;GO:0016772//transferase activity, transferring phosphorus-containing groups	GO:0006351//transcription, DNA-dependent;GO:0007165//signal transduction;GO:0006796//phosphate-containing compound metabolic process
Araip.1K0LY.1	1947	118.144	117.777	35.0993	29.787	-1.86232	down	0.871289	tubulin beta-1 chain-like [Glycine max]	K07375|1|0.0|829|bdi:100829397|tubulin beta	GO:0032991//macromolecular complex;GO:0015630//microtubule cytoskeleton	GO:0017111//nucleoside-triphosphatase activity;GO:0032561//guanyl ribonucleotide binding	GO:0043623//cellular protein complex assembly;GO:0009207;GO:0007017//microtubule-based process
Araip.YWL1T.1	1531	133.075	139.834	59.3483	61.846	-1.1711	down	0.832405	Tubulin beta-1 chain; AltName: Full=Beta-1-tubulin	K07375|1|0.0|850|mtr:MTR_1g101130|tubulin beta	GO:0043234//protein complex;GO:0015630//microtubule cytoskeleton	GO:0017111//nucleoside-triphosphatase activity;GO:0032561//guanyl ribonucleotide binding	GO:0043623//cellular protein complex assembly;GO:0009207;GO:0006970//response to osmotic stress;GO:0007017//microtubule-based process
Araip.WWK4F.1	1776	261.694	269.513	99.8204	99.6311	-1.41323	down	0.84748	tubulin beta chain, [Ricinus communis]	K07375|1|0.0|845|rcu:RCOM_1598040|tubulin beta	GO:0032991//macromolecular complex;GO:0015630//microtubule cytoskeleton	GO:0017111//nucleoside-triphosphatase activity;GO:0032561//guanyl ribonucleotide binding	GO:0043623//cellular protein complex assembly;GO:0009207;GO:0007017//microtubule-based process
Araip.J67M0.1	1440	359.664	374.691	148.117	133.872	-1.38084	down	0.847218	Tubulin beta chain [Medicago truncatula]	K07375|1|0.0|870|zma:100381281|tubulin beta	GO:0032991//macromolecular complex;GO:0015630//microtubule cytoskeleton;GO:0016020//membrane	GO:0017111//nucleoside-triphosphatase activity;GO:0032561//guanyl ribonucleotide binding;GO:0005198//structural molecule activity	GO:0043623//cellular protein complex assembly;GO:0009207;GO:0006970//response to osmotic stress;GO:0007017//microtubule-based process
Araip.JS37Z.1	2102	514.739	589.68	184.934	169.133	-1.64119	down	0.866111	tubulin alpha chain, [Ricinus communis]	K07374|1|0.0|842|rcu:RCOM_1584620|tubulin alpha	GO:0032991//macromolecular complex;GO:0015630//microtubule cytoskeleton	GO:0017111//nucleoside-triphosphatase activity;GO:0032561//guanyl ribonucleotide binding	GO:0043623//cellular protein complex assembly;GO:0009207;GO:0007017//microtubule-based process
Araip.VD0S9.1	1720	77.9159	86.499	34.921	27.439	-1.39865	down	0.843252	Tubulin alpha chain	K07374|1|0.0|859|mtr:MTR_3g110720|tubulin alpha	GO:0032991//macromolecular complex;GO:0015630//microtubule cytoskeleton	GO:0017111//nucleoside-triphosphatase activity;GO:0032561//guanyl ribonucleotide binding	GO:0043623//cellular protein complex assembly;GO:0009207;GO:0007017//microtubule-based process
Araip.3U8S3.1	1329	11.6105	15.6767	5.1882	4.23024	-1.53466	down	0.816019	tubby-like F-box protein 5-like [Glycine max]	-	-	-	-
Araip.ZW9IZ.1	1038	6.33159	5.40389	0.147615	0.142531	-5.33795	down	0.892181	TTG1-like protein [Gossypium hirsutum]	K11805|1|2e-105|380|ppp:PHYPADRAFT_132054|WD repeat-containing protein 68	-	-	-
Araip.PIE3L.1	1512	15.7804	19.1674	1.62143	1.66343	-3.4113	down	0.886527	tryptophan aminotransferase 1-like [Glycine max]	K14548|1|8e-63|239|rcu:RCOM_0962120|U3 small nucleolar RNA-associated protein 4	-	GO:0016846//carbon-sulfur lyase activity	-
Araip.G9XAZ.1	1677	247.324	281.282	19.5528	30.1717	-3.41016	down	0.907862	triose phosphate/phosphate translocator, chloroplastic-like [Glycine max]	K15283|1|0.0|752|gmx:100794336|solute carrier family 35, member E1	GO:0009941//chloroplast envelope;GO:0031224//intrinsic to membrane	GO:0005342//organic acid transmembrane transporter activity;GO:0015145//monosaccharide transmembrane transporter activity	GO:0015717//triose phosphate transport;GO:0009642//response to light intensity;GO:0015711//organic anion transport
Araip.436KL.1	2043	95.1791	90.4736	33.525	33.6013	-1.46766	down	0.846693	Transmembrane 9 superfamily protein member [Medicago truncatula]	-	GO:0031224//intrinsic to membrane;GO:0043231//intracellular membrane-bounded organelle	-	-
Araip.JR03F.1	3612	30.8135	32.0942	13.9989	16.2611	-1.05582	down	0.800436	translation initiation factor IF-2, chloroplastic-like [Glycine max]	K02519|1|0.0|1269|gmx:100818840|translation initiation factor IF-2	GO:0009526//plastid envelope	GO:0008135//translation factor activity, nucleic acid binding;GO:0000166//nucleotide binding	GO:0006412//translation
Araip.0RS31.1	2474	22.638	24.994	9.1043	11.8406	-1.18533	down	0.808891	translation factor GUF1 homolog, chloroplastic-like [Glycine max]	K03596|1|0.0|1123|gmx:100784073|GTP-binding protein LepA	GO:0009536//plastid;GO:0016020//membrane	GO:0017111//nucleoside-triphosphatase activity;GO:0043021//ribonucleoprotein complex binding;GO:0008135//translation factor activity, nucleic acid binding;GO:0032561//guanyl ribonucleotide binding	GO:0006412//translation;GO:0009207
Araip.QYZ6U.1	2633	191.276	202.638	26.1873	34.2195	-2.7051	down	0.894278	transketolase, chloroplastic-like [Glycine max]	K00615|1|0.0|1306|gmx:100805786|transketolase [EC:2.2.1.1]	GO:0009534//chloroplast thylakoid	GO:0043169//cation binding;GO:0016744	-
Araip.RA8PB.1	252	18.7096	17.4891	3.64821	2.93546	-2.45898	down	0.866701	Transcriptional factor TINY, [Ricinus communis]	K09286|1|1e-16|82.4|aly:ARALYDRAFT_470149|EREBP-like factor	GO:0009536//plastid	GO:0003676//nucleic acid binding;GO:0001071//nucleic acid binding transcription factor activity	GO:0006351//transcription, DNA-dependent
Araip.DN6WY.1	905	17.208	16.6757	1.35447	1.96173	-3.35299	down	0.883988	transcription repressor MYB4 [Glycine max]	K09422|1|6e-57|219|pop:POPTR_834662|myb proto-oncogene protein, plant	GO:0043231//intracellular membrane-bounded organelle	GO:0003676//nucleic acid binding	-
Araip.SUR5V.1	1486	61.726	74.4159	18.5602	21.306	-1.77187	down	0.866799	transcription factor MYB21-like [Glycine max]	K09422|1|8e-113|404|pop:POPTR_646666|myb proto-oncogene protein, plant	GO:0043231//intracellular membrane-bounded organelle	-	-
Araip.VKG2P.1	968	37.4896	38.6311	0.63316	2.44541	-4.62796	down	0.937242	transcription factor MYB113-like [Glycine max]	K09422|1|3e-51|199|vvi:100265568|myb proto-oncogene protein, plant	-	-	-
Araip.LP41P.1	812	13.0205	13.9803	1.5096	1.63981	-3.09985	down	0.870273	transcription factor bZIP48, partial [Glycine max]	-	GO:0043231//intracellular membrane-bounded organelle	GO:0003677//DNA binding;GO:0001071//nucleic acid binding transcription factor activity;GO:0005515//protein binding	GO:0006351//transcription, DNA-dependent
Araip.IA4XE.1	1725	26.1728	31.8205	4.35247	6.77555	-2.38169	down	0.876467	Transcription factor bZIP48 [Medicago truncatula]	-	GO:0043231//intracellular membrane-bounded organelle	GO:0003676//nucleic acid binding	-
Araip.AKW6F.1	1383	16.7357	16.1268	6.20433	5.77668	-1.45569	down	0.813381	Transcription factor BPE [Medicago truncatula]	K12126|1|6e-13|72.4|ath:AT1G09530|phytochrome-interacting factor 3;K10863|3|3e-07|53.1|ath:AT5G01310|aprataxin [EC:3.-.-.-]	-	-	-
Araip.L8LRC.1	1278	63.6112	75.8683	12.5889	11.6922	-2.52215	down	0.887625	transcription factor bHLH49-like [Glycine max]	K12126|1|4e-12|70.5|ath:AT1G09530|phytochrome-interacting factor 3;K10863|3|6e-06|49.7|aly:ARALYDRAFT_486946|aprataxin [EC:3.-.-.-]	-	-	-
Araip.007DK.1	836	5.98155	10.3839	1.46627	2.47759	-2.05298	down	0.812267	transcription factor bHLH25-like [Glycine max]	K13422|1|2e-11|67.0|bdi:100836477|transcription factor MYC2	-	-	-
Araip.13D8C.1	1518	139.485	129.858	52.4881	28.6538	-1.73093	down	0.868798	transcription factor bHLH18-like [Glycine max]	K13422|1|6e-12|69.7|rcu:RCOM_0864470|transcription factor MYC2	-	-	-
Araip.EIG37.1	177	28.2518	21.8816	4.32838	4.1793	-2.55893	down	0.877319	transcription factor bHLH135-like [Glycine max]	-	GO:0009536//plastid	-	GO:0009314//response to radiation
Araip.FG0DM.1	313	6.39051	6.40031	0.979072	0.472675	-3.13925	down	0.824982	transcription factor bHLH135-like [Glycine max]	-	GO:0043231//intracellular membrane-bounded organelle	-	-
Araip.6G3IU.1	246	47.6245	52.6612	8.09725	4.81129	-2.95772	down	0.89359	transcription factor bHLH135-like [Fragaria vesca subsp. vesca]	-	GO:0009536//plastid	-	GO:0009314//response to radiation
Araip.B5XPZ.1	1088	18.6471	25.9005	9.15405	6.3911	-1.51888	down	0.831749	transcription factor bHLH130-like [Glycine max]	K12126|1|8e-07|51.6|ath:AT1G09530|phytochrome-interacting factor 3;K10863|3|2e-06|50.1|ath:AT5G01310|aprataxin [EC:3.-.-.-]	GO:0043231//intracellular membrane-bounded organelle	-	-
Araip.JIJ0Q.1	1339	18.5661	18.7513	8.35355	6.62945	-1.31652	down	0.810595	transcription factor ASG4-like [Glycine max]	K12134|1|2e-21|100|ath:AT2G46830|circadian clock associated 1;K12133|3|4e-21|100|ath:AT1G01060|LATE ELONGATED HYPOCOTYL	GO:0043231//intracellular membrane-bounded organelle	GO:0003676//nucleic acid binding;GO:0001071//nucleic acid binding transcription factor activity	GO:0010038//response to metal ion;GO:0009725//response to hormone stimulus;GO:0048511//rhythmic process;GO:0006970//response to osmotic stress;GO:0006351//transcription, DNA-dependent
Araip.9P0YM.1	1075	5.31623	10.9327	0.997743	0.688127	-3.26878	down	0.848234	transcription factor [Glycine max]	K13425|1|2e-11|68.2|rcu:RCOM_1616660|WRKY transcription factor 22	-	-	-
Araip.Q9PAY.1	1840	15.7627	18.0732	5.57938	6.75411	-1.45597	down	0.814937	transcription activator GLK1-like [Glycine max]	K14491|1|3e-18|91.3|sbi:SORBI_10g005580|two-component response regulator ARR-B family	-	-	-
Araip.MI2NR.1	1658	4.30861	5.47745	0.277246	0.356929	-3.94777	down	0.821361	traB domain-containing protein-like [Glycine max]	-	-	-	-
Araip.W7YQ0.1	2718	21.9725	27.3199	10.0346	12.465	-1.13147	down	0.805876	TPR repeat-containing thioredoxin TTL1-like [Glycine max]	K09553|1|9e-14|77.0|olu:OSTLU_45893|stress-induced-phosphoprotein 1	-	-	GO:0019725//cellular homeostasis
Araip.1JL7K.1	528	50.0599	49.8295	0.580397	0.560406	-6.45221	down	0.986924	thylakoid membrane phosphoprotein 14 kDa, chloroplastic-like [Glycine max]	-	GO:0009526//plastid envelope;GO:0009534//chloroplast thylakoid;GO:0009522//photosystem I;GO:0000229	-	GO:0009725//response to hormone stimulus;GO:0009767//photosynthetic electron transport chain
Araip.SX1UB.1	778	56.7454	77.248	0	0	-12.7099	down	0.996198	thylakoid membrane phosphoprotein 14 kDa, chloroplastic-like [Fragaria vesca subsp. vesca]	-	GO:0009526//plastid envelope;GO:0009534//chloroplast thylakoid;GO:0009522//photosystem I;GO:0000229	-	GO:0009725//response to hormone stimulus;GO:0009767//photosynthetic electron transport chain
Araip.GJ5XT.1	1499	20.111	22.4519	1.63549	1.38176	-3.81829	down	0.901684	thylakoid lumenal protein At1g12250, chloroplastic-like [Glycine max]	-	GO:0043231//intracellular membrane-bounded organelle	-	-
Araip.G0SAF.1	516	119.615	114.659	0.593895	2.00704	-6.49303	down	0.990644	thylakoid lumenal protein At1g03610, chloroplastic-like [Glycine max]	K08902|1|9e-50|193|gmx:100787080|photosystem II Psb27 protein	GO:0009523//photosystem II;GO:0009534//chloroplast thylakoid	-	GO:0009765//photosynthesis, light harvesting
Araip.Y8L0P.1	966	28.693	30.9689	0.634471	1.07208	-5.12765	down	0.952317	thylakoid lumenal 19 kDa protein, chloroplastic-like [Glycine max]	-	GO:0043231//intracellular membrane-bounded organelle;GO:0009523//photosystem II	GO:0046872//metal ion binding	GO:0044237//cellular metabolic process
Araip.9KS8L.1	757	16.9863	23.8173	4.25062	9.18563	-1.60257	down	0.834732	thylakoid lumenal 17.9 kDa protein, chloroplastic-like [Glycine max]	-	GO:0044436;GO:0009534//chloroplast thylakoid	-	-
Araip.BN4Y0.1	1262	108.91	120.219	11.0487	9.96475	-3.44678	down	0.907501	Thioredoxin-like protein [Medicago truncatula]	K03671|1|3e-21|98.2|ppp:PHYPADRAFT_185663|thioredoxin 1	GO:0044444//cytoplasmic part	-	GO:0006457//protein folding;GO:0006464//cellular protein modification process
Araip.Z394L.1	699	10.0155	8.97997	1.31523	1.26993	-2.87732	down	0.848103	Thioredoxin-2 [Medicago truncatula]	K03671|1|7e-40|159|gmx:100810192|thioredoxin 1	-	-	-
Araip.UFN92.1	912	91.3326	82.5921	28.8977	31.7957	-1.51885	down	0.851871	thioredoxin M4, chloroplastic-like [Glycine max]	K03671|1|5e-50|194|pop:POPTR_263504|thioredoxin 1	-	GO:0015036//disulfide oxidoreductase activity	GO:0018904;GO:0019725//cellular homeostasis
Araip.V09WE.1	400	17.502	28.0462	7.66124	6.28776	-1.70723	down	0.84925	thioredoxin H2-like [Glycine max]	K03671|1|8e-45|176|gmx:100820138|thioredoxin 1	-	-	-
Araip.4K5WD.1	549	144.175	137.689	0.558196	1.61691	-7.01777	down	0.995199	tetrapyrrole-binding protein, chloroplastic-like [Glycine max]	-	GO:0043231//intracellular membrane-bounded organelle	-	-
Araip.J68AX.1	1903	37.9144	40.073	4.83105	7.69668	-2.63812	down	0.885397	Sugar transporter ERD6-like protein [Medicago truncatula]	K08145|1|1e-110|398|ppp:PHYPADRAFT_187073|MFS transporter, SP family, solute carrier family 2 (facilitated glucose transporter), member 8	GO:0031224//intrinsic to membrane	GO:0022891//substrate-specific transmembrane transporter activity;GO:0016491//oxidoreductase activity	GO:0006810//transport
Araip.C4SEV.1	2003	27.3906	39.0058	14.6111	17.0623	-1.06784	down	0.802795	sugar transporter ERD6-like 7-like [Glycine max]	K08145|1|1e-101|368|pop:POPTR_764739|MFS transporter, SP family, solute carrier family 2 (facilitated glucose transporter), member 8	GO:0031090//organelle membrane;GO:0009536//plastid	GO:0022891//substrate-specific transmembrane transporter activity;GO:0016491//oxidoreductase activity	GO:0006810//transport
Araip.PGB0K.1	2621	417.064	451.564	209.464	219.183	-1.01895	down	0.809268	sucrose synthase-like [Glycine max]	K00695|1|0.0|1488|gmx:547508|sucrose synthase [EC:2.4.1.13]	-	GO:0035251//UDP-glucosyltransferase activity	GO:0005984//disaccharide metabolic process;GO:0044403//symbiosis, encompassing mutualism through parasitism
Araip.NZT7X.1	3343	107.102	112.579	51.4722	54.3019	-1.05443	down	0.816297	subtilisin-like protease-like [Glycine max]	-	GO:0030312//external encapsulating structure	GO:0004175//endopeptidase activity;GO:0005515//protein binding	GO:0019538//protein metabolic process;GO:0044092//negative regulation of molecular function
Araip.84C8F.1	2756	16.4336	19.4805	6.44923	7.30073	-1.38512	down	0.813545	subtilisin-like protease-like [Glycine max]	K08653|1|5e-06|51.6|bdi:100822086|membrane-bound transcription factor site-1 protease [EC:3.4.21.112]	-	-	-
Araip.FH7E9.1	495	23.3793	27.7899	9.5959	6.27655	-1.68875	down	0.851544	stress enhanced protein [Arachis hypogaea]	-	GO:0005622//intracellular	GO:0005488//binding	GO:0050896//response to stimulus;GO:0009791//post-embryonic development;GO:0003006//developmental process involved in reproduction
Araip.D8LI8.1	892	6.8874	9.13312	0.171777	0.33172	-4.99179	down	0.904568	stellacyanin-like [Glycine max]	-	-	-	-
Araip.RI4NB.1	1770	33.9829	37.8778	4.84779	3.34344	-3.13305	down	0.89377	stearoyl acyl carrier protein desaturase Lldd3A20 [Lupinus luteus]	K03921|1|4e-178|622|gmx:100037478|acyl-[acyl-carrier-protein] desaturase [EC:1.14.19.2]	GO:0009536//plastid	GO:0046872//metal ion binding;GO:0016717//oxidoreductase activity, acting on paired donors, with oxidation of a pair of donors resulting in the reduction of molecular oxygen to two molecules of water	GO:0006631//fatty acid metabolic process
Araip.97HCD.1	660	7.79311	14.7718	3.01806	3.13827	-1.87394	down	0.824261	Solute carrier family 35 member F1 [Medicago truncatula]	K15287|1|9e-51|196|mtr:MTR_7g104290|solute carrier family 35, member F1/2	GO:0031410//cytoplasmic vesicle	-	-
Araip.I8EKT.1	2748	17.3133	18.4195	1.28245	1.99201	-3.44792	down	0.888281	solute carrier family 22 member 1-like [Glycine max]	K08202|1|3e-23|108|cre:CHLREDRAFT_103526|MFS transporter, OCT family, solute carrier family 22 (organic cation transporter), member 4/5;K08150|5|2e-08|60.1|mtr:MTR_2g049020|MFS transporter, SP family, solute carrier family 2 (myo-inositol transporter), me	-	GO:0005215//transporter activity	GO:0006810//transport
Araip.G2WXB.1	829	7.06612	9.6661	1.10899	1.96311	-2.44533	down	0.828767	sigma factor sigB regulation protein rsbQ-like [Glycine max]	-	-	GO:0004091//carboxylesterase activity	-
Araip.TK3NZ.1	1983	17.1477	26.4682	7.10876	8.80372	-1.4547	down	0.824048	shikimate dehydrogenase, [Ricinus communis]	K13832|1|0.0|725|rcu:RCOM_0556770|3-dehydroquinate dehydratase / shikimate dehydrogenase [EC:4.2.1.10 1.1.1.25]	GO:0044424//intracellular part	GO:0016616//oxidoreductase activity, acting on the CH-OH group of donors, NAD or NADP as acceptor;GO:0016836//hydro-lyase activity;GO:0000166//nucleotide binding	GO:0008652//cellular amino acid biosynthetic process
Araip.1117E.1	1981	65.1261	63.4395	8.1988	9.41007	-2.86813	down	0.893229	serine-pyruvate aminotransferase, [Ricinus communis]	K00830|1|0.0|768|rcu:RCOM_0063050|alanine-glyoxylate transaminase / serine-glyoxylate transaminase / serine-pyruvate transaminase [EC:2.6.1.44 2.6.1.45 2.6.1.51]	-	GO:0048037//cofactor binding;GO:0008483//transaminase activity	-
Araip.7C7U5.1	721	766.484	622.384	269.684	187.14	-1.6042	down	0.861228	serine protease inhibitor [Arachis hypogaea]	-	-	-	-
Araip.8H742.1	677	1256.74	1035.68	441.115	288.901	-1.65087	down	0.866455	serine protease inhibitor [Arachis hypogaea]	-	-	-	-
Araip.Y9HE8.1	796	288.26	204.021	41.5786	34.013	-2.70318	down	0.894065	serine protease inhibitor [Arachis hypogaea]	-	-	GO:0004866//endopeptidase inhibitor activity	GO:0051346//negative regulation of hydrolase activity
Araip.JTL29.1	1874	67.4723	69.8411	34.0954	29.0526	-1.12066	down	0.824654	serine hydroxymethyltransferase 5 [Glycine max]	K00600|1|0.0|1010|gmx:100499635|glycine hydroxymethyltransferase [EC:2.1.2.1]	GO:0005840//ribosome;GO:0009526//plastid envelope;GO:0044429//mitochondrial part;GO:0005576//extracellular region;GO:0016020//membrane	GO:0008187//poly-pyrimidine tract binding;GO:0016742//hydroxymethyl-, formyl- and related transferase activity;GO:0048037//cofactor binding	GO:0010038//response to metal ion;GO:0033554//cellular response to stress;GO:0006730//one-carbon metabolic process;GO:0006546//glycine catabolic process;GO:0043094
Araip.UF6J5.1	2116	515.79	524.367	248.085	230.731	-1.11926	down	0.831356	serine hydroxymethyltransferase [Glycine max]	K00600|1|0.0|872|gmx:100305380|glycine hydroxymethyltransferase [EC:2.1.2.1]	-	GO:0016742//hydroxymethyl-, formyl- and related transferase activity;GO:0048037//cofactor binding	GO:0006730//one-carbon metabolic process;GO:0009069//serine family amino acid metabolic process
Araip.NKJ54.1	1320	103.15	119.692	3.71454	2.35371	-5.1986	down	0.962689	serine carboxypeptidase-like 50-like [Glycine max]	K09645|1|5e-162|568|gmx:100777834|vitellogenic carboxypeptidase-like protein [EC:3.4.16.-]	GO:0043231//intracellular membrane-bounded organelle	GO:0004180//carboxypeptidase activity	-
Araip.KJ84C.1	1791	91.0211	103.129	34.8199	36.1814	-1.45125	down	0.846366	serine carboxypeptidase-like 29-like isoform 1 [Fragaria vesca subsp. vesca]	K13289|1|0.0|716|rcu:RCOM_1406210|cathepsin A (carboxypeptidase C) [EC:3.4.16.5];K08249|3|1e-161|567|pop:POPTR_1084309|hydroxymandelonitrile lyase [EC:4.1.2.11]	GO:0031410//cytoplasmic vesicle;GO:0043231//intracellular membrane-bounded organelle	GO:0004180//carboxypeptidase activity	GO:0019538//protein metabolic process
Araip.Z7SA4.1	1473	124.057	150.961	61.4772	73.9234	-1.02229	down	0.806826	serine carboxypeptidase [Pisum sativum]	K13289|1|0.0|671|mtr:MTR_3g034290|cathepsin A (carboxypeptidase C) [EC:3.4.16.5]	-	GO:0004180//carboxypeptidase activity	GO:0019538//protein metabolic process
Araip.6KD3Q.1	558	6.91324	4.54751	0.549193	0.530277	-3.40831	down	0.821672	Senescence-associated protein DIN1 [Medicago truncatula]	K11996|1|6e-07|51.6|mtr:MTR_5g093580|adenylyltransferase and sulfurtransferase	-	-	-
Araip.P5P82.1	1647	89.437	95.7658	4.5586	7.27609	-3.96801	down	0.919824	sedoheptulose-1,7-bisphosphatase, chloroplastic-like isoform 1 [Glycine max]	K01100|1|4e-177|618|gmx:100786122|sedoheptulose-bisphosphatase [EC:3.1.3.37]	GO:0009532//plastid stroma;GO:0009526//plastid envelope;GO:0005576//extracellular region	GO:0005488//binding;GO:0019203//carbohydrate phosphatase activity	GO:0006952//defense response;GO:0005982//starch metabolic process;GO:0005985//sucrose metabolic process;GO:0015977//carbon fixation
Araip.UT6J6.1	2238	38.9423	42.7872	14.4461	13.2214	-1.56266	down	0.850151	Secondary cell wall-related glycosyltransferase family [Medicago truncatula]	K00750|1|0.0|857|rcu:RCOM_0138290|glycogenin glucosyltransferase [EC:2.4.1.186]	-	GO:0035251//UDP-glucosyltransferase activity	-
Araip.P77MW.1	1107	33.6856	30.1611	14.8103	12.5628	-1.22185	down	0.821443	salt tolerance protein-like isoform 1 [Glycine max]	K12135|1|2e-14|77.8|aly:ARALYDRAFT_488429|zinc finger protein CONSTANS	GO:0044464//cell part	GO:0046914//transition metal ion binding	-
Araip.H8UEI.1	1266	8.23837	7.17347	1.33134	1.98665	-2.21566	down	0.814413	S-adenosylmethionine synthase 2-like [Cucumis sativus]	K00789|1|0.0|744|gmx:100805448|S-adenosylmethionine synthetase [EC:2.5.1.6]	GO:0044424//intracellular part	GO:0046872//metal ion binding;GO:0016765//transferase activity, transferring alkyl or aryl (other than methyl) groups;GO:0032559	GO:0044237//cellular metabolic process
Araip.Y58G9.1	1939	247.8	211.867	13.1968	12.1318	-4.18175	down	0.928557	rubisco activase [Glycine max]	K03064|1|4e-06|51.2|smo:SELMODRAFT_157152|26S proteasome regulatory subunit T4	GO:0009532//plastid stroma	GO:0032559	-
Araip.48T01.1	486	12.9351	12.0912	1.57639	3.04418	-2.4373	down	0.852461	rps14 gene product (chloroplast) [Silene conica]	K02954|1|5e-25|111|aly:ARALYDRAFT_893966|small subunit ribosomal protein S14	GO:0000314//organellar small ribosomal subunit;GO:0009536//plastid	GO:0003723//RNA binding;GO:0005198//structural molecule activity	GO:0010467//gene expression
Araip.51YTT.1	2627	31.4355	30.1982	6.29931	5.85707	-2.34201	down	0.875975	root phototropism protein 2 [Glycine max]	-	GO:0043231//intracellular membrane-bounded organelle	GO:0005488//binding;GO:0060089	GO:0023052//signaling;GO:0009314//response to radiation;GO:0009606//tropism
Araip.IV0UH.1	409	17.4662	11.4288	2.62243	3.61729	-2.21126	down	0.850806	root meristem growth factor 9-like [Glycine max]	-	-	-	-
Araip.HV00F.1	2529	12.7677	17.5853	4.66521	5.90853	-1.52135	down	0.816936	RNA polymerase sigma factor rpoD-like [Glycine max]	K03086|1|2e-43|175|ota:Ot06g01190|RNA polymerase primary sigma factor;K03093|3|2e-25|115|gmx:100802522|RNA polymerase sigma factor	GO:0009536//plastid	GO:0034062//RNA polymerase activity;GO:0003676//nucleic acid binding;GO:0001071//nucleic acid binding transcription factor activity;GO:0000996	GO:0006351//transcription, DNA-dependent
Araip.MRS42.1	1876	20.7913	21.4283	1.96023	2.44476	-3.2607	down	0.88792	RNA polymerase sigma factor rpoD-like [Glycine max]	K03093|1|0.0|722|gmx:100776369|RNA polymerase sigma factor	-	GO:0034062//RNA polymerase activity;GO:0001071//nucleic acid binding transcription factor activity;GO:0000996	GO:0006351//transcription, DNA-dependent;GO:0009639//response to red or far red light
Araip.RRE4W.1	1933	26.0173	28.5346	4.75607	6.5057	-2.2762	down	0.873222	RNA polymerase sigma factor rpoD [Glycine max]	K03086|1|7e-61|233|olu:OSTLU_41331|RNA polymerase primary sigma factor;K03093|3|2e-47|188|pop:POPTR_819521|RNA polymerase sigma factor	GO:0009536//plastid	GO:0003676//nucleic acid binding;GO:0034062//RNA polymerase activity;GO:0001071//nucleic acid binding transcription factor activity;GO:0000996	GO:0006355//regulation of transcription, DNA-dependent;GO:0009791//post-embryonic development
Araip.GTW9X.1	1667	46.796	50.2327	20.4055	19.9689	-1.26497	down	0.830242	ribulose-5-phosphate-3-epimerase [Pisum sativum]	K01783|1|2e-132|469|gmx:100786514|ribulose-phosphate 3-epimerase [EC:5.1.3.1]	GO:0009532//plastid stroma;GO:0009526//plastid envelope;GO:0009534//chloroplast thylakoid;GO:0005576//extracellular region	GO:0005488//binding;GO:0016857//racemase and epimerase activity, acting on carbohydrates and derivatives	GO:0006007//glucose catabolic process;GO:0051707//response to other organism;GO:0015977//carbon fixation;GO:0003006//developmental process involved in reproduction;GO:0006950//response to stress
Araip.H1H6W.1	1137	39.3311	29.9526	7.1424	13.5326	-1.74463	down	0.858917	ribulose-1,5-bisphosphate carboxylase/oxygenase large subunit, partial (chloroplast) [Arachis hypogaea]	K01601|1|0.0|723|gmx:3989271|ribulose-bisphosphate carboxylase large chain [EC:4.1.1.39]	GO:0009536//plastid	GO:0046872//metal ion binding;GO:0016831//carboxy-lyase activity	GO:0044237//cellular metabolic process;GO:0071704
Araip.GP17X.1	1500	14.5731	16.4716	3.4731	5.3261	-1.8189	down	0.838468	ribulose-1,5 bisphosphate carboxylase/oxygenase large subunit N-methyltransferase, chloroplastic-like [Glycine max]	K00592|1|0.0|642|aly:ARALYDRAFT_471564|[ribulose-bisphosphate carboxylase]-lysine N-methyltransferase [EC:2.1.1.127];K05302|3|2e-10|65.5|mtr:MTR_7g035070|SET domain-containing protein 6	GO:0009532//plastid stroma	GO:0008757//S-adenosylmethionine-dependent methyltransferase activity	GO:0032259//methylation
Araip.IJD1N.1	2260	122.391	119.725	3.59332	7.72468	-4.41901	down	0.935554	ribulose bisphosphate carboxylase/oxygenase activase 1, chloroplastic-like [Glycine max]	K03064|1|9e-06|50.1|smo:SELMODRAFT_157152|26S proteasome regulatory subunit T4	GO:0009532//plastid stroma	GO:0032559	-
Araip.S1MYM.1	1917	259.066	267.315	0.399647	1.92941	-7.82022	down	0.998624	ribulose bisphosphate carboxylase/oxygenase activase 1, chloroplastic-like [Glycine max]	K03064|1|9e-06|49.7|smo:SELMODRAFT_157152|26S proteasome regulatory subunit T4	GO:0009532//plastid stroma	GO:0032559	-
Araip.805EH.1	1216	200.916	193.191	2.64615	4.74502	-5.73664	down	0.979501	ribulose bisphosphate carboxylase small chain 1, chloroplastic-like [Glycine max]	K01602|1|6e-91|330|gmx:100794277|ribulose-bisphosphate carboxylase small chain [EC:4.1.1.39]	GO:0009536//plastid	GO:0016491//oxidoreductase activity;GO:0016831//carboxy-lyase activity	GO:0043094;GO:0015977//carbon fixation
Araip.E972C.1	638	17.4673	15.4905	0.480329	0	-6.07073	down	0.965901	ribosomal-protein-alanine acetyltransferase-like [Glycine max]	K00676|1|6e-15|78.6|ppp:PHYPADRAFT_104139|ribosomal-protein-alanine N-acetyltransferase [EC:2.3.1.128]	-	-	-
Araip.E1KCQ.1	558	46.6003	28.9605	9.06168	12.4615	-1.81175	down	0.862047	ribosomal protein L2 [Davidia involucrata]	K02886|1|3e-39|159|gmx:3989255|large subunit ribosomal protein L2	GO:0030529//ribonucleoprotein complex;GO:0009536//plastid	-	-
Araip.QYK5M.1	1375	5.81885	5.245	0	0.430392	-4.65092	down	0.861342	Rhodanese-like family protein-like protein [Medicago truncatula]	-	GO:0009536//plastid	-	-
Araip.53BLN.1	1129	36.6992	44.5966	19.0004	15.201	-1.24913	down	0.827407	rho GDP-dissociation inhibitor 1-like [Glycine max]	K12462|1|6e-80|294|gmx:100806852|Rho GDP-dissociation inhibitor	GO:0044424//intracellular part	GO:0005092//GDP-dissociation inhibitor activity	-
Araip.7AQ3E.1	1609	202.811	228.593	71.7081	64.9166	-1.65882	down	0.865275	rhamnose biosynthetic enzyme 1 [Vitis vinifera]	K12451|1|2e-160|563|vvi:100254814|3,5-epimerase/4-reductase [EC:5.1.3.- 1.1.1.-]	GO:0016020//membrane	GO:0016857//racemase and epimerase activity, acting on carbohydrates and derivatives;GO:0016616//oxidoreductase activity, acting on the CH-OH group of donors, NAD or NADP as acceptor	GO:0033692//cellular polysaccharide biosynthetic process;GO:0009226//nucleotide-sugar biosynthetic process
Araip.VEE1C.1	276	15.0121	13.065	1.66549	2.6802	-2.69174	down	0.862817	retrotransposon protein [Oryza sativa Indica Group]	-	-	-	-
Araip.M4JSI.1	808	18.7433	18.347	6.25794	6.77481	-1.5089	down	0.825031	reticulon-like protein B12-like [Glycine max]	K07748|1|1e-07|54.3|vvi:100257631|sterol-4alpha-carboxylate 3-dehydrogenase (decarboxylating) [EC:1.1.1.170];K00861|3|5e-07|52.0|vcn:VOLCADRAFT_103251|riboflavin kinase [EC:2.7.1.26]	GO:0043231//intracellular membrane-bounded organelle	-	-
Araip.DJ98Q.1	3362	15.8937	15.8103	6.65402	5.89677	-1.33689	down	0.804418	reticuline oxidase-like protein-like [Glycine max]	-	-	GO:0046993;GO:0050662//coenzyme binding	GO:0008152//metabolic process
Araip.I4CPS.1	1605	97.5635	96.6909	32.077	34.7515	-1.53941	down	0.856902	reticuline oxidase-like protein-like [Glycine max]	-	-	GO:0016491//oxidoreductase activity	-
Araip.2E6W6.1	1872	4.73192	5.77874	0.163702	0.47419	-4.0424	down	0.832733	reticuline oxidase-like protein-like [Glycine max]	-	-	GO:0016491//oxidoreductase activity	-
Araip.E7HBP.1	1752	129.663	151.848	46.7895	57.5913	-1.43133	down	0.847644	Reticuline oxidase [Medicago truncatula]	-	-	GO:0003824//catalytic activity	-
Araip.X0K65.1	2817	24.6491	23.1834	7.39743	10.5039	-1.41792	down	0.82626	receptor-like protein kinase THESEUS 1-like [Glycine max]	K04733|1|4e-150|530|aly:ARALYDRAFT_916421|interleukin-1 receptor-associated kinase 4 [EC:2.7.11.1];K00924|3|7e-68|257|ath:AT1G66150|[EC:2.7.1.-]	GO:0016020//membrane	GO:0004672//protein kinase activity;GO:0032559	GO:0006468//protein phosphorylation;GO:0043401//steroid hormone mediated signaling pathway;GO:0001558//regulation of cell growth;GO:0000902//cell morphogenesis;GO:0007275//multicellular organismal development
Araip.U5BCP.1	1357	26.0057	17.5184	2.3712	2.61661	-3.12534	down	0.885725	rd22-c [Vitis vinifera]	-	-	-	-
Araip.P3SU7.1	1844	20.3773	20.7862	2.5759	2.48718	-3.02328	down	0.882169	quinone oxidoreductase-like protein At1g23740, chloroplastic-like [Glycine max]	K00344|1|9e-16|82.8|osa:4331066|NADPH2:quinone reductase [EC:1.6.5.5];K07119|2|3e-13|74.3|sbi:SORBI_02g026720|	GO:0009526//plastid envelope;GO:0009532//plastid stroma;GO:0005576//extracellular region	GO:0046914//transition metal ion binding;GO:0016655//oxidoreductase activity, acting on NAD(P)H, quinone or similar compound as acceptor	GO:0006950//response to stress;GO:0008152//metabolic process
Araip.Q7UP3.1	3043	5.68114	4.78386	0.302119	0.87514	-3.15207	down	0.803959	pyruvate, phosphate dikinase, chloroplastic-like [Glycine max]	K01006|1|0.0|1502|gmx:100786435|pyruvate,orthophosphate dikinase [EC:2.7.9.1]	GO:0009532//plastid stroma	GO:0043169//cation binding;GO:0032559;GO:0016781//phosphotransferase activity, paired acceptors	GO:0006796//phosphate-containing compound metabolic process
Araip.NEM0P.1	2219	38.0524	39.5423	18.9891	16.2015	-1.14077	down	0.818739	pyruvate dehydrogenase E1 component subunit beta-like [Glycine max]	K00162|1|0.0|650|gmx:100780826|pyruvate dehydrogenase E1 component subunit beta [EC:1.2.4.1]	-	GO:0004738//pyruvate dehydrogenase activity	GO:0008152//metabolic process
Araip.VR692.1	2742	35.4839	35.4583	16.5407	14.8379	-1.17687	down	0.819657	pyruvate dehydrogenase E1 component subunit beta [Vitis vinifera]	K00162|1|3e-168|588|vvi:100250049|pyruvate dehydrogenase E1 component subunit beta [EC:1.2.4.1]	GO:0009526//plastid envelope	GO:0046914//transition metal ion binding;GO:0016744;GO:0004738//pyruvate dehydrogenase activity	GO:0003006//developmental process involved in reproduction;GO:0008152//metabolic process
Araip.E490N.1	1893	64.0025	67.0941	33.5103	31.3401	-1.01544	down	0.801911	pyruvate dehydrogenase E1 component subunit alpha, mitochondrial-like [Glycine max]	K00161|1|0.0|692|gmx:100781250|pyruvate dehydrogenase E1 component subunit alpha [EC:1.2.4.1]	GO:0044429//mitochondrial part	GO:0004738//pyruvate dehydrogenase activity	GO:0010038//response to metal ion;GO:0006007//glucose catabolic process
Araip.1R2FP.1	2205	48.2077	62.6277	18.4148	19.1895	-1.55945	down	0.853592	pyrophosphate--fructose 6-phosphate 1-phosphotransferase subunit beta-like [Glycine max]	K00895|1|0.0|979|gmx:100797925|pyrophosphate--fructose-6-phosphate 1-phosphotransferase [EC:2.7.1.90]	GO:0030312//external encapsulating structure;GO:0010316	GO:0008443//phosphofructokinase activity;GO:0032559	GO:0006796//phosphate-containing compound metabolic process;GO:0010038//response to metal ion;GO:0006007//glucose catabolic process
Araip.XJP9J.1	3031	65.851	65.3886	27.905	27.6272	-1.24081	down	0.832913	pyrophosphate-energized vacuolar membrane proton pump-like [Glycine max]	K01507|1|0.0|1402|gmx:100803691|inorganic pyrophosphatase [EC:3.6.1.1]	GO:0031090//organelle membrane;GO:0043231//intracellular membrane-bounded organelle;GO:0016021//integral to membrane	GO:0046872//metal ion binding;GO:0015405;GO:0016628//oxidoreductase activity, acting on the CH-CH group of donors, NAD or NADP as acceptor;GO:0016462//pyrophosphatase activity	GO:0006818//hydrogen transport;GO:0008152//metabolic process
Araip.V1MAW.1	2578	17.8453	17.5101	1.0104	1.72165	-3.69387	down	0.893836	psbB mRNA maturation factor Mbb1, chloroplastic-like [Glycine max]	K12855|1|3e-14|79.0|smo:SELMODRAFT_172051|pre-mRNA-processing factor 6	GO:0009526//plastid envelope;GO:0031090//organelle membrane	-	GO:0006412//translation;GO:0006996//organelle organization
Araip.ADC8R.1	1266	19.7495	22.3644	8.23008	8.06347	-1.36999	down	0.819181	PsaB, partial (chloroplast) [Ploiarium sp. CCD-2012]	K02690|1|8e-93|338|pop:Poptr_cp021|photosystem I P700 chlorophyll a apoprotein A2	GO:0009521;GO:0031224//intrinsic to membrane;GO:0009534//chloroplast thylakoid	GO:0046906//tetrapyrrole binding;GO:0046872//metal ion binding;GO:0051536//iron-sulfur cluster binding	GO:0051234//establishment of localization;GO:0006464//cellular protein modification process;GO:0006091//generation of precursor metabolites and energy
Araip.KA3SR.1	894	23.173	16.5821	2.57089	5.95761	-2.22078	down	0.863866	PsaB, partial (chloroplast) [Linum usitatissimum]	K02690|1|5e-94|342|vvi:4025090|photosystem I P700 chlorophyll a apoprotein A2	GO:0009521;GO:0031224//intrinsic to membrane;GO:0009534//chloroplast thylakoid	GO:0046906//tetrapyrrole binding;GO:0046872//metal ion binding;GO:0051536//iron-sulfur cluster binding	GO:0051234//establishment of localization;GO:0006464//cellular protein modification process;GO:0006091//generation of precursor metabolites and energy
Araip.2RQ0L.1	2181	22.7314	24.1265	9.27358	9.15767	-1.34614	down	0.819968	protoporphyrinogen oxidase, chloroplastic-like [Glycine max]	K00231|1|0.0|879|gmx:100810190|oxygen-dependent protoporphyrinogen oxidase [EC:1.3.3.4]	GO:0009526//plastid envelope	GO:0016641//oxidoreductase activity, acting on the CH-NH2 group of donors, oxygen as acceptor;GO:0016634	GO:0006778//porphyrin-containing compound metabolic process;GO:0008614//pyridoxine metabolic process;GO:0006081//cellular aldehyde metabolic process
Araip.H8W0G.1	843	21.0158	22.1797	5.45284	1.05301	-2.73107	down	0.877466	proto-oncogene protein [Arabidopsis thaliana]	K09422|1|3e-38|156|ath:AT1G08810|myb proto-oncogene protein, plant	GO:0043231//intracellular membrane-bounded organelle	GO:0003676//nucleic acid binding	GO:0009725//response to hormone stimulus;GO:0009314//response to radiation;GO:0006950//response to stress;GO:0009987//cellular process
Araip.1JY90.1	2797	151.302	153.226	5.20427	13.118	-4.05491	down	0.923674	protochlorophyllide reductase, chloroplastic-like [Glycine max]	K00218|1|0.0|636|rcu:RCOM_0252880|protochlorophyllide reductase [EC:1.3.1.33]	GO:0009536//plastid	GO:0016628//oxidoreductase activity, acting on the CH-CH group of donors, NAD or NADP as acceptor	GO:0009725//response to hormone stimulus;GO:0006779//porphyrin-containing compound biosynthetic process
Araip.93Z7C.1	1559	213.99	269.505	1.08112	3.79595	-6.63134	down	0.993233	protochlorophyllide reductase, chloroplastic-like [Glycine max]	K00218|1|0.0|670|rcu:RCOM_0252880|protochlorophyllide reductase [EC:1.3.1.33]	GO:0009536//plastid	GO:0016628//oxidoreductase activity, acting on the CH-CH group of donors, NAD or NADP as acceptor	GO:0006779//porphyrin-containing compound biosynthetic process
Araip.U1HLB.1	2437	12.6048	13.865	5.72157	2.85331	-1.62616	down	0.817477	protein WAX2-like [Glycine max]	K15404|1|3e-94|344|sbi:SORBI_01g019590|aldehyde decarbonylase [EC:4.1.99.5]	GO:0031224//intrinsic to membrane	GO:0046914//transition metal ion binding;GO:0003824//catalytic activity	GO:0006633//fatty acid biosynthetic process;GO:0007275//multicellular organismal development;GO:0003006//developmental process involved in reproduction
Araip.2D5S2.1	2519	36.7535	42.0966	7.66428	7.28283	-2.39925	down	0.880858	protein WAX2-like [Glycine max]	K15404|1|2e-102|371|sbi:SORBI_01g019590|aldehyde decarbonylase [EC:4.1.99.5]	GO:0031224//intrinsic to membrane	GO:0046914//transition metal ion binding;GO:0003824//catalytic activity	GO:0006633//fatty acid biosynthetic process;GO:0007275//multicellular organismal development;GO:0003006//developmental process involved in reproduction
Araip.SGD3T.1	1840	10.4826	10.2342	0	0.0804061	-7.84017	down	0.961329	protein WAX2-like [Glycine max]	K15404|1|0.0|761|pop:POPTR_732680|aldehyde decarbonylase [EC:4.1.99.5]	GO:0016020//membrane	-	GO:0008152//metabolic process
Araip.UC596.1	1747	6.95149	6.49801	0.35083	0.0846864	-4.94868	down	0.890083	protein TRANSPARENT TESTA 12-like [Glycine max]	K03327|1|1e-178|624|gmx:100783627|multidrug resistance protein, MATE family	GO:0031090//organelle membrane;GO:0009536//plastid	GO:0016778;GO:0015291//secondary active transmembrane transporter activity	GO:0009725//response to hormone stimulus;GO:0006950//response to stress;GO:0006810//transport
Araip.00P1B.1	2007	15.5189	15.9039	0.15269	0.442294	-5.72282	down	0.95702	protein TRANSPARENT TESTA 12-like [Glycine max]	K03327|1|0.0|741|gmx:100799559|multidrug resistance protein, MATE family	GO:0031090//organelle membrane	GO:0015291//secondary active transmembrane transporter activity	GO:0015893//drug transport;GO:0009698//phenylpropanoid metabolic process;GO:0009900;GO:0048229//gametophyte development
Araip.JF5B7.1	5678	6.21518	7.00931	0.485743	0.390843	-3.91517	down	0.850724	protein TIF31 homolog [Glycine max]	K03255|1|2e-102|372|ppp:PHYPADRAFT_203627|protein TIF31	-	GO:0005488//binding	-
Araip.47TXA.1	2082	21.6849	26.5567	1.83988	1.63438	-3.7955	down	0.903765	Protein TIC 62, chloroplastic; AltName: Full=Translocon at the inner envelope membrane of chloroplasts 62; Short=PsTIC62; Flags: Precursor	-	GO:0043231//intracellular membrane-bounded organelle	-	-
Araip.I4VBR.1	885	4.68173	6.79084	0.346271	0	-5.00907	down	0.87858	protein THYLAKOID FORMATION1, chloroplastic-like [Glycine max]	-	GO:0009532//plastid stroma;GO:0019866//organelle inner membrane;GO:0009526//plastid envelope;GO:0031968//organelle outer membrane;GO:0009534//chloroplast thylakoid	GO:0005488//binding	GO:0017038//protein import;GO:0019684//photosynthesis, light reaction;GO:0009756//carbohydrate mediated signaling;GO:0009668;GO:0006612//protein targeting to membrane;GO:0007166//cell surface receptor signaling pathway
Araip.F3J69.1	3662	14.4356	14.7704	3.51471	6.3025	-1.57288	down	0.820804	protein SUPPRESSOR OF PHYA-105 1-like [Glycine max]	K10143|1|2e-175|614|ppp:PHYPADRAFT_126406|E3 ubiquitin-protein ligase RFWD2 [EC:6.3.2.19]	GO:0043231//intracellular membrane-bounded organelle	GO:0005515//protein binding;GO:0003824//catalytic activity	GO:0048573//photoperiodism, flowering;GO:0048572;GO:0009640//photomorphogenesis;GO:0007602//phototransduction
Araip.37QBR.1	2799	12.0465	10.8789	1.47805	1.42714	-2.98024	down	0.860802	protein SPA1-RELATED 3-like [Glycine max]	K10143|1|0.0|1485|gmx:100811457|E3 ubiquitin-protein ligase RFWD2 [EC:6.3.2.19]	GO:0031234//extrinsic to internal side of plasma membrane;GO:0031461//cullin-RING ubiquitin ligase complex	GO:0016491//oxidoreductase activity;GO:0005515//protein binding	GO:0008152//metabolic process
Araip.LR314.1	2430	19.9905	19.6757	5.17055	5.47953	-1.89705	down	0.852576	Protein SCARECROW; AltName: Full=PsSCR	K14494|1|6e-61|234|pop:POPTR_645273|DELLA protein	GO:0043231//intracellular membrane-bounded organelle	GO:0042802//identical protein binding;GO:0003677//DNA binding;GO:0001071//nucleic acid binding transcription factor activity	GO:0003002//regionalization;GO:0072595;GO:0051301//cell division
Araip.5E7AX.1	522	22.17	33.2604	0.293534	0.850271	-5.59876	down	0.965868	protein RKD5-like [Glycine max]	-	-	-	-
Araip.I6YVE.1	2293	2.30542	3.61112	0	0	-8.20861	down	0.836075	protein phosphatase 2C 65-like [Glycine max]	K04345|1|2e-28|125|ath:AT2G20050|protein kinase A [EC:2.7.11.11]	-	GO:0004721//phosphoprotein phosphatase activity	-
Araip.1217A.1	2017	8.50016	10.7928	1.29143	1.39365	-2.84504	down	0.847971	protein phosphatase 2C 57-like [Glycine max]	K01090|1|6e-31|133|ppp:PHYPADRAFT_139554|protein phosphatase [EC:3.1.3.16]	GO:0043234//protein complex;GO:0031981//nuclear lumen;GO:0009532//plastid stroma	GO:0043169//cation binding;GO:0004721//phosphoprotein phosphatase activity	GO:0022900//electron transport chain;GO:0006796//phosphate-containing compound metabolic process;GO:0010109//regulation of photosynthesis;GO:0006464//cellular protein modification process
Araip.CL2BR.1	2668	38.0211	41.5477	16.8272	16.7466	-1.24487	down	0.826702	protein phosphatase 2C 33-like [Glycine max]	K04345|1|5e-31|134|ath:AT2G20050|protein kinase A [EC:2.7.11.11]	-	GO:0004721//phosphoprotein phosphatase activity	-
Araip.ZYZ4W.1	1765	14.5707	17.1009	5.12196	4.52643	-1.71483	down	0.836255	protein notum homolog [Glycine max]	-	GO:0044464//cell part	-	-
Araip.97TWR.1	1848	23.6576	28.9799	4.14569	4.40319	-2.62228	down	0.879056	protein notum homolog [Glycine max]	-	-	-	-
Araip.QP7G7.1	1956	12.7096	14.202	3.13343	2.94987	-2.1453	down	0.846824	protein mrp homolog [Glycine max]	K03593|1|9e-37|152|ath:AT4G19540|ATP-binding protein involved in chromosome partitioning	GO:0009536//plastid	GO:0032559	GO:0008152//metabolic process
Araip.LB2BB.1	769	15.2349	21.7089	10.7596	1.34672	-1.60957	down	0.831782	protein LURP-one-related 17-like [Glycine max]	K03239|1|8e-17|85.1|vvi:100244672|translation initiation factor eIF-2B subunit alpha	-	-	-
Araip.M9BAR.1	928	10.4692	9.78623	1.65113	1.91311	-2.50664	down	0.842859	protein LURP-one-related 15-like [Glycine max]	-	GO:0009536//plastid	-	-
Araip.17KGH.1	2169	213.75	182.751	66.2632	58.5241	-1.66785	down	0.865177	protein LHY [Glycine max]	K12134|1|2e-69|262|ath:AT2G46830|circadian clock associated 1;K12133|3|3e-48|191|ath:AT1G01060|LATE ELONGATED HYPOCOTYL	-	-	-
Araip.43FZ8.1	1155	14.844	16.6508	4.77584	2.68995	-2.07675	down	0.850855	protein kinase PINOID-like [Glycine max]	K08282|1|2e-72|271|ath:AT3G45780|non-specific serine/threonine protein kinase [EC:2.7.11.1];K08286|3|1e-66|251|cme:CMT328C|protein-serine/threonine kinase [EC:2.7.11.-]	GO:0044464//cell part	GO:0004674//protein serine/threonine kinase activity;GO:0005515//protein binding	GO:0060918//auxin transport;GO:0048588//developmental cell growth;GO:0009755//hormone-mediated signaling pathway;GO:0009630//gravitropism;GO:0009793//embryo development ending in seed dormancy;GO:0000904//cell morphogenesis involved in differentiation
Araip.Y0ZFX.1	2264	93.9659	99.811	37.291	35.0917	-1.42068	down	0.845776	Protein kinase [Medicago truncatula]	K10576|1|6e-50|197|vvi:100250088|ubiquitin-conjugating enzyme E2 H [EC:6.3.2.19];K13415|3|1e-46|186|vvi:100252647|protein brassinosteroid insensitive 1 [EC:2.7.10.1 2.7.11.1]	GO:0031224//intrinsic to membrane	GO:0016301//kinase activity;GO:0032559	GO:0006464//cellular protein modification process;GO:0007167//enzyme linked receptor protein signaling pathway
Araip.MH0GE.1	6098	28.3498	26.5223	4.32185	4.00316	-2.72055	down	0.882284	protein KIAA0664 homolog [Glycine max]	K03255|1|4e-102|372|ppp:PHYPADRAFT_203627|protein TIF31	-	-	GO:0009725//response to hormone stimulus
Araip.26SH8.1	1461	34.4227	34.828	14.3681	15.5947	-1.20866	down	0.820656	protein IQ-DOMAIN 1-like [Glycine max]	-	-	-	-
Araip.V208D.1	1413	58.3426	65.5006	12.9043	12.9833	-2.25818	down	0.881022	protein IQ-DOMAIN 14-like [Glycine max]	-	GO:0016020//membrane	-	-
Araip.MCQ0L.1	1977	18.4283	19.3203	3.79768	3.21787	-2.42779	down	0.867766	protein HOTHEAD-like [Glycine max]	K15403|1|0.0|975|gmx:100784433|fatty acid omega-hydroxy dehydrogenase [EC:1.1.-.-]	-	GO:0016491//oxidoreductase activity;GO:0016832//aldehyde-lyase activity;GO:0050662//coenzyme binding	GO:0044281//small molecule metabolic process
Araip.Z37FU.1	1792	4.78371	4.02448	0	0.16512	-5.65243	down	0.870731	protein HOTHEAD-like [Glycine max]	K15403|1|0.0|668|vvi:100246317|fatty acid omega-hydroxy dehydrogenase [EC:1.1.-.-]	GO:0031410//cytoplasmic vesicle	GO:0016491//oxidoreductase activity;GO:0050662//coenzyme binding;GO:0016832//aldehyde-lyase activity	GO:0044281//small molecule metabolic process
Araip.8M2Q8.1	2230	6.08654	7.48617	0.755817	0.597096	-3.32657	down	0.835649	Protein HOTHEAD [Medicago truncatula]	K15403|1|0.0|931|mtr:MTR_2g100070|fatty acid omega-hydroxy dehydrogenase [EC:1.1.-.-]	-	GO:0016491//oxidoreductase activity;GO:0016832//aldehyde-lyase activity;GO:0050662//coenzyme binding	GO:0044281//small molecule metabolic process
Araip.PN0QJ.1	1666	63.547	49.3009	6.71393	7.19311	-3.02049	down	0.895278	protein COBRA-like [Glycine max]	-	GO:0005618//cell wall;GO:0005746//mitochondrial respiratory chain;GO:0009986//cell surface;GO:0031225//anchored to membrane	GO:0015078//hydrogen ion transmembrane transporter activity	GO:0016049//cell growth;GO:0045333//cellular respiration;GO:0006970//response to osmotic stress;GO:0030198//extracellular matrix organization
Araip.B594V.1	1348	21.3039	17.4372	2.61437	3.29259	-2.71338	down	0.874484	protein CHLOROPLAST IMPORT APPARATUS 2-like isoform 1 [Glycine max]	K12131|1|3e-09|61.2|aly:ARALYDRAFT_496148|pseudo-response regulator 3;K12129|2|6e-09|60.1|vvi:100246836|pseudo-response regulator 7;K12135|4|3e-08|58.2|aly:ARALYDRAFT_488429|zinc finger protein CONSTANS;K12127|5|4e-08|57.4|ath:AT5G61380|pseudo-response re	-	-	-
Araip.V7Z56.1	1304	12.0522	17.7183	4.93515	4.19789	-1.70472	down	0.832716	protein CbbY, chromosomal-like [Glycine max]	K00861|1|4e-13|73.9|sbi:SORBI_01g048850|riboflavin kinase [EC:2.7.1.26]	GO:0009526//plastid envelope;GO:0009532//plastid stroma	GO:0003824//catalytic activity	-
Araip.X6L3S.1	527	279.512	321.339	140.432	137.279	-1.11342	down	0.830209	Protein C6orf115, [Medicago truncatula]	-	-	-	-
Araip.W10FE.1	965	7.25472	6.64306	0.635129	0.153313	-4.13971	down	0.862637	protein boule-like [Glycine max]	K14411|1|4e-17|86.3|sbi:SORBI_02g037690|RNA-binding protein Musashi	-	GO:0003676//nucleic acid binding	-
Araip.5Q8D3.1	3383	32.646	35.0168	14.6748	16.8808	-1.10047	down	0.812938	protein argonaute 10-like [Glycine max]	K11596|1|2e-26|115|ath:AT5G43810|argonaute;K11593|5|6e-18|87.0|mtr:MTR_4g113200|eukaryotic translation initiation factor 2C	GO:0044424//intracellular part	GO:0008135//translation factor activity, nucleic acid binding	GO:0034660//ncRNA metabolic process;GO:0019827//stem cell maintenance;GO:0006412//translation
Araip.YN96J.1	1669	37.8371	53.6133	3.39683	8.50985	-2.94122	down	0.892377	prostaglandin G/H synthase 2-like [Glycine max]	K10529|1|1e-124|444|rcu:RCOM_0851850|alpha-dioxygenase [EC:1.-.-.-]	-	GO:0050664//oxidoreductase activity, acting on NAD(P)H, oxygen as acceptor;GO:0016209//antioxidant activity;GO:0005506//iron ion binding;GO:0016702//oxidoreductase activity, acting on single donors with incorporation of molecular oxygen, incorporation of	GO:0009062//fatty acid catabolic process;GO:0009607//response to biotic stimulus;GO:0010033//response to organic substance;GO:0006950//response to stress
Araip.S972K.1	1486	46.7272	74.326	3.4027	4.77891	-3.88711	down	0.915744	prostaglandin G/H synthase 2-like [Glycine max]	K10529|1|8e-131|464|rcu:RCOM_0851850|alpha-dioxygenase [EC:1.-.-.-]	-	GO:0005506//iron ion binding;GO:0016209//antioxidant activity;GO:0050664//oxidoreductase activity, acting on NAD(P)H, oxygen as acceptor	GO:0008152//metabolic process;GO:0006950//response to stress
Araip.0W11Z.1	852	34.3769	47.6528	1.79841	2.08376	-4.40121	down	0.929868	prostaglandin G/H synthase 2-like [Glycine max]	K10529|1|3e-96|348|vvi:100254380|alpha-dioxygenase [EC:1.-.-.-]	-	GO:0016209//antioxidant activity;GO:0005506//iron ion binding;GO:0016702//oxidoreductase activity, acting on single donors with incorporation of molecular oxygen, incorporation of two atoms of oxygen	GO:0009062//fatty acid catabolic process;GO:0009607//response to biotic stimulus;GO:0010033//response to organic substance;GO:0006950//response to stress
Araip.84962.1	2065	13.8376	19.3377	6.08447	5.2301	-1.55193	down	0.825883	prolyl 4-hydroxylase subunit alpha-1 [Glycine max]	K00472|1|5e-118|421|gmx:100527885|prolyl 4-hydroxylase [EC:1.14.11.2]	-	GO:0046914//transition metal ion binding;GO:0019842//vitamin binding;GO:0016706//oxidoreductase activity, acting on paired donors, with incorporation or reduction of molecular oxygen, 2-oxoglutarate as one donor, and incorporation of one atom each of oxyg	GO:0019471
Araip.W2DXP.1	2093	16.3148	7.97618	2.34266	2.82747	-2.23215	down	0.845088	proline dehydrogenase 2, mitochondrial-like [Glycine max]	K00318|1|0.0|779|gmx:100797464|proline dehydrogenase [EC:1.5.99.8]	-	GO:0016645//oxidoreductase activity, acting on the CH-NH group of donors	GO:0006560//proline metabolic process;GO:0006536//glutamate metabolic process
Araip.KVK5Q.1	2197	21.9806	24.0116	9.6245	10.7072	-1.17766	down	0.807302	preprotein translocase subunit secY, chloroplastic-like [Glycine max]	K10956|1|0.0|755|pop:POPTR_262437|protein transport protein SEC61 subunit alpha	GO:0031224//intrinsic to membrane;GO:0009534//chloroplast thylakoid	GO:0005488//binding;GO:0008320//protein transmembrane transporter activity	GO:0009668;GO:0006810//transport
Araip.4N7WF.1	1539	18.2886	18.3104	4.77894	4.8066	-1.93287	down	0.850167	prenyl transferase-like isoform 1 [Glycine max]	K05356|1|0.0|679|gmx:100805842|all-trans-nonaprenyl-diphosphate synthase [EC:2.5.1.84 2.5.1.85]	-	GO:0016765//transferase activity, transferring alkyl or aryl (other than methyl) groups	GO:0006720//isoprenoid metabolic process;GO:0006743//ubiquinone metabolic process
Araip.2CE24.1	471	23.0539	19.2816	6.83168	10.994	-1.24791	down	0.809989	predicted protein [Populus trichocarpa]	-	-	-	-
Araip.21220.1	3112	12.7172	14.205	4.23436	3.75573	-1.75252	down	0.830144	predicted protein [Populus trichocarpa]	K00574|1|1e-53|205|ath:AT3G23510|cyclopropane-fatty-acyl-phospholipid synthase [EC:2.1.1.79];K00231|2|1e-08|56.2|vvi:100254398|oxygen-dependent protoporphyrinogen oxidase [EC:1.3.3.4]	GO:0044464//cell part	GO:0008757//S-adenosylmethionine-dependent methyltransferase activity	GO:0006730//one-carbon metabolic process;GO:0006629//lipid metabolic process
Araip.E9T3U.1	453	143.189	80.7805	24.0154	39.8445	-1.81032	down	0.870076	predicted protein [Populus trichocarpa]	-	GO:0009536//plastid	-	-
Araip.J1P18.1	1743	112.299	108.651	29.8889	29.3688	-1.89864	down	0.874336	predicted protein [Populus trichocarpa]	K02358|1|0.0|687|pop:POPTR_1067026|elongation factor Tu	GO:0031981//nuclear lumen;GO:0009532//plastid stroma;GO:0043232;GO:0009526//plastid envelope;GO:0009534//chloroplast thylakoid;GO:0005576//extracellular region	GO:0017111//nucleoside-triphosphatase activity;GO:0008135//translation factor activity, nucleic acid binding;GO:0032561//guanyl ribonucleotide binding	GO:0006412//translation;GO:0009207
Araip.3PL7T.1	243	20.5785	34.6249	5.04444	7.30604	-2.16019	down	0.869421	predicted protein [Populus trichocarpa]	K09422|1|4e-12|67.8|pop:POPTR_549323|myb proto-oncogene protein, plant	-	-	-
Araip.CNQ48.1	582	16.4476	13.5389	2.36946	2.03364	-2.76773	down	0.867127	predicted protein [Populus trichocarpa]	-	-	-	-
Araip.MHR6K.1	1734	18.9509	21.7197	0.795284	0.341285	-5.16123	down	0.94686	predicted protein [Populus trichocarpa]	K13422|1|4e-15|81.3|osa:4349484|transcription factor MYC2	-	GO:0005488//binding	GO:0009962//regulation of flavonoid biosynthetic process;GO:0009913//epidermal cell differentiation
Araip.S01HJ.1	2481	23.4955	26.8075	7.84343	7.45401	-1.71736	down	0.852166	predicted protein [Arabidopsis lyrata subsp. lyrata]	K00514|1|9e-60|229|rcu:RCOM_1428040|zeta-carotene desaturase [EC:1.3.5.6];K01206|3|1e-44|179|aly:ARALYDRAFT_475890|alpha-L-fucosidase [EC:3.2.1.51]	GO:0043231//intracellular membrane-bounded organelle	GO:0016788//hydrolase activity, acting on ester bonds	-
Araip.78UAV.1	1733	138.174	154.361	63.8363	66.6744	-1.16444	down	0.83134	porphobilinogen synthase, [Ricinus communis]	K01698|1|2e-60|230|rcu:RCOM_1030560|porphobilinogen synthase [EC:4.2.1.24]	GO:0009532//plastid stroma	GO:0043169//cation binding;GO:0016836//hydro-lyase activity	GO:0006779//porphyrin-containing compound biosynthetic process
Araip.W01F9.1	1508	11.7482	13.1959	1.01608	1.47162	-3.32581	down	0.872485	porphobilinogen deaminase, chloroplastic-like [Glycine max]	K01749|1|3e-176|615|gmx:100810357|hydroxymethylbilane synthase [EC:2.5.1.61]	GO:0009532//plastid stroma;GO:0005576//extracellular region	GO:0016765//transferase activity, transferring alkyl or aryl (other than methyl) groups	GO:0006952//defense response;GO:0006779//porphyrin-containing compound biosynthetic process;GO:0018065//protein-cofactor linkage
Araip.W4DDP.1	1872	92.7305	75.195	33.5588	39.4368	-1.20194	down	0.831176	polyol transporter 5-like [Glycine max]	K08150|1|2e-40|164|aly:ARALYDRAFT_322009|MFS transporter, SP family, solute carrier family 2 (myo-inositol transporter), member 13	GO:0031224//intrinsic to membrane	GO:0016491//oxidoreductase activity;GO:0022857//transmembrane transporter activity	GO:0006810//transport
Araip.M4PVE.1	1779	13.171	15.6901	1.98098	2.91071	-2.56072	down	0.86108	polygalacturonase-like [Glycine max]	K01184|1|2e-21|102|ath:AT3G15720|polygalacturonase [EC:3.2.1.15]	-	GO:0004553//hydrolase activity, hydrolyzing O-glycosyl compounds	GO:0044238//primary metabolic process;GO:0045229//external encapsulating structure organization
Araip.H3C8N.1	2196	114.637	107.402	42.702	58.7477	-1.13005	down	0.829046	polygalacturonase non-catalytic subunit JP650-like [Glycine max]	-	-	-	-
Araip.AB8FX.1	2168	626.588	573.33	127.075	157.296	-2.07709	down	0.882103	polygalacturonase non-catalytic subunit JP650-like [Glycine max]	-	-	-	-
Araip.MW584.1	2027	89.0229	83.0837	14.5136	19.1959	-2.35207	down	0.884692	polygalacturonase non-catalytic subunit JP650-like [Glycine max]	-	-	-	-
Araip.AA2WE.1	1008	587.511	517.784	166.146	159.836	-1.76157	down	0.871862	polygalacturonase inhibitor-like [Glycine max]	K13428|1|4e-28|123|aly:ARALYDRAFT_488953|LRR receptor-like serine/threonine-protein kinase EFR [EC:2.7.11.1];K13420|4|5e-28|123|sbi:SORBI_06g028760|LRR receptor-like serine/threonine-protein kinase FLS2 [EC:2.7.11.1]	-	-	-
Araip.BM48K.1	2256	18.7458	14.9182	5.4335	5.90215	-1.57034	down	0.82685	polygalacturonase inhibitor protein [Glycine max]	K13420|1|4e-36|151|ath:AT5G46330|LRR receptor-like serine/threonine-protein kinase FLS2 [EC:2.7.11.1]	-	-	-
Araip.Q0UU1.1	5426	19.8275	24.8351	4.65943	2.97203	-2.54903	down	0.874877	pleiotropic drug resistance protein 1-like [Glycine max]	K05681|1|3e-48|192|olu:OSTLU_38326|ATP-binding cassette, subfamily G (WHITE), member 2;K12843|5|5e-42|172|vvi:100248403|U4/U6 small nuclear ribonucleoprotein PRP3	GO:0044464//cell part	GO:0042626//ATPase activity, coupled to transmembrane movement of substances;GO:0015604//organic phosphonate transmembrane transporter activity;GO:0032559	GO:0009207
Araip.YKA6D.1	513	546.707	566.495	1.19474	2.59557	-8.19819	down	0.99941	Plastocyanin, chloroplastic; Flags: Precursor	K02638|1|2e-62|235|rcu:RCOM_1599580|plastocyanin	GO:0009507//chloroplast;GO:0009579//thylakoid	GO:0046872//metal ion binding	-
Araip.Y1R8S.1	1823	8.0724	9.011	2.77368	1.78543	-1.90577	down	0.808498	plastid-lipid-associated protein 12, chloroplastic-like [Glycine max]	-	GO:0009534//chloroplast thylakoid	-	-
Araip.222KU.1	2792	26.5074	28.9876	1.75616	2.27856	-3.78182	down	0.905568	plastidic glucose transporter 4-like [Glycine max]	K08150|1|3e-49|194|mtr:MTR_7g005910|MFS transporter, SP family, solute carrier family 2 (myo-inositol transporter), member 13	GO:0009526//plastid envelope;GO:0016020//membrane	GO:0022891//substrate-specific transmembrane transporter activity	GO:0006810//transport
Araip.TF3XU.1	899	13.8265	11.4389	3.23834	2.6331	-2.10538	down	0.843433	phytosulfokines 3-like [Glycine max]	-	GO:0005576//extracellular region	-	-
Araip.4M6WV.1	2517	24.9759	27.1139	6.14847	7.46496	-1.93597	down	0.860572	phytoene synthase, chloroplastic-like [Glycine max]	K02291|1|0.0|747|gmx:100786911|phytoene synthase [EC:2.5.1.32]	GO:0009536//plastid	GO:0004337//geranyltranstransferase activity	GO:0016109
Araip.87NLG.1	951	15.6245	12.6391	1.12784	1.86684	-3.23847	down	0.875188	Phytochrome A-associated F-box protein, [Ricinus communis]	-	GO:0043231//intracellular membrane-bounded organelle	GO:0005488//binding	GO:0009648//photoperiodism;GO:0048827//phyllome development;GO:0009640//photomorphogenesis
Araip.4A38Z.1	1637	116.865	131.024	44.8349	38.9525	-1.56489	down	0.858245	phytochelatin synthetase-like protein [Phaseolus vulgaris]	-	GO:0031090//organelle membrane	-	GO:0009832//plant-type cell wall biogenesis
Araip.C8PEG.1	2901	19.6014	17.6782	0.686633	1.47896	-4.10555	down	0.907928	phototropin [Phaseolus vulgaris]	K08282|1|0.0|971|ath:AT3G45780|non-specific serine/threonine protein kinase [EC:2.7.11.1]	GO:0016020//membrane;GO:0043231//intracellular membrane-bounded organelle;GO:0015630//microtubule cytoskeleton	GO:0004673//protein histidine kinase activity;GO:0005515//protein binding;GO:0004674//protein serine/threonine kinase activity;GO:0032559;GO:0009881//photoreceptor activity	GO:0006351//transcription, DNA-dependent;GO:0007017//microtubule-based process;GO:0010360//negative regulation of anion channel activity;GO:0006468//protein phosphorylation;GO:0009606//tropism;GO:0009658//chloroplast organization;GO:0009416//response to l
Araip.0FZ4V.1	1706	25.2918	22.3111	0.898152	1.04066	-4.6178	down	0.930655	photosystem II stability/assembly factor HCF136, chloroplastic-like [Glycine max]	-	GO:0009532//plastid stroma;GO:0044436;GO:0009534//chloroplast thylakoid	-	GO:0065003;GO:0006996//organelle organization;GO:0010038//response to metal ion
Araip.J0NWK.1	189	3.77972	4.94642	0	0	-8.7692	down	0.893377	photosystem II reaction center protein Z-like [Cucumis sativus]	K02724|1|1e-12|69.3|aly:ARALYDRAFT_675814|photosystem II PsbZ protein	GO:0009523//photosystem II;GO:0009507//chloroplast	-	GO:0015979//photosynthesis
Araip.QFX44.1	774	26.3965	12.251	7.72063	7.26356	-1.36694	down	0.81597	photosystem II G protein [Calycanthus floridus var. glaucus]	K05582|1|5e-78|288|vvi:4025142|NAD(P)H-quinone oxidoreductase subunit K [EC:1.6.5.3]	GO:0009534//chloroplast thylakoid	GO:0043169//cation binding;GO:0051536//iron-sulfur cluster binding;GO:0048037//cofactor binding;GO:0050136//NADH dehydrogenase (quinone) activity	GO:0051234//establishment of localization;GO:0008152//metabolic process
Araip.Q8L8H.1	201	18.4812	7.30888	0	2.94422	-3.12596	down	0.869126	photosystem II D2 protein [Pinguicula gracilis]	K02706|1|4e-12|67.4|gmx:3989284|photosystem II P680 reaction center D2 protein	-	-	-
Araip.TNA05.1	1509	20.3564	15.3998	3.14776	8.33367	-1.63889	down	0.835551	photosystem II CP47 chlorophyll apoprotein-like [Solanum lycopersicum]	K02704|1|0.0|821|vvi:4025125|photosystem II CP47 chlorophyll apoprotein	GO:0009521;GO:0031224//intrinsic to membrane;GO:0009534//chloroplast thylakoid	GO:0046906//tetrapyrrole binding	GO:0051234//establishment of localization;GO:0006464//cellular protein modification process;GO:0022900//electron transport chain
Araip.I8TME.1	870	10.1818	5.21932	1.58508	2.21071	-2.02056	down	0.804565	Photosystem II CP47 chlorophyll apoprotein [Medicago truncatula]	K02635|1|6e-93|338|rcu:RCOM_ORF00074|cytochrome b6	GO:0031224//intrinsic to membrane;GO:0009534//chloroplast thylakoid	GO:0009055//electron carrier activity;GO:0005506//iron ion binding;GO:0003824//catalytic activity	GO:0051234//establishment of localization;GO:0022900//electron transport chain
Araip.Q8I1A.1	375	40.3856	25.9984	5.72039	8.28504	-2.24485	down	0.874877	photosystem II CP43 chlorophyll apoprotein, partial [Pandanus utilis]	K02705|1|2e-20|94.7|gmx:3989283|photosystem II CP43 chlorophyll apoprotein	GO:0009521;GO:0031224//intrinsic to membrane;GO:0009534//chloroplast thylakoid	GO:0046906//tetrapyrrole binding;GO:0009055//electron carrier activity	GO:0006464//cellular protein modification process;GO:0009767//photosynthetic electron transport chain
Araip.PA84Q.1	462	71.746	44.5177	6.30145	16.6521	-2.34061	down	0.882464	Photosystem II CP43 chlorophyll apoprotein [Medicago truncatula]	K02706|1|2e-27|119|vvi:4025083|photosystem II P680 reaction center D2 protein	GO:0009521;GO:0031224//intrinsic to membrane;GO:0042716;GO:0009536//plastid	GO:0046914//transition metal ion binding;GO:0009055//electron carrier activity	GO:0051234//establishment of localization;GO:0009767//photosynthetic electron transport chain
Araip.YCD9D.1	922	500.367	559.127	3.82231	3.0488	-7.26862	down	0.997542	Photosystem II 22 kDa protein [Medicago truncatula]	K03542|1|1e-92|337|rcu:RCOM_1030930|photosystem II 22kDa protein	GO:0034357;GO:0009507//chloroplast;GO:0044425//membrane part	-	-
Araip.65K58.1	829	122.882	137.259	1.47865	3.0339	-5.8492	down	0.981451	Photosystem I reaction center subunit IV A [Medicago truncatula]	K02693|1|2e-27|119|mtr:MTR_7g099390|photosystem I subunit IV	GO:0043231//intracellular membrane-bounded organelle;GO:0009522//photosystem I	-	GO:0044237//cellular metabolic process
Araip.S2EYP.1	456	309.246	329.783	3.02417	6.16447	-6.11989	down	0.987694	Photosystem I reaction center subunit IV A [Medicago truncatula]	K02693|1|6e-30|127|mtr:MTR_7g099390|photosystem I subunit IV	GO:0009534//chloroplast thylakoid;GO:0009522//photosystem I	-	GO:0044237//cellular metabolic process
Araip.RSA74.1	941	486.013	553.231	13.6779	16.0368	-5.12822	down	0.96205	photosystem I reaction center subunit III, chloroplastic-like [Fragaria vesca subsp. vesca]	K02694|1|5e-79|291|vvi:100247987|photosystem I subunit III	GO:0009526//plastid envelope;GO:0009570//chloroplast stroma;GO:0009534//chloroplast thylakoid;GO:0009522//photosystem I	-	GO:0044237//cellular metabolic process
Araip.MX0X9.1	1752	270.498	319.323	4.11048	9.12003	-5.47834	down	0.973225	photosystem I psaH protein [Arachis hypogaea]	K02695|1|2e-49|192|pop:POPTR_712066|photosystem I subunit VI	GO:0009522//photosystem I	-	GO:0044237//cellular metabolic process
Araip.W6I1W.1	684	125.745	88.0592	28.2256	60.3469	-1.27136	down	0.838976	photosystem I P700 apoprotein A1 [Pelargonium x hortorum]	K02689|1|1e-59|227|rcu:RCOM_ORF00037|photosystem I P700 chlorophyll a apoprotein A1	GO:0009521;GO:0031224//intrinsic to membrane;GO:0009534//chloroplast thylakoid	GO:0046906//tetrapyrrole binding;GO:0046872//metal ion binding;GO:0051536//iron-sulfur cluster binding	GO:0051234//establishment of localization;GO:0006464//cellular protein modification process;GO:0006091//generation of precursor metabolites and energy
Araip.UD7ZI.1	501	26.8066	16.261	6.11676	12.9934	-1.17227	down	0.80427	photosystem I assembly protein Ycf4 [Tephrosia rhodesica]	-	GO:0009507//chloroplast;GO:0009579//thylakoid;GO:0016020//membrane	-	-
Araip.4E8PI.1	1057	145.307	138.86	0.869772	1.67963	-6.80044	down	0.993921	phosphoribulokinase, chloroplastic-like [Glycine max]	K00855|1|2e-158|555|gmx:100777515|phosphoribulokinase [EC:2.7.1.19]	GO:0009536//plastid	GO:0016301//kinase activity;GO:0032559	GO:0015977//carbon fixation;GO:0006796//phosphate-containing compound metabolic process;GO:0044238//primary metabolic process
Araip.DM3HR.1	1496	27.1231	31.5136	2.56057	2.37348	-3.57095	down	0.901193	phosphoglycolate phosphatase-like [Glycine max]	K01091|1|6e-160|561|gmx:100798113|phosphoglycolate phosphatase [EC:3.1.3.18]	GO:0009532//plastid stroma;GO:0005576//extracellular region	GO:0016791//phosphatase activity	GO:0006796//phosphate-containing compound metabolic process
Araip.IB6M8.1	2045	235.095	236.281	41.5842	41.7435	-2.50001	down	0.890886	phosphoglycerate kinase, [Ricinus communis]	K00927|1|0.0|769|rcu:RCOM_1574580|phosphoglycerate kinase [EC:2.7.2.3]	GO:0009532//plastid stroma	GO:0016301//kinase activity;GO:0032559	GO:0006007//glucose catabolic process;GO:0010038//response to metal ion;GO:0006796//phosphate-containing compound metabolic process;GO:0015977//carbon fixation
Araip.TQV21.1	1896	186.429	192.934	67.9652	74.0516	-1.41752	down	0.847922	Phosphoglycerate dehydrogenase [Medicago truncatula]	K00058|1|0.0|930|mtr:MTR_4g005880|D-3-phosphoglycerate dehydrogenase [EC:1.1.1.95]	-	GO:0031406//carboxylic acid binding;GO:0016616//oxidoreductase activity, acting on the CH-OH group of donors, NAD or NADP as acceptor;GO:0000166//nucleotide binding	GO:0006563//L-serine metabolic process
Araip.VD3IG.1	1981	175.833	240.342	35.9664	25.3176	-2.76361	down	0.895212	phosphoethanolamine N-methyltransferase-like [Glycine max]	K05929|1|0.0|769|rcu:RCOM_0161380|phosphoethanolamine N-methyltransferase [EC:2.1.1.103]	GO:0044424//intracellular part	GO:0008170//N-methyltransferase activity;GO:0016410//N-acyltransferase activity	GO:0006498//N-terminal protein lipidation;GO:0050896//response to stimulus;GO:0006644//phospholipid metabolic process;GO:0006730//one-carbon metabolic process
Araip.3R01Q.1	1835	44.5361	42.0674	20.3743	18.705	-1.14802	down	0.821213	pheophorbide a oxygenase, chloroplastic-like [Glycine max]	K13071|1|1e-43|175|ppp:PHYPADRAFT_134389|pheophorbide a oxygenase [EC:1.14.12.20]	GO:0009526//plastid envelope	GO:0016709//oxidoreductase activity, acting on paired donors, with incorporation or reduction of molecular oxygen, NAD(P)H as one donor, and incorporation of one atom of oxygen;GO:0016703;GO:0043169//cation binding;GO:0051536//iron-sulfur cluster binding	GO:0006605//protein targeting;GO:0008152//metabolic process
Araip.QB2F1.1	1908	39.9118	33.6683	0.963678	1.47327	-4.91617	down	0.947057	pheophorbide a oxygenase, chloroplastic-like [Glycine max]	K13071|1|2e-73|275|vvi:100256831|pheophorbide a oxygenase [EC:1.14.12.20]	GO:0009526//plastid envelope	GO:0016703;GO:0043169//cation binding;GO:0051536//iron-sulfur cluster binding	GO:0008152//metabolic process
Araip.69J63.1	3102	150.243	153.832	62.6829	51.8435	-1.40874	down	0.846185	phenylalanine ammonia-lyase 1-like [Glycine max]	K10775|1|0.0|1361|gmx:100811101|phenylalanine ammonia-lyase [EC:4.3.1.24]	GO:0044424//intracellular part	GO:0016840	GO:0006558//L-phenylalanine metabolic process
Araip.Y73CN.1	1470	48.5965	53.1487	2.08469	2.7174	-4.40515	down	0.931687	PGR5-like protein 1A, chloroplastic-like [Glycine max]	-	GO:0009534//chloroplast thylakoid	-	GO:0009767//photosynthetic electron transport chain
Araip.K6SC9.1	270	20.1081	5.9357	1.135	3.83567	-2.38943	down	0.852871	PetA, partial (chloroplast) [Garcinia mangostana]	K02634|1|2e-23|105|mtr:MetrCp045|apocytochrome f	GO:0016021//integral to membrane;GO:0009507//chloroplast;GO:0009579//thylakoid	GO:0005506//iron ion binding	GO:0044237//cellular metabolic process
Araip.S6Q95.1	1822	141.541	119.406	0.504582	2.11121	-6.64036	down	0.992348	peroxisomal (S)-2-hydroxy-acid oxidase GLO1-like [Glycine max]	K11517|1|0.0|707|gmx:100777153|(S)-2-hydroxy-acid oxidase [EC:1.1.3.15]	GO:0005840//ribosome;GO:0009532//plastid stroma;GO:0005576//extracellular region;GO:0042579//microbody	GO:0003973//(S)-2-hydroxy-acid oxidase activity;GO:0000166//nucleotide binding	GO:0008152//metabolic process
Araip.NFR0E.1	1026	21.3057	20.6968	0.298684	0.432594	-5.84391	down	0.967326	Peroxiredoxin Q, chloroplastic; AltName: Full=Thioredoxin reductase; Flags: Precursor	K03564|1|6e-86|314|rcu:RCOM_0709690|peroxiredoxin Q/BCP [EC:1.11.1.15]	GO:0031976	GO:0016209//antioxidant activity;GO:0016705//oxidoreductase activity, acting on paired donors, with incorporation or reduction of molecular oxygen	GO:0008152//metabolic process;GO:0019725//cellular homeostasis
Araip.80WHH.1	951	10.9672	13.903	3.06127	3.57811	-1.90529	down	0.833765	peroxidase 64 [Glycine max]	K00430|1|2e-157|553|gmx:547873|peroxidase [EC:1.11.1.7]	-	GO:0005506//iron ion binding;GO:0003824//catalytic activity;GO:0016209//antioxidant activity	GO:0008152//metabolic process;GO:0006950//response to stress
Araip.SW6SF.1	441	9.71929	11.2051	2.77959	2.34837	-2.02873	down	0.828276	peroxidase 63-like [Cucumis sativus]	K00430|1|2e-33|139|pop:POPTR_829720|peroxidase [EC:1.11.1.7];K14833|3|3e-33|138|rcu:RCOM_0852470|nucleolar complex protein 2	GO:0005618//cell wall	GO:0005506//iron ion binding;GO:0003824//catalytic activity;GO:0016209//antioxidant activity	GO:0008152//metabolic process;GO:0006950//response to stress
Araip.MM1BS.1	1342	98.9043	101.707	9.01994	8.0478	-3.55506	down	0.909615	peroxidase 52-like isoform 1 [Glycine max]	K00430|1|9e-157|550|gmx:100803637|peroxidase [EC:1.11.1.7]	-	GO:0005506//iron ion binding;GO:0003824//catalytic activity;GO:0016209//antioxidant activity	GO:0008152//metabolic process;GO:0006950//response to stress
Araip.VFT2D.1	1479	20.1897	24.9227	6.94122	5.60179	-1.84664	down	0.852314	peroxidase 39-like [Glycine max]	K00430|1|3e-51|200|gmx:100803114|peroxidase [EC:1.11.1.7]	GO:0044464//cell part	GO:0005506//iron ion binding;GO:0003824//catalytic activity;GO:0016209//antioxidant activity	GO:0008152//metabolic process;GO:0006950//response to stress
Araip.I8S6Q.1	1206	28.3141	24.9166	9.65596	7.97394	-1.59424	down	0.842875	peroxidase 15-like [Glycine max]	K00430|1|3e-112|402|mtr:MTR_2g029850|peroxidase [EC:1.11.1.7]	-	-	-
Araip.MK48A.1	1116	11.394	12.2065	4.11895	3.31423	-1.66677	down	0.816445	peroxidase 15-like [Glycine max]	K00430|1|4e-74|276|mtr:MTR_2g029850|peroxidase [EC:1.11.1.7]	-	-	-
Araip.7I0KV.1	1031	131.649	165.549	74.0116	74.3324	-1.00248	down	0.805974	Peroxidase [Medicago truncatula]	K00430|1|4e-139|492|mtr:MTR_5g074970|peroxidase [EC:1.11.1.7]	-	GO:0005506//iron ion binding;GO:0003824//catalytic activity;GO:0016209//antioxidant activity	GO:0008152//metabolic process;GO:0006950//response to stress
Araip.3W2BR.1	1059	189.689	230.408	52.2324	44.4261	-2.11975	down	0.882873	Peroxidase [Medicago truncatula]	K00430|1|2e-147|520|mtr:MTR_2g088770|peroxidase [EC:1.11.1.7]	-	GO:0005506//iron ion binding;GO:0003824//catalytic activity;GO:0016209//antioxidant activity	GO:0008152//metabolic process;GO:0006950//response to stress
Araip.C00SG.1	2124	10.7626	16.9142	2.45275	2.15931	-2.5852	down	0.860064	peptidyl-prolyl cis-trans isomerase CYP38, chloroplastic-like [Glycine max]	-	GO:0009532//plastid stroma;GO:0044436;GO:0009534//chloroplast thylakoid	GO:0016859//cis-trans isomerase activity	GO:0006952//defense response;GO:0044267//cellular protein metabolic process
Araip.CQF3Q.1	1938	8.10944	7.23586	1.5022	2.36654	-1.98786	down	0.803516	peptidyl-prolyl cis-trans isomerase CYP37, chloroplastic-like [Glycine max]	-	GO:0044436;GO:0009534//chloroplast thylakoid	GO:0016859//cis-trans isomerase activity	GO:0044267//cellular protein metabolic process
Araip.PC6Y0.1	2276	7.90952	8.39109	0.201966	0.0650032	-5.93211	down	0.933637	peptide/nitrate transporter At5g13400-like [Glycine max]	K14638|1|2e-123|441|smo:SELMODRAFT_448814|solute carrier family 15 (peptide/histidine transporter), member 3/4	GO:0031224//intrinsic to membrane	-	GO:0015833//peptide transport
Araip.S3BVI.1	1374	25.1641	27.6049	9.36745	11.306	-1.35191	down	0.823901	peptide/nitrate transporter At1g59740-like [Glycine max]	K14638|1|2e-26|117|ppp:PHYPADRAFT_134814|solute carrier family 15 (peptide/histidine transporter), member 3/4	-	-	-
Araip.Y2Y0M.1	1020	70.5964	73.3233	30.9454	27.8489	-1.29152	down	0.837124	Peptide transporter PTR1 [Medicago truncatula]	K14638|1|3e-54|210|ppp:PHYPADRAFT_189464|solute carrier family 15 (peptide/histidine transporter), member 3/4	GO:0044464//cell part	GO:0004871//signal transducer activity	GO:0015833//peptide transport
Araip.F41IP.1	834	14.7328	16.0136	0.734891	0.35479	-4.81844	down	0.92746	peptide methionine sulfoxide reductase B2, chloroplastic-like isoform 1 [Glycine max]	K00391|1|6e-34|141|olu:OSTLU_9083|[EC:1.8.4.-];K07305|2|3e-30|129|vcn:VOLCADRAFT_76054|peptide-methionine (R)-S-oxide reductase [EC:1.8.4.12]	-	GO:0016671//oxidoreductase activity, acting on a sulfur group of donors, disulfide as acceptor	GO:0008152//metabolic process
Araip.IHC2V.1	2210	11.5721	14.0805	4.15995	4.88694	-1.50361	down	0.806761	pentatricopeptide repeat-containing protein At5g25630-like [Glycine max]	K15336|1|3e-42|171|vvi:100259391|tRNA (cytosine38-C5)-methyltransferase [EC:2.1.1.204]	-	-	-
Araip.Z3JAA.1	1973	7.16902	6.97211	0.698947	0.449916	-3.62162	down	0.847136	pentatricopeptide repeat-containing protein At5g21222-like [Glycine max]	K15336|1|9e-51|199|vvi:100259391|tRNA (cytosine38-C5)-methyltransferase [EC:2.1.1.204]	-	-	-
Araip.JN2ZB.1	1596	62.5743	53.8062	12.4807	13.534	-2.16145	down	0.878416	Pentatricopeptide repeat-containing protein [Medicago truncatula]	K03798|1|7e-45|180|rcu:RCOM_0340700|cell division protease FtsH [EC:3.4.24.-];K15078|3|1e-44|179|vvi:100250139|structure-specific endonuclease subunit SLX1 [EC:3.6.1.-];K15271|5|2e-44|178|rcu:RCOM_1095670|ATP-dependent DNA helicase HFM1/MER3 [EC:3.6.4.12]	-	-	-
Araip.E9XPB.1	1826	35.7575	37.0819	0.58739	0.405113	-6.1975	down	0.981435	pectinesterase/pectinesterase inhibitor PPE8B-like [Glycine max]	K01051|1|0.0|728|gmx:100777500|pectinesterase [EC:3.1.1.11]	GO:0005618//cell wall	GO:0004091//carboxylesterase activity	GO:0071555//cell wall organization
Araip.PBL7E.1	1470	22.16	23.1674	7.50489	7.54833	-1.59031	down	0.838107	pectinesterase/pectinesterase inhibitor 51-like [Glycine max]	K01051|1|3e-84|310|ath:AT5G49180|pectinesterase [EC:3.1.1.11]	GO:0005618//cell wall	GO:0004091//carboxylesterase activity	-
Araip.9MS4W.1	1734	2.38947	3.38889	0	0	-8.17452	down	0.832061	pectinesterase 53-like [Vitis vinifera]	K01051|1|1e-101|367|vvi:100265859|pectinesterase [EC:3.1.1.11]	-	GO:0016787//hydrolase activity	-
Araip.ZGL25.1	2182	23.4412	20.9939	5.47733	5.42428	-2.02716	down	0.859737	pectinesterase 3-like [Glycine max]	K01051|1|2e-115|414|bdi:100831935|pectinesterase [EC:3.1.1.11]	GO:0005618//cell wall;GO:0031090//organelle membrane	GO:0004091//carboxylesterase activity;GO:0004857//enzyme inhibitor activity	GO:0045229//external encapsulating structure organization;GO:0071555//cell wall organization
Araip.BNI9P.1	1317	11.9333	11.1548	0.581719	0.224673	-4.83952	down	0.917743	pectate lyase 8-like [Glycine max]	K01728|1|0.0|737|gmx:100809277|pectate lyase [EC:4.2.2.2]	-	GO:0016837	-
Araip.ZMZ04.1	2080	216.234	233.012	76.9807	77.6012	-1.53913	down	0.859458	pectate lyase 15-like [Glycine max]	K01728|1|0.0|764|gmx:100808253|pectate lyase [EC:4.2.2.2]	GO:0044464//cell part	GO:0016837	-
Araip.N5J1U.1	1267	86.7165	96.4492	28.2988	21.0185	-1.89298	down	0.870355	Pectate lyase [Medicago truncatula]	K01728|1|0.0|665|mtr:MTR_6g021950|pectate lyase [EC:4.2.2.2]	-	-	-
Araip.ZG914.1	853	32.8291	30.3744	7.72411	9.1925	-1.90156	down	0.86398	PCTP-like protein-like [Glycine max]	-	-	-	-
Araip.62MB6.1	1182	4.7141	6.66636	0	0.125167	-6.39567	down	0.912991	oxygen-evolving enhancer protein 3-1, chloroplastic-like [Glycine max]	K08901|1|9e-82|300|gmx:100814163|photosystem II oxygen-evolving enhancer protein 3	GO:0043234//protein complex;GO:0034357;GO:0009534//chloroplast thylakoid;GO:0044425//membrane part	GO:0009055//electron carrier activity	GO:0022900//electron transport chain
Araip.N6ZTJ.1	1636	264.526	307.27	2.43511	8.4102	-5.72036	down	0.979272	oxygen-evolving enhancer protein 2, chloroplastic-like [Glycine max]	K02717|1|6e-132|469|gmx:100802315|photosystem II oxygen-evolving enhancer protein 2	GO:0009523//photosystem II;GO:0009534//chloroplast thylakoid	GO:0046872//metal ion binding	GO:0044237//cellular metabolic process
Araip.GD4T5.1	1473	296.126	292.312	2.08045	9.24042	-5.69983	down	0.978747	oxygen-evolving enhancer protein 1, chloroplastic-like [Glycine max]	K02716|1|2e-162|569|gmx:100792252|photosystem II oxygen-evolving enhancer protein 1	GO:0009523//photosystem II;GO:0009534//chloroplast thylakoid	GO:0046872//metal ion binding	GO:0042548//regulation of photosynthesis, light reaction
Araip.IGH4N.1	1368	248.358	247.679	2.12812	4.75854	-6.1705	down	0.988087	oxygen-evolving enhancer protein 1, chloroplastic-like [Glycine max]	K02716|1|1e-151|533|gmx:100792252|photosystem II oxygen-evolving enhancer protein 1	GO:0009523//photosystem II;GO:0009534//chloroplast thylakoid	GO:0046872//metal ion binding	GO:0042548//regulation of photosynthesis, light reaction
Araip.B05YD.1	1662	25.2737	33.3481	8.20518	8.1006	-1.84605	down	0.858442	oxidoreductase GLYR1-like [Glycine max]	K00020|1|3e-77|286|olu:OSTLU_45774|3-hydroxyisobutyrate dehydrogenase [EC:1.1.1.31];K00120|5|3e-21|100|ppp:PHYPADRAFT_189760|[EC:1.1.-.-]	GO:0009532//plastid stroma	GO:0016616//oxidoreductase activity, acting on the CH-OH group of donors, NAD or NADP as acceptor;GO:0048037//cofactor binding	GO:0006007//glucose catabolic process;GO:0009081//branched-chain amino acid metabolic process
Araip.EKB65.1	612	14.0072	27.0598	3.25477	5.31836	-2.26008	down	0.865111	Organ-specific protein S2 [Medicago truncatula]	-	-	-	-
Araip.CR8SJ.1	708	11.0989	9.99763	0.865677	1.25379	-3.31523	down	0.865111	Organ-specific protein S2 [Medicago truncatula]	-	-	-	-
Araip.8TA6M.1	459	413.057	536.25	40.7264	29.3316	-3.76025	down	0.916514	Organ-specific protein S2 [Medicago truncatula]	-	-	-	-
Araip.XBF44.1	532	374.372	418.232	12.6727	4.17144	-5.55628	down	0.975552	Organ-specific protein S2 [Medicago truncatula]	-	-	-	-
Araip.96GN7.1	588	20.6535	9.53952	2.08469	4.02577	-2.30486	down	0.856541	ORF61c [Pinus koraiensis]	-	GO:0009536//plastid	-	-
Araip.STV39.1	609	643.987	330.484	121.02	254.11	-1.37723	down	0.847431	ORF124 [Pinus koraiensis]	-	GO:0009536//plastid	-	-
Araip.92Q2X.1	2278	38.4467	38.4009	6.45723	6.03999	-2.62039	down	0.884479	omega-3 fatty acid desaturase, chloroplastic-like [Glycine max]	K10257|1|7e-174|608|gmx:100799517|omega-3 fatty acid desaturase (delta-15 desaturase) [EC:1.14.19.-]	GO:0009536//plastid	GO:0016705//oxidoreductase activity, acting on paired donors, with incorporation or reduction of molecular oxygen	GO:0006629//lipid metabolic process
Araip.15W8S.1	2275	4.58452	5.75306	0.0673516	0.520254	-4.13691	down	0.834224	Oligopeptide transporter [Medicago truncatula]	-	GO:0044464//cell part	GO:0015197//peptide transporter activity	GO:0015833//peptide transport
Araip.BGM89.1	1630	19.3712	20.0739	7.14422	4.44749	-1.76675	down	0.845956	O-acyltransferase WSD1-like [Glycine max]	K15406|1|5e-39|160|aly:ARALYDRAFT_330267|wax-ester synthase / diacylglycerol O-acyltransferase [EC:2.3.1.75 2.3.1.20]	-	-	-
Araip.66QY3.1	696	36.3342	33.7721	12.9889	19.3437	-1.11656	down	0.814987	nucleoside diphosphate kinase 2, chloroplastic [Glycine max]	K00940|1|3e-75|279|gmx:100500478|nucleoside-diphosphate kinase [EC:2.7.4.6]	GO:0009532//plastid stroma;GO:0009526//plastid envelope	GO:0005515//protein binding;GO:0032559;GO:0043169//cation binding;GO:0016776//phosphotransferase activity, phosphate group as acceptor	GO:0009209;GO:0007602//phototransduction;GO:0009755//hormone-mediated signaling pathway;GO:0006796//phosphate-containing compound metabolic process;GO:0000302//response to reactive oxygen species;GO:0009206;GO:0009132//nucleoside diphosphate metabolic pro
Araip.YWT4G.1	2668	77.1132	82.1442	29.2896	34.4914	-1.32016	down	0.839369	Notum-like protein [Medicago truncatula]	-	-	-	-
Araip.TWB47.1	1142	38.158	38.9433	11.0021	8.80947	-1.96041	down	0.869486	non-specific lipid-transfer protein-like protein At2g13820-like [Glycine max]	-	-	-	-
Araip.FIV2R.1	645	13.0691	11.8024	3.80093		-2.70628	down	0.858524	Non-specific lipid-transfer protein 3; Short=LTP 3; Flags: Precursor	-	-	-	-
Araip.0E4ZE.1	883	189.959	162.593	7.80874	4.35632	-4.85702	down	0.951907	non-specific lipid-transfer protein 1-like isoform 1 [Glycine max]	-	-	-	-
Araip.653FM.1	2373	24.2638	19.079	7.68384	4.67596	-1.81014	down	0.850413	nitrite transporter At1g68570-like [Glycine max]	K14638|1|8e-135|478|ppp:PHYPADRAFT_134814|solute carrier family 15 (peptide/histidine transporter), member 3/4	GO:0044464//cell part	-	GO:0015833//peptide transport
Araip.Z7JB7.1	2551	40.437	46.9085	14.9561	18.4427	-1.38694	down	0.837288	nitrate transporter 1.2-like [Glycine max]	K14638|1|1e-106|385|smo:SELMODRAFT_448814|solute carrier family 15 (peptide/histidine transporter), member 3/4	GO:0044464//cell part	GO:0004871//signal transducer activity	GO:0015833//peptide transport
Araip.M8LL8.1	951	16.6761	20.5034	4.18911	4.20039	-2.14785	down	0.859229	nifU-like protein 3, chloroplastic-like [Glycine max]	-	GO:0009536//plastid	GO:0046914//transition metal ion binding;GO:0051540	GO:0031163;GO:0009657//plastid organization
Araip.7YJ0B.1	3482	12.6789	13.7696	3.96043	3.82402	-1.76452	down	0.82998	NHL repeat-containing protein 2-like [Glycine max]	K00861|1|5e-16|85.5|osa:4348834|riboflavin kinase [EC:2.7.1.26]	GO:0009532//plastid stroma	GO:0016868//intramolecular transferase activity, phosphotransferases	GO:0019725//cellular homeostasis
Araip.606XZ.1	360	11.9061	8.53257	0.851249	0.821929	-3.61064	down	0.870961	NBS-type resistance protein RGC2 [Medicago truncatula]	-	-	-	-
Araip.EN7EZ.1	3407	32.9612	31.9085	14.7513	15.6328	-1.09423	down	0.803336	NAK-type protein kinase precursor [Glycine max]	K00924|1|0.0|1206|aly:ARALYDRAFT_475717|[EC:2.7.1.-]	GO:0016020//membrane	GO:0004672//protein kinase activity;GO:0000166//nucleotide binding	GO:0009987//cellular process;GO:0023052//signaling
Araip.4V6B3.1	2249	191.853	192.343	16.4875	14.9329	-3.61207	down	0.912106	NADP-dependent glyceraldehyde-3-phosphate dehydrogenase-like [Glycine max]	K00131|1|0.0|955|gmx:100789100|glyceraldehyde-3-phosphate dehydrogenase (NADP) [EC:1.2.1.9]	GO:0044424//intracellular part	-	GO:0008152//metabolic process
Araip.94SGJ.1	2234	59.0297	67.5538	32.3048	29.1391	-1.04275	down	0.802828	NADP-dependent D-sorbitol-6-phosphate dehydrogenase [Medicago truncatula]	K00085|1|5e-151|533|ath:AT2G21260|aldose-6-phosphate reductase (NADPH2) [EC:1.1.1.200];K00002|3|3e-70|264|cme:CMM296C|alcohol dehydrogenase (NADP+) [EC:1.1.1.2];K00011|5|2e-60|231|ath:AT2G37790|aldehyde reductase [EC:1.1.1.21]	-	GO:0016616//oxidoreductase activity, acting on the CH-OH group of donors, NAD or NADP as acceptor	GO:0008152//metabolic process;GO:0010038//response to metal ion
Araip.V7ZDG.1	486	30.2798	13.1904	6.9361	7.91487	-1.54947	down	0.835862	NADH-plastoquinone oxidoreductase subunit 2 [Albizia julibrissin]	K05573|1|4e-09|58.5|pop:Poptr_cp094|NAD(P)H-quinone oxidoreductase subunit 2 [EC:1.6.5.3]	-	-	-
Araip.G27IP.1	1215	12.8175	18.1369	0.126111	0	-7.82921	down	0.976421	NAD(P)H-quinone oxidoreductase subunit N [Medicago truncatula]	-	GO:0043234//protein complex;GO:0009526//plastid envelope;GO:0009534//chloroplast thylakoid	GO:0016651//oxidoreductase activity, acting on NAD(P)H	GO:0010257;GO:0008152//metabolic process;GO:0050832//defense response to fungus
Araip.V9UEK.1	1196	11.5876	10.8317	0.128114	0.247403	-5.89971	down	0.94904	NAD(P)H-quinone oxidoreductase subunit M, chloroplastic-like isoform 1 [Glycine max]	-	GO:0043234//protein complex;GO:0009534//chloroplast thylakoid	GO:0016651//oxidoreductase activity, acting on NAD(P)H	GO:0010257;GO:0008152//metabolic process
Araip.CC7W1.1	1383	83.1621	83.9174	34.8994	35.6229	-1.24439	down	0.83465	NAC domain-containing protein 43-like [Glycine max]	-	-	-	-
Araip.A49CU.1	1147	8.96853	7.80128	0	0	-9.71165	down	0.950908	myb-related protein 308-like [Glycine max]	K09422|1|2e-49|193|vvi:100233136|myb proto-oncogene protein, plant	GO:0043231//intracellular membrane-bounded organelle	GO:0003676//nucleic acid binding	-
[truncated: 465 more rows]
